# Supplementary material for: Using homologous network to identify reassortment risk in H5Nx avian influenza viruses
Source: PLoS Comput Biol. 2025 Jul 22;21(7):e1013301. doi: 10.1371/journal.pcbi.1013301 (PMC12282916; doi:10.1371/journal.pcbi.1013301)
Supplement: S1 File — This ZIP archive includes the dataset and code used to reproduce the results of this study. (ZIP) [file pcbi.1013301.s012.zip › S1_File/step1data&MLtree(S1_Fig&S1_Table)/step1_data_prepare/step1Raw data(accession ID)/MP_ID.txt]

EPI_ISL_16342|2008.000|A/chicken/Israel/1055/2008|A_/_H5N1|MP
EPI_ISL_18908|2008.000|A/whooper_swan/Hokkaido/1/2008|A_/_H5N1|MP
EPI_ISL_19050|2008.057|A/Alaska/01/2008|A_/_H3N2|MP
EPI_ISL_19053|2008.057|A/Georgia/02/2008|A_/_H3N2|MP
EPI_ISL_15869|2008.008|A/Arkansas/02/2008|A_/_H3N2|MP
EPI_ISL_19056|2008.066|A/New_Jersey/07/2008|A_/_H3N2|MP
EPI_ISL_19058|2008.005|A/Texas/02/2008|A_/_H3N2|MP
EPI_ISL_15889|2008.036|A/Arkansas/04/2008|A_/_H3N2|MP
EPI_ISL_15866|2008.038|A/Georgia/01/2008|A_/_H3N2|MP
EPI_ISL_19065|2008.046|A/South_Dakota/01/2008|A_/_H3N2|MP
EPI_ISL_15564|2008.003|A/Pennsylvania/01/2008|A_/_H1N1|MP
EPI_ISL_19087|2008.008|A/Florida/02/2008|A_/_H1N1|MP
EPI_ISL_15881|2008.016|A/Pennsylvania/05/2008|A_/_H1N1|MP
EPI_ISL_15875|2008.005|A/New_Mexico/01/2008|A_/_H1N1|MP
EPI_ISL_15876|2008.087|A/New_Jersey/06/2008|A_/_H1N1|MP
EPI_ISL_15883|2008.027|A/New_Jersey/02/2008|A_/_H1N1|MP
EPI_ISL_15870|2008.016|A/Massachusetts/01/2008|A_/_H1N1|MP
EPI_ISL_19101|2008.000|A/whooper_swan/Hokkaido/2/2008|A_/_H5N1|MP
EPI_ISL_19180|2008.000|A/equine/Mongolia/1/2008|A_/_H3N8|MP
EPI_ISL_19896|2008.057|A/Nebraska/02/2008|A_/_H3N2|MP
EPI_ISL_20028|2008.077|A/chicken/Thailand/ICRC-618/2008|A_/_H5N1|MP
EPI_ISL_15724|2008.000|A/chicken/Thailand/ICRC-V586/2008|A_/_H5N1|MP
EPI_ISL_20030|2008.000|A/duck/Thailand/ICRC-V629/2008|A_/_H5N1|MP
EPI_ISL_20031|2008.000|A/Kalij_pheasant/Thailand/vsmu-1/2008|A_/_H5N1|MP
EPI_ISL_20103|2008.000|A/chicken/Henan/L1/2008|A_/_H9N2|MP
EPI_ISL_62998|2008.000|A/chicken/Henan/L2/2008|A_/_H9N2|MP
EPI_ISL_62999|2008.000|A/chicken/Henan/L3/2008|A_/_H9N2|MP
EPI_ISL_20853|2008.000|A/chicken/Thailand/NS-341/2008|A_/_H5N1|MP
EPI_ISL_20854|2008.000|A/chicken/Thailand/NS-342/2008|A_/_H5N1|MP
EPI_ISL_20855|2008.000|A/chicken/Thailand/NS-339/2008|A_/_H5N1|MP
EPI_ISL_20856|2008.000|A/chicken/Thailand/PC-340/2008|A_/_H5N1|MP
EPI_ISL_63020|2008.000|A/chicken/Zibo/L2/2008|A_/_H9N2|MP
EPI_ISL_24569|2008.000|A/whooper_swan/Akita/1/2008|A_/_H5N1|MP
EPI_ISL_23133|2008.000|A/duck/Nigeria/3724-2/2008|A_/_H5N1|MP
EPI_ISL_23815|2008.041|A/Indonesia/7261/2008|A_/_H5N1|MP
EPI_ISL_24602|2008.350|A/Indonesia/8228/2008|A_/_H5N1|MP
EPI_ISL_24636|2008.000|A/Cheongju/407/2008|A_/_H3N2|MP
EPI_ISL_24637|2008.000|A/Cheongju/412/2008|A_/_H3N2|MP
EPI_ISL_24638|2008.000|A/Cheongju/471/2008|A_/_H3N2|MP
EPI_ISL_24639|2008.000|A/Cheongju/M393/2008|A_/_H3N2|MP
EPI_ISL_24640|2008.000|A/Cheongju/M395/2008|A_/_H3N2|MP
EPI_ISL_24641|2008.000|A/Cheongju/M398/2008|A_/_H3N2|MP
EPI_ISL_24698|2008.000|A/whooper_swan/Aomori/1/2008|A_/_H5N1|MP
EPI_ISL_24699|2008.000|A/whooper_swan/Aomori/2/2008|A_/_H5N1|MP
EPI_ISL_24752|2008.000_(Day_unknown)|A/Indonesia/7379/2008|A_/_H5N1|MP
EPI_ISL_24753|2008.000_(Day_unknown)|A/Indonesia/7272/2008|A_/_H5N1|MP
EPI_ISL_25021|2008.060|A/Pennsylvania/PIT02/2008|A_/_H3N2|MP
EPI_ISL_25022|2008.044|A/Pennsylvania/PIT06/2008|A_/_H3N2|MP
EPI_ISL_25023|2008.038|A/Pennsylvania/PIT08/2008|A_/_H3N2|MP
EPI_ISL_25024|2008.060|A/Pennsylvania/PIT22/2008|A_/_H3N2|MP
EPI_ISL_25034|2008.057|A/Pennsylvania/PIT05/2008|A_/_H3N2|MP
EPI_ISL_25035|2008.025|A/Pennsylvania/PIT12/2008|A_/_H3N2|MP
EPI_ISL_25036|2008.066|A/Pennsylvania/PIT20/2008|A_/_H3N2|MP
EPI_ISL_25037|2008.112|A/Pennsylvania/PIT25/2008|A_/_H3N2|MP
EPI_ISL_25038|2008.104|A/Pennsylvania/PIT31/2008|A_/_H3N2|MP
EPI_ISL_25039|2008.137|A/Pennsylvania/PIT43/2008|A_/_H3N2|MP
EPI_ISL_25698|2008.000|A/great_egret/Hong_Kong/807/2008|A_/_H5N1|MP
EPI_ISL_25699|2008.000|A/grey_heron/Hong_Kong/1046/2008|A_/_H5N1|MP
EPI_ISL_25700|2008.000|A/magpie_robin/Hong_Kong/1097/2008|A_/_H5N1|MP
EPI_ISL_25701|2008.000|A/magpie_robin/Hong_Kong/1897/2008|A_/_H5N1|MP
EPI_ISL_25702|2008.000|A/peregrine_falcon/Hong_Kong/2142/2008|A_/_H5N1|MP
EPI_ISL_25711|2008.022|A/England/26/2008|A_/_H1N1|MP
EPI_ISL_25899|2008.445|A/environment/Qinghai/1/2008|A_/_H5N1|MP
EPI_ISL_26367|2008.000|A/Mallard/Sweden/100993/2008|A_/_H7N7|MP
EPI_ISL_27625|2008.060|A/Pennsylvania/PIT04/2008|A_/_H3N2|MP
EPI_ISL_27626|2008.137|A/Pennsylvania/PIT42/2008|A_/_H3N2|MP
EPI_ISL_27627|2008.112|A/Mississippi/UR07-0004/2008|A_/_H3N2|MP
EPI_ISL_27628|2008.134|A/Ohio/UR07-0043/2008|A_/_H3N2|MP
EPI_ISL_27629|2008.150|A/New_York/UR07-0080/2008|A_/_H3N2|MP
EPI_ISL_27630|2008.153|A/Ohio/UR07-0089/2008|A_/_H3N2|MP
EPI_ISL_27631|2008.153|A/Florida/UR07-0101/2008|A_/_H3N2|MP
EPI_ISL_27632|2008.175|A/Kansas/UR07-0135/2008|A_/_H3N2|MP
EPI_ISL_27633|2008.178|A/Ohio/UR07-0140/2008|A_/_H3N2|MP
EPI_ISL_27685|2008.000|A/Denmark/04/2008|A_/_H1N1|MP
EPI_ISL_27686|2008.000|A/Denmark/05/2008|A_/_H1N1|MP
EPI_ISL_27688|2008.000|A/Denmark/06/2008|A_/_H1N1|MP
EPI_ISL_27716|2008.000|A/Denmark/07/2008|A_/_H1N1|MP
EPI_ISL_27687|2008.000|A/Denmark/11/2008|A_/_H1N1|MP
EPI_ISL_27720|2008.000|A/Denmark/12/2008|A_/_H1N1|MP
EPI_ISL_27690|2008.000|A/Denmark/01/2008|A_/_H1N1|MP
EPI_ISL_27719|2008.000|A/Denmark/22/2008|A_/_H1N1|MP
EPI_ISL_27717|2008.000|A/Denmark/151/2008|A_/_H1N1|MP
EPI_ISL_27694|2008.000|A/Denmark/52/2008|A_/_H1N1|MP
EPI_ISL_27695|2008.117|A/Denmark/122/2008|A_/_H1N1|MP
EPI_ISL_28437|2008.268|A/chicken/Primorsky/85/2008|A_/_H5N1|MP
EPI_ISL_28756|2008.000|A/swine/Korea/C12/2008|A_/_H5N2|MP
EPI_ISL_28757|2008.000|A/swine/Korea/C13/2008|A_/_H5N2|MP
EPI_ISL_28840|2008.863|A/Aragon/RR3218/2008|A_/_H1N1|MP
EPI_ISL_28846|2008.077|A/Qatar/AF02/2008|A_/_H3N2|MP
EPI_ISL_28847|2008.087|A/Kuwait/AF03/2008|A_/_H3N2|MP
EPI_ISL_28848|2008.134|A/Korea/AF05/2008|A_/_H3N2|MP
EPI_ISL_28850|2008.066|A/Japan/AF07/2008|A_/_H1N1|MP
EPI_ISL_28868|2008.115|A/Ohio/UR07-0005/2008|A_/_H3N2|MP
EPI_ISL_28869|2008.115|A/Kansas/UR07-0007/2008|A_/_H3N2|MP
EPI_ISL_28870|2008.120|A/Ohio/UR07-0016/2008|A_/_H3N2|MP
EPI_ISL_28871|2008.117|A/California/UR07-0019/2008|A_/_H3N2|MP
EPI_ISL_28872|2008.120|A/Mississippi/UR07-0025/2008|A_/_H3N2|MP
EPI_ISL_28873|2008.131|A/Ohio/UR07-0031/2008|A_/_H3N2|MP
EPI_ISL_28874|2008.131|A/Kentucky/UR07-0037/2008|A_/_H3N2|MP
EPI_ISL_28875|2008.131|A/Kentucky/UR07-0041/2008|A_/_H3N2|MP
EPI_ISL_28876|2008.134|A/California/UR07-0053/2008|A_/_H3N2|MP
EPI_ISL_28877|2008.134|A/Ohio/UR07-0058/2008|A_/_H3N2|MP
EPI_ISL_28878|2008.139|A/Kentucky/UR07-0068/2008|A_/_H3N2|MP
EPI_ISL_28879|2008.150|A/Kentucky/UR07-0081/2008|A_/_H3N2|MP
EPI_ISL_28880|2008.153|A/Ohio/UR07-0105/2008|A_/_H3N2|MP
EPI_ISL_28881|2008.156|A/Kentucky/UR07-0107/2008|A_/_H3N2|MP
EPI_ISL_28882|2008.156|A/Kentucky/UR07-0108/2008|A_/_H3N2|MP
EPI_ISL_28883|2008.158|A/Kansas/UR07-0110/2008|A_/_H3N2|MP
EPI_ISL_28884|2008.158|A/New_York/UR07-0111/2008|A_/_H3N2|MP
EPI_ISL_28885|2008.175|A/Kansas/UR07-0137/2008|A_/_H3N2|MP
EPI_ISL_28886|2008.189|A/Florida/UR07-0146/2008|A_/_H3N2|MP
EPI_ISL_28887|2008.194|A/New_York/UR07-0153/2008|A_/_H3N2|MP
EPI_ISL_28888|2008.213|A/Kentucky/UR07-0162/2008|A_/_H3N2|MP
EPI_ISL_28889|2008.216|A/Kentucky/UR07-0164/2008|A_/_H3N2|MP
EPI_ISL_28892|2008.120|A/Kentucky/UR07-0015/2008|A_/_H3N2|MP
EPI_ISL_28893|2008.120|A/Florida/UR07-0022/2008|A_/_H1N1|MP
EPI_ISL_28894|2008.137|A/Kentucky/UR07-0060/2008|A_/_H3N2|MP
EPI_ISL_28895|2008.137|A/Kentucky/UR07-0061/2008|A_/_H1N1|MP
EPI_ISL_28896|2008.139|A/Kentucky/UR07-0072/2008|A_/_H3N2|MP
EPI_ISL_28897|2008.150|A/New_York/UR07-0093/2008|A_/_H3N2|MP
EPI_ISL_28898|2008.150|A/Mississippi/UR07-0100/2008|A_/_H3N2|MP
EPI_ISL_28899|2008.153|A/Florida/UR07-0102/2008|A_/_H3N2|MP
EPI_ISL_28900|2008.156|A/Kentucky/UR07-0109/2008|A_/_H3N2|MP
EPI_ISL_28901|2008.178|A/New_York/UR07-0133/2008|A_/_H3N2|MP
EPI_ISL_29086|2008.123|A/Kentucky/UR07-0028/2008|A_/_H3N2|MP
EPI_ISL_29087|2008.131|A/Ohio/UR07-0035/2008|A_/_H3N2|MP
EPI_ISL_29088|2008.134|A/Kansas/UR07-0047/2008|A_/_H3N2|MP
EPI_ISL_29089|2008.134|A/Kentucky/UR07-0049/2008|A_/_H3N2|MP
EPI_ISL_29090|2008.150|A/Kentucky/UR07-0085/2008|A_/_H3N2|MP
EPI_ISL_29091|2008.172|A/Kentucky/UR07-0124/2008|A_/_H3N2|MP
EPI_ISL_29092|2008.175|A/Kansas/UR07-0129/2008|A_/_H3N2|MP
EPI_ISL_29093|2008.175|A/Kansas/UR07-0136/2008|A_/_H3N2|MP
EPI_ISL_29171|2008.000|A/chicken/Uthaithani/NIAH115067/2008|A_/_H5N1|MP
EPI_ISL_25896|2008.000|A/chicken/Sukhothai/NIAH114843/2008|A_/_H5N1|MP
EPI_ISL_29277|2008.120|A/Ohio/UR07-0023/2008|A_/_H3N2|MP
EPI_ISL_29278|2008.134|A/California/UR07-0063/2008|A_/_H3N2|MP
EPI_ISL_29279|2008.150|A/Kentucky/UR07-0082/2008|A_/_H3N2|MP
EPI_ISL_29280|2008.150|A/Kentucky/UR07-0083/2008|A_/_H3N2|MP
EPI_ISL_29281|2008.172|A/Ohio/UR07-0126/2008|A_/_H3N2|MP
EPI_ISL_22771|2008.167|A/Arkansas/05/2008|A_/_H3N2|MP
EPI_ISL_23202|2008.238|A/Brazil/1619/2008|A_/_H3N2|MP
EPI_ISL_23203|2008.246|A/Brazil/1623/2008|A_/_H3N2|MP
EPI_ISL_23193|2008.038|A/Brisbane/02/2008|A_/_H3N2|MP
EPI_ISL_23197|2008.148|A/Brisbane/10/2008|A_/_H3N2|MP
EPI_ISL_25972|2008.475|A/Brisbane/24/2008|A_/_H3N2|MP
EPI_ISL_25956|2008.388|A/Busan/4297/2008|A_/_H3N2|MP
EPI_ISL_25978|2008.689|A/California/08/2008|A_/_H3N2|MP
EPI_ISL_25979|2008.661|A/California/09/2008|A_/_H3N2|MP
EPI_ISL_29283|2008.967|A/California/10/2008|A_/_H3N2|MP
EPI_ISL_28220|2008.593|A/Christchurch/05/2008|A_/_H3N2|MP
EPI_ISL_28221|2008.639|A/Christchurch/19/2008|A_/_H3N2|MP
EPI_ISL_25952|2008.279|A/Chungbuk/4137/2008|A_/_H3N2|MP
EPI_ISL_26246|2008.787|A/Colorado/03/2008|A_/_H3N2|MP
EPI_ISL_28225|2008.825|A/Colorado/04/2008|A_/_H3N2|MP
EPI_ISL_28226|2008.000|A/Colorado/05/2008|A_/_H3N2|MP
EPI_ISL_28223|2008.464|A/Costa_Rica/7172/2008|A_/_H3N2|MP
EPI_ISL_25953|2008.273|A/Daegu/4165/2008|A_/_H3N2|MP
EPI_ISL_19708|2008.098|A/Florida/07/2008|A_/_H3N2|MP
EPI_ISL_22765|2008.096|A/Florida/10/2008|A_/_H3N2|MP
EPI_ISL_29286|2008.191|A/Florida/14/2008|A_/_H3N2|MP
EPI_ISL_19719|2008.153|A/Georgia/04/2008|A_/_H3N2|MP
EPI_ISL_28228|2008.820|A/Guam/7124/2008|A_/_H3N2|MP
EPI_ISL_23933|2008.380|A/Guatemala/494/2008|A_/_H3N2|MP
EPI_ISL_23934|2008.404|A/Guatemala/545/2008|A_/_H3N2|MP
EPI_ISL_25969|2008.525|A/Guatemala/680/2008|A_/_H3N2|MP
EPI_ISL_19711|2008.057|A/Hawaii/03/2008|A_/_H3N2|MP
EPI_ISL_19712|2008.074|A/Hawaii/04/2008|A_/_H3N2|MP
EPI_ISL_28211|2008.194|A/Hawaii/17/2008|A_/_H3N2|MP
EPI_ISL_25960|2008.273|A/Hawaii/18/2008|A_/_H3N2|MP
EPI_ISL_28222|2008.858|A/Hawaii/47/2008|A_/_H3N2|MP
EPI_ISL_23209|2008.074|A/Hong_Kong/105/2008|A_/_H3N2|MP
EPI_ISL_23211|2008.098|A/Hong_Kong/161/2008|A_/_H3N2|MP
EPI_ISL_23212|2008.107|A/Hong_Kong/173/2008|A_/_H3N2|MP
EPI_ISL_23215|2008.107|A/Hong_Kong/184/2008|A_/_H3N2|MP
EPI_ISL_25958|2008.566|A/Hong_Kong/1868/2008|A_/_H3N2|MP
EPI_ISL_23216|2008.022|A/Hong_Kong/23/2008|A_/_H3N2|MP
EPI_ISL_29288|2008.768|A/Hong_Kong/3134/2008|A_/_H3N2|MP
EPI_ISL_23218|2008.038|A/Hong_Kong/39/2008|A_/_H3N2|MP
EPI_ISL_23219|2008.150|A/Hong_Kong/393/2008|A_/_H3N2|MP
EPI_ISL_23224|2008.049|A/Hong_Kong/52/2008|A_/_H3N2|MP
EPI_ISL_23226|2008.060|A/Hong_Kong/71/2008|A_/_H3N2|MP
EPI_ISL_23227|2008.066|A/Hong_Kong/97/2008|A_/_H3N2|MP
EPI_ISL_19715|2008.085|A/Idaho/03/2008|A_/_H3N2|MP
EPI_ISL_28214|2008.765|A/Idaho/17/2008|A_/_H3N2|MP
EPI_ISL_27659|2008.790|A/Idaho/18/2008|A_/_H3N2|MP
EPI_ISL_22778|2008.219|A/Illinois/09/2008|A_/_H3N2|MP
EPI_ISL_25946|2008.134|A/Illinois/14/2008|A_/_H3N2|MP
EPI_ISL_26248|2008.134|A/Illinois/14/2008|A_/_H3N2|MP
EPI_ISL_25955|2008.363|A/Incheon/4274/2008|A_/_H3N2|MP
EPI_ISL_25961|2008.246|A/India/7881/2008|A_/_H3N2|MP
EPI_ISL_25957|2008.325|A/India/7882/2008|A_/_H3N2|MP
EPI_ISL_25962|2008.369|A/India/7886/2008|A_/_H3N2|MP
EPI_ISL_19703|2008.044|A/Indiana/02/2008|A_/_H3N2|MP
EPI_ISL_22768|2008.137|A/Indiana/05/2008|A_/_H3N2|MP
EPI_ISL_20788|2008.219|A/Iowa/01/2008|A_/_H3N2|MP
EPI_ISL_20789|2008.224|A/Iowa/02/2008|A_/_H3N2|MP
EPI_ISL_23267|2008.074|A/Japan/765/2008|A_/_H3N2|MP
EPI_ISL_23229|2008.038|A/Jiangsu/Beitang18/2008|A_/_H3N2|MP
EPI_ISL_23230|2008.022|A/Jilin/Chuanying164/2008|A_/_H3N2|MP
EPI_ISL_25977|2008.699|A/Kentucky/01/2008|A_/_H3N2|MP
EPI_ISL_25975|2008.571|A/Kenya/1428/2008|A_/_H3N2|MP
EPI_ISL_28219|2008.574|A/Kenya/1431/2008|A_/_H3N2|MP
EPI_ISL_25976|2008.486|A/Kenya/1436/2008|A_/_H3N2|MP
EPI_ISL_25974|2008.514|A/Kenya/1477/2008|A_/_H3N2|MP
EPI_ISL_29289|2008.560|A/Kenya/1544/2008|A_/_H3N2|MP
EPI_ISL_29290|2008.560|A/Kenya/1544/2008|A_/_H3N2|MP
EPI_ISL_28218|2008.593|A/Kenya/1589/2008|A_/_H3N2|MP
EPI_ISL_25983|2008.596|A/Kenya/1598/2008|A_/_H3N2|MP
EPI_ISL_28217|2008.598|A/Kenya/1599/2008|A_/_H3N2|MP
EPI_ISL_23311|2008.303|A/Khabarovsk/10/2008|A_/_H3N2|MP
EPI_ISL_23312|2008.303|A/Khabarovsk/41/2008|A_/_H3N2|MP
EPI_ISL_23270|2008.085|A/Kuwait/1148/2008|A_/_H3N2|MP
EPI_ISL_19059|2008.003|A/Louisiana/01/2008|A_/_H3N2|MP
EPI_ISL_20781|2008.033|A/Louisiana/04/2008|A_/_H3N2|MP
EPI_ISL_20782|2008.030|A/Louisiana/05/2008|A_/_H3N2|MP
EPI_ISL_22763|2008.025|A/Louisiana/06/2008|A_/_H3N2|MP
EPI_ISL_19054|2008.077|A/Maryland/03/2008|A_/_H3N2|MP
EPI_ISL_29291|2008.926|A/Maryland/10/2008|A_/_H3N2|MP
EPI_ISL_27660|2008.825|A/Massachusetts/06/2008|A_/_H3N2|MP
EPI_ISL_28215|2008.825|A/Massachusetts/06/2008|A_/_H3N2|MP
EPI_ISL_29292|2008.945|A/Massachusetts/13/2008|A_/_H3N2|MP
EPI_ISL_22766|2008.093|A/Memphis/28/2008|A_/_H3N2|MP
EPI_ISL_19709|2008.082|A/Memphis/30/2008|A_/_H3N2|MP
EPI_ISL_23281|2008.044|A/Mexico/499/2008|A_/_H3N2|MP
EPI_ISL_23939|2008.249|A/Michigan/01/2008|A_/_H3N2|MP
EPI_ISL_19707|2008.055|A/Minnesota/04/2008|A_/_H3N2|MP
EPI_ISL_22764|2008.014|A/Minnesota/05/2008|A_/_H3N2|MP
EPI_ISL_22781|2008.197|A/Minnesota/06/2008|A_/_H3N2|MP
EPI_ISL_22782|2008.213|A/Minnesota/07/2008|A_/_H3N2|MP
EPI_ISL_23938|2008.189|A/Minnesota/14/2008|A_/_H3N2|MP
EPI_ISL_23940|2008.265|A/Minnesota/16/2008|A_/_H3N2|MP
EPI_ISL_29293|2008.989|A/Minnesota/36/2008|A_/_H3N2|MP
EPI_ISL_29294|2008.038|A/Mississippi/04/2008|A_/_H3N2|MP
EPI_ISL_19713|2008.060|A/Mississippi/05/2008|A_/_H3N2|MP
EPI_ISL_19718|2008.137|A/Missouri/01/2008|A_/_H3N2|MP
EPI_ISL_26249|2008.153|A/Missouri/05/2008|A_/_H3N2|MP
EPI_ISL_28212|2008.153|A/Missouri/05/2008|A_/_H3N2|MP
EPI_ISL_28229|2008.937|A/Montana/02/2008|A_/_H3N2|MP
EPI_ISL_25950|2008.399|A/Moscow/118/2008|A_/_H3N2|MP
EPI_ISL_20786|2008.063|A/Nebraska/03/2008|A_/_H3N2|MP
EPI_ISL_22776|2008.257|A/New_Jersey/14/2008|A_/_H3N2|MP
EPI_ISL_22773|2008.199|A/New_Jersey/15/2008|A_/_H3N2|MP
EPI_ISL_23941|2008.355|A/New_Mexico/02/2008|A_/_H3N2|MP
EPI_ISL_20784|2008.117|A/New_York/06/2008|A_/_H3N2|MP
EPI_ISL_22769|2008.063|A/New_York/07/2008|A_/_H3N2|MP
EPI_ISL_22770|2008.117|A/New_York/08/2008|A_/_H3N2|MP
EPI_ISL_22783|2008.303|A/New_York/09/2008|A_/_H3N2|MP
EPI_ISL_23987|2008.363|A/New_York/28/2008|A_/_H3N2|MP
EPI_ISL_23988|2008.178|A/New_York/29/2008|A_/_H3N2|MP
EPI_ISL_26250|2008.719|A/New_York/33/2008|A_/_H3N2|MP
EPI_ISL_20785|2008.112|A/North_Carolina/01/2008|A_/_H3N2|MP
EPI_ISL_29295|2008.954|A/North_Dakota/02/2008|A_/_H3N2|MP
EPI_ISL_23315|2008.117|A/Novosibirsk/01/2008|A_/_H3N2|MP
EPI_ISL_20783|2008.000|A/Ohio/01/2008|A_/_H3N2|MP
EPI_ISL_23937|2008.000|A/Ohio/04/2008|A_/_H3N2|MP
EPI_ISL_29296|2008.000|A/Ohio/11/2008|A_/_H3N2|MP
EPI_ISL_25982|2008.656|A/Ohio/14/2008|A_/_H3N2|MP
EPI_ISL_19716|2008.126|A/Oklahoma/01/2008|A_/_H3N2|MP
EPI_ISL_22780|2008.191|A/Oregon/01/2008|A_/_H3N2|MP
EPI_ISL_29297|2008.943|A/Pennsylvania/13/2008|A_/_H3N2|MP
EPI_ISL_23282|2008.055|A/Sainshand/0643/2008|A_/_H3N2|MP
EPI_ISL_23929|2008.194|A/Shanghai/Pudongxin237/2008|A_/_H3N2|MP
EPI_ISL_29298|2008.842|A/Sichuan-Qingyang/1396/2008|A_/_H3N2|MP
EPI_ISL_25970|2008.333|A/Singapore/21/2008|A_/_H3N2|MP
EPI_ISL_23990|2008.369|A/Singapore/22/2008|A_/_H3N2|MP
EPI_ISL_25948|2008.372|A/Singapore/23/2008|A_/_H3N2|MP
EPI_ISL_29299|2008.481|A/Singapore/29/2008|A_/_H3N2|MP
EPI_ISL_22779|2008.219|A/South_Carolina/03/2008|A_/_H3N2|MP
EPI_ISL_25951|2008.361|A/St._Petersburg/96/2008|A_/_H3N2|MP
EPI_ISL_25949|2008.429|A/Taiwan/415/2008|A_/_H3N2|MP
EPI_ISL_23991|2008.426|A/Taiwan/420/2008|A_/_H3N2|MP
EPI_ISL_28230|2008.637|A/Taiwan/471/2008|A_/_H3N2|MP
EPI_ISL_28231|2008.814|A/Taiwan/611/2008|A_/_H3N2|MP
EPI_ISL_28232|2008.852|A/Taiwan/612/2008|A_/_H3N2|MP
EPI_ISL_19049|2008.041|A/Tennessee/01/2008|A_/_H3N2|MP
EPI_ISL_22774|2008.219|A/Tennessee/04/2008|A_/_H3N2|MP
EPI_ISL_19064|2008.044|A/Texas/03/2008|A_/_H3N2|MP
EPI_ISL_19052|2008.038|A/Texas/04/2008|A_/_H3N2|MP
EPI_ISL_19720|2008.194|A/Texas/05/2008|A_/_H3N2|MP
EPI_ISL_20787|2008.213|A/Texas/06/2008|A_/_H3N2|MP
EPI_ISL_25959|2008.131|A/Texas/12/2008|A_/_H3N2|MP
EPI_ISL_25980|2008.593|A/Texas/13/2008|A_/_H3N2|MP
EPI_ISL_25981|2008.593|A/Texas/19/2008|A_/_H3N2|MP
EPI_ISL_29300|2008.984|A/Texas/39/2008|A_/_H3N2|MP
EPI_ISL_23935|2008.153|A/Thailand/356/2008|A_/_H3N2|MP
EPI_ISL_23936|2008.219|A/Thailand/419/2008|A_/_H3N2|MP
EPI_ISL_29301|2008.847|A/Thailand/944/2008|A_/_H3N2|MP
EPI_ISL_29302|2008.839|A/Thailand/947/2008|A_/_H3N2|MP
EPI_ISL_29303|2008.839|A/Thailand/998/2008|A_/_H3N2|MP
EPI_ISL_23233|2008.014|A/Tianjin/Hedong112/2008|A_/_H3N2|MP
EPI_ISL_23930|2008.249|A/Tianjin/Hongqiao148/2008|A_/_H3N2|MP
EPI_ISL_23931|2008.251|A/Tianjin/Jinnan166/2008|A_/_H3N2|MP
EPI_ISL_23932|2008.284|A/Tianjin/Jinnan173/2008|A_/_H3N2|MP
EPI_ISL_23235|2008.016|A/Tianjin/Nankai110/2008|A_/_H3N2|MP
EPI_ISL_28213|2008.254|A/Toyama/123/2008|A_/_H3N2|MP
EPI_ISL_23283|2008.057|A/Ulaanbaatar/0598/2008|A_/_H3N2|MP
EPI_ISL_23285|2008.117|A/Ulaanbaatar/1600/2008|A_/_H3N2|MP
EPI_ISL_23324|2008.303|A/Ulan_Ude/02/2008|A_/_H3N2|MP
EPI_ISL_22777|2008.085|A/Vermont/02/2008|A_/_H3N2|MP
EPI_ISL_28227|2008.440|A/Vietnam/214/2008|A_/_H3N2|MP
EPI_ISL_19068|2008.096|A/Virginia/01/2008|A_/_H3N2|MP
EPI_ISL_19714|2008.085|A/Virginia/02/2008|A_/_H3N2|MP
EPI_ISL_25964|2008.443|A/Waikato/16/2008|A_/_H3N2|MP
EPI_ISL_25965|2008.462|A/Waikato/17/2008|A_/_H3N2|MP
EPI_ISL_22772|2008.169|A/Washington/03/2008|A_/_H3N2|MP
EPI_ISL_22775|2008.197|A/Washington/04/2008|A_/_H3N2|MP
EPI_ISL_28216|2008.934|A/Washington/09/2008|A_/_H3N2|MP
EPI_ISL_25966|2008.478|A/Wellington/13/2008|A_/_H3N2|MP
EPI_ISL_25968|2008.519|A/Wellington/31/2008|A_/_H3N2|MP
EPI_ISL_25967|2008.503|A/Wellington/40/2008|A_/_H3N2|MP
EPI_ISL_19060|2008.085|A/Wisconsin/03/2008|A_/_H3N2|MP
EPI_ISL_19071|2008.079|A/Wisconsin/04/2008|A_/_H3N2|MP
EPI_ISL_19062|2008.082|A/Wisconsin/05/2008|A_/_H3N2|MP
EPI_ISL_19063|2008.085|A/Wisconsin/06/2008|A_/_H3N2|MP
EPI_ISL_19051|2008.093|A/Wisconsin/07/2008|A_/_H3N2|MP
EPI_ISL_19055|2008.101|A/Wisconsin/08/2008|A_/_H3N2|MP
EPI_ISL_19710|2008.060|A/Wisconsin/09/2008|A_/_H3N2|MP
EPI_ISL_19717|2008.093|A/Wisconsin/10/2008|A_/_H3N2|MP
EPI_ISL_26251|2008.579|A/Wisconsin/13/2008|A_/_H3N2|MP
EPI_ISL_28224|2008.921|A/Wisconsin/18/2008|A_/_H3N2|MP
EPI_ISL_29305|2008.981|A/Wisconsin/23/2008|A_/_H3N2|MP
EPI_ISL_29306|2008.975|A/Wisconsin/24/2008|A_/_H3N2|MP
EPI_ISL_23236|2008.033|A/Xinjing/Tulufan540/2008|A_/_H3N2|MP
EPI_ISL_19704|2008.057|A/Indiana/03/2008|A_/_H3N2|MP
EPI_ISL_19706|2008.027|A/Minnesota/02/2008|A_/_H3N2|MP
EPI_ISL_19702|2008.066|A/Mississippi/01/2008|A_/_H3N2|MP
EPI_ISL_19705|2008.085|A/Tennessee/02/2008|A_/_H3N2|MP
EPI_ISL_29469|2008.096|A/Pennsylvania/PIT37/2008|A_/_H3N2|MP
EPI_ISL_29470|2008.139|A/Pennsylvania/PIT39/2008|A_/_H3N2|MP
EPI_ISL_29475|2008.437|A/Managua/4032.01/2008|A_/_H1N1|MP
EPI_ISL_29504|2008.000|A/chicken/Vietnam/NCVD-093/2008|A_/_H5N1|MP
EPI_ISL_29573|2009.247|A/California/04/2009|A_/_H1N1|MP
EPI_ISL_29575|2009.241|A/California/05/2009|A_/_H1N1|MP
EPI_ISL_29576|2009.288|A/California/06/2009|A_/_H1N1|MP
EPI_ISL_29577|2009.268|A/California/07/2009|A_/_H1N1|MP
EPI_ISL_29578|2009.282|A/Texas/04/2009|A_/_H1N1|MP
EPI_ISL_29579|2009.285|A/Texas/05/2009|A_/_H1N1|MP
EPI_ISL_29580|2009.282|A/Texas/04/2009|A_/_H1N1|MP
EPI_ISL_29582|2009.285|A/California/09/2009|A_/_H1N1|MP
EPI_ISL_29610|2009.282|A/Mexico/4482/2009|A_/_H1N1|MP
EPI_ISL_29611|2009.282|A/Mexico/4486/2009|A_/_H1N1|MP
EPI_ISL_29612|2009.252|A/Mexico/4108/2009|A_/_H1N1|MP
EPI_ISL_29613|2009.263|A/Mexico/4115/2009|A_/_H1N1|MP
EPI_ISL_29616|2009.296|A/Mexico/4603/2009|A_/_H1N1|MP
EPI_ISL_29617|2009.296|A/Mexico/4604/2009|A_/_H1N1|MP
EPI_ISL_29618|2009.247|A/California/04/2009|A_/_H1N1|MP
EPI_ISL_31553|2009.268|A/California/07/2009|A_/_H1N1|MP
EPI_ISL_31158|2009.268|A/California/07/2009|A_/_H1N1|MP
EPI_ISL_29621|2009.268|A/California/08/2009|A_/_H1N1|MP
EPI_ISL_29622|2009.268|A/California/08/2009|A_/_H1N1|MP
EPI_ISL_29630|2008.112|A/Mississippi/UR07-0003/2008|A_/_H3N2|MP
EPI_ISL_29631|2008.117|A/California/UR07-0017/2008|A_/_H3N2|MP
EPI_ISL_29632|2008.120|A/Florida/UR07-0021/2008|A_/_H3N2|MP
EPI_ISL_29633|2008.123|A/Florida/UR07-0026/2008|A_/_H1N1|MP
EPI_ISL_29634|2008.137|A/California/UR07-0067/2008|A_/_H3N2|MP
EPI_ISL_29635|2008.139|A/Kentucky/UR07-0069/2008|A_/_H3N2|MP
EPI_ISL_29636|2008.139|A/Ohio/UR07-0073/2008|A_/_H3N2|MP
EPI_ISL_29637|2008.139|A/California/UR07-0076/2008|A_/_H3N2|MP
EPI_ISL_29638|2008.153|A/Kansas/UR07-0096/2008|A_/_H3N2|MP
EPI_ISL_29639|2008.189|A/Kentucky/UR07-0148/2008|A_/_H3N2|MP
EPI_ISL_29640|2008.189|A/Kentucky/UR07-0149/2008|A_/_H3N2|MP
EPI_ISL_29641|2008.189|A/Florida/UR07-0150/2008|A_/_H3N2|MP
EPI_ISL_29647|2008.484|A/Managua/107.01/2008|A_/_H1N1|MP
EPI_ISL_29648|2008.839|A/Managua/4537.03/2008|A_/_H1N1|MP
EPI_ISL_29669|2008.131|A/Ohio/UR07-0034/2008|A_/_H3N2|MP
EPI_ISL_29670|2008.131|A/Mississippi/UR07-0042/2008|A_/_H3N2|MP
EPI_ISL_29671|2008.134|A/Ohio/UR07-0045/2008|A_/_H3N2|MP
EPI_ISL_29672|2008.437|A/Managua/3029.01/2008|A_/_H1N1|MP
EPI_ISL_29673|2008.434|A/Managua/521.01/2008|A_/_H1N1|MP
EPI_ISL_29674|2008.653|A/Managua/1409.01/2008|A_/_H1N1|MP
EPI_ISL_29675|2008.833|A/Managua/254.01/2008|A_/_H1N1|MP
EPI_ISL_29676|2008.842|A/Managua/5380.01/2008|A_/_H1N1|MP
EPI_ISL_29624|2009.266|A/California/10/2009|A_/_H1N1|MP
EPI_ISL_29707|2009.312|A/Auckland/1/2009|A_/_H1N1|MP
EPI_ISL_29708|2009.312|A/Auckland/3/2009|A_/_H1N1|MP
EPI_ISL_29709|2009.310|A/Auckland/2/2009|A_/_H1N1|MP
EPI_ISL_29711|2009.282|A/Mexico/4486/2009|A_/_H1N1|MP
EPI_ISL_29712|2009.252|A/Mexico/4108/2009|A_/_H1N1|MP
EPI_ISL_29714|2009.318|A/Regensburg/Germany/01/2009|A_/_H1N1|MP
EPI_ISL_29715|2009.282|A/Texas/04/2009|A_/_H1N1|MP
EPI_ISL_29716|2009.285|A/Texas/05/2009|A_/_H1N1|MP
EPI_ISL_29731|2009.252|A/Mexico/4108/2009|A_/_H1N1|MP
EPI_ISL_29732|2009.282|A/Mexico/4486/2009|A_/_H1N1|MP
EPI_ISL_29734|2009.296|A/Mexico/4603/2009|A_/_H1N1|MP
EPI_ISL_29735|2009.310|A/Ohio/07/2009|A_/_H1N1|MP
EPI_ISL_29736|2009.310|A/Ohio/07/2009|A_/_H1N1|MP
EPI_ISL_29737|2009.312|A/New_York/06/2009|A_/_H1N1|MP
EPI_ISL_29738|2009.312|A/New_York/10/2009|A_/_H1N1|MP
EPI_ISL_29739|2009.312|A/New_York/11/2009|A_/_H1N1|MP
EPI_ISL_29741|2009.312|A/New_York/15/2009|A_/_H1N1|MP
EPI_ISL_29742|2009.000|A/New_York/18/2009|A_/_H1N1|MP
EPI_ISL_29743|2009.312|A/New_York/19/2009|A_/_H1N1|MP
EPI_ISL_29746|2009.307|A/Texas/06/2009|A_/_H1N1|MP
EPI_ISL_29774|2009.030|A/swine/Hong_Kong/NS29/2009|A_/_H1N1|MP
EPI_ISL_29775|2009.145|A/swine/Hong_Kong/294/2009|A_/_H1N2|MP
EPI_ISL_29776|2008.563|A/Managua/5214.01/2008|A_/_H1N1|MP
EPI_ISL_29777|2008.443|A/Managua/156.01/2008|A_/_H1N1|MP
EPI_ISL_29778|2008.478|A/Managua/3027.01/2008|A_/_H1N1|MP
EPI_ISL_29779|2008.481|A/Managua/4086.02/2008|A_/_H1N1|MP
EPI_ISL_29793|2008.022|A/chicken/Pakistan/UDL-01/2008|A_/_H9N2|MP
EPI_ISL_29794|2008.142|A/chicken/Pakistan/UDL-02/2008|A_/_H9N2|MP
EPI_ISL_29795|2008.172|A/chicken/Pakistan/UDL-03/2008|A_/_H9N2|MP
EPI_ISL_29824|2009.321|A/Switzerland/01/2009|A_/_H1N1|MP
EPI_ISL_29870|2009.323|A/Denmark/513/2009|A_/_H1N1|MP
EPI_ISL_29871|2009.321|A/Italy/01/2009|A_/_H1N1|MP
EPI_ISL_29872|2009.326|A/Italy/02/2009|A_/_H1N1|MP
EPI_ISL_29908|2008.120|A/Mississippi/UR07-0024/2008|A_/_H3N2|MP
EPI_ISL_29909|2008.131|A/Kentucky/UR07-0038/2008|A_/_H3N2|MP
EPI_ISL_29910|2008.169|A/Kentucky/UR07-0116/2008|A_/_H3N2|MP
EPI_ISL_29912|2008.814|A/Managua/4315.04/2008|A_/_H1N1|MP
EPI_ISL_29713|2009.000|A/Netherlands/602/2009|A_/_H1N1|MP
EPI_ISL_29913|2009.315|A/Castilla-La_Mancha/GP13/2009|A_/_H1N1|MP
EPI_ISL_29914|2009.315|A/Valencia/GP4/2009|A_/_H1N1|MP
EPI_ISL_29915|2009.315|A/Pais_Vasco/GP20/2009|A_/_H1N1|MP
EPI_ISL_29916|2009.315|A/Castilla-La_Mancha/GP9/2009|A_/_H1N1|MP
EPI_ISL_29919|2009.315|A/Israel/G-640/2009|A_/_H1N1|MP
EPI_ISL_29920|2009.318|A/Israel/G-645/2009|A_/_H1N1|MP
EPI_ISL_29921|2009.329|A/Israel/MF-70/2009|A_/_H1N1|MP
EPI_ISL_29922|2009.332|A/Israel/MF-119/2009|A_/_H1N1|MP
EPI_ISL_29974|2009.310|A/Canada-NS/RV1535/2009|A_/_H1N1|MP
EPI_ISL_29924|2009.282|A/Mexico/InDRE4487/2009|A_/_H1N1|MP
EPI_ISL_29923|2009.310|A/Canada-ON/RV1527/2009|A_/_H1N1|MP
EPI_ISL_29948|2009.312|A/New_York/20/2009|A_/_H1N1|MP
EPI_ISL_29949|2009.310|A/New_York/22/2009|A_/_H1N1|MP
EPI_ISL_29950|2009.312|A/Texas/07/2009|A_/_H1N1|MP
EPI_ISL_29951|2009.310|A/Texas/08/2009|A_/_H1N1|MP
EPI_ISL_29952|2009.312|A/Texas/09/2009|A_/_H1N1|MP
EPI_ISL_29953|2009.312|A/California/14/2009|A_/_H1N1|MP
EPI_ISL_29954|2009.304|A/Indiana/09/2009|A_/_H1N1|MP
EPI_ISL_29955|2009.304|A/Arizona/01/2009|A_/_H1N1|MP
EPI_ISL_29956|2009.315|A/Michigan/02/2009|A_/_H1N1|MP
EPI_ISL_29957|2009.318|A/Minnesota/02/2009|A_/_H1N1|MP
EPI_ISL_29958|2009.315|A/South_Carolina/09/2009|A_/_H1N1|MP
EPI_ISL_29959|2009.315|A/Arizona/02/2009|A_/_H1N1|MP
EPI_ISL_29972|2009.247_(Day_unknown)|A/Lisboa/26/2009|A_/_H1N1|MP
EPI_ISL_29973|2009.247_(Day_unknown)|A/Auckland/4/2009|A_/_H1N1|MP
EPI_ISL_29975|2009.247_(Day_unknown)|A/Israel/644/2009|A_/_H1N1|MP
EPI_ISL_29990|2009.285|A/Texas/15/2009|A_/_H1N1|MP
EPI_ISL_29994|2009.321|A/England/195/2009|A_/_H1N1|MP
EPI_ISL_29995|2009.323|A/Christchurch/2/2009|A_/_H1N1|MP
EPI_ISL_29996|2009.326|A/Stockholm/28/2009|A_/_H1N1|MP
EPI_ISL_30029|2008.060|A/northern_shoveler/California/HKWF2031/2008|A_/_H7N3|MP
EPI_ISL_30047|2008.768|A/mallard/California/7766/2008|A_/_H4N6|MP
EPI_ISL_30050|2009.318|A/Korea/01/2009|A_/_H1N1|MP
EPI_ISL_30061|2009.318|A/New_York/1682/2009|A_/_H1N1|MP
EPI_ISL_30062|2009.000|A/Canada-NS/RV1538/2009|A_/_H1N1|MP
EPI_ISL_30065|2009.000|A/Canada-ON/RV1529/2009|A_/_H1N1|MP
EPI_ISL_30064|2009.000|A/Mexico/InDRE4114/2009|A_/_H1N1|MP
EPI_ISL_30066|2009.000|A/Canada-AB/RV1532/2009|A_/_H1N1|MP
EPI_ISL_30067|2009.000|A/Canada-NS/RV1536/2009|A_/_H1N1|MP
EPI_ISL_30063|2009.000|A/Canada-ON/RV1526/2009|A_/_H1N1|MP
EPI_ISL_30075|2009.326|A/Paris/2590/2009|A_/_H1N1|MP
EPI_ISL_30076|2009.329|A/Paris/2591/2009|A_/_H1N1|MP
EPI_ISL_30077|2009.329|A/Paris/2592/2009|A_/_H1N1|MP
EPI_ISL_30078|2009.340|A/Paris/2604/2009|A_/_H1N1|MP
EPI_ISL_30080|2009.345|A/Nonthaburi/102/2009|A_/_H1N1|MP
EPI_ISL_30081|2009.345|A/Brisbane/17/2009|A_/_H1N1|MP
EPI_ISL_29614|2009.252|A/Mexico/4108/2009|A_/_H1N1|MP
EPI_ISL_29615|2009.282|A/Mexico/4482/2009|A_/_H1N1|MP
EPI_ISL_29733|2009.312|A/Mexico/4516/2009|A_/_H1N1|MP
EPI_ISL_29961|2009.296|A/Mexico/4603/2009|A_/_H1N1|MP
EPI_ISL_30095|2009.299|A/Mexico/4646/2009|A_/_H1N1|MP
EPI_ISL_30100|2009.318|A/Florida/04/2009|A_/_H1N1|MP
EPI_ISL_29969|2009.310|A/Kansas/03/2009|A_/_H1N1|MP
EPI_ISL_29740|2009.312|A/New_York/12/2009|A_/_H1N1|MP
EPI_ISL_29963|2009.312|A/New_York/13/2009|A_/_H1N1|MP
EPI_ISL_30108|2009.310|A/New_York/24/2009|A_/_H1N1|MP
EPI_ISL_30117|2009.315|A/Texas/22/2009|A_/_H1N1|MP
EPI_ISL_30118|2009.318|A/Texas/23/2009|A_/_H1N1|MP
EPI_ISL_30122|2009.282|A/Mexico/4486/2009|A_/_H1N1|MP
EPI_ISL_30123|2009.000|A/New_Jersey/04/2009|A_/_H1N1|MP
EPI_ISL_30127|2009.318|A/MinasGerais/65/2009|A_/_H1N1|MP
EPI_ISL_30128|2009.340|A/RiodeJaneiro/118/2009|A_/_H1N1|MP
EPI_ISL_30129|2009.342|A/RiodeJaneiro/125/2009|A_/_H1N1|MP
EPI_ISL_29947|2009.323|A/Regensburg/Germany/02/2009|A_/_H1N1|MP
EPI_ISL_30132|2009.353|A/Sichuan/1/2009|A_/_H1N1|MP
EPI_ISL_30134|2009.321|A/Delaware/04/2009|A_/_H1N1|MP
EPI_ISL_30135|2009.323|A/District_of_Columbia/02/2009|A_/_H1N1|MP
EPI_ISL_30136|2009.318|A/District_of_Columbia/03/2009|A_/_H1N1|MP
EPI_ISL_30137|2009.318|A/El_Salvador/211/2009|A_/_H1N1|MP
EPI_ISL_30138|2009.310|A/Iowa/04/2009|A_/_H1N1|MP
EPI_ISL_29965|2009.315|A/Massachusetts/06/2009|A_/_H1N1|MP
EPI_ISL_30140|2009.323|A/Nevada/05/2009|A_/_H1N1|MP
EPI_ISL_30141|2009.312|A/New_York/08/2009|A_/_H1N1|MP
EPI_ISL_30145|2009.312|A/New_York/13/2009|A_/_H1N1|MP
EPI_ISL_29964|2009.312|A/New_York/20/2009|A_/_H1N1|MP
EPI_ISL_29744|2009.310|A/New_York/23/2009|A_/_H1N1|MP
EPI_ISL_29745|2009.310|A/New_York/31/2009|A_/_H1N1|MP
EPI_ISL_30153|2009.321|A/North_Carolina/06/2009|A_/_H1N1|MP
EPI_ISL_30155|2009.323|A/Oregon/05/2009|A_/_H1N1|MP
EPI_ISL_30158|2009.315|A/Texas/19/2009|A_/_H1N1|MP
EPI_ISL_30159|2009.321|A/Washington/07/2009|A_/_H1N1|MP
EPI_ISL_30160|2009.315|A/Washington/11/2009|A_/_H1N1|MP
EPI_ISL_30161|2009.318|A/Washington/12/2009|A_/_H1N1|MP
EPI_ISL_30068|2009.337|A/Nonthaburi/102/2009|A_/_H1N1|MP
EPI_ISL_30273|2009.000|A/Catalonia/48/2009|A_/_H1N1|MP
EPI_ISL_30274|2009.000|A/Catalonia/186/2009|A_/_H1N1|MP
EPI_ISL_30068|2009.337|A/Nonthaburi/102/2009|A_/_H1N1|MP
EPI_ISL_30168|2009.000|A/swine/Alberta/OTH-33-8/2009|A_/_H1N1|MP
EPI_ISL_30169|2009.318|A/New_York/3008/2009|A_/_H1N1|MP
EPI_ISL_30171|2009.318|A/New_York/3014/2009|A_/_H1N1|MP
EPI_ISL_30173|2009.323|A/New_York/3099/2009|A_/_H1N1|MP
EPI_ISL_30275|2009.000|A/Catalonia/53/2009|A_/_H1N1|MP
EPI_ISL_30180|2009.326|A/Catalonia/88/2009|A_/_H1N1|MP
EPI_ISL_30181|2009.329|A/Catalonia/117/2009|A_/_H1N1|MP
EPI_ISL_30182|2009.329|A/Catalonia/122/2009|A_/_H1N1|MP
EPI_ISL_30183|2009.329|A/Catalonia/127/2009|A_/_H1N1|MP
EPI_ISL_30184|2009.329|A/Catalonia/128/2009|A_/_H1N1|MP
EPI_ISL_30187|2009.318|A/Georgia/01/2009|A_/_H1N1|MP
EPI_ISL_30188|2009.247_(Day_unknown)|A/Minnesota/03/2009|A_/_H1N1|MP
EPI_ISL_30191|2009.321|A/Oregon/06/2009|A_/_H1N1|MP
EPI_ISL_30192|2009.310|A/Texas/12/2009|A_/_H1N1|MP
EPI_ISL_30193|2009.318|A/Wisconsin/09/2009|A_/_H1N1|MP
EPI_ISL_30198|2009.353|A/Shandong/1/2009|A_/_H1N1|MP
EPI_ISL_30209|2008.005|A/Taiwan/70013/2008|A_/_H1N1|MP
EPI_ISL_30210|2008.038|A/Taiwan/70120/2008|A_/_H3N2|MP
EPI_ISL_30211|2008.041|A/Taiwan/70132/2008|A_/_H1N1|MP
EPI_ISL_30212|2008.055|A/Taiwan/70167/2008|A_/_H1N1|MP
EPI_ISL_30218|2008.437|A/Managua/3180.01/2008|A_/_H1N1|MP
EPI_ISL_30220|2008.437|A/Managua/4341.01/2008|A_/_H1N1|MP
EPI_ISL_30221|2008.434|A/Managua/1038.01/2008|A_/_H1N1|MP
EPI_ISL_30226|2008.440|A/Managua/2055.01/2008|A_/_H1N1|MP
EPI_ISL_30227|2008.776|A/Managua/2860.01/2008|A_/_H1N1|MP
EPI_ISL_30228|2008.016|A/Managua/3307.01/2008|A_/_H1N1|MP
EPI_ISL_30230|2008.623|A/Managua/3759.02/2008|A_/_H1N1|MP
EPI_ISL_30231|2008.828|A/Managua/309.01/2008|A_/_H1N1|MP
EPI_ISL_30232|2008.762|A/Managua/4924.01/2008|A_/_H1N1|MP
EPI_ISL_30233|2008.847|A/Managua/4412.01/2008|A_/_H1N1|MP
EPI_ISL_30234|2008.486|A/Managua/3570.01/2008|A_/_H1N1|MP
EPI_ISL_30255|2009.315|A/Catalonia/3/2009|A_/_H1N1|MP
EPI_ISL_30256|2009.315|A/Catalonia/4/2009|A_/_H1N1|MP
EPI_ISL_30266|2009.315|A/Catalonia/8/2009|A_/_H1N1|MP
EPI_ISL_30267|2009.315|A/Catalonia/10/2009|A_/_H1N1|MP
EPI_ISL_30257|2009.315|A/Catalonia/14/2009|A_/_H1N1|MP
EPI_ISL_30258|2009.318|A/Catalonia/25/2009|A_/_H1N1|MP
EPI_ISL_30259|2009.318|A/Catalonia/43/2009|A_/_H1N1|MP
EPI_ISL_30260|2009.318|A/Catalonia/44/2009|A_/_H1N1|MP
EPI_ISL_30261|2009.318|A/Catalonia/49/2009|A_/_H1N1|MP
EPI_ISL_30262|2009.318|A/Catalonia/50/2009|A_/_H1N1|MP
EPI_ISL_30263|2009.321|A/Catalonia/61/2009|A_/_H1N1|MP
EPI_ISL_30264|2009.000|A/Catalonia/63/2009|A_/_H1N1|MP
EPI_ISL_30265|2009.323|A/Catalonia/67/2009|A_/_H1N1|MP
EPI_ISL_30176|2009.348|A/Narita/1/2009|A_/_H1N1|MP
EPI_ISL_30185|2009.000|A/Bayern/63/2009|A_/_H1N1|MP
EPI_ISL_30186|2009.000|A/Hamburg/4/2009|A_/_H1N1|MP
EPI_ISL_30283|2009.342|A/Thailand/104/2009|A_/_H1N1|MP
EPI_ISL_30411|2009.353|A/Sichuan/1/2009|A_/_H1N1|MP
EPI_ISL_30412|2009.318|A/Catalonia/33/2009|A_/_H1N1|MP
EPI_ISL_30413|2009.323|A/Catalonia/79/2009|A_/_H1N1|MP
EPI_ISL_30414|2009.323|A/Catalonia/82/2009|A_/_H1N1|MP
EPI_ISL_30415|2009.326|A/Catalonia/93/2009|A_/_H1N1|MP
EPI_ISL_30433|2009.367|A/Beijing/01/2009|A_/_H1N1|MP
EPI_ISL_30436|2009.353|A/Shandong/1/2009|A_/_H1N1|MP
EPI_ISL_30438|2008.415|A/chicken/Israel/54/2008|A_/_H9N2|MP
EPI_ISL_30439|2008.440|A/chicken/Israel/182/2008|A_/_H9N2|MP
EPI_ISL_30440|2009.123|A/chicken/Israel/184/2009|A_/_H9N2|MP
EPI_ISL_30441|2008.486|A/chicken/Israel/310/2008|A_/_H9N2|MP
EPI_ISL_30442|2008.492|A/chicken/Israel/330/2008|A_/_H9N2|MP
EPI_ISL_30444|2008.287|A/turkey/Israel/689/2008|A_/_H9N2|MP
EPI_ISL_30445|2008.295|A/chicken/Israel/694/2008|A_/_H9N2|MP
EPI_ISL_30446|2008.303|A/chicken/Israel/702/2008|A_/_H9N2|MP
EPI_ISL_30448|2008.448|A/chicken/Israel/883/2008|A_/_H9N2|MP
EPI_ISL_30454|2009.345|A/Monterrey/1/2009|A_/_H1N1|MP
EPI_ISL_30455|2009.364|A/Istanbul/30/2009|A_/_H1N1|MP
EPI_ISL_30458|2009.000|A/New_York/3219/2009|A_/_H1N1|MP
EPI_ISL_30459|2009.000|A/New_York/3220/2009|A_/_H1N1|MP
EPI_ISL_30460|2009.000|A/New_York/3221/2009|A_/_H1N1|MP
EPI_ISL_30461|2009.321|A/New_York/3234/2009|A_/_H1N1|MP
EPI_ISL_30466|2009.000|A/New_York/3223/2009|A_/_H1N1|MP
EPI_ISL_30470|2009.321|A/New_York/3237/2009|A_/_H1N1|MP
EPI_ISL_30471|2009.321|A/New_York/3238/2009|A_/_H1N1|MP
EPI_ISL_30479|2009.318|A/New_York/3262/2009|A_/_H1N1|MP
EPI_ISL_30486|2009.323|A/Paris/2573/2009|A_/_H1N1|MP
EPI_ISL_30487|2009.326|A/Paris/2580/2009|A_/_H1N1|MP
EPI_ISL_30488|2009.326|A/Paris/2590/2009|A_/_H1N1|MP
EPI_ISL_30490|2009.329|A/Paris/2592/2009|A_/_H1N1|MP
EPI_ISL_30491|2009.340|A/Poland/37/2009|A_/_H1N1|MP
EPI_ISL_30493|2009.315|A/Arizona/03/2009|A_/_H1N1|MP
EPI_ISL_30494|2009.318|A/Arizona/04/2009|A_/_H1N1|MP
EPI_ISL_30497|2009.315|A/Colorado/04/2009|A_/_H1N1|MP
EPI_ISL_30502|2009.321|A/New_Hampshire/02/2009|A_/_H1N1|MP
EPI_ISL_30503|2009.310|A/New_York/16/2009|A_/_H1N1|MP
EPI_ISL_30508|2009.315|A/South_Carolina/09/2009|A_/_H1N1|MP
EPI_ISL_30509|2009.315|A/South_Carolina/11/2009|A_/_H1N1|MP
EPI_ISL_30510|2009.282|A/Texas/04/2009|A_/_H1N1|MP
EPI_ISL_30511|2009.375|A/Guangdong/1/2009|A_/_H1N1|MP
EPI_ISL_30513|2009.397|A/Singapore/ON124/2009|A_/_H1N1|MP
EPI_ISL_30514|2009.403|A/Singapore/ON126/2009|A_/_H1N1|MP
EPI_ISL_30515|2009.389|A/Zhejiang/1/2009|A_/_H1N1|MP
EPI_ISL_30516|2009.386|A/Fujian/1/2009|A_/_H1N1|MP
EPI_ISL_30517|2009.389|A/Shanghai/1/2009|A_/_H1N1|MP
EPI_ISL_30518|2009.367|A/Beijing/01/2009|A_/_H1N1|MP
EPI_ISL_30519|2009.381|A/Beijing/3/2009|A_/_H1N1|MP
EPI_ISL_30522|2009.392|A/Changsha/01/2009|A_/_H1N1|MP
EPI_ISL_30465|2009.000|A/New_York/3222/2009|A_/_H1N1|MP
EPI_ISL_30456|2009.345|A/Norway/1168/2009|A_/_H1N1|MP
EPI_ISL_30532|2009.348|A/Norway/1177/2009|A_/_H1N1|MP
EPI_ISL_30533|2009.312|A/Mexico/47N/2009|A_/_H1N1|MP
EPI_ISL_30523|2009.000|A/Amagasaki/1/2009|A_/_H1N1|MP
EPI_ISL_30524|2009.000|A/Amagasaki/2/2009|A_/_H1N1|MP
EPI_ISL_30525|2009.373|A/Hyogo/1/2009|A_/_H1N1|MP
EPI_ISL_30526|2009.373|A/Hyogo/2/2009|A_/_H1N1|MP
EPI_ISL_30527|2009.000|A/Kobe/1/2009|A_/_H1N1|MP
EPI_ISL_30528|2009.000|A/Osaka/1/2009|A_/_H1N1|MP
EPI_ISL_30529|2009.370|A/Osaka/2/2009|A_/_H1N1|MP
EPI_ISL_30530|2009.430|A/Osaka-C/1/2009|A_/_H1N1|MP
EPI_ISL_30531|2009.430|A/Osaka-C/2/2009|A_/_H1N1|MP
EPI_ISL_30549|2008.000|A/chicken/Laos/13/2008|A_/_H5N1|MP
EPI_ISL_30550|2008.000|A/chicken/Laos/16/2008|A_/_H5N1|MP
EPI_ISL_30551|2008.000|A/chicken/Laos/17/2008|A_/_H5N1|MP
EPI_ISL_30552|2008.000|A/chicken/Laos/33/2008|A_/_H5N1|MP
EPI_ISL_30553|2008.000|A/chicken/Laos/35/2008|A_/_H5N1|MP
EPI_ISL_30554|2008.000|A/chicken/Laos/37/2008|A_/_H5N1|MP
EPI_ISL_30561|2009.315|A/New_York/3166/2009|A_/_H1N1|MP
EPI_ISL_30562|2009.315|A/New_York/3168/2009|A_/_H1N1|MP
EPI_ISL_30563|2009.315|A/New_York/3169/2009|A_/_H1N1|MP
EPI_ISL_30564|2009.332|A/New_York/3170/2009|A_/_H1N1|MP
EPI_ISL_30565|2009.318|A/New_York/3172/2009|A_/_H1N1|MP
EPI_ISL_30566|2009.321|A/New_York/3173/2009|A_/_H1N1|MP
EPI_ISL_30567|2009.315|A/New_York/3176/2009|A_/_H1N1|MP
EPI_ISL_30568|2009.321|A/New_York/3178/2009|A_/_H1N1|MP
EPI_ISL_30462|2009.312|A/New_York/3191/2009|A_/_H1N1|MP
EPI_ISL_30569|2009.326|A/New_York/3194/2009|A_/_H1N1|MP
EPI_ISL_30463|2009.000|A/New_York/3202/2009|A_/_H1N1|MP
EPI_ISL_30464|2009.000|A/New_York/3218/2009|A_/_H1N1|MP
EPI_ISL_30468|2009.326|A/New_York/3232/2009|A_/_H1N1|MP
EPI_ISL_30469|2009.321|A/New_York/3235/2009|A_/_H1N1|MP
EPI_ISL_30472|2009.000|A/New_York/3239/2009|A_/_H1N1|MP
EPI_ISL_30473|2009.000|A/New_York/3240/2009|A_/_H1N1|MP
EPI_ISL_30570|2009.000|A/New_York/3242/2009|A_/_H1N1|MP
EPI_ISL_30571|2009.000|A/New_York/3243/2009|A_/_H1N1|MP
EPI_ISL_30572|2009.000|A/New_York/3244/2009|A_/_H1N1|MP
EPI_ISL_30573|2009.000|A/New_York/3245/2009|A_/_H1N1|MP
EPI_ISL_30574|2009.000|A/New_York/3246/2009|A_/_H1N1|MP
EPI_ISL_30474|2009.000|A/New_York/3252/2009|A_/_H1N1|MP
EPI_ISL_30475|2009.000|A/New_York/3253/2009|A_/_H1N1|MP
EPI_ISL_30476|2009.000|A/New_York/3255/2009|A_/_H1N1|MP
EPI_ISL_30477|2009.000|A/New_York/3257/2009|A_/_H1N1|MP
EPI_ISL_30575|2009.000|A/New_York/3259/2009|A_/_H1N1|MP
EPI_ISL_30576|2009.323|A/New_York/3261/2009|A_/_H1N1|MP
EPI_ISL_30577|2009.323|A/New_York/3264/2009|A_/_H1N1|MP
EPI_ISL_30481|2009.323|A/New_York/3265/2009|A_/_H1N1|MP
EPI_ISL_30578|2009.321|A/New_York/3193/2009|A_/_H1N1|MP
EPI_ISL_30579|2009.312|A/New_York/3214/2009|A_/_H1N1|MP
EPI_ISL_30580|2009.312|A/New_York/3215/2009|A_/_H1N1|MP
EPI_ISL_30581|2009.000|A/New_York/3258/2009|A_/_H1N1|MP
EPI_ISL_30593|2009.353|A/Finland/553/2009|A_/_H1N1|MP
EPI_ISL_30620|2009.389|A/Zhejiang/1/2009|A_/_H1N1|MP
EPI_ISL_30621|2009.389|A/Shanghai/1/2009|A_/_H1N1|MP
EPI_ISL_30622|2009.386|A/Fujian/1/2009|A_/_H1N1|MP
EPI_ISL_30433|2009.367|A/Beijing/01/2009|A_/_H1N1|MP
EPI_ISL_30623|2009.381|A/Beijing/3/2009|A_/_H1N1|MP
EPI_ISL_30624|2009.348|A/Stockholm/29/2009|A_/_H1N1|MP
EPI_ISL_30625|2009.326|A/England/207/2009|A_/_H1N1|MP
EPI_ISL_30626|2009.326|A/England/200/2009|A_/_H1N1|MP
EPI_ISL_30627|2009.326|A/Hong_Kong/01/2009|A_/_H1N1|MP
EPI_ISL_30629|2009.329_(Day_unknown)|A/South_Australia/2001/2009|A_/_H1N1|MP
EPI_ISL_30685|2009.321|A/New_York/3181/2009|A_/_H1N1|MP
EPI_ISL_30686|2009.321|A/New_York/3183/2009|A_/_H1N1|MP
EPI_ISL_30687|2009.323|A/New_York/3185/2009|A_/_H1N1|MP
EPI_ISL_30688|2009.315|A/New_York/3186/2009|A_/_H1N1|MP
EPI_ISL_30689|2009.329|A/New_York/3187/2009|A_/_H1N1|MP
EPI_ISL_30690|2009.321|A/New_York/3188/2009|A_/_H1N1|MP
EPI_ISL_30691|2009.323|A/New_York/3190/2009|A_/_H1N1|MP
EPI_ISL_30692|2009.321|A/New_York/3199/2009|A_/_H1N1|MP
EPI_ISL_30698|2009.315|A/South_Carolina/10/2009|A_/_H1N1|MP
EPI_ISL_30700|2009.321|A/Rhode_Island/02/2009|A_/_H1N1|MP
EPI_ISL_30704|2009.000|A/New_York/18/2009|A_/_H1N1|MP
EPI_ISL_30705|2009.310|A/New_York/25/2009|A_/_H1N1|MP
EPI_ISL_30706|2009.318|A/Missouri/01/2009|A_/_H1N1|MP
EPI_ISL_30707|2009.340|A/South_Dakota/04/2009|A_/_H1N1|MP
EPI_ISL_30708|2009.340|A/Ohio/09/2009|A_/_H1N1|MP
EPI_ISL_30709|2009.323|A/Texas/28/2009|A_/_H1N1|MP
EPI_ISL_30710|2009.329|A/Louisiana/03/2009|A_/_H1N1|MP
EPI_ISL_30711|2009.326|A/Louisiana/04/2009|A_/_H1N1|MP
EPI_ISL_30712|2009.337|A/Missouri/03/2009|A_/_H1N1|MP
EPI_ISL_30713|2009.329|A/Missouri/02/2009|A_/_H1N1|MP
EPI_ISL_30714|2009.337|A/Wisconsin/10/2009|A_/_H1N1|MP
EPI_ISL_30715|2009.312|A/New_York/33/2009|A_/_H1N1|MP
EPI_ISL_30716|2009.312|A/New_York/39/2009|A_/_H1N1|MP
EPI_ISL_30717|2009.307|A/Texas/11/2009|A_/_H1N1|MP
EPI_ISL_30121|2009.318|A/Wisconsin/08/2009|A_/_H1N1|MP
EPI_ISL_30730|2009.318|A/District_of_Columbia/01/2009|A_/_H1N1|MP
EPI_ISL_30733|2009.389|A/Beijing/4/2009|A_/_H1N1|MP
EPI_ISL_30734|2009.400|A/Guangdong/2/2009|A_/_H1N1|MP
EPI_ISL_30754|2009.329|A/Paris/2591/2009|A_/_H1N1|MP
EPI_ISL_30755|2009.356|A/Paris/2629/2009|A_/_H1N1|MP
EPI_ISL_30756|2009.392|A/RiodeJaneiro/290/2009|A_/_H1N1|MP
EPI_ISL_30757|2009.395|A/SantaCatarina/296/2009|A_/_H1N1|MP
EPI_ISL_30758|2009.400|A/RiodeJaneiro/307/2009|A_/_H1N1|MP
EPI_ISL_30759|2009.408|A/RiodeJaneiro/332/2009|A_/_H1N1|MP
EPI_ISL_30582|2009.000|A/Beijing/501/2009|A_/_H1N1|MP
EPI_ISL_30774|2009.403|A/Athens/793/2009|A_/_H1N1|MP
EPI_ISL_30775|2009.411|A/Athens/820/2009|A_/_H1N1|MP
EPI_ISL_30789|2008.123|A/Managua/2512.01/2008|A_/_H1N1|MP
EPI_ISL_30790|2008.434|A/Managua/1225.02/2008|A_/_H1N1|MP
EPI_ISL_30798|2008.038|A/chicken/Egypt/0836/2008|A_/_H5N1|MP
EPI_ISL_30799|2008.735|A/chicken/Egypt/0891/2008|A_/_H5N1|MP
EPI_ISL_30821|2008.153|A/Florida/UR07-0095/2008|A_/_H3N2|MP
EPI_ISL_30822|2008.194|A/Florida/UR07-0154/2008|A_/_H3N2|MP
EPI_ISL_30631|2009.405|A/Guangdong/02/2009|A_/_H1N1|MP
EPI_ISL_30823|2009.389|A/Beijing/4/2009|A_/_H1N1|MP
EPI_ISL_30825|2009.323|A/New_York/3189/2009|A_/_H1N1|MP
EPI_ISL_30826|2009.321|A/New_York/3184/2009|A_/_H1N1|MP
EPI_ISL_30827|2009.321|A/New_York/3195/2009|A_/_H1N1|MP
EPI_ISL_30828|2009.321|A/New_York/3196/2009|A_/_H1N1|MP
EPI_ISL_30829|2009.318|A/New_York/3203/2009|A_/_H1N1|MP
EPI_ISL_30830|2009.318|A/New_York/3204/2009|A_/_H1N1|MP
EPI_ISL_30831|2009.315|A/New_York/3205/2009|A_/_H1N1|MP
EPI_ISL_30592|2009.405|A/Guangdong/05/2009|A_/_H1N1|MP
EPI_ISL_30419|2009.384|A/Moscow/01/2009|A_/_H1N1|MP
EPI_ISL_30872|2008.000|A/chicken/Iran/TH87/2008|A_/_H9N2|MP
EPI_ISL_30832|2009.323|A/Sao_Paulo/1454/2009|A_/_H1N1|MP
EPI_ISL_61145|2009.405|A/Guangdong/03/2009|A_/_H1N1|MP
EPI_ISL_30879|2009.334|A/Italy/05/2009|A_/_H1N1|MP
EPI_ISL_30882|2009.416|A/Singapore/ON137/2009|A_/_H1N1|MP
EPI_ISL_30884|2009.411|A/Shanghai/71T/2009|A_/_H1N1|MP
EPI_ISL_30898|2009.411|A/Shanghai/71T/2009|A_/_H1N1|MP
EPI_ISL_30899|2009.386|A/Kaluga/01/2009|A_/_H1N1|MP
EPI_ISL_30960|2009.000|A/New_York/3201/2009|A_/_H1N1|MP
EPI_ISL_30480|2009.000|A/New_York/3263/2009|A_/_H1N1|MP
EPI_ISL_30961|2009.312|A/New_York/3209/2009|A_/_H1N1|MP
EPI_ISL_30962|2009.310|A/New_York/3210/2009|A_/_H1N1|MP
EPI_ISL_30963|2009.321|A/New_York/3211/2009|A_/_H1N1|MP
EPI_ISL_30964|2009.318|A/New_York/3225/2009|A_/_H1N1|MP
EPI_ISL_30965|2009.321|A/New_York/3227/2009|A_/_H1N1|MP
EPI_ISL_30966|2009.321|A/New_York/3230/2009|A_/_H1N1|MP
EPI_ISL_30967|2009.321|A/New_York/3236/2009|A_/_H1N1|MP
EPI_ISL_30968|2009.332|A/New_York/3177/2009|A_/_H1N1|MP
EPI_ISL_30969|2009.315|A/New_York/3207/2009|A_/_H1N1|MP
EPI_ISL_30970|2009.312|A/New_York/3002/2009|A_/_H1N1|MP
EPI_ISL_30971|2009.326|A/New_York/3100/2009|A_/_H1N1|MP
EPI_ISL_30972|2009.000|A/New_York/3149/2009|A_/_H1N1|MP
EPI_ISL_30973|2009.329|A/New_York/3307/2009|A_/_H1N1|MP
EPI_ISL_30974|2009.337|A/New_York/3313/2009|A_/_H1N1|MP
EPI_ISL_30993|2009.436|A/Athens/893/2009|A_/_H1N1|MP
EPI_ISL_30994|2009.436|A/Athens/896/2009|A_/_H1N1|MP
EPI_ISL_31017|2009.430|A/Italy/20/2009|A_/_H1N1|MP
EPI_ISL_31019|2009.375|A/Himeji/1/2009|A_/_H1N1|MP
EPI_ISL_31020|2009.384|A/Sakai/1/2009|A_/_H1N1|MP
EPI_ISL_31021|2009.384|A/Sakai/2/2009|A_/_H1N1|MP
EPI_ISL_31022|2009.386|A/Shiga/1/2009|A_/_H1N1|MP
EPI_ISL_31073|2009.403|A/Shanghai/60T/2009|A_/_H1N1|MP
EPI_ISL_31094|2009.444|A/Athens/924/2009|A_/_H1N1|MP
EPI_ISL_31095|2009.444|A/Athens/926/2009|A_/_H1N1|MP
EPI_ISL_31096|2009.444|A/Athens/943/2009|A_/_H1N1|MP
EPI_ISL_31097|2009.447|A/Athens/948/2009|A_/_H1N1|MP
EPI_ISL_31112|2009.397|A/Finland/554/2009|A_/_H1N1|MP
EPI_ISL_31113|2009.403|A/Finland/555/2009|A_/_H1N1|MP
EPI_ISL_31114|2009.400|A/Italy/49/2009|A_/_H1N1|MP
EPI_ISL_31124|2008.000|A/chicken/Taiwan/A703-1/2008|A_/_H5N2|MP
EPI_ISL_31125|2009.403|A/Fuzhou/01/2009|A_/_H1N1|MP
EPI_ISL_31133|2009.000|A/Moscow/226/2009|A_/_H1N1|MP
EPI_ISL_31134|2009.403|A/Shanghai/60T/2009|A_/_H1N1|MP
EPI_ISL_31160|2009.337|A/Colombia/394/2009|A_/_H1N1|MP
EPI_ISL_31164|2009.323|A/Florida/08/2009|A_/_H1N1|MP
EPI_ISL_31165|2009.329|A/Florida/09/2009|A_/_H1N1|MP
EPI_ISL_31166|2009.326|A/Florida/10/2009|A_/_H1N1|MP
EPI_ISL_31167|2009.326|A/Florida/11/2009|A_/_H1N1|MP
EPI_ISL_31168|2009.337|A/Georgia/02/2009|A_/_H1N1|MP
EPI_ISL_31169|2009.337|A/Georgia/03/2009|A_/_H1N1|MP
EPI_ISL_31171|2009.340|A/Idaho/03/2009|A_/_H1N1|MP
EPI_ISL_31173|2009.337|A/Kentucky/06/2009|A_/_H1N1|MP
EPI_ISL_31175|2009.329|A/Louisiana/05/2009|A_/_H1N1|MP
EPI_ISL_31176|2009.351|A/Maine/03/2009|A_/_H1N1|MP
EPI_ISL_31177|2009.345|A/Massachusetts/08/2009|A_/_H1N1|MP
EPI_ISL_31179|2009.334|A/Massachusetts/10/2009|A_/_H1N1|MP
EPI_ISL_31180|2009.356|A/Massachusetts/11/2009|A_/_H1N1|MP
EPI_ISL_29717|2009.263|A/Mexico/4115/2009|A_/_H1N1|MP
EPI_ISL_31187|2009.282|A/Mexico/InDRE4487/2009|A_/_H1N1|MP
EPI_ISL_31195|2009.326|A/Rhode_Island/03/2009|A_/_H1N1|MP
EPI_ISL_30724|2009.307|A/Texas/10/2009|A_/_H1N1|MP
EPI_ISL_31198|2009.359|A/Texas/33/2009|A_/_H1N1|MP
EPI_ISL_31199|2009.359|A/Texas/34/2009|A_/_H1N1|MP
EPI_ISL_31203|2009.345|A/Washington/14/2009|A_/_H1N1|MP
EPI_ISL_31216|2009.310|A/Canada-NS/RV1535/2009|A_/_H1N1|MP
EPI_ISL_31233|2009.356|A/Texas/32/2009|A_/_H1N1|MP
EPI_ISL_30883|2009.392|A/Shanghai/37T/2009|A_/_H1N1|MP
EPI_ISL_31253|2009.342|A/Strasbourg/2609/2009|A_/_H1N1|MP
EPI_ISL_31254|2009.342|A/Strasbourg/2611/2009|A_/_H1N1|MP
EPI_ISL_31255|2009.373|A/Paris/2650/2009|A_/_H1N1|MP
EPI_ISL_31256|2009.386|A/Paris/2670/2009|A_/_H1N1|MP
EPI_ISL_31257|2009.389|A/Rennes/2671/2009|A_/_H1N1|MP
EPI_ISL_31258|2009.416|A/Paris/2709/2009|A_/_H1N1|MP
EPI_ISL_31259|2009.416|A/Caen/2716/2009|A_/_H1N1|MP
EPI_ISL_31260|2009.416|A/Paris/2722/2009|A_/_H1N1|MP
EPI_ISL_30893|2009.411|A/Zhejiang/2/2009|A_/_H1N1|MP
EPI_ISL_31423|2009.315|A/Catalonia/20/2009|A_/_H1N1|MP
EPI_ISL_30271|2009.332|A/Catalonia/148/2009|A_/_H1N1|MP
EPI_ISL_30272|2009.332|A/Catalonia/154/2009|A_/_H1N1|MP
EPI_ISL_31419|2009.395|A/Catalonia/308/2009|A_/_H1N1|MP
EPI_ISL_31424|2009.419|A/Catalonia/329/2009|A_/_H1N1|MP
EPI_ISL_31420|2009.452|A/Catalonia/360/2009|A_/_H1N1|MP
EPI_ISL_31421|2009.455|A/Catalonia/362/2009|A_/_H1N1|MP
EPI_ISL_31422|2009.460|A/Catalonia/366/2009|A_/_H1N1|MP
EPI_ISL_83266|2009.430|A/Fukuoka-C/1/2009|A_/_H1N1|MP
EPI_ISL_31116|2009.378|A/Shiga/2/2009|A_/_H1N1|MP
EPI_ISL_30897|2009.392|A/Shanghai/37T/2009|A_/_H1N1|MP
EPI_ISL_61401|2009.427|A/Shiga/3/2009|A_/_H1N1|MP
EPI_ISL_31118|2009.416|A/Tokushima/1/2009|A_/_H1N1|MP
EPI_ISL_61624|2009.436|A/Yokohama/1/2009|A_/_H1N1|MP
EPI_ISL_31443|2009.323|A/New_York/3247/2009|A_/_H1N1|MP
EPI_ISL_30478|2009.318|A/New_York/3260/2009|A_/_H1N1|MP
EPI_ISL_31444|2009.315|A/New_York/3206/2009|A_/_H1N1|MP
EPI_ISL_31445|2009.000|A/New_York/3231/2009|A_/_H1N1|MP
EPI_ISL_31448|2009.348|A/New_York/3354/2009|A_/_H1N1|MP
EPI_ISL_31450|2009.337|A/New_York/3337/2009|A_/_H1N1|MP
EPI_ISL_31452|2009.373|A/New_York/3468/2009|A_/_H1N1|MP
EPI_ISL_31453|2009.332|A/New_York/3408/2009|A_/_H1N1|MP
EPI_ISL_31454|2009.342|A/New_York/3351/2009|A_/_H1N1|MP
EPI_ISL_31455|2009.342|A/New_York/3352/2009|A_/_H1N1|MP
EPI_ISL_31456|2009.321|A/New_York/3348/2009|A_/_H1N1|MP
EPI_ISL_31462|2009.452|A/Athens/987/2009|A_/_H1N1|MP
EPI_ISL_31458|2009.455|A/Athens/992/2009|A_/_H1N1|MP
EPI_ISL_31463|2009.449|A/Larisa/1001/2009|A_/_H1N1|MP
EPI_ISL_31460|2009.449|A/Larisa/1002/2009|A_/_H1N1|MP
EPI_ISL_31485|2008.000|A/Liverpool/01/2008|A_/_H1N1|MP
EPI_ISL_31486|2008.000|A/Liverpool/02/2008|A_/_H1N1|MP
EPI_ISL_31487|2008.000|A/Liverpool/03/2008|A_/_H1N1|MP
EPI_ISL_31488|2008.000|A/Liverpool/04/2008|A_/_H1N1|MP
EPI_ISL_31489|2008.000|A/Liverpool/05/2008|A_/_H1N1|MP
EPI_ISL_31490|2008.000|A/Liverpool/06/2008|A_/_H1N1|MP
EPI_ISL_31491|2008.000|A/Liverpool/07/2008|A_/_H1N1|MP
EPI_ISL_31493|2009.468|A/Italy/53/2009|A_/_H1N1|MP
EPI_ISL_31494|2009.468|A/Italy/51/2009|A_/_H1N1|MP
EPI_ISL_31495|2009.458|A/Italy/52/2009|A_/_H1N1|MP
EPI_ISL_31496|2009.471|A/Italy/54/2009|A_/_H1N1|MP
EPI_ISL_31497|2009.419|A/Moscow/IIV03/2009|A_/_H1N1|MP
EPI_ISL_30531|2009.430|A/Osaka-C/2/2009|A_/_H1N1|MP
EPI_ISL_31535|2009.430|A/Fukuoka-C/3/2009|A_/_H1N1|MP
EPI_ISL_31537|2009.455|A/Utsunomiya/1/2009|A_/_H1N1|MP
EPI_ISL_31545|2009.414|A/Luxembourg/43/2009|A_/_H1N1|MP
EPI_ISL_31555|2009.310|A/Michigan/04/2009|A_/_H1N1|MP
EPI_ISL_30190|2009.310|A/New_York/21/2009|A_/_H1N1|MP
EPI_ISL_30723|2009.310|A/Texas/17/2009|A_/_H1N1|MP
EPI_ISL_30082|2009.315|A/El_Salvador/213/2009|A_/_H1N1|MP
EPI_ISL_31557|2009.315|A/Texas/37/2009|A_/_H1N1|MP
EPI_ISL_31559|2009.318|A/Ohio/08/2009|A_/_H1N1|MP
EPI_ISL_31560|2009.318|A/Tennessee/06/2009|A_/_H1N1|MP
EPI_ISL_31561|2009.318|A/Washington/08/2009|A_/_H1N1|MP
EPI_ISL_31563|2009.321|A/Delaware/06/2009|A_/_H1N1|MP
EPI_ISL_31564|2009.321|A/Delaware/07/2009|A_/_H1N1|MP
EPI_ISL_31566|2009.321|A/Louisiana/01/2009|A_/_H1N1|MP
EPI_ISL_31569|2009.323|A/Indiana/12/2009|A_/_H1N1|MP
EPI_ISL_31570|2009.323|A/Louisiana/02/2009|A_/_H1N1|MP
EPI_ISL_30101|2009.323|A/Maryland/05/2009|A_/_H1N1|MP
EPI_ISL_31571|2009.323|A/Nevada/04/2009|A_/_H1N1|MP
EPI_ISL_30154|2009.323|A/Oklahoma/02/2009|A_/_H1N1|MP
EPI_ISL_31572|2009.323|A/Texas/36/2009|A_/_H1N1|MP
EPI_ISL_31573|2009.326|A/Hawaii/09/2009|A_/_H1N1|MP
EPI_ISL_31574|2009.326|A/Pennsylvania/09/2009|A_/_H1N1|MP
EPI_ISL_31575|2009.329|A/Oklahoma/03/2009|A_/_H1N1|MP
EPI_ISL_31581|2009.414|A/Rhode_Island/04/2009|A_/_H1N1|MP
EPI_ISL_31583|2009.000|A/New_Jersey/03/2009|A_/_H1N1|MP
EPI_ISL_31593|2008.000|A/swine/North_Carolina/R08-001877-D08-013371/2008|A_/_H3N2|MP
EPI_ISL_27658|2008.153|A/Missouri/05/2008|A_/_H3N2|MP
EPI_ISL_31613|2009.408|A/Singapore/ON132/2009|A_/_H1N1|MP
EPI_ISL_31618|2009.452|A/Singapore/ON199/2009|A_/_H1N1|MP
EPI_ISL_31633|2009.427|A/Shanghai/143T/2009|A_/_H1N1|MP
EPI_ISL_31653|2009.427|A/Shanghai/143T/2009|A_/_H1N1|MP
EPI_ISL_31654|2009.485|A/Italy/84/2009|A_/_H1N1|MP
EPI_ISL_31667|2009.381|A/Beijing/502/2009|A_/_H1N1|MP
EPI_ISL_31668|2009.449|A/Italy/85/2009|A_/_H1N1|MP
EPI_ISL_31673|2009.392|A/Santo_Domingo/572N/2009|A_/_H1N1|MP
EPI_ISL_31675|2009.315|A/Madrid/GP62/2009|A_/_H1N1|MP
EPI_ISL_31676|2009.315|A/Madrid/GP65/2009|A_/_H1N1|MP
EPI_ISL_31677|2009.318|A/Murcia/GP78/2009|A_/_H1N1|MP
EPI_ISL_31678|2009.321|A/Andalucia/GP151/2009|A_/_H1N1|MP
EPI_ISL_31679|2009.321|A/CastillaLaMancha/GP181/2009|A_/_H1N1|MP
EPI_ISL_31680|2009.321|A/Valencia/GP153/2009|A_/_H1N1|MP
EPI_ISL_31681|2009.321|A/Valencia/GP154/2009|A_/_H1N1|MP
EPI_ISL_31682|2009.321|A/Madrid/GP193/2009|A_/_H1N1|MP
EPI_ISL_31683|2009.323|A/Aragon/GP221/2009|A_/_H1N1|MP
EPI_ISL_31684|2009.323|A/Galicia/GP224/2009|A_/_H1N1|MP
EPI_ISL_31685|2009.323|A/Andalucia/GP230/2009|A_/_H1N1|MP
EPI_ISL_31686|2009.323|A/CastillaLaMancha/GP248/2009|A_/_H1N1|MP
EPI_ISL_31687|2009.323|A/Valencia/GP272/2009|A_/_H1N1|MP
EPI_ISL_31688|2009.323|A/Valencia/GP278/2009|A_/_H1N1|MP
EPI_ISL_31689|2009.323|A/Andalucia/GP251/2009|A_/_H1N1|MP
EPI_ISL_31690|2009.323|A/Andalucia/GP286/2009|A_/_H1N1|MP
EPI_ISL_31691|2009.329|A/Andalucia/GP327/2009|A_/_H1N1|MP
EPI_ISL_31692|2009.329|A/Extremadura/GP360/2009|A_/_H1N1|MP
EPI_ISL_31693|2009.329|A/CastillaLaMancha/GP369/2009|A_/_H1N1|MP
EPI_ISL_31694|2009.348|A/Baleares/GP500/2009|A_/_H1N1|MP
EPI_ISL_31695|2009.362|A/Madrid/GP523/2009|A_/_H1N1|MP
EPI_ISL_31696|2009.378|A/Madrid/GP575/2009|A_/_H1N1|MP
EPI_ISL_31713|2009.479|A/Catalonia/385/2009|A_/_H1N1|MP
EPI_ISL_31714|2009.482|A/Catalonia/386/2009|A_/_H1N1|MP
EPI_ISL_31715|2009.482|A/Catalonia/387/2009|A_/_H1N1|MP
EPI_ISL_31716|2009.490|A/Catalonia/390/2009|A_/_H1N1|MP
EPI_ISL_31717|2009.490|A/Catalonia/394/2009|A_/_H1N1|MP
EPI_ISL_31718|2009.490|A/Catalonia/397/2009|A_/_H1N1|MP
EPI_ISL_31719|2009.490|A/Catalonia/398/2009|A_/_H1N1|MP
EPI_ISL_31720|2009.490|A/Catalonia/399/2009|A_/_H1N1|MP
EPI_ISL_31748|2009.405|A/Stockholm/31/2009|A_/_H1N1|MP
EPI_ISL_31753|2009.408|A/Stockholm/32/2009|A_/_H1N1|MP
EPI_ISL_31773|2009.408|A/Stockholm/33/2009|A_/_H1N1|MP
EPI_ISL_31795|2009.405|A/Stockholm/36/2009|A_/_H1N1|MP
EPI_ISL_31798|2009.436|A/Stockholm/39/2009|A_/_H1N1|MP
EPI_ISL_31800|2009.436|A/Stockholm/43/2009|A_/_H1N1|MP
EPI_ISL_31801|2009.433|A/Stockholm/44/2009|A_/_H1N1|MP
EPI_ISL_31834|2009.441|A/Stockholm/41/2009|A_/_H1N1|MP
EPI_ISL_31835|2009.441|A/Stockholm/45/2009|A_/_H1N1|MP
EPI_ISL_31853|2009.000|A/Zhejiang/DTID-ZJU01/2009|A_/_H1N1|MP
EPI_ISL_31855|2009.441|A/Akita/1/2009|A_/_H1N1|MP
EPI_ISL_31856|2009.474|A/Fukushima/1/2009|A_/_H1N1|MP
EPI_ISL_31858|2009.460|A/Iwate/2/2009|A_/_H1N1|MP
EPI_ISL_31859|2009.447|A/Kagoshima/1/2009|A_/_H1N1|MP
EPI_ISL_31861|2009.441|A/Sapporo/1/2009|A_/_H1N1|MP
EPI_ISL_31862|2009.455|A/Utsunomiya/2/2009|A_/_H1N1|MP
EPI_ISL_31721|2009.414|A/Sao_Paulo/2303/2009|A_/_H1N1|MP
EPI_ISL_31868|2009.000|A/Israel/276/2009|A_/_H1N1|MP
EPI_ISL_31869|2009.000|A/Israel/277/2009|A_/_H1N1|MP
EPI_ISL_31870|2009.000|A/Israel/70/2009|A_/_H1N1|MP
EPI_ISL_31915|2009.323|A/Bayern/62/2009|A_/_H1N1|MP
EPI_ISL_31921|2009.334|A/swine/Alberta/OTH-33-1/2009|A_/_H1N1|MP
EPI_ISL_31922|2009.334|A/swine/Alberta/OTH-33-2/2009|A_/_H1N1|MP
EPI_ISL_31923|2009.334|A/swine/Alberta/OTH-33-3/2009|A_/_H1N1|MP
EPI_ISL_31924|2009.340|A/swine/Alberta/OTH-33-7/2009|A_/_H1N1|MP
EPI_ISL_31925|2009.340|A/swine/Alberta/OTH-33-14/2009|A_/_H1N1|MP
EPI_ISL_31926|2009.340|A/swine/Alberta/OTH-33-21/2009|A_/_H1N1|MP
EPI_ISL_31927|2009.340|A/swine/Alberta/OTH-33-22/2009|A_/_H1N1|MP
EPI_ISL_31928|2009.334|A/swine/Alberta/OTH-33-23/2009|A_/_H1N1|MP
EPI_ISL_31929|2009.334|A/swine/Alberta/OTH-33-24/2009|A_/_H1N1|MP
EPI_ISL_31930|2009.332|A/swine/Alberta/OTH-33-25/2009|A_/_H1N1|MP
EPI_ISL_31935|2009.000|A/Regensburg/D6/2009|A_/_H1N1|MP
EPI_ISL_25706|2008.000|A/chicken/Iran/53-3/2008|A_/_H5N1|MP
EPI_ISL_29801|2009.310|A/Toronto/3141/2009|A_/_H1N1|MP
EPI_ISL_30083|2009.252|A/Mexico/3955/2009|A_/_H1N1|MP
EPI_ISL_30084|2009.252|A/Mexico/4108/2009|A_/_H1N1|MP
EPI_ISL_30087|2009.282|A/Mexico/4482/2009|A_/_H1N1|MP
EPI_ISL_30088|2009.282|A/Mexico/4486/2009|A_/_H1N1|MP
EPI_ISL_32011|2009.000|A/Mexico/InDRE4114/2009|A_/_H1N1|MP
EPI_ISL_32014|2009.315|A/Arizona/05/2009|A_/_H1N1|MP
EPI_ISL_32015|2009.304|A/California/12/2009|A_/_H1N1|MP
EPI_ISL_32022|2009.312|A/New_York/45/2009|A_/_H1N1|MP
EPI_ISL_32023|2009.375|A/New_York/59/2009|A_/_H1N1|MP
EPI_ISL_32025|2009.323|A/Oregon/07/2009|A_/_H1N1|MP
EPI_ISL_32028|2009.282|A/Texas/04/2009|A_/_H1N1|MP
EPI_ISL_32029|2009.312|A/Texas/20/2009|A_/_H1N1|MP
EPI_ISL_30900|2009.397|A/Moscow/03/2009|A_/_H1N1|MP
EPI_ISL_31857|2009.436|A/Iwate/1/2009|A_/_H1N1|MP
EPI_ISL_32174|2009.000|A/Osaka/180/2009|A_/_H1N1|MP
EPI_ISL_32213|2008.519|A/Bangladesh/3017/2008|A_/_H3N2|MP
EPI_ISL_32215|2009.200|A/British_Columbia/RV1222/2009|A_/_H3N2|MP
EPI_ISL_32216|2009.200|A/British_Columbia/RV1223/2009|A_/_H3N2|MP
EPI_ISL_32218|2009.112|A/Quebec/RV0899/2009|A_/_H3N2|MP
EPI_ISL_32219|2009.167|A/Quebec/RV1069/2009|A_/_H3N2|MP
EPI_ISL_32220|2009.167|A/Quebec/RV1069/2009|A_/_H3N2|MP
EPI_ISL_32222|2009.110|A/Beijng-Xicheng/1108/2009|A_/_H3N2|MP
EPI_ISL_32223|2008.902|A/Fujian-Siming/1242/2008|A_/_H3N2|MP
EPI_ISL_32224|2009.167|A/Fujian-Tongan/142/2009|A_/_H3N2|MP
EPI_ISL_32225|2009.085|A/Heilongjiang-Nangang/134/2009|A_/_H3N2|MP
EPI_ISL_32226|2009.110|A/Heilongjiang-Xiangfang/163/2009|A_/_H3N2|MP
EPI_ISL_32227|2009.000|A/Hong_Kong/03/2009|A_/_H3N2|MP
EPI_ISL_32228|2009.263|A/Hong_Kong/1999/2009|A_/_H3N2|MP
EPI_ISL_32229|2009.263|A/Hong_Kong/2000/2009|A_/_H3N2|MP
EPI_ISL_32230|2009.260|A/Hong_Kong/2007/2009|A_/_H3N2|MP
EPI_ISL_32231|2009.258|A/Hong_Kong/2008/2009|A_/_H3N2|MP
EPI_ISL_29287|2008.708|A/Hong_Kong/3049/2008|A_/_H3N2|MP
EPI_ISL_32232|2009.014|A/Hong_Kong/40/2009|A_/_H3N2|MP
EPI_ISL_32233|2009.192|A/Jiangsu-Quanshan/114/2009|A_/_H3N2|MP
EPI_ISL_32234|2008.923|A/Liaoning-Tiedong/14/2008|A_/_H3N2|MP
EPI_ISL_32235|2009.142|A/Shanghai-Nanhui/146/2009|A_/_H3N2|MP
EPI_ISL_32236|2009.192|A/Shanghai-Nanhui/190/2009|A_/_H3N2|MP
EPI_ISL_32237|2008.842|A/Sichuan-Qingyang/1396/2008|A_/_H3N2|MP
EPI_ISL_32238|2009.167|A/Tianjin-Hongqiao/141/2009|A_/_H3N2|MP
EPI_ISL_32241|2009.340|A/Honduras/56/2009|A_/_H3N2|MP
EPI_ISL_32242|2009.342|A/Honduras/639/2009|A_/_H3N2|MP
EPI_ISL_32243|2009.321|A/Jamaica/2970/2009|A_/_H3N2|MP
EPI_ISL_32244|2008.694|A/Kenya/1668/2008|A_/_H3N2|MP
EPI_ISL_32250|2009.189|A/Mexico/2779/2009|A_/_H3N2|MP
EPI_ISL_32252|2009.222|A/Astrakhan/07/2009|A_/_H3N2|MP
EPI_ISL_32253|2009.241|A/St._Petersburg/92/2009|A_/_H3N2|MP
EPI_ISL_32254|2008.934|A/Korea/7719/2008|A_/_H3N2|MP
EPI_ISL_32257|2008.948|A/Korea/7858/2008|A_/_H3N2|MP
EPI_ISL_32260|2009.156|A/Arizona/08/2009|A_/_H3N2|MP
EPI_ISL_32261|2009.151|A/Arizona/11/2009|A_/_H3N2|MP
EPI_ISL_32263|2009.041|A/Colorado/05/2009|A_/_H3N2|MP
EPI_ISL_32264|2009.055|A/Colorado/06/2009|A_/_H3N2|MP
EPI_ISL_32265|2009.014|A/Hawaii/02/2009|A_/_H3N2|MP
EPI_ISL_32267|2009.236|A/Hawaii/06/2009|A_/_H3N2|MP
EPI_ISL_32268|2009.241|A/Hawaii/07/2009|A_/_H3N2|MP
EPI_ISL_32269|2009.241|A/Hawaii/07/2009|A_/_H3N2|MP
EPI_ISL_32270|2009.112|A/Hawaii/10/2009|A_/_H3N2|MP
EPI_ISL_32271|2009.285|A/Hawaii/14/2009|A_/_H3N2|MP
EPI_ISL_32272|2009.296|A/Hawaii/15/2009|A_/_H3N2|MP
EPI_ISL_32273|2009.299|A/Hawaii/16/2009|A_/_H3N2|MP
EPI_ISL_32274|2009.197|A/Idaho/04/2009|A_/_H3N2|MP
EPI_ISL_32276|2009.285|A/Indiana/10/2009|A_/_H3N2|MP
EPI_ISL_32283|2009.167|A/Montana/04/2009|A_/_H3N2|MP
EPI_ISL_32284|2009.068|A/Montana/05/2009|A_/_H3N2|MP
EPI_ISL_32286|2009.266|A/Nevada/06/2009|A_/_H3N2|MP
EPI_ISL_32288|2009.159|A/New_Hampshire/04/2009|A_/_H3N2|MP
EPI_ISL_32291|2009.142|A/New_York/67/2009|A_/_H3N2|MP
EPI_ISL_32295|2009.181|A/Pennsylvania/05/2009|A_/_H3N2|MP
EPI_ISL_32297|2009.068|A/Texas/02/2009|A_/_H3N2|MP
EPI_ISL_32299|2009.208|A/Texas/18/2009|A_/_H3N2|MP
EPI_ISL_32304|2009.241|A/Washington/06/2009|A_/_H3N2|MP
EPI_ISL_32305|2009.260|A/Washington/15/2009|A_/_H3N2|MP
EPI_ISL_32306|2009.203|A/Washington/16/2009|A_/_H3N2|MP
EPI_ISL_32310|2009.000|A/Trinidad/2940/2009|A_/_H3N2|MP
EPI_ISL_32351|2009.493|A/Catalonia/401/2009|A_/_H1N1|MP
EPI_ISL_32313|2009.493|A/Catalonia/403/2009|A_/_H1N1|MP
EPI_ISL_32314|2009.493|A/Catalonia/405/2009|A_/_H1N1|MP
EPI_ISL_32315|2009.496|A/Catalonia/408/2009|A_/_H1N1|MP
EPI_ISL_32316|2009.496|A/Catalonia/410/2009|A_/_H1N1|MP
EPI_ISL_32317|2009.496|A/Catalonia/412/2009|A_/_H1N1|MP
EPI_ISL_32319|2009.496|A/Catalonia/417/2009|A_/_H1N1|MP
EPI_ISL_32320|2009.496|A/Catalonia/423/2009|A_/_H1N1|MP
EPI_ISL_32321|2009.496|A/Catalonia/442/2009|A_/_H1N1|MP
EPI_ISL_32322|2009.496|A/Catalonia/443/2009|A_/_H1N1|MP
EPI_ISL_32323|2009.496|A/Catalonia/456/2009|A_/_H1N1|MP
EPI_ISL_32324|2009.496|A/Catalonia/458/2009|A_/_H1N1|MP
EPI_ISL_32325|2009.496|A/Catalonia/467/2009|A_/_H1N1|MP
EPI_ISL_32326|2009.496|A/Catalonia/470/2009|A_/_H1N1|MP
EPI_ISL_32327|2009.499|A/Catalonia/475/2009|A_/_H1N1|MP
EPI_ISL_32328|2009.499|A/Catalonia/476/2009|A_/_H1N1|MP
EPI_ISL_32329|2009.499|A/Catalonia/478/2009|A_/_H1N1|MP
EPI_ISL_32330|2009.499|A/Catalonia/479/2009|A_/_H1N1|MP
EPI_ISL_32331|2009.499|A/Catalonia/480/2009|A_/_H1N1|MP
EPI_ISL_32332|2009.501|A/Catalonia/481/2009|A_/_H1N1|MP
EPI_ISL_32335|2009.501|A/Catalonia/490/2009|A_/_H1N1|MP
EPI_ISL_32336|2009.501|A/Catalonia/496/2009|A_/_H1N1|MP
EPI_ISL_32337|2009.501|A/Catalonia/497/2009|A_/_H1N1|MP
EPI_ISL_32338|2009.501|A/Catalonia/498/2009|A_/_H1N1|MP
EPI_ISL_32339|2009.501|A/Catalonia/500/2009|A_/_H1N1|MP
EPI_ISL_32340|2009.501|A/Catalonia/502/2009|A_/_H1N1|MP
EPI_ISL_32341|2009.501|A/Catalonia/503/2009|A_/_H1N1|MP
EPI_ISL_32342|2009.501|A/Catalonia/508/2009|A_/_H1N1|MP
EPI_ISL_32343|2009.501|A/Catalonia/510/2009|A_/_H1N1|MP
EPI_ISL_32344|2009.501|A/Catalonia/517/2009|A_/_H1N1|MP
EPI_ISL_32345|2009.501|A/Catalonia/518/2009|A_/_H1N1|MP
EPI_ISL_32346|2009.501|A/Catalonia/519/2009|A_/_H1N1|MP
EPI_ISL_32347|2009.501|A/Catalonia/521/2009|A_/_H1N1|MP
EPI_ISL_32348|2009.501|A/Catalonia/522/2009|A_/_H1N1|MP
EPI_ISL_32349|2009.501|A/Catalonia/523/2009|A_/_H1N1|MP
EPI_ISL_32350|2009.501|A/Catalonia/551/2009|A_/_H1N1|MP
EPI_ISL_32413|2008.000|A/duck/Germany/R854/2008|A_/_H5N1|MP
EPI_ISL_32414|2009.397|A/Toronto/0462/2009|A_/_H1N1|MP
EPI_ISL_32424|2008.000|A/chicken/Shanghai/Y1/2008|A_/_H9N2|MP
EPI_ISL_32427|2008.000|A/chicken/Shanghai/Y2/2008|A_/_H9N2|MP
EPI_ISL_60982|2009.496|A/Catalonia/432/2009|A_/_H1N1|MP
EPI_ISL_60983|2009.496|A/Catalonia/434/2009|A_/_H1N1|MP
EPI_ISL_60984|2009.496|A/Catalonia/446/2009|A_/_H1N1|MP
EPI_ISL_60985|2009.504|A/Catalonia/554/2009|A_/_H1N1|MP
EPI_ISL_60986|2009.504|A/Catalonia/562/2009|A_/_H1N1|MP
EPI_ISL_60987|2009.504|A/Catalonia/563/2009|A_/_H1N1|MP
EPI_ISL_60988|2009.504|A/Catalonia/565/2009|A_/_H1N1|MP
EPI_ISL_60989|2009.504|A/Catalonia/569/2009|A_/_H1N1|MP
EPI_ISL_60990|2009.504|A/Catalonia/570/2009|A_/_H1N1|MP
EPI_ISL_60991|2009.504|A/Catalonia/571/2009|A_/_H1N1|MP
EPI_ISL_60992|2009.504|A/Catalonia/572/2009|A_/_H1N1|MP
EPI_ISL_60993|2009.507|A/Catalonia/580/2009|A_/_H1N1|MP
EPI_ISL_60994|2009.507|A/Catalonia/586/2009|A_/_H1N1|MP
EPI_ISL_60995|2009.510|A/Catalonia/594/2009|A_/_H1N1|MP
EPI_ISL_60996|2009.510|A/Catalonia/596/2009|A_/_H1N1|MP
EPI_ISL_60997|2009.510|A/Catalonia/597/2009|A_/_H1N1|MP
EPI_ISL_60998|2009.510|A/Catalonia/598/2009|A_/_H1N1|MP
EPI_ISL_60999|2009.510|A/Catalonia/600/2009|A_/_H1N1|MP
EPI_ISL_61000|2009.510|A/Catalonia/604/2009|A_/_H1N1|MP
EPI_ISL_61001|2009.510|A/Catalonia/607/2009|A_/_H1N1|MP
EPI_ISL_61002|2009.512|A/Catalonia/627/2009|A_/_H1N1|MP
EPI_ISL_61003|2009.512|A/Catalonia/635/2009|A_/_H1N1|MP
EPI_ISL_60978|2009.403|A/Catalonia/317/2009|A_/_H1N1|MP
EPI_ISL_60979|2009.419|A/Catalonia/331/2009|A_/_H1N1|MP
EPI_ISL_32454|2009.471|A/Catalonia/375/2009|A_/_H1N1|MP
EPI_ISL_32456|2009.474|A/Catalonia/377/2009|A_/_H1N1|MP
EPI_ISL_60980|2009.474|A/Catalonia/378/2009|A_/_H1N1|MP
EPI_ISL_32457|2009.474|A/Catalonia/379/2009|A_/_H1N1|MP
EPI_ISL_60981|2009.474|A/Catalonia/382/2009|A_/_H1N1|MP
EPI_ISL_32460|2009.518|A/Moscow/IIV04/2009|A_/_H1N1|MP
EPI_ISL_32461|2009.458|A/Italy/127/2009|A_/_H1N1|MP
EPI_ISL_32500|2009.427|A/Singapore/ON145/2009|A_/_H1N1|MP
EPI_ISL_32501|2009.425|A/Singapore/ON144/2009|A_/_H1N1|MP
EPI_ISL_32508|2009.332|A/England/201/2009|A_/_H1N1|MP
EPI_ISL_32509|2009.321|A/England/211/2009|A_/_H1N1|MP
EPI_ISL_32510|2009.323|A/England/213/2009|A_/_H1N1|MP
EPI_ISL_32511|2009.326|A/England/214/2009|A_/_H1N1|MP
EPI_ISL_32512|2009.326|A/England/215/2009|A_/_H1N1|MP
EPI_ISL_32513|2009.326|A/England/216/2009|A_/_H1N1|MP
EPI_ISL_32514|2009.326|A/England/217/2009|A_/_H1N1|MP
EPI_ISL_32515|2009.332|A/England/219/2009|A_/_H1N1|MP
EPI_ISL_32516|2009.332|A/England/220/2009|A_/_H1N1|MP
EPI_ISL_32517|2009.332|A/England/221/2009|A_/_H1N1|MP
EPI_ISL_32518|2009.323|A/England/223/2009|A_/_H1N1|MP
EPI_ISL_32519|2009.318|A/England/196/2009|A_/_H1N1|MP
EPI_ISL_32520|2009.318|A/England/197/2009|A_/_H1N1|MP
EPI_ISL_32629|2009.490|A/Japan/1070/2009|A_/_H1N1|MP
EPI_ISL_32630|2009.304|A/Brawley/40081/2009|A_/_H1N1|MP
EPI_ISL_32631|2009.301|A/Brawley/40082/2009|A_/_H1N1|MP
EPI_ISL_32632|2009.397|A/Santo_Domingo/565T/2009|A_/_H1N1|MP
EPI_ISL_32633|2009.397|A/Santo_Domingo/568T/2009|A_/_H1N1|MP
EPI_ISL_32634|2009.460|A/Bethesda/SP508/2009|A_/_H1N1|MP
EPI_ISL_32635|2009.392|A/Canada-MB/RV2023/2009|A_/_H1N1|MP
EPI_ISL_32636|2009.000|A/Mexico/InDRE4115/2009|A_/_H1N1|MP
EPI_ISL_32637|2009.323|A/Mexico/InDRE13494/2009|A_/_H1N1|MP
EPI_ISL_32638|2009.323|A/Mexico/InDRE13495/2009|A_/_H1N1|MP
EPI_ISL_32639|2009.318|A/Mexico/InDRE13547/2009|A_/_H1N1|MP
EPI_ISL_32640|2009.321|A/Mexico/InDRE13551/2009|A_/_H1N1|MP
EPI_ISL_32641|2009.323|A/Mexico/InDRE13555/2009|A_/_H1N1|MP
EPI_ISL_32642|2009.288|A/Canada-QC/RV1595/2009|A_/_H1N1|MP
EPI_ISL_32643|2009.345|A/Canada-QC/RV1759/2009|A_/_H1N1|MP
EPI_ISL_32644|2009.337|A/Canada-SK/RV1767/2009|A_/_H1N1|MP
EPI_ISL_32645|2009.348|A/Canada-SK/RV1793/2009|A_/_H1N1|MP
EPI_ISL_32646|2009.342|A/Canada-SK/RV1798/2009|A_/_H1N1|MP
EPI_ISL_32647|2009.373|A/Canada-QC/RV1954/2009|A_/_H1N1|MP
EPI_ISL_32648|2009.381|A/Canada-MB/RV1964/2009|A_/_H1N1|MP
EPI_ISL_32649|2009.392|A/Canada-MB/RV1975/2009|A_/_H1N1|MP
EPI_ISL_32650|2009.386|A/Canada-MB/RV1977/2009|A_/_H1N1|MP
EPI_ISL_32651|2009.384|A/Canada-MB/RV1982/2009|A_/_H1N1|MP
EPI_ISL_32652|2009.403|A/Canada-MB/RV2013/2009|A_/_H1N1|MP
EPI_ISL_32653|2009.405|A/Canada-MB/RV2018/2009|A_/_H1N1|MP
EPI_ISL_32654|2009.408|A/Canada-MB/RV2020/2009|A_/_H1N1|MP
EPI_ISL_32655|2009.419|A/Toronto/T5308/2009|A_/_H1N1|MP
EPI_ISL_32656|2008.000|A/equine/Gansu/7/2008|A_/_H3N8|MP
EPI_ISL_32657|2008.000|A/equine/Hubei/6/2008|A_/_H3N8|MP
EPI_ISL_32658|2008.000|A/equine/Heilongjiang/10/2008|A_/_H3N8|MP
EPI_ISL_32659|2008.000|A/equine/Liaoning/9/2008|A_/_H3N8|MP
EPI_ISL_32660|2008.000|A/equine/Inner_Mongolia/8/2008|A_/_H3N8|MP
EPI_ISL_32667|2009.471|A/grebe/Tyva/3/2009|A_/_H5N1|MP
EPI_ISL_32668|2009.471|A/bean_goose/Tyva/10/2009|A_/_H5N1|MP
EPI_ISL_33222|2009.348|A/New_York/3389/2009|A_/_H1N1|MP
EPI_ISL_33223|2009.364|A/New_York/3514/2009|A_/_H1N1|MP
EPI_ISL_33224|2009.378|A/New_York/3529/2009|A_/_H1N1|MP
EPI_ISL_33225|2009.381|A/New_York/3551/2009|A_/_H1N1|MP
EPI_ISL_33226|2009.359|A/New_York/3418/2009|A_/_H1N1|MP
EPI_ISL_33228|2009.337|A/New_York/3460/2009|A_/_H1N1|MP
EPI_ISL_33229|2009.359|A/New_York/3488/2009|A_/_H1N1|MP
EPI_ISL_33230|2009.370|A/New_York/3499/2009|A_/_H1N1|MP
EPI_ISL_33538|2009.337|A/New_York/3338/2009|A_/_H1N1|MP
EPI_ISL_33541|2009.373|A/New_York/3501/2009|A_/_H1N1|MP
EPI_ISL_33542|2009.370|A/New_York/3502/2009|A_/_H1N1|MP
EPI_ISL_33543|2009.370|A/New_York/3509/2009|A_/_H1N1|MP
EPI_ISL_33544|2009.370|A/New_York/3545/2009|A_/_H1N1|MP
EPI_ISL_33545|2009.381|A/New_York/3552/2009|A_/_H1N1|MP
EPI_ISL_33546|2009.378|A/New_York/3563/2009|A_/_H1N1|MP
EPI_ISL_33548|2009.362|A/New_York/3449/2009|A_/_H1N1|MP
EPI_ISL_33549|2009.370|A/New_York/3469/2009|A_/_H1N1|MP
EPI_ISL_33550|2009.359|A/New_York/3498/2009|A_/_H1N1|MP
EPI_ISL_33551|2009.373|A/New_York/3534/2009|A_/_H1N1|MP
EPI_ISL_62743|2009.000|A/Tomsk/01/2009|A_/_H1N1|MP
EPI_ISL_33555|2008.000|A/Yangon/M195/2008|A_/_H1N1|MP
EPI_ISL_33556|2008.000|A/Yangon/M285/2008|A_/_H1N1|MP
EPI_ISL_33557|2008.000|A/Naypyitaw/M499/2008|A_/_H1N1|MP
EPI_ISL_33558|2008.000|A/Naypyitaw/M721/2008|A_/_H1N1|MP
EPI_ISL_33559|2008.000|A/Naypyitaw/M783/2008|A_/_H1N1|MP
EPI_ISL_31018|2009.452|A/Jiangsu/1/2009|A_/_H1N1|MP
EPI_ISL_30133|2009.318|A/Alabama/02/2009|A_/_H1N1|MP
EPI_ISL_33565|2009.460|A/Argentina/7953/2009|A_/_H1N1|MP
EPI_ISL_33566|2009.460|A/Argentina/7980/2009|A_/_H1N1|MP
EPI_ISL_33568|2009.395|A/Bolivia/2120/2009|A_/_H1N1|MP
EPI_ISL_33569|2009.452|A/California/25/2009|A_/_H1N1|MP
EPI_ISL_33570|2009.329|A/California/27/2009|A_/_H1N1|MP
EPI_ISL_29968|2009.318|A/Colorado/03/2009|A_/_H1N1|MP
EPI_ISL_33576|2009.479|A/Ethiopia/16/2009|A_/_H1N1|MP
EPI_ISL_29960|2009.310|A/Kansas/02/2009|A_/_H1N1|MP
EPI_ISL_33577|2009.482|A/Kenya/18/2009|A_/_H1N1|MP
EPI_ISL_33579|2009.466|A/Martinique/15/2009|A_/_H1N1|MP
EPI_ISL_29730|2009.252|A/Mexico/4108/2009|A_/_H1N1|MP
EPI_ISL_29710|2009.282|A/Mexico/4482/2009|A_/_H1N1|MP
EPI_ISL_29967|2009.247_(Day_unknown)|A/Nebraska/02/2009|A_/_H1N1|MP
EPI_ISL_30104|2009.247_(Day_unknown)|A/New_Jersey/01/2009|A_/_H1N1|MP
EPI_ISL_29970|2009.312|A/New_York/09/2009|A_/_H1N1|MP
EPI_ISL_30147|2009.310|A/New_York/23/2009|A_/_H1N1|MP
EPI_ISL_30150|2009.247_(Day_unknown)|A/New_York/27/2009|A_/_H1N1|MP
EPI_ISL_33583|2009.408|A/Singapore/57/2009|A_/_H1N1|MP
EPI_ISL_33584|2009.458|A/Singapore/91/2009|A_/_H1N1|MP
EPI_ISL_33586|2009.436|A/Surinam/02/2009|A_/_H1N1|MP
EPI_ISL_33587|2009.441|A/Suriname/08/2009|A_/_H1N1|MP
EPI_ISL_33588|2009.285|A/Texas/05/2009|A_/_H1N1|MP
EPI_ISL_33589|2009.449|A/Utah/05/2009|A_/_H1N1|MP
EPI_ISL_33590|2009.449|A/Utah/07/2009|A_/_H1N1|MP
EPI_ISL_33592|2009.340|A/Montana/06/2009|A_/_H1N1|MP
EPI_ISL_33593|2009.000|A/New_York/18/2009|A_/_H1N1|MP
EPI_ISL_33595|2009.000|A/Hyogo/01/2009|A_/_H1N1|MP
EPI_ISL_33598|2009.416|A/Victoria/208/2009|A_/_H3N2|MP
EPI_ISL_32478|2009.299|A/Mexico/4635/2009|A_/_H1N1|MP
EPI_ISL_23996|2008.000|A/Cote_D'Ivoire/198/2008|A_/_H1N1|MP
EPI_ISL_23893|2008.019|A/New_Jersey/01/2008|A_/_H1N1|MP
EPI_ISL_22788|2008.027|A/Florida/06/2008|A_/_H1N1|MP
EPI_ISL_19754|2008.016|A/Florida/08/2008|A_/_H1N1|MP
EPI_ISL_15867|2008.044|A/New_Jersey/04/2008|A_/_H1N1|MP
EPI_ISL_19072|2008.016|A/Colorado/01/2008|A_/_H1N1|MP
EPI_ISL_15880|2008.057|A/New_Jersey/05/2008|A_/_H1N1|MP
EPI_ISL_19081|2008.055|A/New_Jersey/08/2008|A_/_H1N1|MP
EPI_ISL_23208|2008.000|A/Ontario/RV0119/2008|A_/_H1N1|MP
EPI_ISL_23316|2008.057|A/St._Petersburg/01/2008|A_/_H1N1|MP
EPI_ISL_19074|2008.041|A/Alaska/02/2008|A_/_H1N1|MP
EPI_ISL_19089|2008.057|A/New_Jersey/09/2008|A_/_H1N1|MP
EPI_ISL_23894|2008.087|A/New_Jersey/06/2008|A_/_H1N1|MP
EPI_ISL_20790|2008.000|A/Hawaii/01/2008|A_/_H1N1|MP
EPI_ISL_20791|2008.044|A/Hawaii/02/2008|A_/_H1N1|MP
EPI_ISL_19757|2008.022|A/South_Dakota/02/2008|A_/_H1N1|MP
EPI_ISL_19758|2008.079|A/New_York/03/2008|A_/_H1N1|MP
EPI_ISL_15890|2008.074|A/Wisconsin/01/2008|A_/_H1N1|MP
EPI_ISL_23265|2008.025|A/Iraq/566/2008|A_/_H1N1|MP
EPI_ISL_19759|2008.098|A/Florida/09/2008|A_/_H1N1|MP
EPI_ISL_19760|2008.421|A/Memphis/03/2008|A_/_H1N1|MP
EPI_ISL_19762|2008.098|A/New_Jersey/10/2008|A_/_H1N1|MP
EPI_ISL_19090|2008.025|A/Washington/01/2008|A_/_H1N1|MP
EPI_ISL_25759|2008.003|A/Kuwait/251/2008|A_/_H1N1|MP
EPI_ISL_28300|2008.003|A/Kuwait/251/2008|A_/_H1N1|MP
EPI_ISL_25760|2008.022|A/North_Carolina/06/2008|A_/_H1N1|MP
EPI_ISL_25761|2008.022|A/North_Carolina/06/2008|A_/_H1N1|MP
EPI_ISL_23217|2008.038|A/Hong_Kong/36/2008|A_/_H1N1|MP
EPI_ISL_23213|2008.107|A/Hong_Kong/175/2008|A_/_H1N1|MP
EPI_ISL_23214|2008.107|A/Hong_Kong/179/2008|A_/_H1N1|MP
EPI_ISL_23871|2008.041|A/Hong_Kong/41/2008|A_/_H1N1|MP
EPI_ISL_23867|2008.087|A/Hong_Kong/128/2008|A_/_H1N1|MP
EPI_ISL_23868|2008.085|A/Hong_Kong/132/2008|A_/_H1N1|MP
EPI_ISL_23869|2008.107|A/Hong_Kong/175/2008|A_/_H1N1|MP
EPI_ISL_19763|2008.049|A/Hawaii/05/2008|A_/_H1N1|MP
EPI_ISL_19764|2008.066|A/Hawaii/06/2008|A_/_H1N1|MP
EPI_ISL_19765|2008.063|A/Mississippi/06/2008|A_/_H1N1|MP
EPI_ISL_21336|2008.063|A/Mississippi/06/2008|A_/_H1N1|MP
EPI_ISL_15873|2008.077|A/Indiana/01/2008|A_/_H1N1|MP
EPI_ISL_23284|2008.060|A/Ulaanbaatar/0607/2008|A_/_H1N1|MP
EPI_ISL_19076|2008.057|A/Idaho/01/2008|A_/_H1N1|MP
EPI_ISL_19086|2008.057|A/Idaho/02/2008|A_/_H1N1|MP
EPI_ISL_22789|2008.131|A/New_Jersey/13/2008|A_/_H1N1|MP
EPI_ISL_19766|2008.120|A/Wyoming/10/2008|A_/_H1N1|MP
EPI_ISL_23303|2008.025|A/Constanta/114/2008|A_/_H1N1|MP
EPI_ISL_23301|2008.036|A/Bucuresti/134/2008|A_/_H1N1|MP
EPI_ISL_23302|2008.036|A/Bucuresti/136/2008|A_/_H1N1|MP
EPI_ISL_23304|2008.038|A/Iasi/144/2008|A_/_H1N1|MP
EPI_ISL_23305|2008.038|A/Iasi/145/2008|A_/_H1N1|MP
EPI_ISL_19767|2008.096|A/Oklahoma/02/2008|A_/_H1N1|MP
EPI_ISL_19768|2008.137|A/Oklahoma/03/2008|A_/_H1N1|MP
EPI_ISL_23269|2008.068|A/Kuwait/1070/2008|A_/_H1N1|MP
EPI_ISL_23333|2008.025|A/Korea/269/2008|A_/_H1N1|MP
EPI_ISL_23266|2008.060|A/Japan/763/2008|A_/_H1N1|MP
EPI_ISL_20792|2008.038|A/Minnesota/01/2008|A_/_H1N1|MP
EPI_ISL_23317|2008.098|A/St_Petersburg/03/2008|A_/_H1N1|MP
EPI_ISL_23318|2008.117|A/St_Petersburg/16/2008|A_/_H1N1|MP
EPI_ISL_23309|2008.117|A/Kaliningrad/07/2008|A_/_H1N1|MP
EPI_ISL_23310|2008.117|A/Kaliningrad/11/2008|A_/_H1N1|MP
EPI_ISL_23314|2008.098|A/Moscow/04/2008|A_/_H1N1|MP
EPI_ISL_19769|2008.131|A/Indiana/04/2008|A_/_H1N1|MP
EPI_ISL_20793|2008.096|A/New_York/05/2008|A_/_H1N1|MP
EPI_ISL_19770|2008.096|A/North_Carolina/02/2008|A_/_H1N1|MP
EPI_ISL_19771|2008.098|A/North_Carolina/04/2008|A_/_H1N1|MP
EPI_ISL_19772|2008.120|A/North_Carolina/05/2008|A_/_H1N1|MP
EPI_ISL_23288|2008.117|A/Montserrat/1447/2008|A_/_H1N1|MP
EPI_ISL_23289|2008.117|A/Montserrat/1448/2008|A_/_H1N1|MP
EPI_ISL_23896|2008.153|A/New_Jersey/16/2008|A_/_H1N1|MP
EPI_ISL_19773|2008.107|A/Georgia/05/2008|A_/_H1N1|MP
EPI_ISL_19774|2008.098|A/Georgia/06/2008|A_/_H1N1|MP
EPI_ISL_19775|2008.038|A/California/05/2008|A_/_H1N1|MP
EPI_ISL_19776|2008.098|A/California/06/2008|A_/_H1N1|MP
EPI_ISL_25763|2008.158|A/Idaho/09/2008|A_/_H1N1|MP
EPI_ISL_23892|2008.161|A/Montana/01/2008|A_/_H1N1|MP
EPI_ISL_20794|2008.199|A/Tennessee/03/2008|A_/_H1N1|MP
EPI_ISL_19777|2008.055|A/Nebraska/01/2008|A_/_H1N1|MP
EPI_ISL_23268|2008.000|A/Kenya/459/2008|A_/_H1N1|MP
EPI_ISL_20795|2008.131|A/Vermont/01/2008|A_/_H1N1|MP
EPI_ISL_20796|2008.197|A/Ohio/02/2008|A_/_H1N1|MP
EPI_ISL_23232|2008.052|A/Sichuan/Qingyang146/2008|A_/_H1N1|MP
EPI_ISL_23234|2008.074|A/Tianjin/Hongqiao115/2008|A_/_H1N1|MP
EPI_ISL_19778|2008.191|A/Illinois/06/2008|A_/_H1N1|MP
EPI_ISL_22790|2008.238|A/South_Carolina/01/2008|A_/_H1N1|MP
EPI_ISL_23319|2008.227|A/St._Petersburg/53/2008|A_/_H1N1|MP
EPI_ISL_23320|2008.284|A/St._Petersburg/62/2008|A_/_H1N1|MP
EPI_ISL_23321|2008.303|A/St._Petersburg/75/2008|A_/_H1N1|MP
EPI_ISL_23322|2008.284|A/St_Petersburg/85/2008|A_/_H1N1|MP
EPI_ISL_23325|2008.115|A/Voronezh/26/2008|A_/_H1N1|MP
EPI_ISL_23313|2008.303|A/Kursk/01/2008|A_/_H1N1|MP
EPI_ISL_23323|2008.235|A/Tula/01/2008|A_/_H1N1|MP
EPI_ISL_23880|2008.191|A/Moscow/31/2008|A_/_H1N1|MP
EPI_ISL_23881|2008.208|A/Moscow/38/2008|A_/_H1N1|MP
EPI_ISL_23874|2008.153|A/Ecuador/5179/2008|A_/_H1N1|MP
EPI_ISL_23204|2008.246|A/Brazil/1633/2008|A_/_H1N1|MP
EPI_ISL_23885|2008.150|A/Thailand/358/2008|A_/_H1N1|MP
EPI_ISL_23886|2008.169|A/Thailand/375/2008|A_/_H1N1|MP
EPI_ISL_23887|2008.172|A/Thailand/380/2008|A_/_H1N1|MP
EPI_ISL_23980|2008.167|A/Thailand/381/2008|A_/_H1N1|MP
EPI_ISL_23882|2008.117|A/St_Petersburg/05/2008|A_/_H1N1|MP
EPI_ISL_23872|2008.178|A/Hong_Kong/549/2008|A_/_H1N1|MP
EPI_ISL_23225|2008.189|A/Hong_Kong/690/2008|A_/_H1N1|MP
EPI_ISL_23857|2008.060|A/Santiago/1412/2008|A_/_H1N1|MP
EPI_ISL_23858|2008.273|A/Santiago/5087/2008|A_/_H1N1|MP
EPI_ISL_23859|2008.287|A/Santiago/5248/2008|A_/_H1N1|MP
EPI_ISL_23860|2008.284|A/Santiago/5250/2008|A_/_H1N1|MP
EPI_ISL_23865|2008.284|A/Valparaiso/5366/2008|A_/_H1N1|MP
EPI_ISL_23862|2008.292|A/Santiago/5593/2008|A_/_H1N1|MP
EPI_ISL_23877|2008.172|A/Kazakhstan/2600/2008|A_/_H1N1|MP
EPI_ISL_23855|2008.322|A/Brazil/2410/2008|A_/_H1N1|MP
EPI_ISL_23856|2008.407|A/Brazil/529/2008|A_/_H1N1|MP
EPI_ISL_23852|2008.429|A/Brazil/1059/2008|A_/_H1N1|MP
EPI_ISL_25768|2008.117|A/Donetsk/73/2008|A_/_H1N1|MP
EPI_ISL_25769|2008.134|A/Luhansk/18/2008|A_/_H1N1|MP
EPI_ISL_23982|2008.169|A/Ukraine/362/2008|A_/_H1N1|MP
EPI_ISL_23890|2008.169|A/Ukraine/373/2008|A_/_H1N1|MP
EPI_ISL_25770|2008.197|A/Ukraine/387/2008|A_/_H1N1|MP
EPI_ISL_23884|2008.333|A/Taiwan/401/2008|A_/_H1N1|MP
EPI_ISL_23899|2008.030|A/Martinique/06/2008|A_/_H1N1|MP
EPI_ISL_23976|2008.079|A/Guadeloupe/26/2008|A_/_H1N1|MP
EPI_ISL_23866|2008.284|A/Valparaiso/5370/2008|A_/_H1N1|MP
EPI_ISL_25772|2008.456|A/Moscow/108/2008|A_/_H1N1|MP
EPI_ISL_25773|2008.475|A/Tula/19/2008|A_/_H1N1|MP
EPI_ISL_23981|2008.456|A/Tula/31/2008|A_/_H1N1|MP
EPI_ISL_25774|2008.456|A/Samara/46/2008|A_/_H1N1|MP
EPI_ISL_25775|2008.437|A/Chelyabinsk/10/2008|A_/_H1N1|MP
EPI_ISL_25776|2008.478|A/El_Salvador/323/2008|A_/_H1N1|MP
EPI_ISL_33599|2008.440|A/Bangladesh/7004/2008|A_/_H1N1|MP
EPI_ISL_23974|2008.423|A/Argentina/81/2008|A_/_H1N1|MP
EPI_ISL_23972|2008.495|A/Argentina/204/2008|A_/_H1N1|MP
EPI_ISL_23973|2008.533|A/Argentina/284/2008|A_/_H1N1|MP
EPI_ISL_25778|2008.525|A/Argentina/295/2008|A_/_H1N1|MP
EPI_ISL_25779|2008.536|A/Argentina/303/2008|A_/_H1N1|MP
EPI_ISL_25780|2008.533|A/Argentina/307/2008|A_/_H1N1|MP
EPI_ISL_28311|2008.484|A/Panama/1622/2008|A_/_H1N1|MP
EPI_ISL_25783|2008.571|A/Brazil/1602/2008|A_/_H1N1|MP
EPI_ISL_26227|2008.590|A/Brazil/5943/2008|A_/_H1N1|MP
EPI_ISL_28281|2008.590|A/Brazil/5943/2008|A_/_H1N1|MP
EPI_ISL_25784|2008.557|A/Hong_Kong/1794/2008|A_/_H1N1|MP
EPI_ISL_25785|2008.566|A/Hong_Kong/1870/2008|A_/_H1N1|MP
EPI_ISL_28292|2008.566|A/Hong_Kong/1870/2008|A_/_H1N1|MP
EPI_ISL_26232|2008.566|A/Hong_Kong/1870/2008|A_/_H1N1|MP
EPI_ISL_25789|2008.066|A/Texas/08/2008|A_/_H1N1|MP
EPI_ISL_25790|2008.077|A/Texas/09/2008|A_/_H1N1|MP
EPI_ISL_25791|2008.178|A/Texas/10/2008|A_/_H1N1|MP
EPI_ISL_25792|2008.525|A/Coyhaique/10459/2008|A_/_H1N1|MP
EPI_ISL_25793|2008.361|A/Santiago/6892/2008|A_/_H1N1|MP
EPI_ISL_25794|2008.342|A/Belem/241/2008|A_/_H1N1|MP
EPI_ISL_25795|2008.230|A/India/9039/2008|A_/_H1N1|MP
EPI_ISL_25796|2008.117|A/St._Petersburg/12/2008|A_/_H1N1|MP
EPI_ISL_25797|2008.462|A/Guatemala/602/2008|A_/_H1N1|MP
EPI_ISL_25798|2008.516|A/Guatemala/663/2008|A_/_H1N1|MP
EPI_ISL_26244|2008.522|A/Victoria/501/2008|A_/_H1N1|MP
EPI_ISL_25799|2008.462|A/Honduras/73/2008|A_/_H1N1|MP
EPI_ISL_25800|2008.497|A/Honduras/100/2008|A_/_H1N1|MP
EPI_ISL_25801|2008.555|A/Honduras/131/2008|A_/_H1N1|MP
EPI_ISL_25802|2008.407|A/Uruguay/22/2008|A_/_H1N1|MP
EPI_ISL_25803|2008.503|A/Uruguay/34/2008|A_/_H1N1|MP
EPI_ISL_28327|2008.407|A/Uruguay/22/2008|A_/_H1N1|MP
EPI_ISL_25804|2008.557|A/Washington/05/2008|A_/_H1N1|MP
EPI_ISL_25805|2008.503|A/Peru/3909/2008|A_/_H1N1|MP
EPI_ISL_28283|2008.249|A/Colombia/1231/2008|A_/_H1N1|MP
EPI_ISL_25806|2008.653|A/Florida/17/2008|A_/_H1N1|MP
EPI_ISL_25807|2008.579|A/Kenya/1573/2008|A_/_H1N1|MP
EPI_ISL_25808|2008.574|A/Kenya/1432/2008|A_/_H1N1|MP
EPI_ISL_25809|2008.522|A/Peru/5007/2008|A_/_H1N1|MP
EPI_ISL_25810|2008.557|A/Argentina/4152/2008|A_/_H1N1|MP
EPI_ISL_25811|2008.495|A/Nigeria/0023/2008|A_/_H1N1|MP
EPI_ISL_25812|2008.437|A/Nicaragua/5035/2008|A_/_H1N1|MP
EPI_ISL_25813|2008.443|A/Nicaragua/88/2008|A_/_H1N1|MP
EPI_ISL_25814|2008.445|A/Nicaragua/89/2008|A_/_H1N1|MP
EPI_ISL_25815|2008.634|A/Texas/11/2008|A_/_H1N1|MP
EPI_ISL_33600|2009.326|A/Minnesota/04/2009|A_/_H1N1|MP
EPI_ISL_33601|2009.359|A/Kentucky/08/2009|A_/_H1N1|MP
EPI_ISL_33602|2009.359|A/Kentucky/08/2009|A_/_H1N1|MP
EPI_ISL_33603|2009.359|A/Honduras/330/2009|A_/_H1N1|MP
EPI_ISL_33604|2009.359|A/Honduras/330/2009|A_/_H1N1|MP
EPI_ISL_33605|2009.364|A/Wisconsin/13/2009|A_/_H1N1|MP
EPI_ISL_33606|2009.364|A/Wisconsin/13/2009|A_/_H1N1|MP
EPI_ISL_33607|2009.321|A/Jamaica/2968/2009|A_/_H1N1|MP
EPI_ISL_33608|2009.373|A/Cayman_Islands/3642/2009|A_/_H1N1|MP
EPI_ISL_33609|2009.211|A/Fujian-Gulou/1292/2009|A_/_H1N1|MP
EPI_ISL_33610|2009.170|A/Guangdong-Futian/139/2009|A_/_H1N1|MP
EPI_ISL_33611|2009.268|A/Fujian-Gulou/1367/2009|A_/_H1N1|MP
EPI_ISL_33612|2009.222|A/Liaoning-Huanggu/1144/2009|A_/_H1N1|MP
EPI_ISL_33613|2009.195|A/Guangdong-Zhuangzuyaozuzizhi/51/2009|A_/_H1N1|MP
EPI_ISL_33614|2009.279|A/Hawaii/17/2009|A_/_H1N1|MP
EPI_ISL_33615|2009.288|A/Hawaii/13/2009|A_/_H1N1|MP
EPI_ISL_33616|2009.288|A/Hawaii/13/2009|A_/_H1N1|MP
EPI_ISL_33617|2009.205|A/New_York/62/2009|A_/_H1N1|MP
EPI_ISL_33618|2009.244|A/New_York/63/2009|A_/_H1N1|MP
EPI_ISL_33619|2009.268|A/New_York/64/2009|A_/_H1N1|MP
EPI_ISL_33620|2009.427|A/Paraguay/60/2009|A_/_H1N1|MP
EPI_ISL_33621|2009.425|A/Paraguay/61/2009|A_/_H1N1|MP
EPI_ISL_33622|2009.356|A/Kenya/2402/2009|A_/_H1N1|MP
EPI_ISL_33623|2009.285|A/Kenya/1853/2009|A_/_H1N1|MP
EPI_ISL_33624|2009.441|A/Cayman_Islands/5082/2009|A_/_H1N1|MP
EPI_ISL_33625|2009.425|A/Costa_Rica/5150/2009|A_/_H1N1|MP
EPI_ISL_33626|2009.162|A/Arkansas/02/2009|A_/_H1N1|MP
EPI_ISL_33627|2009.167|A/Wisconsin/06/2009|A_/_H1N1|MP
EPI_ISL_33628|2009.107|A/Ulaanbaatar/1341/2009|A_/_H1N1|MP
EPI_ISL_33629|2009.129|A/Ulaanbaatar/1599/2009|A_/_H1N1|MP
EPI_ISL_33630|2009.126|A/Ulaanbaatar/1628/2009|A_/_H1N1|MP
EPI_ISL_33632|2009.134|A/Quebec/RV1107/2009|A_/_H1N1|MP
EPI_ISL_33638|2009.112|A/Gansu-Chengguan/1933/2009|A_/_H1N1|MP
EPI_ISL_33639|2009.129|A/Heilongijang-Jianhua/124/2009|A_/_H1N1|MP
EPI_ISL_33640|2009.132|A/Hubei-Wujiagang/133/2009|A_/_H1N1|MP
EPI_ISL_33641|2009.260|A/Voronezh/01/2009|A_/_H1N1|MP
EPI_ISL_33642|2009.241|A/St._Petersburg/66/2009|A_/_H1N1|MP
EPI_ISL_33643|2009.340|A/Virginia/06/2009|A_/_H1N1|MP
EPI_ISL_26234|2008.781|A/Pennsylvania/08/2008|A_/_H1N1|MP
EPI_ISL_26235|2008.781|A/Pennsylvania/08/2008|A_/_H1N1|MP
EPI_ISL_26236|2008.836|A/Pennsylvania/09/2008|A_/_H1N1|MP
EPI_ISL_26245|2008.839|A/Wisconsin/12/2008|A_/_H1N1|MP
EPI_ISL_26240|2008.842|A/Texas/17/2008|A_/_H1N1|MP
EPI_ISL_26241|2008.847|A/Texas/18/2008|A_/_H1N1|MP
EPI_ISL_26238|2008.817|A/Texas/15/2008|A_/_H1N1|MP
EPI_ISL_26239|2008.817|A/Texas/16/2008|A_/_H1N1|MP
EPI_ISL_26229|2008.787|A/Hawaii/19/2008|A_/_H1N1|MP
EPI_ISL_28288|2008.795|A/Hawaii/20/2008|A_/_H1N1|MP
EPI_ISL_28289|2008.795|A/Hawaii/20/2008|A_/_H1N1|MP
EPI_ISL_26230|2008.814|A/Hawaii/21/2008|A_/_H1N1|MP
EPI_ISL_28301|2008.820|A/Maryland/04/2008|A_/_H1N1|MP
EPI_ISL_28333|2008.836|A/Washington/08/2008|A_/_H1N1|MP
EPI_ISL_27642|2008.795|A/Hawaii/20/2008|A_/_H1N1|MP
EPI_ISL_27643|2008.814|A/Hawaii/21/2008|A_/_H1N1|MP
EPI_ISL_28305|2008.839|A/Michigan/05/2008|A_/_H1N1|MP
EPI_ISL_27655|2008.874|A/Wisconsin/16/2008|A_/_H1N1|MP
EPI_ISL_28286|2008.814|A/Florida/18/2008|A_/_H1N1|MP
EPI_ISL_27640|2008.831|A/Florida/19/2008|A_/_H1N1|MP
EPI_ISL_28363|2008.831|A/Florida/19/2008|A_/_H1N1|MP
EPI_ISL_27641|2008.839|A/Florida/21/2008|A_/_H1N1|MP
EPI_ISL_28285|2008.828|A/Delaware/01/2008|A_/_H1N1|MP
EPI_ISL_28303|2008.877|A/Massachusetts/08/2008|A_/_H1N1|MP
EPI_ISL_27647|2008.877|A/Massachusetts/08/2008|A_/_H1N1|MP
EPI_ISL_27648|2008.893|A/Massachusetts/09/2008|A_/_H1N1|MP
EPI_ISL_27651|2008.806|A/South_Carolina/06/2008|A_/_H1N1|MP
EPI_ISL_28320|2008.806|A/South_Carolina/06/2008|A_/_H1N1|MP
EPI_ISL_28295|2008.904|A/Illinois/16/2008|A_/_H1N1|MP
EPI_ISL_28296|2008.902|A/Illinois/17/2008|A_/_H1N1|MP
EPI_ISL_27650|2008.937|A/Minnesota/27/2008|A_/_H1N1|MP
EPI_ISL_28307|2008.948|A/New_Jersey/20/2008|A_/_H1N1|MP
EPI_ISL_28332|2008.940|A/Virginia/06/2008|A_/_H1N1|MP
EPI_ISL_28287|2008.000|A/Florida/24/2008|A_/_H1N1|MP
EPI_ISL_28294|2008.978|A/Idaho/23/2008|A_/_H1N1|MP
EPI_ISL_28306|2008.923|A/Nebraska/07/2008|A_/_H1N1|MP
EPI_ISL_28302|2008.940|A/Maryland/05/2008|A_/_H1N1|MP
EPI_ISL_28274|2008.940|A/Alaska/05/2008|A_/_H1N1|MP
EPI_ISL_28308|2008.973|A/New_Jersey/23/2008|A_/_H1N1|MP
EPI_ISL_28334|2008.852|A/Washington/10/2008|A_/_H1N1|MP
EPI_ISL_28310|2008.945|A/North_Dakota/01/2008|A_/_H1N1|MP
EPI_ISL_28364|2008.981|A/Wisconsin/20/2008|A_/_H1N1|MP
EPI_ISL_28365|2008.964|A/Virginia/07/2008|A_/_H1N1|MP
EPI_ISL_28366|2008.981|A/Massachusetts/12/2008|A_/_H1N1|MP
EPI_ISL_28367|2008.956|A/Florida/28/2008|A_/_H1N1|MP
EPI_ISL_28368|2008.986|A/Pennsylvania/12/2008|A_/_H1N1|MP
EPI_ISL_33646|2008.995|A/Pennsylvania/15/2008|A_/_H1N1|MP
EPI_ISL_28369|2008.989|A/Texas/32/2008|A_/_H1N1|MP
EPI_ISL_28370|2008.984|A/Minnesota/33/2008|A_/_H1N1|MP
EPI_ISL_28371|2008.989|A/Minnesota/34/2008|A_/_H1N1|MP
EPI_ISL_33648|2009.416|A/Matagalpa/179/2009|A_/_H1N1|MP
EPI_ISL_33649|2009.118|A/Quebec/RV0984/2009|A_/_H1N1|MP
EPI_ISL_33650|2009.112|A/Quebec/RV870/2009|A_/_H1N1|MP
EPI_ISL_33651|2009.118|A/Saskatchewan/RV1039/2009|A_/_H1N1|MP
EPI_ISL_27639|2008.874|A/Arizona/13/2008|A_/_H1N1|MP
EPI_ISL_28277|2008.874|A/Arizona/13/2008|A_/_H1N1|MP
EPI_ISL_28284|2008.462|A/Costa_Rica/7271/2008|A_/_H1N1|MP
EPI_ISL_27635|2008.858|A/Costa_Rica/1575/2008|A_/_H1N1|MP
EPI_ISL_27656|2008.926|A/Wisconsin/17/2008|A_/_H1N1|MP
EPI_ISL_28378|2008.929|A/Colorado/08/2008|A_/_H1N1|MP
EPI_ISL_33652|2008.937|A/Colorado/17/2008|A_/_H1N1|MP
EPI_ISL_33653|2008.937|A/Colorado/17/2008|A_/_H1N1|MP
EPI_ISL_27654|2008.934|A/Texas/29/2008|A_/_H1N1|MP
EPI_ISL_28304|2008.828|A/Mexico/4726/2008|A_/_H1N1|MP
EPI_ISL_27637|2008.844|A/Mexico/4971/2008|A_/_H1N1|MP
EPI_ISL_28330|2008.495|A/Vietnam/241/2008|A_/_H1N1|MP
EPI_ISL_27657|2008.344|A/Vietnam/160/2008|A_/_H1N1|MP
EPI_ISL_28379|2008.342|A/Vietnam/4212/2008|A_/_H1N1|MP
EPI_ISL_28329|2008.533|A/Vietnam/233/2008|A_/_H1N1|MP
EPI_ISL_28331|2008.587|A/Vietnam/289/2008|A_/_H1N1|MP
EPI_ISL_27649|2008.910|A/Michigan/06/2008|A_/_H1N1|MP
EPI_ISL_27644|2008.915|A/Hawaii/38/2008|A_/_H1N1|MP
EPI_ISL_33654|2008.915|A/Hawaii/38/2008|A_/_H1N1|MP
EPI_ISL_33655|2008.000|A/Hawaii/59/2008|A_/_H1N1|MP
EPI_ISL_33656|2008.000|A/Hawaii/59/2008|A_/_H1N1|MP
EPI_ISL_33657|2008.926|A/Puerto_Rico/01/2008|A_/_H1N1|MP
EPI_ISL_28321|2008.781|A/Taiwan/544/2008|A_/_H1N1|MP
EPI_ISL_28322|2008.915|A/Taiwan/637/2008|A_/_H1N1|MP
EPI_ISL_27638|2008.923|A/Taiwan/638/2008|A_/_H1N1|MP
EPI_ISL_28323|2008.926|A/Taiwan/639/2008|A_/_H1N1|MP
EPI_ISL_28275|2008.809|A/Anhui-Baohe/1514/2008|A_/_H1N1|MP
EPI_ISL_28280|2008.784|A/Beijing-Xuanwu/1199/2008|A_/_H1N1|MP
EPI_ISL_28325|2008.760|A/Tianjin-Hongqiao/1120/2008|A_/_H1N1|MP
EPI_ISL_28326|2008.784|A/Tianjin-Jinnan/1158/2008|A_/_H1N1|MP
EPI_ISL_28276|2008.820|A/Anhui-Luyang/171/2008|A_/_H1N1|MP
EPI_ISL_28293|2008.801|A/Hunan-Furong/1295/2008|A_/_H1N1|MP
EPI_ISL_28316|2008.765|A/Shanghai-Nanhui/1156/2008|A_/_H1N1|MP
EPI_ISL_28317|2008.811|A/Shanghai-Nanhui/1167/2008|A_/_H1N1|MP
EPI_ISL_28335|2008.768|A/Yunnan-Mengzi/1441/2008|A_/_H1N1|MP
EPI_ISL_28318|2008.839|A/Shanxi-Beilin/1134/2008|A_/_H1N1|MP
EPI_ISL_28319|2008.839|A/Shanxi-Weicheng/157/2008|A_/_H1N1|MP
EPI_ISL_28278|2008.858|A/Beijing-Huairou/166/2008|A_/_H1N1|MP
EPI_ISL_28279|2008.888|A/Beijing-Huairou/190/2008|A_/_H1N1|MP
EPI_ISL_28297|2008.858|A/Jilin-Chaoyang/1188/2008|A_/_H1N1|MP
EPI_ISL_28298|2008.904|A/Jilin-Chaoyang/1258/2008|A_/_H1N1|MP
EPI_ISL_28315|2008.822|A/Shandong-Lixia/159/2008|A_/_H1N1|MP
EPI_ISL_28324|2008.923|A/Tennessee/11/2008|A_/_H1N1|MP
EPI_ISL_28380|2008.896|A/Hong_Kong/3195/2008|A_/_H1N1|MP
EPI_ISL_28381|2008.937|A/Hong_Kong/3212/2008|A_/_H1N1|MP
EPI_ISL_28382|2008.954|A/Hong_Kong/3216/2008|A_/_H1N1|MP
EPI_ISL_28383|2008.992|A/Maryland/07/2008|A_/_H1N1|MP
EPI_ISL_28384|2008.839|A/Singapore/42/2008|A_/_H1N1|MP
EPI_ISL_28385|2008.735|A/Singapore/39/2008|A_/_H1N1|MP
EPI_ISL_33658|2008.907|A/California/11/2008|A_/_H1N1|MP
EPI_ISL_33659|2008.899|A/India/7308/2008|A_/_H1N1|MP
EPI_ISL_33660|2008.907|A/India/7311/2008|A_/_H1N1|MP
EPI_ISL_33661|2008.934|A/Korea/7721/2008|A_/_H1N1|MP
EPI_ISL_33662|2008.943|A/Chungbuk/4448/2008|A_/_H1N1|MP
EPI_ISL_33663|2008.954|A/Incheon/4542/2008|A_/_H1N1|MP
EPI_ISL_33664|2008.781|A/Thailand/874/2008|A_/_H1N1|MP
EPI_ISL_33665|2008.844|A/Thailand/933/2008|A_/_H1N1|MP
EPI_ISL_33666|2008.918|A/Thailand/1035/2008|A_/_H1N1|MP
EPI_ISL_33667|2008.915|A/Thailand/1037/2008|A_/_H1N1|MP
EPI_ISL_33668|2009.019|A/Hong_Kong/70/2009|A_/_H1N1|MP
EPI_ISL_33669|2009.022|A/Hong_Kong/84/2009|A_/_H1N1|MP
EPI_ISL_33672|2008.519|A/Bangladesh/1009/2008|A_/_H1N1|MP
EPI_ISL_33673|2008.538|A/Bangladesh/2020/2008|A_/_H1N1|MP
EPI_ISL_33675|2009.052|A/Indiana/01/2009|A_/_H1N1|MP
EPI_ISL_33676|2008.781|A/Kenya/2266/2008|A_/_H1N1|MP
EPI_ISL_33677|2008.790|A/Kenya/0793/2008|A_/_H1N1|MP
EPI_ISL_33678|2008.891|A/Hebei-Xinhua/1171/2008|A_/_H1N1|MP
EPI_ISL_33679|2008.891|A/Jilin-Nanguan/1107/2008|A_/_H1N1|MP
EPI_ISL_33681|2008.954|A/Gansu-Chengguan/1798/2008|A_/_H1N1|MP
EPI_ISL_33682|2008.902|A/Heilongjiang-Daowai/110/2008|A_/_H1N1|MP
EPI_ISL_33683|2008.899|A/Ningxia-Xingqing/1266/2008|A_/_H1N1|MP
EPI_ISL_33684|2008.896|A/Neimenggu-Huimin/1172/2008|A_/_H1N1|MP
EPI_ISL_33685|2009.030|A/Tennessee/01/2009|A_/_H1N1|MP
EPI_ISL_33686|2009.033|A/Tennessee/02/2009|A_/_H1N1|MP
EPI_ISL_33687|2009.049|A/North_Dakota/01/2009|A_/_H1N1|MP
EPI_ISL_33688|2008.975|A/Vladivostok/01/2008|A_/_H1N1|MP
EPI_ISL_33689|2008.986|A/Vladivostok/02/2008|A_/_H1N1|MP
EPI_ISL_33690|2008.986|A/Vladivostok/03/2008|A_/_H1N1|MP
EPI_ISL_33691|2008.986|A/Vladivostok/04/2008|A_/_H1N1|MP
EPI_ISL_33692|2009.085|A/Oregon/02/2009|A_/_H1N1|MP
EPI_ISL_33693|2009.060|A/Tennessee/04/2009|A_/_H1N1|MP
EPI_ISL_33694|2009.088|A/North_Carolina/01/2009|A_/_H1N1|MP
EPI_ISL_33695|2009.038|A/Ohio/03/2009|A_/_H1N1|MP
EPI_ISL_33696|2009.074|A/Ohio/04/2009|A_/_H1N1|MP
EPI_ISL_33697|2009.104|A/Arkansas/01/2009|A_/_H1N1|MP
EPI_ISL_33698|2009.071|A/Massachusetts/04/2009|A_/_H1N1|MP
EPI_ISL_33700|2009.016|A/Korea/94/2009|A_/_H1N1|MP
EPI_ISL_33704|2008.940|A/Shannxi-Beilin/1264/2008|A_/_H1N1|MP
EPI_ISL_33705|2009.014|A/Tianjin-Jinnan/12/2009|A_/_H1N1|MP
EPI_ISL_33707|2008.975|A/Jilin-Chuanying/1318/2008|A_/_H1N1|MP
EPI_ISL_33708|2009.110|A/Puerto_Rico/02/2009|A_/_H1N1|MP
EPI_ISL_33709|2009.162|A/North_Dakota/03/2009|A_/_H1N1|MP
EPI_ISL_33710|2009.167|A/North_Dakota/02/2009|A_/_H1N1|MP
EPI_ISL_33711|2009.184|A/Indiana/07/2009|A_/_H1N1|MP
EPI_ISL_33712|2009.184|A/Indiana/11/2009|A_/_H1N1|MP
EPI_ISL_33713|2009.203|A/Indiana/08/2009|A_/_H1N1|MP
EPI_ISL_33714|2009.184|A/New_York/65/2009|A_/_H1N1|MP
EPI_ISL_33715|2009.184|A/New_York/66/2009|A_/_H1N1|MP
EPI_ISL_33716|2009.208|A/West_Virginia/02/2009|A_/_H1N1|MP
EPI_ISL_33717|2009.205|A/West_Virginia/03/2009|A_/_H1N1|MP
EPI_ISL_33718|2009.186|A/Alaska/02/2009|A_/_H1N1|MP
EPI_ISL_33719|2009.214|A/Alaska/03/2009|A_/_H1N1|MP
EPI_ISL_33720|2009.227|A/Florida/07/2009|A_/_H1N1|MP
EPI_ISL_33721|2009.178|A/Nebraska/05/2009|A_/_H1N1|MP
EPI_ISL_33722|2009.219|A/Nebraska/06/2009|A_/_H1N1|MP
EPI_ISL_33723|2009.195|A/Arizona/10/2009|A_/_H1N1|MP
EPI_ISL_33724|2009.195|A/Arizona/10/2009|A_/_H1N1|MP
EPI_ISL_33725|2009.416|A/Pennsylvania/11/2009|A_/_H1N1|MP
EPI_ISL_33726|2009.416|A/Pennsylvania/11/2009|A_/_H1N1|MP
EPI_ISL_33727|2009.266|A/Michigan/07/2009|A_/_H1N1|MP
EPI_ISL_33728|2009.203|A/Illinois/05/2009|A_/_H1N1|MP
EPI_ISL_33729|2009.192|A/Illinois/06/2009|A_/_H1N1|MP
EPI_ISL_33730|2009.318|A/California/26/2009|A_/_H1N1|MP
EPI_ISL_33731|2009.318|A/California/26/2009|A_/_H1N1|MP
EPI_ISL_33734|2008.975|A/Michigan/10/2008|A_/_H1N1|MP
EPI_ISL_33735|2008.959|A/Hawaii/58/2008|A_/_H1N1|MP
EPI_ISL_33736|2009.003|A/Montana/02/2009|A_/_H1N1|MP
EPI_ISL_33737|2009.016|A/Oregon/01/2009|A_/_H1N1|MP
EPI_ISL_33738|2009.016|A/Pennsylvania/01/2009|A_/_H1N1|MP
EPI_ISL_33740|2009.011|A/Wisconsin/01/2009|A_/_H1N1|MP
EPI_ISL_33741|2009.030|A/Delaware/01/2009|A_/_H1N1|MP
EPI_ISL_33742|2009.030|A/Iowa/01/2009|A_/_H1N1|MP
EPI_ISL_33743|2009.016|A/New_Mexico/01/2009|A_/_H1N1|MP
EPI_ISL_33744|2009.036|A/New_Mexico/02/2009|A_/_H1N1|MP
EPI_ISL_33745|2009.016|A/Michigan/01/2009|A_/_H1N1|MP
EPI_ISL_33746|2009.016|A/California/01/2009|A_/_H1N1|MP
EPI_ISL_33747|2008.937|A/New_Jersey/30/2008|A_/_H1N1|MP
EPI_ISL_33748|2008.943|A/New_Jersey/31/2008|A_/_H1N1|MP
EPI_ISL_33750|2008.951|A/New_Jersey/32/2008|A_/_H1N1|MP
EPI_ISL_33751|2009.036|A/Montana/03/2009|A_/_H1N1|MP
EPI_ISL_33752|2009.052|A/Nebraska/01/2009|A_/_H1N1|MP
EPI_ISL_33753|2009.016|A/North_Carolina/02/2009|A_/_H1N1|MP
EPI_ISL_33754|2009.033|A/Hawaii/01/2009|A_/_H1N1|MP
EPI_ISL_33756|2009.041|A/Pennsylvania/04/2009|A_/_H1N1|MP
EPI_ISL_33757|2009.005|A/Ohio/01/2009|A_/_H1N1|MP
EPI_ISL_33759|2009.055|A/Wisconsin/04/2009|A_/_H1N1|MP
EPI_ISL_33760|2009.055|A/Washington/03/2009|A_/_H1N1|MP
EPI_ISL_33762|2009.058|A/South_Dakota/01/2009|A_/_H1N1|MP
EPI_ISL_33763|2009.071|A/South_Dakota/02/2009|A_/_H1N1|MP
EPI_ISL_33764|2009.000|A/Kentucky/01/2009|A_/_H1N1|MP
EPI_ISL_33765|2009.077|A/Kansas/01/2009|A_/_H1N1|MP
EPI_ISL_33766|2009.041|A/Minnesota/01/2009|A_/_H1N1|MP
EPI_ISL_33767|2009.041|A/Minnesota/01/2009|A_/_H1N1|MP
EPI_ISL_33768|2009.055|A/Nevada/01/2009|A_/_H1N1|MP
EPI_ISL_33769|2009.058|A/Nevada/02/2009|A_/_H1N1|MP
EPI_ISL_33770|2009.058|A/New_York/01/2009|A_/_H1N1|MP
EPI_ISL_33773|2009.000|A/Colorado/02/2009|A_/_H1N1|MP
EPI_ISL_33774|2009.093|A/Indiana/03/2009|A_/_H1N1|MP
EPI_ISL_33776|2009.071|A/Rhode_Island/01/2009|A_/_H1N1|MP
EPI_ISL_33777|2009.077|A/Alaska/01/2009|A_/_H1N1|MP
EPI_ISL_33778|2009.088|A/Kentucky/03/2009|A_/_H1N1|MP
EPI_ISL_33779|2009.112|A/Indiana/04/2009|A_/_H1N1|MP
EPI_ISL_33780|2009.077|A/Hawaii/03/2009|A_/_H1N1|MP
EPI_ISL_33781|2009.093|A/Hawaii/04/2009|A_/_H1N1|MP
EPI_ISL_33782|2009.107|A/Florida/02/2009|A_/_H1N1|MP
EPI_ISL_33783|2009.099|A/Florida/03/2009|A_/_H1N1|MP
EPI_ISL_33784|2009.077|A/Hawaii/03/2009|A_/_H1N1|MP
EPI_ISL_33785|2009.093|A/Hawaii/04/2009|A_/_H1N1|MP
EPI_ISL_33787|2009.074|A/North_Carolina/04/2009|A_/_H1N1|MP
EPI_ISL_33788|2009.055|A/Wyoming/01/2009|A_/_H1N1|MP
EPI_ISL_33789|2009.107|A/Vermont/01/2009|A_/_H1N1|MP
EPI_ISL_33790|2009.099|A/California/02/2009|A_/_H1N1|MP
EPI_ISL_33791|2009.093|A/California/03/2009|A_/_H1N1|MP
EPI_ISL_33792|2009.126|A/Texas/01/2009|A_/_H1N1|MP
EPI_ISL_33796|2009.110|A/New_York/56/2009|A_/_H1N1|MP
EPI_ISL_33798|2009.104|A/Texas/38/2009|A_/_H1N1|MP
EPI_ISL_33799|2009.107|A/Maryland/03/2009|A_/_H1N1|MP
EPI_ISL_28299|2008.555|A/Kenya/1822/2008|A_/_H1N1|MP
EPI_ISL_33801|2008.885|A/Texas/23/2008|A_/_H1N1|MP
EPI_ISL_33803|2009.008|A/Montana/01/2009|A_/_H1N1|MP
EPI_ISL_33804|2009.016|A/Wisconsin/02/2009|A_/_H1N1|MP
EPI_ISL_33805|2009.090|A/Ohio/06/2009|A_/_H1N1|MP
EPI_ISL_33806|2009.011|A/Virginia/01/2009|A_/_H1N1|MP
EPI_ISL_33807|2009.058|A/Washington/02/2009|A_/_H1N1|MP
EPI_ISL_33808|2009.000|A/Ohio/02/2009|A_/_H1N1|MP
EPI_ISL_33809|2009.082|A/Tennessee/03/2009|A_/_H1N1|MP
EPI_ISL_33810|2009.000|A/Colorado/02/2009|A_/_H1N1|MP
EPI_ISL_33811|2009.110|A/New_York/56/2009|A_/_H1N1|MP
EPI_ISL_33812|2009.132|A/Indiana/06/2009|A_/_H1N1|MP
EPI_ISL_25817|2008.598|A/El_Salvador/450/2008|A_/_H1N1|MP
EPI_ISL_25818|2008.601|A/El_Salvador/468/2008|A_/_H1N1|MP
EPI_ISL_26243|2008.385|A/Venezuela/3571/2008|A_/_H1N1|MP
EPI_ISL_25819|2008.555|A/Kenya/1822/2008|A_/_H1N1|MP
EPI_ISL_25820|2008.609|A/Kenya/1957/2008|A_/_H1N1|MP
EPI_ISL_28282|2008.582|A/Christchurch/20/2008|A_/_H1N1|MP
EPI_ISL_28375|2009.000|A/Washington/01/2009|A_/_H1N1|MP
EPI_ISL_25816|2008.675|A/California/07/2008|A_/_H1N1|MP
EPI_ISL_28377|2008.801|A/Hawaii/42/2008|A_/_H1N1|MP
EPI_ISL_28376|2008.803|A/Hawaii/41/2008|A_/_H1N1|MP
EPI_ISL_27645|2008.858|A/Hawaii/46/2008|A_/_H1N1|MP
EPI_ISL_28373|2008.967|A/Hawaii/55/2008|A_/_H1N1|MP
EPI_ISL_27646|2008.885|A/Illinois/15/2008|A_/_H1N1|MP
EPI_ISL_26233|2008.653|A/Missouri/06/2008|A_/_H1N1|MP
EPI_ISL_28372|2008.954|A/North_Carolina/07/2008|A_/_H1N1|MP
EPI_ISL_27652|2008.885|A/Texas/23/2008|A_/_H1N1|MP
EPI_ISL_27653|2008.893|A/Texas/27/2008|A_/_H1N1|MP
EPI_ISL_28374|2008.986|A/Vermont/03/2008|A_/_H1N1|MP
EPI_ISL_33813|2008.992|A/Washington/12/2008|A_/_H1N1|MP
EPI_ISL_33634|2009.249|A/Hong_Kong/1977/2009|A_/_H1N1|MP
EPI_ISL_33635|2009.173|A/Mexico/2629/2009|A_/_H1N1|MP
EPI_ISL_33636|2009.085|A/Jilin-Chaoyang/157/2009|A_/_H1N1|MP
EPI_ISL_33637|2009.096|A/Shanxi-Beilin/196/2009|A_/_H1N1|MP
EPI_ISL_33835|2009.422|A/Denmark/523/2009|A_/_H1N1|MP
EPI_ISL_33836|2009.422|A/Denmark/524/2009|A_/_H1N1|MP
EPI_ISL_33837|2009.436|A/Denmark/528/2009|A_/_H1N1|MP
EPI_ISL_33840|2009.458|A/Nanjing/2/2009|A_/_H1N1|MP
EPI_ISL_33842|2008.776|A/Managua/3418.01/2008|A_/_H1N1|MP
EPI_ISL_33847|2008.861|A/Managua/5751.01/2008|A_/_H1N1|MP
EPI_ISL_33848|2008.497|A/Managua/954.02/2008|A_/_H1N1|MP
EPI_ISL_33849|2008.880|A/Managua/4444.01/2008|A_/_H1N1|MP
EPI_ISL_33865|2008.003|A/chicken/Egypt/083/2008|A_/_H5N1|MP
EPI_ISL_33866|2008.137|A/duck/Egypt/0871/2008|A_/_H5N1|MP
EPI_ISL_33867|2009.381|A/New_York/3566/2009|A_/_H1N1|MP
EPI_ISL_33868|2009.381|A/New_York/3567/2009|A_/_H1N1|MP
EPI_ISL_33869|2009.378|A/New_York/3568/2009|A_/_H1N1|MP
EPI_ISL_33870|2009.397|A/New_York/3702/2009|A_/_H1N1|MP
EPI_ISL_33871|2009.405|A/New_York/3715/2009|A_/_H1N1|MP
EPI_ISL_33872|2009.375|A/New_York/3740/2009|A_/_H1N1|MP
EPI_ISL_33873|2009.419|A/New_York/3895/2009|A_/_H1N1|MP
EPI_ISL_33875|2009.438|A/New_York/3992/2009|A_/_H1N1|MP
EPI_ISL_33876|2009.458|A/New_York/4197/2009|A_/_H1N1|MP
EPI_ISL_33877|2009.373|A/New_York/3516/2009|A_/_H1N1|MP
EPI_ISL_33878|2009.378|A/New_York/3528/2009|A_/_H1N1|MP
EPI_ISL_33839|2009.490|A/Changsha/78/2009|A_/_H1N1|MP
EPI_ISL_33880|2009.447|A/Hunan/SWL3/2009|A_/_H1N1|MP
EPI_ISL_33881|2008.000|A/swine/Beijing/21/2008|A_/_H1N1|MP
EPI_ISL_33882|2008.000|A/swine/Beijing/26/2008|A_/_H1N1|MP
EPI_ISL_33883|2008.000|A/swine/Fujian/58/2008|A_/_H1N1|MP
EPI_ISL_33884|2008.000|A/swine/Shandong/128/2008|A_/_H1N1|MP
EPI_ISL_33885|2008.000|A/swine/Shandong/62/2008|A_/_H1N1|MP
EPI_ISL_33886|2008.000|A/swine/Shandong/187/2008|A_/_H1N1|MP
EPI_ISL_33889|2008.000|A/swine/Shandong/1012/2008|A_/_H1N1|MP
EPI_ISL_33888|2008.000|A/swine/Shandong/443/2008|A_/_H1N1|MP
EPI_ISL_33890|2008.000|A/swine/Shandong/692/2008|A_/_H1N1|MP
EPI_ISL_33938|2009.282|A/San_Antonio/PR921/2009|A_/_H1N1|MP
EPI_ISL_33939|2009.285|A/San_Antonio/PR922/2009|A_/_H1N1|MP
EPI_ISL_33940|2009.307|A/San_Antonio/PR923/2009|A_/_H1N1|MP
EPI_ISL_33941|2009.378|A/Taiwan/T0724/2009|A_/_H1N1|MP
EPI_ISL_33942|2009.386|A/Taiwan/T1338/2009|A_/_H1N1|MP
EPI_ISL_33943|2009.386|A/Taiwan/T1339/2009|A_/_H1N1|MP
EPI_ISL_33944|2009.403|A/Taiwan/T1773/2009|A_/_H1N1|MP
EPI_ISL_33945|2009.408|A/Taiwan/T1821/2009|A_/_H1N1|MP
EPI_ISL_33946|2009.479|A/Bogota/0466N/2009|A_/_H1N1|MP
EPI_ISL_33947|2009.482|A/Managua/0536N/2009|A_/_H1N1|MP
EPI_ISL_33948|2009.312|A/Mexico/48N/2009|A_/_H1N1|MP
EPI_ISL_33949|2009.455|A/Bethesda/SP506/2009|A_/_H1N1|MP
EPI_ISL_33950|2009.460|A/Silver_Spring/SP509/2009|A_/_H1N1|MP
EPI_ISL_33951|2009.460|A/Silver_Spring/SP510/2009|A_/_H1N1|MP
EPI_ISL_30264|2009.000|A/Catalonia/63/2009|A_/_H1N1|MP
EPI_ISL_33952|2009.496|A/Canada-SK/RV2486/2009|A_/_H1N1|MP
EPI_ISL_33953|2009.321|A/Canada-AB/RV1531/2009|A_/_H1N1|MP
EPI_ISL_33954|2009.323|A/Canada-NS/RV1551/2009|A_/_H1N1|MP
EPI_ISL_33955|2009.323|A/Canada-NS/RV1554/2009|A_/_H1N1|MP
EPI_ISL_33956|2009.326|A/Canada-NS/RV1565/2009|A_/_H1N1|MP
EPI_ISL_33957|2009.315|A/Canada-PQ/RV1586/2009|A_/_H1N1|MP
EPI_ISL_33958|2009.318|A/Canada-ON/RV1589/2009|A_/_H1N1|MP
EPI_ISL_33959|2009.329|A/Canada-AB/RV1644/2009|A_/_H1N1|MP
EPI_ISL_33960|2009.348|A/Canada-PQ/RV1758/2009|A_/_H1N1|MP
EPI_ISL_33961|2009.326|A/Canada-SK/RV1788/2009|A_/_H1N1|MP
EPI_ISL_33962|2009.345|A/Canada-SK/RV1794/2009|A_/_H1N1|MP
EPI_ISL_33963|2009.345|A/Canada-SK/RV1797/2009|A_/_H1N1|MP
EPI_ISL_34539|2009.455|A/Cote_D'Ivoire/709/2009|A_/_H1N1|MP
EPI_ISL_30189|2009.315|A/Nevada/03/2009|A_/_H1N1|MP
EPI_ISL_30103|2009.321|A/New_Hampshire/02/2009|A_/_H1N1|MP
EPI_ISL_34541|2009.458|A/Honduras/2039/2009|A_/_H1N1|MP
EPI_ISL_34542|2009.458|A/Argentina/7768/2009|A_/_H1N1|MP
EPI_ISL_34733|2009.340|A/Missouri/05/2009|A_/_H1N1|MP
EPI_ISL_34734|2009.425|A/Paraguay/61/2009|A_/_H1N1|MP
EPI_ISL_34735|2009.438|A/Paraguay/67/2009|A_/_H1N1|MP
EPI_ISL_28313|2008.781|A/Pennsylvania/08/2008|A_/_H1N1|MP
EPI_ISL_26237|2008.836|A/Pennsylvania/09/2008|A_/_H1N1|MP
EPI_ISL_34736|2009.167|A/Singapore/07/2009|A_/_H1N1|MP
EPI_ISL_34737|2009.405|A/Singapore/88/2009|A_/_H1N1|MP
EPI_ISL_34738|2009.405|A/Singapore/88/2009|A_/_H1N1|MP
EPI_ISL_34739|2009.184|A/Tennessee/09/2009|A_/_H1N1|MP
EPI_ISL_34740|2009.211|A/Texas/42/2009|A_/_H1N1|MP
EPI_ISL_34741|2009.375|A/Utah/12/2009|A_/_H1N1|MP
EPI_ISL_34742|2009.375|A/Utah/12/2009|A_/_H1N1|MP
EPI_ISL_34743|2008.216|A/Vietnam/100/2008|A_/_H1N1|MP
EPI_ISL_34744|2009.364|A/Wisconsin/13/2009|A_/_H1N1|MP
EPI_ISL_34745|2009.386|A/Wisconsin/14/2009|A_/_H1N1|MP
EPI_ISL_34746|2009.386|A/Wisconsin/14/2009|A_/_H1N1|MP
EPI_ISL_28312|2008.781|A/Pennsylvania/08/2008|A_/_H1N1|MP
EPI_ISL_34953|2009.364|A/Honduras/105/2009|A_/_H3N2|MP
EPI_ISL_34954|2009.329|A/Kansas/04/2009|A_/_H3N2|MP
EPI_ISL_34955|2009.167|A/Fujian-Tongan/142/2009|A_/_H3N2|MP
EPI_ISL_34956|2009.397|A/Puerto_Rico/25/2009|A_/_H3N2|MP
EPI_ISL_34957|2009.395|A/Oregon/08/2009|A_/_H3N2|MP
EPI_ISL_34958|2009.227|A/Ukraine/96/2009|A_/_H3N2|MP
EPI_ISL_34959|2009.192|A/Kiev/67/2009|A_/_H3N2|MP
EPI_ISL_34960|2009.416|A/Puerto_Rico/46/2009|A_/_H3N2|MP
EPI_ISL_34961|2009.247|A/Kenya/1270/2009|A_/_H3N2|MP
EPI_ISL_34962|2009.419|A/Guatemala/1066/2009|A_/_H3N2|MP
EPI_ISL_34963|2009.334|A/Georgia/07/2009|A_/_H3N2|MP
EPI_ISL_34964|2009.184|A/South_Carolina/14/2009|A_/_H3N2|MP
EPI_ISL_34965|2009.329|A/Colombia/227/2009|A_/_H3N2|MP
EPI_ISL_34966|2009.329|A/Colombia/227/2009|A_/_H3N2|MP
EPI_ISL_34967|2009.452|A/Singapore/73/2009|A_/_H3N2|MP
EPI_ISL_34968|2009.438|A/Anguilla/4711/2009|A_/_H3N2|MP
EPI_ISL_34969|2009.452|A/Suriname/5163/2009|A_/_H3N2|MP
EPI_ISL_34970|2009.263|A/Hong_Kong/2000/2009|A_/_H3N2|MP
EPI_ISL_34971|2009.000|A/Colombia/31/2009|A_/_H3N2|MP
EPI_ISL_32290|2009.055|A/New_York/03/2009|A_/_H3N2|MP
EPI_ISL_34972|2009.104|A/Florida/01/2009|A_/_H3N2|MP
EPI_ISL_34973|2008.956|A/Nevada/02/2008|A_/_H3N2|MP
EPI_ISL_34974|2008.921|A/California/12/2008|A_/_H3N2|MP
EPI_ISL_34975|2009.184|A/Washington/19/2009|A_/_H3N2|MP
EPI_ISL_34976|2009.107|A/Japan/51/2009|A_/_H3N2|MP
EPI_ISL_34977|2009.148|A/Texas/40/2009|A_/_H3N2|MP
EPI_ISL_34978|2009.493|A/Honduras/2243/2009|A_/_H3N2|MP
EPI_ISL_34979|2009.000|A/Argentina/15/2009|A_/_H3N2|MP
EPI_ISL_34980|2009.518|A/Guatemala/29/2009|A_/_H3N2|MP
EPI_ISL_34981|2009.479|A/Oregon/15/2009|A_/_H3N2|MP
EPI_ISL_34982|2009.493|A/North_Carolina/14/2009|A_/_H3N2|MP
EPI_ISL_34983|2009.386|A/Vietnam/N199/2009|A_/_H3N2|MP
EPI_ISL_34984|2009.332|A/Taiwan/722/2009|A_/_H3N2|MP
EPI_ISL_34985|2009.521|A/Hong_Kong/4495/2009|A_/_H3N2|MP
EPI_ISL_34986|2009.521|A/Hong_Kong/4547/2009|A_/_H3N2|MP
EPI_ISL_34987|2009.518|A/Hong_Kong/4557/2009|A_/_H3N2|MP
EPI_ISL_29285|2008.978|A/Colorado/15/2008|A_/_H3N2|MP
EPI_ISL_32289|2009.071|A/New_Mexico/03/2009|A_/_H3N2|MP
EPI_ISL_29284|2008.959|A/Colorado/12/2008|A_/_H3N2|MP
EPI_ISL_32292|2008.992|A/North_Carolina/08/2008|A_/_H3N2|MP
EPI_ISL_32285|2008.973|A/Nebraska/08/2008|A_/_H3N2|MP
EPI_ISL_32301|2009.011|A/Virginia/02/2009|A_/_H3N2|MP
EPI_ISL_32307|2009.016|A/Wisconsin/03/2009|A_/_H3N2|MP
EPI_ISL_32277|2009.003|A/Iowa/03/2009|A_/_H3N2|MP
EPI_ISL_32282|2008.975|A/Minnesota/37/2008|A_/_H3N2|MP
EPI_ISL_32296|2008.997|A/South_Carolina/07/2008|A_/_H3N2|MP
EPI_ISL_32281|2009.022|A/Massachusetts/02/2009|A_/_H3N2|MP
EPI_ISL_32280|2009.052|A/Massachusetts/01/2009|A_/_H3N2|MP
EPI_ISL_32294|2009.058|A/Pennsylvania/02/2009|A_/_H3N2|MP
EPI_ISL_32279|2009.052|A/Maryland/02/2009|A_/_H3N2|MP
EPI_ISL_32278|2009.000|A/Kentucky/02/2009|A_/_H3N2|MP
EPI_ISL_32262|2009.000|A/Colorado/01/2009|A_/_H3N2|MP
EPI_ISL_32302|2009.066|A/Washington/04/2009|A_/_H3N2|MP
EPI_ISL_32308|2009.096|A/Wisconsin/05/2009|A_/_H3N2|MP
EPI_ISL_32300|2009.118|A/Vermont/02/2009|A_/_H3N2|MP
EPI_ISL_32287|2009.126|A/New_Hampshire/01/2009|A_/_H3N2|MP
EPI_ISL_32293|2009.148|A/Oregon/03/2009|A_/_H3N2|MP
EPI_ISL_32298|2009.170|A/Texas/03/2009|A_/_H3N2|MP
EPI_ISL_32303|2009.167|A/Washington/05/2009|A_/_H3N2|MP
EPI_ISL_32275|2009.049|A/Indiana/02/2009|A_/_H3N2|MP
EPI_ISL_30725|2009.321|A/Arizona/06/2009|A_/_H1N1|MP
EPI_ISL_35000|2009.532|A/Bolivia/1263/2009|A_/_H1N1|MP
EPI_ISL_35001|2009.000|A/Bolivia/1352/2009|A_/_H1N1|MP
EPI_ISL_35002|2009.496_(Day_unknown)|A/Brazil/2303/2009|A_/_H1N1|MP
EPI_ISL_35003|2009.496|A/Brazil/764/2009|A_/_H1N1|MP
EPI_ISL_30097|2009.310|A/California/11/2009|A_/_H1N1|MP
EPI_ISL_30125|2009.304|A/California/12/2009|A_/_H1N1|MP
EPI_ISL_30126|2009.301|A/California/13/2009|A_/_H1N1|MP
EPI_ISL_30726|2009.321|A/Delaware/08/2009|A_/_H1N1|MP
EPI_ISL_35008|2009.567|A/Georgia/15/2009|A_/_H1N1|MP
EPI_ISL_30499|2009.321|A/Idaho/02/2009|A_/_H1N1|MP
EPI_ISL_35010|2009.496_(Day_unknown)|A/Indiana/17/2009|A_/_H1N1|MP
EPI_ISL_35011|2009.479|A/Iraq/0251/2009|A_/_H1N1|MP
EPI_ISL_35012|2009.479|A/Iraq/10249/2009|A_/_H1N1|MP
EPI_ISL_30703|2009.326|A/Kentucky/05/2009|A_/_H1N1|MP
EPI_ISL_31174|2009.337|A/Kentucky/07/2009|A_/_H1N1|MP
EPI_ISL_35014|2009.529|A/Louisiana/07/2009|A_/_H1N1|MP
EPI_ISL_29966|2009.315|A/Massachusetts/07/2009|A_/_H1N1|MP
EPI_ISL_31188|2009.340|A/Michigan/05/2009|A_/_H1N1|MP
EPI_ISL_31189|2009.332|A/Michigan/06/2009|A_/_H1N1|MP
EPI_ISL_31190|2009.353|A/Missouri/04/2009|A_/_H1N1|MP
EPI_ISL_30096|2009.315|A/New_Mexico/04/2009|A_/_H1N1|MP
EPI_ISL_30109|2009.247_(Day_unknown)|A/New_York/30/2009|A_/_H1N1|MP
EPI_ISL_30111|2009.312|A/New_York/35/2009|A_/_H1N1|MP
EPI_ISL_30112|2009.312|A/New_York/37/2009|A_/_H1N1|MP
EPI_ISL_30114|2009.321|A/North_Carolina/05/2009|A_/_H1N1|MP
EPI_ISL_30701|2009.356|A/North_Dakota/04/2009|A_/_H1N1|MP
EPI_ISL_30718|2009.326|A/Ohio/10/2009|A_/_H1N1|MP
EPI_ISL_30506|2009.321|A/Oklahoma/01/2009|A_/_H1N1|MP
EPI_ISL_30727|2009.318|A/Oregon/04/2009|A_/_H1N1|MP
EPI_ISL_30507|2009.323|A/Pennsylvania/06/2009|A_/_H1N1|MP
EPI_ISL_35019|2009.496|A/Rhode_Island/07/2009|A_/_H1N1|MP
EPI_ISL_35020|2009.529|A/Rhode_Island/08/2009|A_/_H1N1|MP
EPI_ISL_35021|2009.499|A/Seychelles/106/2009|A_/_H1N1|MP
EPI_ISL_30719|2009.326|A/South_Dakota/05/2009|A_/_H1N1|MP
EPI_ISL_35022|2009.496_(Day_unknown)|A/Tanzania/88/2009|A_/_H1N1|MP
EPI_ISL_30116|2009.321|A/Tennessee/05/2009|A_/_H1N1|MP
EPI_ISL_31196|2009.340|A/Texas/30/2009|A_/_H1N1|MP
EPI_ISL_35025|2009.553|A/Uruguay/755/2009|A_/_H1N1|MP
EPI_ISL_31201|2009.321|A/Utah/02/2009|A_/_H1N1|MP
EPI_ISL_30697|2009.337|A/Vermont/03/2009|A_/_H1N1|MP
EPI_ISL_30119|2009.318|A/Virginia/04/2009|A_/_H1N1|MP
EPI_ISL_30120|2009.321|A/Washington/09/2009|A_/_H1N1|MP
EPI_ISL_31204|2009.392|A/West_Virginia/01/2009|A_/_H1N1|MP
EPI_ISL_31182|2009.285|A/Mexico/4269/2009|A_/_H1N1|MP
EPI_ISL_60158|2009.652|A/MOROBE/10/2009|A_/_H3N2|MP
EPI_ISL_60157|2009.652|A/MOROBE/2/2009|A_/_H3N2|MP
EPI_ISL_60715|2008.000|A/Perth/200/2008|A_/_H1N1|MP
EPI_ISL_60716|2009.384|A/Guatemala/866/2009|A_/_H1N1|MP
EPI_ISL_60717|2009.403|A/Georgia/04/2009|A_/_H1N1|MP
EPI_ISL_60718|2009.455|A/Paraguay/94/2009|A_/_H1N1|MP
EPI_ISL_60719|2009.414|A/Michigan/14/2009|A_/_H1N1|MP
EPI_ISL_60720|2009.425|A/Costa_Rica/5150/2009|A_/_H1N1|MP
EPI_ISL_60721|2009.142|A/Hubei-Wujiagang/138/2009|A_/_H1N1|MP
EPI_ISL_60722|2008.888|A/Florida/25/2008|A_/_H1N1|MP
EPI_ISL_60723|2008.945|A/Florida/27/2008|A_/_H1N1|MP
EPI_ISL_60724|2008.995|A/Florida/29/2008|A_/_H1N1|MP
EPI_ISL_60726|2008.934|A/Liaoning-Heping/1103/2008|A_/_H1N1|MP
EPI_ISL_60727|2009.112|A/Vladivostok/45/2009|A_/_H1N1|MP
EPI_ISL_60728|2009.205|A/Yaroslavl/41/2009|A_/_H1N1|MP
EPI_ISL_60729|2008.604|A/Guatemala/22/2008|A_/_H1N1|MP
EPI_ISL_60730|2009.301|A/Brazil/146/2009|A_/_H1N1|MP
EPI_ISL_60731|2009.499|A/Washington/25/2009|A_/_H1N1|MP
EPI_ISL_60733|2009.175|A/Taiwan/433/2009|A_/_H1N1|MP
EPI_ISL_60734|2009.510|A/Hong_Kong/4284/2009|A_/_H1N1|MP
EPI_ISL_60735|2009.521|A/Hong_Kong/4508/2009|A_/_H1N1|MP
EPI_ISL_60736|2009.493|A/Brazil/815/2009|A_/_H1N1|MP
EPI_ISL_60737|2009.510|A/Hunan-Changning/52/2009|A_/_H1N1|MP
EPI_ISL_60738|2009.395|A/Dominican_Republic/988/2009|A_/_H3N2|MP
EPI_ISL_60739|2009.337|A/Minnesota/05/2009|A_/_H3N2|MP
EPI_ISL_60740|2009.356|A/Maryland/06/2009|A_/_H3N2|MP
EPI_ISL_60741|2009.389|A/New_York/70/2009|A_/_H3N2|MP
EPI_ISL_60742|2009.249|A/Ukraine/110/2009|A_/_H3N2|MP
EPI_ISL_60743|2009.255|A/Donetsk/248/2009|A_/_H3N2|MP
EPI_ISL_60744|2009.416|A/Puerto_Rico/43/2009|A_/_H3N2|MP
EPI_ISL_60745|2009.427|A/Paraguay/52/2009|A_/_H3N2|MP
EPI_ISL_60746|2009.329|A/Georgia/06/2009|A_/_H3N2|MP
EPI_ISL_60747|2009.351|A/Kansas/07/2009|A_/_H3N2|MP
EPI_ISL_60748|2009.430|A/Oregon/14/2009|A_/_H3N2|MP
EPI_ISL_60749|2009.356|A/Korea/5991/2009|A_/_H3N2|MP
EPI_ISL_60750|2009.452|A/Singapore/72/2009|A_/_H3N2|MP
EPI_ISL_60751|2009.430|A/Wisconsin/15/2009|A_/_H3N2|MP
EPI_ISL_60752|2009.430|A/Wisconsin/15/2009|A_/_H3N2|MP
EPI_ISL_60753|2009.430|A/Wisconsin/15/2009|A_/_H3N2|MP
EPI_ISL_60754|2009.436|A/Cote_D'Ivoire/687/2009|A_/_H3N2|MP
EPI_ISL_60755|2009.425|A/Costa_Rica/5179/2009|A_/_H3N2|MP
EPI_ISL_60757|2009.252|A/Alaska/24/2009|A_/_H3N2|MP
EPI_ISL_60758|2009.285|A/Alaska/29/2009|A_/_H3N2|MP
EPI_ISL_60759|2009.099|A/Japan/26/2009|A_/_H3N2|MP
EPI_ISL_60760|2009.000|A/Perth/15/2009|A_/_H3N2|MP
EPI_ISL_60761|2009.000|A/Perth/16/2009|A_/_H3N2|MP
EPI_ISL_60762|2009.452|A/Guatemala/1913/2009|A_/_H3N2|MP
EPI_ISL_60763|2009.482|A/Argentina/7646/2009|A_/_H3N2|MP
EPI_ISL_60764|2009.356|A/Brazil/1814/2009|A_/_H3N2|MP
EPI_ISL_60765|2009.395|A/Taiwan/713/2009|A_/_H3N2|MP
EPI_ISL_60766|2009.529|A/Honduras/2426/2009|A_/_H3N2|MP
EPI_ISL_60767|2009.512|A/Honduras/2445/2009|A_/_H3N2|MP
EPI_ISL_60768|2009.521|A/Hong_Kong/4547/2009|A_/_H3N2|MP
EPI_ISL_60769|2009.340|A/Brazil/933/2009|A_/_H3N2|MP
EPI_ISL_60770|2009.512|A/Brazil/884/2009|A_/_H3N2|MP
EPI_ISL_60771|2009.342|A/Maryland/16/2009|A_/_H3N2|MP
EPI_ISL_60772|2009.329|A/Bangladesh/483/2009|A_/_H3N2|MP
EPI_ISL_60773|2009.342|A/Bangladesh/2363/2009|A_/_H3N2|MP
EPI_ISL_60774|2009.348|A/Bangladesh/7772/2009|A_/_H3N2|MP
EPI_ISL_60775|2009.427|A/Bangladesh/2425/2009|A_/_H3N2|MP
EPI_ISL_60776|2009.529|A/Shanghai-Nanhui/1208/2009|A_/_H3N2|MP
EPI_ISL_60777|2009.490|A/Hebei-Xinhua/1193/2009|A_/_H3N2|MP
EPI_ISL_60789|2009.452|A/Chile/6536/2009|A_/_H1N1|MP
EPI_ISL_60791|2009.581|A/Colorado/11/2009|A_/_H1N1|MP
EPI_ISL_60792|2009.592|A/Colorado/12/2009|A_/_H1N1|MP
EPI_ISL_60795|2009.605|A/Florida/13/2009|A_/_H1N1|MP
EPI_ISL_60800|2009.578|A/Illinois/10/2009|A_/_H1N1|MP
EPI_ISL_60803|2009.581|A/Iowa/07/2009|A_/_H1N1|MP
EPI_ISL_60807|2009.452|A/Massachusetts/16/2009|A_/_H1N1|MP
EPI_ISL_60808|2009.592|A/Massachusetts/29/2009|A_/_H1N1|MP
EPI_ISL_60811|2009.362|A/Mississippi/01/2009|A_/_H1N1|MP
EPI_ISL_60812|2009.589|A/Montana/15/2009|A_/_H1N1|MP
EPI_ISL_60819|2009.592|A/North_Carolina/28/2009|A_/_H1N1|MP
EPI_ISL_60820|2009.586|A/North_Dakota/12/2009|A_/_H1N1|MP
EPI_ISL_60827|2009.482|A/Texas/48/2009|A_/_H1N1|MP
EPI_ISL_60828|2009.562|A/Utah/20/2009|A_/_H1N1|MP
EPI_ISL_60833|2009.592|A/Wisconsin/45/2009|A_/_H1N1|MP
EPI_ISL_60707|2009.030|A/mallard/Poland/16/09|A_/_H7N7|MP
EPI_ISL_60708|2009.126|A/mallard/Poland/41/09|A_/_H7N7|MP
EPI_ISL_60136|2009.463|A/WELLINGTON/84/2009|A_/_H1N1|MP
EPI_ISL_60135|2009.512|A/Macau/2517/2009|A_/_H1N1|MP
EPI_ISL_60126|2009.356|A/Waikato/2/2009|A_/_H1N1|MP
EPI_ISL_60124|2009.386|A/Perth/30/2009|A_/_H1N1|MP
EPI_ISL_60123|2009.403|A/Perth/33/2009|A_/_H1N1|MP
EPI_ISL_60125|2009.367|A/Waikato/1/2009|A_/_H1N1|MP
EPI_ISL_60113|2009.575|A/South_Australia/12/2009|A_/_H1N1|MP
EPI_ISL_60112|2009.548|A/South_Australia/11/2009|A_/_H1N1|MP
EPI_ISL_60150|2009.000|A/MADANG/3/2009|A_/_H3N2|MP
EPI_ISL_60935|2009.315|A/New_York/1669/2009|A_/_H1N1|MP
EPI_ISL_60936|2009.395|A/equine/Czech_Republic/10076-2/2009|A_/_H3N8|MP
EPI_ISL_60937|2009.093|A/goose/Czech_Republic/1848/2009|A_/_H7N9|MP
EPI_ISL_60941|2009.419|A/Baden-Wurttemberg/448/2009|A_/_H1N1|MP
EPI_ISL_60942|2009.370|A/Beijing/02/2009|A_/_H1N1|MP
EPI_ISL_60943|2009.748_(Day_unknown)|A/Beijing/337/2009|A_/_H1N1|MP
EPI_ISL_60944|2009.748_(Day_unknown)|A/Beijing/339/2009|A_/_H1N1|MP
EPI_ISL_60945|2009.748_(Day_unknown)|A/Beijing/341/2009|A_/_H1N1|MP
EPI_ISL_60946|2009.748_(Day_unknown)|A/Beijing/342/2009|A_/_H1N1|MP
EPI_ISL_60947|2009.748_(Day_unknown)|A/Beijing/344/2009|A_/_H1N1|MP
EPI_ISL_60948|2009.748_(Day_unknown)|A/Beijing/346/2009|A_/_H1N1|MP
EPI_ISL_63661|2009.748_(Day_unknown)|A/Beijing/346/2009|A_/_H3N2|MP
EPI_ISL_60949|2009.748_(Day_unknown)|A/Beijing/347/2009|A_/_H3N2|MP
EPI_ISL_60950|2009.748_(Day_unknown)|A/Beijing/348/2009|A_/_H1N1|MP
EPI_ISL_60951|2009.748_(Day_unknown)|A/Beijing/349/2009|A_/_H1N1|MP
EPI_ISL_60952|2009.748_(Day_unknown)|A/Beijing/350/2009|A_/_H1N1|MP
EPI_ISL_60953|2009.748_(Day_unknown)|A/Beijing/351/2009|A_/_H3N2|MP
EPI_ISL_60954|2009.748_(Day_unknown)|A/Beijing/352/2009|A_/_H1N1|MP
EPI_ISL_60955|2009.748_(Day_unknown)|A/Beijing/353/2009|A_/_H1N1|MP
EPI_ISL_60956|2009.748_(Day_unknown)|A/Beijing/354/2009|A_/_H1N1|MP
EPI_ISL_60957|2009.748_(Day_unknown)|A/Beijing/357/2009|A_/_H1N1|MP
EPI_ISL_60958|2009.748_(Day_unknown)|A/Beijing/360/2009|A_/_H1N1|MP
EPI_ISL_60959|2009.748_(Day_unknown)|A/Beijing/361/2009|A_/_H3N2|MP
EPI_ISL_60961|2009.748_(Day_unknown)|A/Beijing/364/2009|A_/_H1N1|MP
EPI_ISL_60963|2009.748_(Day_unknown)|A/Beijing/369/2009|A_/_H1N1|MP
EPI_ISL_60964|2009.748_(Day_unknown)|A/Beijing/370/2009|A_/_H1N1|MP
EPI_ISL_60965|2009.748_(Day_unknown)|A/Beijing/371/2009|A_/_H3N2|MP
EPI_ISL_60967|2009.748_(Day_unknown)|A/Beijing/373/2009|A_/_H3N2|MP
EPI_ISL_60968|2009.748_(Day_unknown)|A/Beijing/379/2009|A_/_H3N2|MP
EPI_ISL_60969|2009.748_(Day_unknown)|A/Beijing/385/2009|A_/_H3N2|MP
EPI_ISL_60970|2009.748_(Day_unknown)|A/Beijing/393/2009|A_/_H3N2|MP
EPI_ISL_60971|2009.748_(Day_unknown)|A/Beijing/403/2009|A_/_H3N2|MP
EPI_ISL_60972|2009.748_(Day_unknown)|A/Beijing/404/2009|A_/_H3N2|MP
EPI_ISL_60974|2009.332|A/Brandenburg/19/2009|A_/_H1N1|MP
EPI_ISL_60975|2009.337|A/Brandenburg/20/2009|A_/_H1N1|MP
EPI_ISL_61004|2009.564|A/Catalonia/NS1586/2009|A_/_H1N1|MP
EPI_ISL_61005|2009.573|A/Catalonia/NS1706/2009|A_/_H1N1|MP
EPI_ISL_61006|2009.578|A/Catalonia/NS1875/2009|A_/_H1N1|MP
EPI_ISL_61007|2009.586|A/Catalonia/NS2001/2009|A_/_H1N1|MP
EPI_ISL_61008|2009.586|A/Catalonia/NS2008/2009|A_/_H1N1|MP
EPI_ISL_61009|2009.589|A/Catalonia/NS2037/2009|A_/_H1N1|MP
EPI_ISL_61010|2009.589|A/Catalonia/NS2045/2009|A_/_H1N1|MP
EPI_ISL_61011|2009.501|A/Catalonia/NS508/2009|A_/_H1N1|MP
EPI_ISL_61012|2009.510|A/Catalonia/NS598/2009|A_/_H1N1|MP
EPI_ISL_61013|2009.512|A/Catalonia/NS658/2009|A_/_H1N1|MP
EPI_ISL_61014|2009.515|A/Catalonia/NS670/2009|A_/_H1N1|MP
EPI_ISL_61015|2009.515|A/Catalonia/NS672/2009|A_/_H1N1|MP
EPI_ISL_61016|2009.515|A/Catalonia/NS674/2009|A_/_H1N1|MP
EPI_ISL_61017|2009.515|A/Catalonia/NS675/2009|A_/_H1N1|MP
EPI_ISL_61018|2009.515|A/Catalonia/NS677/2009|A_/_H1N1|MP
EPI_ISL_61019|2009.515|A/Catalonia/NS686/2009|A_/_H1N1|MP
EPI_ISL_61020|2009.526|A/Catalonia/NS867/2009|A_/_H1N1|MP
EPI_ISL_61021|2009.452|A/Catalonia/S1045/2009|A_/_H1N1|MP
EPI_ISL_61022|2009.496|A/Catalonia/S1068/2009|A_/_H1N1|MP
EPI_ISL_61023|2009.518|A/Catalonia/S1084/2009|A_/_H1N1|MP
EPI_ISL_61025|2009.521|A/Catalonia/S1090/2009|A_/_H1N1|MP
EPI_ISL_61026|2009.532|A/Catalonia/S1096/2009|A_/_H1N1|MP
EPI_ISL_61027|2009.534|A/Catalonia/S1099/2009|A_/_H1N1|MP
EPI_ISL_61028|2009.534|A/Catalonia/S1101/2009|A_/_H1N1|MP
EPI_ISL_61029|2009.534|A/Catalonia/S1102/2009|A_/_H1N1|MP
EPI_ISL_61030|2009.534|A/Catalonia/S1107/2009|A_/_H1N1|MP
EPI_ISL_61031|2009.537|A/Catalonia/S1113/2009|A_/_H1N1|MP
EPI_ISL_61032|2009.537|A/Catalonia/S1118/2009|A_/_H1N1|MP
EPI_ISL_61033|2009.548|A/Catalonia/S1120/2009|A_/_H1N1|MP
EPI_ISL_61034|2009.553|A/Catalonia/S1124/2009|A_/_H1N1|MP
EPI_ISL_61036|2009.548|A/Catalonia/S1128/2009|A_/_H1N1|MP
EPI_ISL_61037|2009.551|A/Catalonia/S1137/2009|A_/_H1N1|MP
EPI_ISL_61038|2009.551|A/Catalonia/S1138/2009|A_/_H1N1|MP
EPI_ISL_61039|2009.556|A/Catalonia/S1148/2009|A_/_H1N1|MP
EPI_ISL_61040|2009.559|A/Catalonia/S1153/2009|A_/_H1N1|MP
EPI_ISL_61041|2009.570|A/Catalonia/S1161/2009|A_/_H1N1|MP
EPI_ISL_61042|2009.570|A/Catalonia/S1162/2009|A_/_H1N1|MP
EPI_ISL_61043|2009.575|A/Catalonia/S1165/2009|A_/_H1N1|MP
EPI_ISL_61044|2009.570|A/Catalonia/S1169/2009|A_/_H1N1|MP
EPI_ISL_61045|2009.570|A/Catalonia/S1171/2009|A_/_H1N1|MP
EPI_ISL_61046|2009.570|A/Catalonia/S1173/2009|A_/_H1N1|MP
EPI_ISL_61047|2009.575|A/Catalonia/S1179/2009|A_/_H1N1|MP
EPI_ISL_61048|2009.575|A/Catalonia/S1181/2009|A_/_H1N1|MP
EPI_ISL_61049|2009.573|A/Catalonia/S1182/2009|A_/_H1N1|MP
EPI_ISL_61050|2009.570|A/Catalonia/S1183/2009|A_/_H1N1|MP
EPI_ISL_61051|2009.575|A/Catalonia/S1187/2009|A_/_H1N1|MP
EPI_ISL_61052|2009.592|A/Catalonia/S1194/2009|A_/_H1N1|MP
EPI_ISL_61053|2009.589|A/Catalonia/S1196/2009|A_/_H1N1|MP
EPI_ISL_61054|2009.592|A/Catalonia/S1198/2009|A_/_H1N1|MP
EPI_ISL_61055|2009.595|A/Catalonia/S1199/2009|A_/_H1N1|MP
EPI_ISL_61056|2009.592|A/Catalonia/S1205/2009|A_/_H1N1|MP
EPI_ISL_61057|2009.592|A/Catalonia/S1206/2009|A_/_H1N1|MP
EPI_ISL_61058|2009.595|A/Catalonia/S1207/2009|A_/_H1N1|MP
EPI_ISL_61059|2009.595|A/Catalonia/S1208/2009|A_/_H1N1|MP
EPI_ISL_61060|2009.592|A/Catalonia/S1209/2009|A_/_H1N1|MP
EPI_ISL_61061|2009.597|A/Catalonia/S1210/2009|A_/_H1N1|MP
EPI_ISL_61062|2009.611|A/Catalonia/S1215/2009|A_/_H1N1|MP
EPI_ISL_61063|2009.608|A/Catalonia/S1221/2009|A_/_H1N1|MP
EPI_ISL_61064|2009.605|A/Catalonia/S1222/2009|A_/_H1N1|MP
EPI_ISL_61065|2009.605|A/Catalonia/S1227/2009|A_/_H1N1|MP
EPI_ISL_61066|2009.614|A/Catalonia/S1228/2009|A_/_H1N1|MP
EPI_ISL_61067|2009.614|A/Catalonia/S1230/2009|A_/_H1N1|MP
EPI_ISL_61068|2009.614|A/Catalonia/S1233/2009|A_/_H1N1|MP
EPI_ISL_61069|2009.614|A/Catalonia/S1236/2009|A_/_H1N1|MP
EPI_ISL_61070|2009.614|A/Catalonia/S1237/2009|A_/_H1N1|MP
EPI_ISL_61071|2009.625|A/Catalonia/S1242/2009|A_/_H1N1|MP
EPI_ISL_61072|2009.616|A/Catalonia/S1243/2009|A_/_H1N1|MP
EPI_ISL_61073|2009.625|A/Catalonia/S1244/2009|A_/_H1N1|MP
EPI_ISL_61074|2009.627|A/Catalonia/S1248/2009|A_/_H1N1|MP
EPI_ISL_61075|2009.627|A/Catalonia/S1249/2009|A_/_H1N1|MP
EPI_ISL_61076|2009.630|A/Catalonia/S1250/2009|A_/_H1N1|MP
EPI_ISL_61077|2009.630|A/Catalonia/S1254/2009|A_/_H1N1|MP
EPI_ISL_61078|2009.630|A/Catalonia/S1260/2009|A_/_H1N1|MP
EPI_ISL_61079|2009.644|A/Catalonia/S1265/2009|A_/_H1N1|MP
EPI_ISL_61080|2009.644|A/Catalonia/S1267/2009|A_/_H1N1|MP
EPI_ISL_61081|2009.644|A/Catalonia/S1268/2009|A_/_H1N1|MP
EPI_ISL_61082|2009.644|A/Catalonia/S1269/2009|A_/_H1N1|MP
EPI_ISL_61083|2009.644|A/Catalonia/S1270/2009|A_/_H1N1|MP
EPI_ISL_61084|2009.636|A/Catalonia/S1271/2009|A_/_H1N1|MP
EPI_ISL_61085|2009.647|A/Catalonia/S1272/2009|A_/_H1N1|MP
EPI_ISL_61086|2009.647|A/Catalonia/S1273/2009|A_/_H1N1|MP
EPI_ISL_61087|2009.630|A/Catalonia/S1276/2009|A_/_H1N1|MP
EPI_ISL_61088|2009.644|A/Catalonia/S1277/2009|A_/_H1N1|MP
EPI_ISL_61089|2009.644|A/Catalonia/S1278/2009|A_/_H1N1|MP
EPI_ISL_61090|2009.647|A/Catalonia/S1279/2009|A_/_H1N1|MP
EPI_ISL_61091|2009.647|A/Catalonia/S1285/2009|A_/_H1N1|MP
EPI_ISL_61092|2009.647|A/Catalonia/S1286/2009|A_/_H1N1|MP
EPI_ISL_61093|2009.649|A/Catalonia/S1289/2009|A_/_H1N1|MP
EPI_ISL_61094|2009.655|A/Catalonia/S1300/2009|A_/_H1N1|MP
EPI_ISL_61095|2009.655|A/Catalonia/S1304/2009|A_/_H1N1|MP
EPI_ISL_61096|2009.655|A/Catalonia/S1305/2009|A_/_H1N1|MP
EPI_ISL_61097|2009.663|A/Catalonia/S1307/2009|A_/_H1N1|MP
EPI_ISL_61098|2009.671|A/Catalonia/S1331/2009|A_/_H1N1|MP
EPI_ISL_61099|2009.666|A/Catalonia/S1333/2009|A_/_H1N1|MP
EPI_ISL_61100|2009.688|A/Catalonia/S1350/2009|A_/_H1N1|MP
EPI_ISL_61101|2009.688|A/Catalonia/S1353/2009|A_/_H1N1|MP
EPI_ISL_61102|2009.704|A/Catalonia/S1369/2009|A_/_H1N1|MP
EPI_ISL_61103|2009.707|A/Catalonia/S1379/2009|A_/_H1N1|MP
EPI_ISL_61104|2009.710|A/Catalonia/S1383/2009|A_/_H1N1|MP
EPI_ISL_61105|2009.710|A/Catalonia/S1384/2009|A_/_H1N1|MP
EPI_ISL_61106|2009.721|A/Catalonia/S1389/2009|A_/_H1N1|MP
EPI_ISL_61107|2009.723|A/Catalonia/S1402/2009|A_/_H1N1|MP
EPI_ISL_61108|2009.726|A/Catalonia/S1411/2009|A_/_H1N1|MP
EPI_ISL_61109|2009.721|A/Catalonia/S1414/2009|A_/_H1N1|MP
EPI_ISL_61110|2009.740|A/Catalonia/S1435/2009|A_/_H1N1|MP
EPI_ISL_61111|2009.740|A/Catalonia/S1436/2009|A_/_H1N1|MP
EPI_ISL_61112|2009.745|A/Catalonia/S1453/2009|A_/_H1N1|MP
EPI_ISL_61113|2009.759|A/Catalonia/S1478/2009|A_/_H1N1|MP
EPI_ISL_61114|2009.759|A/Catalonia/S1479/2009|A_/_H1N1|MP
EPI_ISL_61115|2009.764|A/Catalonia/S1490/2009|A_/_H1N1|MP
EPI_ISL_61116|2009.767|A/Catalonia/S1501/2009|A_/_H1N1|MP
EPI_ISL_61117|2009.781|A/Catalonia/S1514/2009|A_/_H1N1|MP
EPI_ISL_61118|2009.781|A/Catalonia/S1515/2009|A_/_H1N1|MP
EPI_ISL_61119|2009.784|A/Catalonia/S1525/2009|A_/_H1N1|MP
EPI_ISL_61120|2009.781|A/Catalonia/S1533/2009|A_/_H1N1|MP
EPI_ISL_61122|2009.797|A/Catalonia/S1547/2009|A_/_H1N1|MP
EPI_ISL_61123|2009.800|A/Catalonia/S1554/2009|A_/_H1N1|MP
EPI_ISL_61124|2009.805|A/Catalonia/S1587/2009|A_/_H1N1|MP
EPI_ISL_61125|2009.803|A/Catalonia/S1589/2009|A_/_H1N1|MP
EPI_ISL_61126|2009.803|A/Catalonia/S1592/2009|A_/_H1N1|MP
EPI_ISL_61127|2009.471|A/Changsha/05/2009|A_/_H1N1|MP
EPI_ISL_61128|2009.564|A/Chengdu/03/2009|A_/_H1N1|MP
EPI_ISL_61129|2009.564|A/Chengdu/04/2009|A_/_H1N1|MP
EPI_ISL_61130|2009.564|A/Chengdu/06/2009|A_/_H1N1|MP
EPI_ISL_61131|2009.564|A/Chengdu/14/2009|A_/_H1N1|MP
EPI_ISL_61132|2009.564|A/Chengdu/17/2009|A_/_H1N1|MP
EPI_ISL_61133|2009.564|A/Chengdu/18/2009|A_/_H1N1|MP
EPI_ISL_61134|2009.564|A/Chengdu/21/2009|A_/_H1N1|MP
EPI_ISL_61135|2009.564|A/Chengdu/31/2009|A_/_H1N1|MP
EPI_ISL_61136|2009.564|A/Chengdu/33/2009|A_/_H1N1|MP
EPI_ISL_61137|2009.564|A/Chengdu/39/2009|A_/_H1N1|MP
EPI_ISL_61138|2009.564|A/Chengdu/40/2009|A_/_H1N1|MP
EPI_ISL_61139|2009.564|A/Chengdu/47/2009|A_/_H1N1|MP
EPI_ISL_61140|2009.564|A/Chengdu/54/2009|A_/_H1N1|MP
EPI_ISL_61147|2009.375|A/Guangdong/1/2009|A_/_H1N1|MP
EPI_ISL_61158|2009.441|A/Hong_Kong/2369/2009|A_/_H1N1|MP
EPI_ISL_61213|2009.622|A/Jiangyin/01/2009|A_/_H1N1|MP
EPI_ISL_61214|2009.622|A/Jiangyin/02/2009|A_/_H1N1|MP
EPI_ISL_61215|2009.622|A/Jiangyin/15/2009|A_/_H1N1|MP
EPI_ISL_61216|2009.622|A/Jiangyin/16/2009|A_/_H1N1|MP
EPI_ISL_61217|2009.622|A/Jiangyin/17/2009|A_/_H1N1|MP
EPI_ISL_61218|2009.622|A/Jiangyin/34/2009|A_/_H1N1|MP
EPI_ISL_61219|2009.622|A/Jiangyin/47/2009|A_/_H1N1|MP
EPI_ISL_61220|2009.622|A/Jiangyin/48/2009|A_/_H1N1|MP
EPI_ISL_61221|2009.622|A/Jiangyin/68/2009|A_/_H1N1|MP
EPI_ISL_61228|2009.367|A/Malaysia/820/2009|A_/_H1N1|MP
EPI_ISL_61229|2009.370|A/Malaysia/854/2009|A_/_H1N1|MP
EPI_ISL_61232|2009.384|A/Moscow/IIV01/2009|A_/_H1N1|MP
EPI_ISL_61233|2009.397|A/Moscow/IIV02/2009|A_/_H1N1|MP
EPI_ISL_61234|2009.466|A/Moscow/IIV05/2009|A_/_H1N1|MP
EPI_ISL_61273|2009.323|A/Netherlands/602/2009|A_/_H1N1|MP
EPI_ISL_61274|2009.318|A/New_York/3007/2009|A_/_H1N1|MP
EPI_ISL_61275|2009.318|A/New_York/3012/2009|A_/_H1N1|MP
EPI_ISL_61276|2009.318|A/New_York/3049/2009|A_/_H1N1|MP
EPI_ISL_61277|2009.323|A/New_York/3074/2009|A_/_H1N1|MP
EPI_ISL_61278|2009.321|A/New_York/3124/2009|A_/_H1N1|MP
EPI_ISL_61279|2009.321|A/New_York/3167/2009|A_/_H1N1|MP
EPI_ISL_61280|2009.342|A/New_York/3323/2009|A_/_H1N1|MP
EPI_ISL_61281|2009.342|A/New_York/3324/2009|A_/_H1N1|MP
EPI_ISL_61282|2009.329|A/New_York/3345/2009|A_/_H1N1|MP
EPI_ISL_61283|2009.342|A/New_York/3364/2009|A_/_H1N1|MP
EPI_ISL_61284|2009.326|A/New_York/3365/2009|A_/_H1N1|MP
EPI_ISL_61285|2009.356|A/New_York/3413/2009|A_/_H1N1|MP
EPI_ISL_61286|2009.362|A/New_York/3420/2009|A_/_H1N1|MP
EPI_ISL_61287|2009.329|A/New_York/3443/2009|A_/_H1N1|MP
EPI_ISL_61288|2009.356|A/New_York/3454/2009|A_/_H1N1|MP
EPI_ISL_61289|2009.356|A/New_York/3455/2009|A_/_H1N1|MP
EPI_ISL_61290|2009.364|A/New_York/3463/2009|A_/_H1N1|MP
EPI_ISL_61291|2009.370|A/New_York/3532/2009|A_/_H1N1|MP
EPI_ISL_61292|2009.381|A/New_York/3571/2009|A_/_H1N1|MP
EPI_ISL_61293|2009.384|A/New_York/3573/2009|A_/_H1N1|MP
EPI_ISL_61294|2009.373|A/New_York/3574/2009|A_/_H1N1|MP
EPI_ISL_61295|2009.384|A/New_York/3576/2009|A_/_H1N1|MP
EPI_ISL_61296|2009.378|A/New_York/3577/2009|A_/_H1N1|MP
EPI_ISL_61297|2009.378|A/New_York/3580/2009|A_/_H1N1|MP
EPI_ISL_61298|2009.381|A/New_York/3582/2009|A_/_H1N1|MP
EPI_ISL_61299|2009.384|A/New_York/3611/2009|A_/_H1N1|MP
EPI_ISL_61300|2009.375|A/New_York/3612/2009|A_/_H1N1|MP
EPI_ISL_61301|2009.378|A/New_York/3613/2009|A_/_H1N1|MP
EPI_ISL_61302|2009.386|A/New_York/3614/2009|A_/_H1N1|MP
EPI_ISL_61303|2009.395|A/New_York/3617/2009|A_/_H1N1|MP
EPI_ISL_61304|2009.381|A/New_York/3623/2009|A_/_H1N1|MP
EPI_ISL_61305|2009.397|A/New_York/3625/2009|A_/_H1N1|MP
EPI_ISL_61306|2009.386|A/New_York/3627/2009|A_/_H1N1|MP
EPI_ISL_61307|2009.392|A/New_York/3629/2009|A_/_H1N1|MP
EPI_ISL_61308|2009.395|A/New_York/3651/2009|A_/_H1N1|MP
EPI_ISL_61309|2009.384|A/New_York/3653/2009|A_/_H1N1|MP
EPI_ISL_61310|2009.397|A/New_York/3654/2009|A_/_H1N1|MP
EPI_ISL_61311|2009.397|A/New_York/3655/2009|A_/_H1N1|MP
EPI_ISL_61312|2009.403|A/New_York/3709/2009|A_/_H1N1|MP
EPI_ISL_61313|2009.411|A/New_York/3726/2009|A_/_H1N1|MP
EPI_ISL_61314|2009.378|A/New_York/3741/2009|A_/_H1N1|MP
EPI_ISL_61315|2009.367|A/New_York/3744/2009|A_/_H1N1|MP
EPI_ISL_61316|2009.370|A/New_York/3747/2009|A_/_H1N1|MP
EPI_ISL_61317|2009.414|A/New_York/3751/2009|A_/_H1N1|MP
EPI_ISL_61318|2009.414|A/New_York/3753/2009|A_/_H1N1|MP
EPI_ISL_61319|2009.414|A/New_York/3795/2009|A_/_H1N1|MP
EPI_ISL_61320|2009.416|A/New_York/3796/2009|A_/_H1N1|MP
EPI_ISL_61321|2009.416|A/New_York/3803/2009|A_/_H1N1|MP
EPI_ISL_61322|2009.411|A/New_York/3812/2009|A_/_H1N1|MP
EPI_ISL_61323|2009.416|A/New_York/3818/2009|A_/_H1N1|MP
EPI_ISL_61324|2009.416|A/New_York/3819/2009|A_/_H1N1|MP
EPI_ISL_61325|2009.416|A/New_York/3828/2009|A_/_H1N1|MP
EPI_ISL_61326|2009.425|A/New_York/3898/2009|A_/_H1N1|MP
EPI_ISL_61327|2009.414|A/New_York/3959/2009|A_/_H1N1|MP
EPI_ISL_61328|2009.411|A/New_York/3960/2009|A_/_H1N1|MP
EPI_ISL_61329|2009.436|A/New_York/3967/2009|A_/_H1N1|MP
EPI_ISL_61330|2009.438|A/New_York/4006/2009|A_/_H1N1|MP
EPI_ISL_61331|2009.438|A/New_York/4014/2009|A_/_H1N1|MP
EPI_ISL_61332|2009.438|A/New_York/4048/2009|A_/_H1N1|MP
EPI_ISL_61333|2009.436|A/New_York/4052/2009|A_/_H1N1|MP
EPI_ISL_61334|2009.433|A/New_York/4057/2009|A_/_H1N1|MP
EPI_ISL_61335|2009.444|A/New_York/4072/2009|A_/_H1N1|MP
EPI_ISL_61336|2009.438|A/New_York/4074/2009|A_/_H1N1|MP
EPI_ISL_61337|2009.447|A/New_York/4099/2009|A_/_H1N1|MP
EPI_ISL_61338|2009.447|A/New_York/4100/2009|A_/_H1N1|MP
EPI_ISL_61339|2009.463|A/New_York/4290/2009|A_/_H1N1|MP
EPI_ISL_61344|2009.405|A/Norway/1613/2009|A_/_H1N1|MP
EPI_ISL_61345|2009.408|A/Norway/1623/2009|A_/_H1N1|MP
EPI_ISL_61346|2009.488|A/Norway/2010/2009|A_/_H1N1|MP
EPI_ISL_61374|2009.337|A/Sachsen-Anhalt/101/2009|A_/_H1N1|MP
EPI_ISL_61375|2009.342|A/Sachsen-Anhalt/97/2009|A_/_H1N1|MP
EPI_ISL_61378|2009.477|A/Santiago/2696/2009|A_/_H1N1|MP
EPI_ISL_61380|2009.493|A/Santiago/3221/2009|A_/_H1N1|MP
EPI_ISL_61384|2009.392|A/Santo_Domingo/0573N/2009|A_/_H1N1|MP
EPI_ISL_61399|2009.005|A/Shanghai/LWS1/2009|A_/_H1N1|MP
EPI_ISL_61403|2009.416|A/Shizuoka/759/2009|A_/_H1N1|MP
EPI_ISL_61405|2009.578|A/Singapore/GP2312/2009|A_/_H1N1|MP
EPI_ISL_61406|2009.578|A/Singapore/GP2316/2009|A_/_H1N1|MP
EPI_ISL_61407|2009.592|A/Singapore/GP2641/2009|A_/_H1N1|MP
EPI_ISL_61408|2009.592|A/Singapore/GP2651/2009|A_/_H1N1|MP
EPI_ISL_61409|2009.595|A/Singapore/GP2686/2009|A_/_H1N1|MP
EPI_ISL_61410|2009.595|A/Singapore/GP2687/2009|A_/_H1N1|MP
EPI_ISL_61411|2009.595|A/Singapore/GP2695/2009|A_/_H1N1|MP
EPI_ISL_61412|2009.595|A/Singapore/GP2703/2009|A_/_H1N1|MP
EPI_ISL_61413|2009.595|A/Singapore/GP2711/2009|A_/_H1N1|MP
EPI_ISL_61414|2009.595|A/Singapore/GP2715/2009|A_/_H1N1|MP
EPI_ISL_61415|2009.493|A/Singapore/GP875/2009|A_/_H1N1|MP
EPI_ISL_61416|2009.526|A/Singapore/ON1050/2009|A_/_H1N1|MP
EPI_ISL_61417|2009.526|A/Singapore/ON1060/2009|A_/_H1N1|MP
EPI_ISL_61418|2009.518|A/Singapore/ON1067/2009|A_/_H1N1|MP
EPI_ISL_61419|2009.518|A/Singapore/ON1072/2009|A_/_H1N1|MP
EPI_ISL_61420|2009.529|A/Singapore/ON1087/2009|A_/_H1N1|MP
EPI_ISL_61421|2009.529|A/Singapore/ON1093/2009|A_/_H1N1|MP
EPI_ISL_61422|2009.529|A/Singapore/ON1099/2009|A_/_H1N1|MP
EPI_ISL_61423|2009.529|A/Singapore/ON1105/2009|A_/_H1N1|MP
EPI_ISL_61424|2009.521|A/Singapore/ON1113/2009|A_/_H1N1|MP
EPI_ISL_61425|2009.518|A/Singapore/ON1118/2009|A_/_H1N1|MP
EPI_ISL_61426|2009.526|A/Singapore/ON1126/2009|A_/_H1N1|MP
EPI_ISL_61427|2009.529|A/Singapore/ON1138/2009|A_/_H1N1|MP
EPI_ISL_61428|2009.529|A/Singapore/ON1144/2009|A_/_H1N1|MP
EPI_ISL_61429|2009.532|A/Singapore/ON1156/2009|A_/_H1N1|MP
EPI_ISL_61430|2009.532|A/Singapore/ON1163/2009|A_/_H1N1|MP
EPI_ISL_61431|2009.532|A/Singapore/ON1168/2009|A_/_H1N1|MP
EPI_ISL_61432|2009.532|A/Singapore/ON1177/2009|A_/_H1N1|MP
EPI_ISL_61433|2009.534|A/Singapore/ON1187/2009|A_/_H1N1|MP
EPI_ISL_61434|2009.534|A/Singapore/ON1194/2009|A_/_H1N1|MP
EPI_ISL_61435|2009.405|A/Singapore/ON129/2009|A_/_H1N1|MP
EPI_ISL_61436|2009.416|A/Singapore/ON141/2009|A_/_H1N1|MP
EPI_ISL_61437|2009.449|A/Singapore/ON193/2009|A_/_H1N1|MP
EPI_ISL_61438|2009.699|A/Singapore/ON2081/2009|A_/_H1N1|MP
EPI_ISL_61439|2009.452|A/Singapore/ON226/2009|A_/_H1N1|MP
EPI_ISL_61440|2009.463|A/Singapore/ON279/2009|A_/_H1N1|MP
EPI_ISL_61441|2009.466|A/Singapore/ON304/2009|A_/_H1N1|MP
EPI_ISL_61442|2009.466|A/Singapore/ON305/2009|A_/_H1N1|MP
EPI_ISL_61443|2009.463|A/Singapore/ON313/2009|A_/_H1N1|MP
EPI_ISL_61444|2009.471|A/Singapore/ON354/2009|A_/_H1N1|MP
EPI_ISL_61445|2009.471|A/Singapore/ON355/2009|A_/_H1N1|MP
EPI_ISL_61446|2009.471|A/Singapore/ON368/2009|A_/_H1N1|MP
EPI_ISL_61447|2009.474|A/Singapore/ON380/2009|A_/_H1N1|MP
EPI_ISL_61448|2009.474|A/Singapore/ON384/2009|A_/_H1N1|MP
EPI_ISL_61449|2009.474|A/Singapore/ON402/2009|A_/_H1N1|MP
EPI_ISL_61450|2009.479|A/Singapore/ON439/2009|A_/_H1N1|MP
EPI_ISL_61451|2009.479|A/Singapore/ON442/2009|A_/_H1N1|MP
EPI_ISL_61452|2009.479|A/Singapore/ON478/2009|A_/_H1N1|MP
EPI_ISL_61453|2009.477|A/Singapore/ON479/2009|A_/_H1N1|MP
EPI_ISL_61454|2009.479|A/Singapore/ON496/2009|A_/_H1N1|MP
EPI_ISL_61455|2009.479|A/Singapore/ON504/2009|A_/_H1N1|MP
EPI_ISL_61456|2009.479|A/Singapore/ON506/2009|A_/_H1N1|MP
EPI_ISL_61457|2009.479|A/Singapore/ON507/2009|A_/_H1N1|MP
EPI_ISL_61458|2009.479|A/Singapore/ON511/2009|A_/_H1N1|MP
EPI_ISL_61459|2009.482|A/Singapore/ON575/2009|A_/_H1N1|MP
EPI_ISL_61460|2009.482|A/Singapore/ON581/2009|A_/_H1N1|MP
EPI_ISL_61461|2009.482|A/Singapore/ON582/2009|A_/_H1N1|MP
EPI_ISL_61462|2009.482|A/Singapore/ON584/2009|A_/_H1N1|MP
EPI_ISL_61463|2009.482|A/Singapore/ON588/2009|A_/_H1N1|MP
EPI_ISL_61464|2009.482|A/Singapore/ON590/2009|A_/_H1N1|MP
EPI_ISL_61465|2009.482|A/Singapore/ON593/2009|A_/_H1N1|MP
EPI_ISL_61466|2009.482|A/Singapore/ON594/2009|A_/_H1N1|MP
EPI_ISL_61467|2009.485|A/Singapore/ON621/2009|A_/_H1N1|MP
EPI_ISL_61468|2009.485|A/Singapore/ON628/2009|A_/_H1N1|MP
EPI_ISL_61469|2009.485|A/Singapore/ON635/2009|A_/_H1N1|MP
EPI_ISL_61470|2009.485|A/Singapore/ON639/2009|A_/_H1N1|MP
EPI_ISL_61471|2009.504|A/Singapore/ON894/2009|A_/_H1N1|MP
EPI_ISL_61472|2009.504|A/Singapore/ON896/2009|A_/_H1N1|MP
EPI_ISL_61473|2009.504|A/Singapore/ON899/2009|A_/_H1N1|MP
EPI_ISL_61474|2009.504|A/Singapore/ON901/2009|A_/_H1N1|MP
EPI_ISL_61475|2009.504|A/Singapore/ON903/2009|A_/_H1N1|MP
EPI_ISL_61476|2009.504|A/Singapore/ON905/2009|A_/_H1N1|MP
EPI_ISL_61477|2009.504|A/Singapore/ON907/2009|A_/_H1N1|MP
EPI_ISL_61478|2009.504|A/Singapore/ON912/2009|A_/_H1N1|MP
EPI_ISL_61479|2009.507|A/Singapore/ON921/2009|A_/_H1N1|MP
EPI_ISL_61480|2009.507|A/Singapore/ON923/2009|A_/_H1N1|MP
EPI_ISL_61481|2009.507|A/Singapore/ON925/2009|A_/_H1N1|MP
EPI_ISL_61482|2009.510|A/Singapore/ON975/2009|A_/_H1N1|MP
EPI_ISL_61483|2009.510|A/Singapore/ON978/2009|A_/_H1N1|MP
EPI_ISL_61484|2009.510|A/Singapore/ON980/2009|A_/_H1N1|MP
EPI_ISL_61485|2009.510|A/Singapore/ON981/2009|A_/_H1N1|MP
EPI_ISL_61503|2009.414_(Day_unknown)|A/Taiwan/115/2009|A_/_H1N1|MP
EPI_ISL_61504|2009.414_(Day_unknown)|A/Taiwan/126/2009|A_/_H1N1|MP
EPI_ISL_61505|2009.414_(Day_unknown)|A/Taiwan/137/2009|A_/_H1N1|MP
EPI_ISL_61506|2009.496_(Day_unknown)|A/Taiwan/526/2009|A_/_H1N1|MP
EPI_ISL_61510|2009.447|A/Thailand/CU-B5/2009|A_/_H1N1|MP
EPI_ISL_61511|2009.581_(Day_unknown)|A/Thailand/CU-B938/2009|A_/_H1N1|MP
EPI_ISL_61512|2009.496_(Day_unknown)|A/Thailand/CU-H106/2009|A_/_H1N1|MP
EPI_ISL_61513|2009.496_(Day_unknown)|A/Thailand/CU-H276/2009|A_/_H1N1|MP
EPI_ISL_61514|2009.581_(Day_unknown)|A/Thailand/CU-H340/2009|A_/_H1N1|MP
EPI_ISL_61515|2009.458|A/Thailand/CU-H9/2009|A_/_H1N1|MP
EPI_ISL_61517|2009.247_(Day_unknown)|A/Toronto/3184/2009|A_/_H1N1|MP
EPI_ISL_61518|2009.392|A/Toronto/C0270/2009|A_/_H1N1|MP
EPI_ISL_61519|2009.351|A/Toronto/C2781/2009|A_/_H1N1|MP
EPI_ISL_61520|2009.501|A/Toronto/R8557/2009|A_/_H1N1|MP
EPI_ISL_61521|2009.510|A/Toronto/R8564/2009|A_/_H1N1|MP
EPI_ISL_61522|2009.512|A/Toronto/T0106/2009|A_/_H1N1|MP
EPI_ISL_61523|2009.408|A/Toronto/T5294/2009|A_/_H1N1|MP
EPI_ISL_61524|2009.436|A/Toronto/T5362/2009|A_/_H1N1|MP
EPI_ISL_61525|2009.458|A/Toronto/T9842/2009|A_/_H1N1|MP
EPI_ISL_61527|2009.553|A/Vladivostok/IIV17/2009|A_/_H1N1|MP
EPI_ISL_61528|2009.559|A/Vladivostok/IIV18/2009|A_/_H1N1|MP
EPI_ISL_61530|2009.326|A/Wisconsin/629-D00015/2009|A_/_H1N1|MP
EPI_ISL_61531|2009.364|A/Wisconsin/629-D00064/2009|A_/_H1N1|MP
EPI_ISL_61532|2009.378|A/Wisconsin/629-D00084/2009|A_/_H1N1|MP
EPI_ISL_61533|2009.378|A/Wisconsin/629-D00160/2009|A_/_H1N1|MP
EPI_ISL_61534|2009.353|A/Wisconsin/629-D00179/2009|A_/_H1N1|MP
EPI_ISL_61535|2009.337|A/Wisconsin/629-D00183/2009|A_/_H1N1|MP
EPI_ISL_61536|2009.408|A/Wisconsin/629-D00223/2009|A_/_H1N1|MP
EPI_ISL_61537|2009.342|A/Wisconsin/629-D00228/2009|A_/_H1N1|MP
EPI_ISL_61538|2009.332|A/Wisconsin/629-D00244/2009|A_/_H1N1|MP
EPI_ISL_61539|2009.337|A/Wisconsin/629-D00349/2009|A_/_H1N1|MP
EPI_ISL_61540|2009.337|A/Wisconsin/629-D00378/2009|A_/_H1N1|MP
EPI_ISL_61541|2009.337|A/Wisconsin/629-D00396/2009|A_/_H1N1|MP
EPI_ISL_61542|2009.370|A/Wisconsin/629-D00434/2009|A_/_H1N1|MP
EPI_ISL_61543|2009.326|A/Wisconsin/629-D00447/2009|A_/_H1N1|MP
EPI_ISL_61544|2009.345|A/Wisconsin/629-D00487/2009|A_/_H1N1|MP
EPI_ISL_61545|2009.334|A/Wisconsin/629-D00498/2009|A_/_H1N1|MP
EPI_ISL_61546|2009.370|A/Wisconsin/629-D00575/2009|A_/_H1N1|MP
EPI_ISL_61547|2009.329|A/Wisconsin/629-D00677/2009|A_/_H1N1|MP
EPI_ISL_61548|2009.400|A/Wisconsin/629-D00698/2009|A_/_H1N1|MP
EPI_ISL_61549|2009.337|A/Wisconsin/629-D00714/2009|A_/_H1N1|MP
EPI_ISL_61550|2009.378|A/Wisconsin/629-D00722/2009|A_/_H1N1|MP
EPI_ISL_61551|2009.326|A/Wisconsin/629-D00750/2009|A_/_H1N1|MP
EPI_ISL_61552|2009.378|A/Wisconsin/629-D00752/2009|A_/_H1N1|MP
EPI_ISL_61553|2009.326|A/Wisconsin/629-D00767/2009|A_/_H1N1|MP
EPI_ISL_61554|2009.337|A/Wisconsin/629-D00790/2009|A_/_H1N1|MP
EPI_ISL_61555|2009.337|A/Wisconsin/629-D00807/2009|A_/_H1N1|MP
EPI_ISL_61556|2009.403|A/Wisconsin/629-D00829/2009|A_/_H1N1|MP
EPI_ISL_61557|2009.334|A/Wisconsin/629-D00869/2009|A_/_H1N1|MP
EPI_ISL_61558|2009.348|A/Wisconsin/629-D00905/2009|A_/_H1N1|MP
EPI_ISL_61559|2009.332|A/Wisconsin/629-D00933/2009|A_/_H1N1|MP
EPI_ISL_61560|2009.370|A/Wisconsin/629-D00967/2009|A_/_H1N1|MP
EPI_ISL_61561|2009.364|A/Wisconsin/629-D00978/2009|A_/_H1N1|MP
EPI_ISL_61562|2009.364|A/Wisconsin/629-D00997/2009|A_/_H1N1|MP
EPI_ISL_61563|2009.334|A/Wisconsin/629-D01017/2009|A_/_H1N1|MP
EPI_ISL_61564|2009.403|A/Wisconsin/629-D01026/2009|A_/_H1N1|MP
EPI_ISL_61565|2009.351|A/Wisconsin/629-D01055/2009|A_/_H1N1|MP
EPI_ISL_61566|2009.403|A/Wisconsin/629-D01083/2009|A_/_H1N1|MP
EPI_ISL_61567|2009.334|A/Wisconsin/629-D01092/2009|A_/_H1N1|MP
EPI_ISL_61568|2009.332|A/Wisconsin/629-D01189/2009|A_/_H1N1|MP
EPI_ISL_61569|2009.337|A/Wisconsin/629-D01226/2009|A_/_H1N1|MP
EPI_ISL_61570|2009.337|A/Wisconsin/629-D01251/2009|A_/_H1N1|MP
EPI_ISL_61571|2009.334|A/Wisconsin/629-D01296/2009|A_/_H1N1|MP
EPI_ISL_61572|2009.362|A/Wisconsin/629-D01305/2009|A_/_H1N1|MP
EPI_ISL_61573|2009.329|A/Wisconsin/629-D01308/2009|A_/_H1N1|MP
EPI_ISL_61574|2009.348|A/Wisconsin/629-D01313/2009|A_/_H1N1|MP
EPI_ISL_61575|2009.337|A/Wisconsin/629-D01415/2009|A_/_H1N1|MP
EPI_ISL_61576|2009.392|A/Wisconsin/629-D01445/2009|A_/_H1N1|MP
EPI_ISL_61577|2009.353|A/Wisconsin/629-D01482/2009|A_/_H1N1|MP
EPI_ISL_61578|2009.323|A/Wisconsin/629-D01486/2009|A_/_H1N1|MP
EPI_ISL_61579|2009.321|A/Wisconsin/629-D01505/2009|A_/_H1N1|MP
EPI_ISL_61580|2009.381|A/Wisconsin/629-D01521/2009|A_/_H1N1|MP
EPI_ISL_61581|2009.326|A/Wisconsin/629-D01529/2009|A_/_H1N1|MP
EPI_ISL_61582|2009.326|A/Wisconsin/629-D01558/2009|A_/_H1N1|MP
EPI_ISL_61583|2009.334|A/Wisconsin/629-D01606/2009|A_/_H1N1|MP
EPI_ISL_61584|2009.323|A/Wisconsin/629-D01642/2009|A_/_H1N1|MP
EPI_ISL_61585|2009.334|A/Wisconsin/629-D01705/2009|A_/_H1N1|MP
EPI_ISL_61586|2009.332|A/Wisconsin/629-D01735/2009|A_/_H1N1|MP
EPI_ISL_61587|2009.337|A/Wisconsin/629-D01764/2009|A_/_H1N1|MP
EPI_ISL_61588|2009.326|A/Wisconsin/629-D01773/2009|A_/_H1N1|MP
EPI_ISL_61589|2009.381|A/Wisconsin/629-D01787/2009|A_/_H1N1|MP
EPI_ISL_61590|2009.329|A/Wisconsin/629-D01793/2009|A_/_H1N1|MP
EPI_ISL_61591|2009.337|A/Wisconsin/629-D01810/2009|A_/_H1N1|MP
EPI_ISL_61592|2009.329|A/Wisconsin/629-D01817/2009|A_/_H1N1|MP
EPI_ISL_61593|2009.364|A/Wisconsin/629-D01837/2009|A_/_H1N1|MP
EPI_ISL_61594|2009.367|A/Wisconsin/629-D01839/2009|A_/_H1N1|MP
EPI_ISL_61595|2009.329|A/Wisconsin/629-D01861/2009|A_/_H1N1|MP
EPI_ISL_61596|2009.337|A/Wisconsin/629-D01880/2009|A_/_H1N1|MP
EPI_ISL_61597|2009.400|A/Wisconsin/629-D01883/2009|A_/_H1N1|MP
EPI_ISL_61598|2009.397|A/Wisconsin/629-D01894/2009|A_/_H1N1|MP
EPI_ISL_61599|2009.348|A/Wisconsin/629-D01909/2009|A_/_H1N1|MP
EPI_ISL_61600|2009.351|A/Wisconsin/629-D01919/2009|A_/_H1N1|MP
EPI_ISL_61601|2009.337|A/Wisconsin/629-D01962/2009|A_/_H1N1|MP
EPI_ISL_61602|2009.332|A/Wisconsin/629-D01980/2009|A_/_H1N1|MP
EPI_ISL_61603|2009.408|A/Wisconsin/629-D02013/2009|A_/_H1N1|MP
EPI_ISL_61604|2009.329|A/Wisconsin/629-D02028/2009|A_/_H1N1|MP
EPI_ISL_61605|2009.386|A/Wisconsin/629-D02064/2009|A_/_H1N1|MP
EPI_ISL_61606|2009.326|A/Wisconsin/629-D02141/2009|A_/_H1N1|MP
EPI_ISL_61607|2009.403|A/Wisconsin/629-D02144/2009|A_/_H1N1|MP
EPI_ISL_61608|2009.370|A/Wisconsin/629-D02227/2009|A_/_H1N1|MP
EPI_ISL_61609|2009.332|A/Wisconsin/629-D02262/2009|A_/_H1N1|MP
EPI_ISL_61610|2009.337|A/Wisconsin/629-D02272/2009|A_/_H1N1|MP
EPI_ISL_61611|2009.400|A/Wisconsin/629-D02276/2009|A_/_H1N1|MP
EPI_ISL_61612|2009.386|A/Wisconsin/629-D02298/2009|A_/_H1N1|MP
EPI_ISL_61613|2009.332|A/Wisconsin/629-D02312/2009|A_/_H1N1|MP
EPI_ISL_61614|2009.326|A/Wisconsin/629-D02361/2009|A_/_H1N1|MP
EPI_ISL_61615|2009.332|A/Wisconsin/629-D02408/2009|A_/_H1N1|MP
EPI_ISL_61616|2009.337|A/Wisconsin/629-D02425/2009|A_/_H1N1|MP
EPI_ISL_61617|2009.381|A/Wisconsin/629-D02427/2009|A_/_H1N1|MP
EPI_ISL_61618|2009.337|A/Wisconsin/629-D02432/2009|A_/_H1N1|MP
EPI_ISL_61619|2009.348|A/Wisconsin/629-D02452/2009|A_/_H1N1|MP
EPI_ISL_61620|2009.332|A/Wisconsin/629-D02455/2009|A_/_H1N1|MP
EPI_ISL_61621|2009.334|A/Wisconsin/629-D02473/2009|A_/_H1N1|MP
EPI_ISL_61625|2009.679|A/Zhejiang-Yiwu/11/2009|A_/_H1N1|MP
EPI_ISL_61626|2009.682|A/Zhejiang/DTID-ZJU02/2009|A_/_H1N1|MP
EPI_ISL_61669|2009.153|A/swine/Sweden/1021/2009|A_/_H1N2|MP
EPI_ISL_61670|2009.625|A/turkey/Chile/28317-6504-3/2009|A_/_H1N1|MP
EPI_ISL_60938|2009.452|A/Aichi/198/2009|A_/_H1N1|MP
EPI_ISL_60939|2009.455|A/Aichi/202/2009|A_/_H1N1|MP
EPI_ISL_61785|2009.455|A/Bogota/WR0090N/2009|A_/_H1N1|MP
EPI_ISL_61786|2009.326|A/Cherry_Point/WR0080/2009|A_/_H1N1|MP
EPI_ISL_61787|2009.332|A/Cherry_Point/WR0100/2009|A_/_H1N1|MP
EPI_ISL_61788|2009.332|A/Cherry_Point/WR0101/2009|A_/_H1N1|MP
EPI_ISL_61789|2009.332|A/Cherry_Point/WR0102/2009|A_/_H1N1|MP
EPI_ISL_61790|2009.321|A/Cherry_Point/WR1355/2009|A_/_H1N1|MP
EPI_ISL_61141|2009.416|A/Chiba-C/48/2009|A_/_H1N1|MP
EPI_ISL_61142|2009.460|A/Chiba-C/51/2009|A_/_H1N1|MP
EPI_ISL_61793|2009.340|A/Craven/WR0019/2009|A_/_H1N1|MP
EPI_ISL_61794|2009.337|A/Craven/WR0093/2009|A_/_H1N1|MP
EPI_ISL_61795|2009.400|A/Craven/WR1001/2009|A_/_H1N1|MP
EPI_ISL_61144|2009.512|A/Gifu-C/67/2009|A_/_H1N1|MP
EPI_ISL_61151|2009.447|A/Hiroshima/200/2009|A_/_H1N1|MP
EPI_ISL_61152|2009.458|A/Hiroshima/201/2009|A_/_H1N1|MP
EPI_ISL_61153|2009.496|A/Hiroshima/207/2009|A_/_H1N1|MP
EPI_ISL_61154|2009.493|A/Hiroshima/216/2009|A_/_H1N1|MP
EPI_ISL_61155|2009.501|A/Hiroshima/220/2009|A_/_H1N1|MP
EPI_ISL_61156|2009.479|A/Hiroshima/230/2009|A_/_H1N1|MP
EPI_ISL_61212|2009.477|A/Iwate/3/2009|A_/_H1N1|MP
EPI_ISL_61804|2009.521|A/Japan/PR1070/2009|A_/_H1N1|MP
EPI_ISL_61223|2009.444|A/Kanagawa/137/2009|A_/_H1N1|MP
EPI_ISL_61224|2009.460|A/Kanagawa/140/2009|A_/_H1N1|MP
EPI_ISL_61807|2009.471|A/La_Paz/WR0096T/2009|A_/_H1N1|MP
EPI_ISL_61808|2009.463|A/Mexico_City/WR1087T/2009|A_/_H1N1|MP
EPI_ISL_61809|2009.490|A/Mexico_City/WR1100N/2009|A_/_H1N1|MP
EPI_ISL_61810|2009.671|A/Mexico_City/WR1297N/2009|A_/_H1N1|MP
EPI_ISL_61811|2009.696|A/Mexico_City/WR1301N/2009|A_/_H1N1|MP
EPI_ISL_61812|2009.668|A/Mexico_City/WR1306N/2009|A_/_H1N1|MP
EPI_ISL_61813|2009.701|A/Mexico_City/WR1307N/2009|A_/_H1N1|MP
EPI_ISL_61814|2009.674|A/Mexico_City/WR1308T/2009|A_/_H1N1|MP
EPI_ISL_61815|2009.688|A/Mexico_City/WR1310N/2009|A_/_H1N1|MP
EPI_ISL_61816|2009.690|A/Mexico_City/WR1311T/2009|A_/_H1N1|MP
EPI_ISL_61817|2009.690|A/Mexico_City/WR1312N/2009|A_/_H1N1|MP
EPI_ISL_61230|2009.523|A/Mie/41/2009|A_/_H1N1|MP
EPI_ISL_61231|2009.551|A/Mie/52/2009|A_/_H1N1|MP
EPI_ISL_61820|2009.521|A/Moscow/0253T/2009|A_/_H1N1|MP
EPI_ISL_61235|2009.482|A/Myanmar/60/2009|A_/_H1N1|MP
EPI_ISL_61236|2009.532|A/Myanmar/JP101/2009|A_/_H1N1|MP
EPI_ISL_61237|2009.553|A/Myanmar/JP131/2009|A_/_H1N1|MP
EPI_ISL_61238|2009.553|A/Myanmar/JP133/2009|A_/_H1N1|MP
EPI_ISL_61239|2009.515|A/Myanmar/JP90/2009|A_/_H1N1|MP
EPI_ISL_61826|2009.449|A/New_Bern/WR0670/2009|A_/_H1N1|MP
EPI_ISL_61340|2009.452|A/Niigata/690/2009|A_/_H1N1|MP
EPI_ISL_61341|2009.471|A/Niigata/700/2009|A_/_H1N1|MP
EPI_ISL_61342|2009.474|A/Niigata/717/2009|A_/_H1N1|MP
EPI_ISL_61343|2009.512|A/Niigata/749/2009|A_/_H1N1|MP
EPI_ISL_61376|2009.490|A/Saitama/85/2009|A_/_H1N1|MP
EPI_ISL_61832|2009.444|A/San_Salvador/0169T/2009|A_/_H1N1|MP
EPI_ISL_61833|2009.436|A/San_Salvador/WR0167N/2009|A_/_H1N1|MP
EPI_ISL_61834|2009.389|A/Santo_Domingo/0574/2009|A_/_H1N1|MP
EPI_ISL_61835|2009.389|A/Santo_Domingo/0574T/2009|A_/_H1N1|MP
EPI_ISL_61836|2009.458|A/Santo_Domingo/1066N/2009|A_/_H1N1|MP
EPI_ISL_61837|2009.479|A/Santo_Domingo/WR1056T/2009|A_/_H1N1|MP
EPI_ISL_61838|2009.499|A/Santo_Domingo/WR1057N/2009|A_/_H1N1|MP
EPI_ISL_61839|2009.499|A/Santo_Domingo/WR1058N/2009|A_/_H1N1|MP
EPI_ISL_61840|2009.493|A/Santo_Domingo/WR1059N/2009|A_/_H1N1|MP
EPI_ISL_61841|2009.479|A/Santo_Domingo/WR1068N/2009|A_/_H1N1|MP
EPI_ISL_61402|2009.397|A/Shizuoka-C/97/2009|A_/_H1N1|MP
EPI_ISL_61404|2009.452|A/Shizuoka/793/2009|A_/_H1N1|MP
EPI_ISL_61844|2009.521|A/Taiwan/T0826/2009|A_/_H1N1|MP
EPI_ISL_61516|2009.542|A/Tokushima/2/2009|A_/_H1N1|MP
EPI_ISL_61529|2009.529|A/Wakayama/57/2009|A_/_H1N1|MP
EPI_ISL_61622|2009.419|A/Yamaguchi/21/2009|A_/_H1N1|MP
EPI_ISL_61623|2009.471|A/Yamaguchi/23/2009|A_/_H1N1|MP
EPI_ISL_61861|2009.068|A/Kentucky/04/2009|A_/_H1N1|MP
EPI_ISL_61862|2009.611|A/Texas/57/2009|A_/_H1N1|MP
EPI_ISL_61863|2009.608|A/Illinois/12/2009|A_/_H1N1|MP
EPI_ISL_61864|2009.362|A/Panama/3137/2009|A_/_H1N1|MP
EPI_ISL_61865|2009.501|A/Kyrgyzstan/214/2009|A_/_H1N1|MP
EPI_ISL_61866|2009.400|A/Fujian-Gulou/1581/2009|A_/_H1N1|MP
EPI_ISL_61867|2009.537|A/Fujian-Gulou/1896/2009|A_/_H1N1|MP
EPI_ISL_61868|2009.589|A/Kenya/4225/2009|A_/_H1N1|MP
EPI_ISL_61869|2009.373|A/GuangzhouSB/01/2009|A_/_H1N1|MP
EPI_ISL_61873|2009.304|A/Kenya/2348/2009|A_/_H1N1|MP
EPI_ISL_33631|2009.132|A/Orkhon/1779/2009|A_/_H1N1|MP
EPI_ISL_33633|2009.241|A/Hong_Kong/1993/2009|A_/_H1N1|MP
EPI_ISL_33645|2008.964|A/Pennsylvania/14/2008|A_/_H1N1|MP
EPI_ISL_33644|2008.964|A/Pennsylvania/14/2008|A_/_H1N1|MP
EPI_ISL_33732|2008.973|A/Texas/35/2008|A_/_H1N1|MP
EPI_ISL_33733|2008.986|A/Texas/36/2008|A_/_H1N1|MP
EPI_ISL_33749|2008.951|A/New_Jersey/32/2008|A_/_H1N1|MP
EPI_ISL_33755|2009.041|A/Pennsylvania/03/2009|A_/_H1N1|MP
EPI_ISL_33758|2009.060|A/Indiana/05/2009|A_/_H1N1|MP
EPI_ISL_33761|2009.047|A/Maryland/01/2009|A_/_H1N1|MP
EPI_ISL_33771|2009.005|A/Colorado/07/2009|A_/_H1N1|MP
EPI_ISL_33772|2009.008|A/Colorado/08/2009|A_/_H1N1|MP
EPI_ISL_33775|2009.077|A/Pennsylvania/12/2009|A_/_H1N1|MP
EPI_ISL_61874|2009.153|A/Idaho/01/2009|A_/_H1N1|MP
EPI_ISL_33786|2009.074|A/North_Carolina/03/2009|A_/_H1N1|MP
EPI_ISL_33794|2009.000|A/Ohio/05/2009|A_/_H1N1|MP
EPI_ISL_33795|2009.132|A/Virginia/03/2009|A_/_H1N1|MP
EPI_ISL_33797|2009.121|A/New_York/02/2009|A_/_H1N1|MP
EPI_ISL_33800|2009.107|A/Maryland/04/2009|A_/_H1N1|MP
EPI_ISL_33670|2008.536|A/Bangladesh/6666/2008|A_/_H1N1|MP
EPI_ISL_33671|2008.585|A/Bangladesh/9067/2008|A_/_H1N1|MP
EPI_ISL_33674|2008.596|A/Bangladesh/3003/2008|A_/_H1N1|MP
EPI_ISL_33699|2009.153|A/Massachusetts/05/2009|A_/_H1N1|MP
EPI_ISL_33701|2009.005|A/Korea/122/2009|A_/_H1N1|MP
EPI_ISL_33702|2008.945|A/Gansu-Qingshui/31/2008|A_/_H1N1|MP
EPI_ISL_33703|2008.945|A/Beijing-Huairou/1117/2008|A_/_H1N1|MP
EPI_ISL_61875|2008.937|A/Beijing-Xicheng1278/2008|A_/_H1N1|MP
EPI_ISL_33706|2008.975|A/Neimenggu-Saihan/177/2008|A_/_H1N1|MP
EPI_ISL_61876|2008.940|A/Florida/26/2008|A_/_H1N1|MP
EPI_ISL_27636|2008.484|A/Costa_Rica/7946/2008|A_/_H1N1|MP
EPI_ISL_60725|2008.915|A/Thailand/1026/2008|A_/_H1N1|MP
EPI_ISL_33680|2008.880|A/Sichuan-Jinyang/2226/2008|A_/_H1N1|MP
EPI_ISL_61882|2009.693|A/GUAM/2058/2009|A_/_H1N1|MP
EPI_ISL_61892|2009.449|A/PORT_MORESBY/2001/2009|A_/_H1N1|MP
EPI_ISL_61893|2009.458|A/VICTORIA/2029/2009|A_/_H1N1|MP
EPI_ISL_61894|2009.000|A/SOUTH_AUSTRALIA/2002A/2009|A_/_H1N1|MP
EPI_ISL_61899|2009.490|A/VICTORIA/527/2009|A_/_H1N1|MP
EPI_ISL_61900|2009.000|A/SYDNEY/2029/2009|A_/_H1N1|MP
EPI_ISL_61902|2009.477|A/Tahiti/2002/2009|A_/_H1N1|MP
EPI_ISL_61903|2009.496|A/BRISBANE/2013/2009|A_/_H1N1|MP
EPI_ISL_61904|2009.458|A/VICTORIA/3035/2009|A_/_H1N1|MP
EPI_ISL_61905|2009.458|A/VICTORIA/3036/2009|A_/_H1N1|MP
EPI_ISL_61908|2009.512|A/SYDNEY/2501/2009|A_/_H1N1|MP
EPI_ISL_61909|2009.521|A/SYDNEY/2502/2009|A_/_H1N1|MP
EPI_ISL_61910|2009.526|A/SYDNEY/2503/2009|A_/_H1N1|MP
EPI_ISL_61937|2009.000|A/East_Timor/2003/2009|A_/_H1N1|MP
EPI_ISL_61938|2009.567|A/BRUNEI/2004/2009|A_/_H1N1|MP
EPI_ISL_61939|2009.581|A/VICTORIA/2094/2009|A_/_H1N1|MP
EPI_ISL_61940|2009.567|A/BRUNEI/2010/2009|A_/_H1N1|MP
EPI_ISL_61941|2009.605|A/VICTORIA/2104/2009|A_/_H1N1|MP
EPI_ISL_61944|2009.537|A/PERTH/3018/2009|A_/_H1N1|MP
EPI_ISL_61946|2009.499|A/CAMBODIA/2005/2009|A_/_H1N1|MP
EPI_ISL_61948|2009.512|A/NEW_CALEDONIA/2008/2009|A_/_H1N1|MP
EPI_ISL_61965|2009.510|A/MACAU/2472/2009|A_/_H1N1|MP
EPI_ISL_61966|2009.551|A/SAMOA/8/2009|A_/_H1N1|MP
EPI_ISL_61967|2009.636|A/VICTORIA/2113/2009|A_/_H1N1|MP
EPI_ISL_61983|2009.512|A/PERTH/184/2009|A_/_H1N1|MP
EPI_ISL_61985|2009.496|A/KOSRAE/2000/2009|A_/_H1N1|MP
EPI_ISL_61990|2009.559|A/PERTH/265/2009|A_/_H1N1|MP
EPI_ISL_61991|2009.597|A/PERTH/267/2009|A_/_H1N1|MP
EPI_ISL_61992|2009.616|A/TOWNSVILLE/12/2009|A_/_H1N1|MP
EPI_ISL_62001|2009.000|A/NAURU/2006/2009|A_/_H1N1|MP
EPI_ISL_61881|2009.710|A/YAP/2033/2009|A_/_H1N1|MP
EPI_ISL_62002|2009.400|A/BRISBANE/2011/2009|A_/_H1N1|MP
EPI_ISL_62008|2009.605|A/Kyiv/N1/2009|A_/_H1N1|MP
EPI_ISL_62009|2009.822|A/Lviv/N2/2009|A_/_H1N1|MP
EPI_ISL_62010|2009.822|A/Ternopil/N10/2009|A_/_H1N1|MP
EPI_ISL_62011|2009.819|A/Ternopil/N11/2009|A_/_H1N1|MP
EPI_ISL_62012|2009.819|A/Lviv/N6/2009|A_/_H1N1|MP
EPI_ISL_62189|2009.400|A/Fujian/SWL2/2009|A_/_H1N1|MP
EPI_ISL_62190|2009.405|A/Fujian/SWL3/2009|A_/_H1N1|MP
EPI_ISL_62191|2009.471|A/Fujian/SWL4/2009|A_/_H1N1|MP
EPI_ISL_62192|2009.710|A/South_Carolina/27/2009|A_/_H1N1|MP
EPI_ISL_62193|2009.408|A/Fujian/SWL5/2009|A_/_H1N1|MP
EPI_ISL_62194|2009.400|A/Shanghai/SWL2/2009|A_/_H1N1|MP
EPI_ISL_62195|2009.397|A/Shanghai/SWL3/2009|A_/_H1N1|MP
EPI_ISL_62196|2009.403|A/Guangdong/SWL3/2009|A_/_H1N1|MP
EPI_ISL_62197|2009.403|A/Guangdong/SWL4/2009|A_/_H1N1|MP
EPI_ISL_62198|2009.408|A/Beijing/SWL5/2009|A_/_H1N1|MP
EPI_ISL_62199|2009.411|A/Fujian/SWL6/2009|A_/_H1N1|MP
EPI_ISL_62200|2009.416|A/Fujian/SWL7/2009|A_/_H1N1|MP
EPI_ISL_62201|2009.416|A/Fujian/SWL8/2009|A_/_H1N1|MP
EPI_ISL_62202|2009.416|A/Fujian/SWL9/2009|A_/_H1N1|MP
EPI_ISL_62203|2009.416|A/Fujian/SWL10/2009|A_/_H1N1|MP
EPI_ISL_62204|2009.416|A/Fujian/SWL11/2009|A_/_H1N1|MP
EPI_ISL_62206|2009.677|A/Alaska/36/2009|A_/_H1N1|MP
EPI_ISL_62207|2009.756|A/Alaska/37/2009|A_/_H1N1|MP
EPI_ISL_62208|2009.693|A/Alaska/38/2009|A_/_H1N1|MP
EPI_ISL_62209|2009.482|A/Argentina/4623/2009|A_/_H1N1|MP
EPI_ISL_62210|2009.707|A/Arizona/15/2009|A_/_H1N1|MP
EPI_ISL_62211|2009.704|A/Arizona/16/2009|A_/_H1N1|MP
EPI_ISL_62212|2009.674|A/Barbados/275/2009|A_/_H1N1|MP
EPI_ISL_62213|2009.690|A/Barbados/280/2009|A_/_H1N1|MP
EPI_ISL_62214|2009.570|A/Belize/7121/2009|A_/_H1N1|MP
EPI_ISL_62215|2009.595|A/Brazil/441/2009|A_/_H1N1|MP
EPI_ISL_62216|2009.553|A/Brazil/7450/2009|A_/_H1N1|MP
EPI_ISL_62218|2009.658|A/California/35/2009|A_/_H1N1|MP
EPI_ISL_62219|2009.638|A/California/36/2009|A_/_H1N1|MP
EPI_ISL_62220|2009.600|A/California/37/2009|A_/_H1N1|MP
EPI_ISL_62221|2009.512|A/Cambodia/001/2009|A_/_H1N1|MP
EPI_ISL_62222|2009.699|A/Connecticut/13/2009|A_/_H1N1|MP
EPI_ISL_62223|2009.748|A/Connecticut/14/2009|A_/_H1N1|MP
EPI_ISL_62224|2009.540|A/Costa_Rica/3896/2009|A_/_H1N1|MP
EPI_ISL_62225|2009.553|A/Costa_Rica/4635/2009|A_/_H1N1|MP
EPI_ISL_62226|2009.370|A/Costa_Rica/6321/2009|A_/_H1N1|MP
EPI_ISL_62227|2009.718|A/Delaware/11/2009|A_/_H1N1|MP
EPI_ISL_62228|2009.679|A/Delaware/12/2009|A_/_H1N1|MP
EPI_ISL_62229|2009.762|A/Delaware/13/2009|A_/_H1N1|MP
EPI_ISL_62230|2009.679|A/District_Of_Columbia/09/2009|A_/_H1N1|MP
EPI_ISL_62231|2009.477|A/Egypt/6194/2009|A_/_H1N1|MP
EPI_ISL_62232|2009.493|A/El_Salvador/1123/2009|A_/_H1N1|MP
EPI_ISL_62233|2009.518|A/El_Salvador/1414/2009|A_/_H1N1|MP
EPI_ISL_62234|2009.532|A/El_Salvador/1553/2009|A_/_H1N1|MP
EPI_ISL_62235|2009.532|A/El_Salvador/1553/2009|A_/_H1N1|MP
EPI_ISL_62236|2009.537|A/El_Salvador/1644/2009|A_/_H1N1|MP
EPI_ISL_62237|2009.707|A/Florida/20/2009|A_/_H1N1|MP
EPI_ISL_62238|2009.748|A/Florida/21/2009|A_/_H1N1|MP
EPI_ISL_62239|2009.693|A/Georgia/23/2009|A_/_H1N1|MP
EPI_ISL_62240|2009.532|A/Guatemala/3185/2009|A_/_H1N1|MP
EPI_ISL_62241|2009.586|A/Guatemala/3798/2009|A_/_H1N1|MP
EPI_ISL_62242|2009.589|A/Guyana/7314/2009|A_/_H1N1|MP
EPI_ISL_62243|2009.611|A/Haiti/265/2009|A_/_H1N1|MP
EPI_ISL_62244|2009.638|A/Hawaii/26/2009|A_/_H1N1|MP
EPI_ISL_62245|2009.479|A/Honduras/2188/2009|A_/_H1N1|MP
EPI_ISL_62246|2009.540|A/Idaho/08/2009|A_/_H1N1|MP
EPI_ISL_62247|2009.668|A/Idaho/09/2009|A_/_H1N1|MP
EPI_ISL_62248|2009.748|A/Illinois/13/2009|A_/_H1N1|MP
EPI_ISL_62249|2009.729|A/Illinois/18/2009|A_/_H1N1|MP
EPI_ISL_62250|2009.685|A/Iowa/08/2009|A_/_H1N1|MP
EPI_ISL_62251|2009.751|A/Iowa/09/2009|A_/_H1N1|MP
EPI_ISL_62253|2009.688|A/Kansas/18/2009|A_/_H1N1|MP
EPI_ISL_62254|2009.701|A/Kansas/19/2009|A_/_H1N1|MP
EPI_ISL_62255|2009.701|A/Kansas/20/2009|A_/_H1N1|MP
EPI_ISL_62256|2009.707|A/Kansas/21/2009|A_/_H1N1|MP
EPI_ISL_62257|2009.723|A/Kansas/22/2009|A_/_H1N1|MP
EPI_ISL_62258|2009.726|A/Kansas/23/2009|A_/_H1N1|MP
EPI_ISL_62259|2009.652|A/Kentucky/17/2009|A_/_H1N1|MP
EPI_ISL_62260|2009.000|A/Kentucky/18/2009|A_/_H1N1|MP
EPI_ISL_62261|2009.000|A/Kentucky/19/2009|A_/_H1N1|MP
EPI_ISL_62262|2009.682|A/Kentucky/20/2009|A_/_H1N1|MP
EPI_ISL_62263|2009.384|A/Kuwait/4536/2009|A_/_H1N1|MP
EPI_ISL_62264|2009.627|A/Kyrgyzstan/243/2009|A_/_H1N1|MP
EPI_ISL_62265|2009.688|A/Maine/08/2009|A_/_H1N1|MP
EPI_ISL_62267|2009.671|A/Maryland/28/2009|A_/_H1N1|MP
EPI_ISL_62268|2009.751|A/Maryland/29/2009|A_/_H1N1|MP
EPI_ISL_62269|2009.704|A/Massachusetts/31/2009|A_/_H1N1|MP
EPI_ISL_62270|2009.734|A/Michigan/24/2009|A_/_H1N1|MP
EPI_ISL_62272|2009.710|A/Minnesota/13/2009|A_/_H1N1|MP
EPI_ISL_62273|2009.748|A/Minnesota/14/2009|A_/_H1N1|MP
EPI_ISL_62274|2009.721|A/Mississippi/02/2009|A_/_H1N1|MP
EPI_ISL_62275|2009.732|A/Mississippi/03/2009|A_/_H1N1|MP
EPI_ISL_62276|2009.674|A/Missouri/08/2009|A_/_H1N1|MP
EPI_ISL_62277|2009.690|A/Montana/17/2009|A_/_H1N1|MP
EPI_ISL_62278|2009.729|A/Montana/18/2009|A_/_H1N1|MP
EPI_ISL_62279|2009.685|A/Nebraska/18/2009|A_/_H1N1|MP
EPI_ISL_62280|2009.732|A/Nebraska/19/2009|A_/_H1N1|MP
EPI_ISL_62281|2009.773|A/Nebraska/20/2009|A_/_H1N1|MP
EPI_ISL_62282|2009.625|A/Nevada/13/2009|A_/_H1N1|MP
EPI_ISL_62283|2009.595|A/Nevada/14/2009|A_/_H1N1|MP
EPI_ISL_62284|2009.690|A/Nevada/15/2009|A_/_H1N1|MP
EPI_ISL_62285|2009.751|A/Nevada/16/2009|A_/_H1N1|MP
EPI_ISL_62286|2009.671|A/New_Hampshire/18/2009|A_/_H1N1|MP
EPI_ISL_62287|2009.671|A/New_Mexico/05/2009|A_/_H1N1|MP
EPI_ISL_62288|2009.773|A/New_Mexico/06/2009|A_/_H1N1|MP
EPI_ISL_62289|2009.795|A/New_Mexico/07/2009|A_/_H1N1|MP
EPI_ISL_62290|2009.751|A/New_Mexico/08/2009|A_/_H1N1|MP
EPI_ISL_62291|2009.786|A/New_York/100/2009|A_/_H1N1|MP
EPI_ISL_62292|2009.756|A/New_York/101/2009|A_/_H1N1|MP
EPI_ISL_62293|2009.786|A/New_York/102/2009|A_/_H1N1|MP
EPI_ISL_62294|2009.707|A/North_Carolina/35/2009|A_/_H1N1|MP
EPI_ISL_62295|2009.688|A/Ohio/15/2009|A_/_H1N1|MP
EPI_ISL_62296|2009.685|A/Oregon/32/2009|A_/_H1N1|MP
EPI_ISL_62297|2009.764|A/Oregon/33/2009|A_/_H1N1|MP
EPI_ISL_62299|2009.742|A/Pennsylvania/25/2009|A_/_H1N1|MP
EPI_ISL_62300|2009.597|A/Puerto_Rico/50/2009|A_/_H1N1|MP
EPI_ISL_62301|2009.726|A/Rhode_Island/16/2009|A_/_H1N1|MP
EPI_ISL_62302|2009.573|A/Saint_Kitts/7274/2009|A_/_H1N1|MP
EPI_ISL_62303|2009.578|A/Saint_Lucia/7178/2009|A_/_H1N1|MP
EPI_ISL_62304|2009.573|A/South_Carolina/16/2009|A_/_H1N1|MP
EPI_ISL_62305|2009.707|A/South_Carolina/17/2009|A_/_H1N1|MP
EPI_ISL_62306|2009.707|A/South_Carolina/18/2009|A_/_H1N1|MP
EPI_ISL_62307|2009.707|A/South_Carolina/18/2009|A_/_H1N1|MP
EPI_ISL_62308|2009.655|A/South_Carolina/19/2009|A_/_H1N1|MP
EPI_ISL_62309|2009.660|A/South_Carolina/20/2009|A_/_H1N1|MP
EPI_ISL_62310|2009.652|A/South_Carolina/21/2009|A_/_H1N1|MP
EPI_ISL_62311|2009.707|A/South_Carolina/22/2009|A_/_H1N1|MP
EPI_ISL_62312|2009.704|A/South_Carolina/24/2009|A_/_H1N1|MP
EPI_ISL_62313|2009.710|A/South_Carolina/25/2009|A_/_H1N1|MP
EPI_ISL_62314|2009.704|A/South_Carolina/26/2009|A_/_H1N1|MP
EPI_ISL_62315|2009.567|A/South_Carolina/28/2009|A_/_H1N1|MP
EPI_ISL_62316|2009.556|A/South_Carolina/29/2009|A_/_H1N1|MP
EPI_ISL_62317|2009.578|A/South_Carolina/30/2009|A_/_H1N1|MP
EPI_ISL_62318|2009.573|A/South_Carolina/31/2009|A_/_H1N1|MP
EPI_ISL_62319|2009.660|A/South_Carolina/32/2009|A_/_H1N1|MP
EPI_ISL_62320|2009.000|A/South_Carolina/33/2009|A_/_H1N1|MP
EPI_ISL_62321|2009.668|A/South_Carolina/35/2009|A_/_H1N1|MP
EPI_ISL_62322|2009.668|A/South_Carolina/36/2009|A_/_H1N1|MP
EPI_ISL_62323|2009.668|A/South_Carolina/37/2009|A_/_H1N1|MP
EPI_ISL_62324|2009.710|A/South_Carolina/38/2009|A_/_H1N1|MP
EPI_ISL_62325|2009.767|A/South_Carolina/39/2009|A_/_H1N1|MP
EPI_ISL_62326|2009.721|A/St_Petersburg/01/2009|A_/_H1N1|MP
EPI_ISL_62327|2009.614|A/Suriname/7534/2009|A_/_H1N1|MP
EPI_ISL_62328|2009.688|A/Tanzania/381/2009|A_/_H1N1|MP
EPI_ISL_62329|2009.690|A/Tanzania/386/2009|A_/_H1N1|MP
EPI_ISL_62330|2009.690|A/Tanzania/393/2009|A_/_H1N1|MP
EPI_ISL_62331|2009.707|A/Tanzania/424/2009|A_/_H1N1|MP
EPI_ISL_62332|2009.767|A/Tennessee/17/2009|A_/_H1N1|MP
EPI_ISL_62334|2009.666|A/Texas/58/2009|A_/_H1N1|MP
EPI_ISL_62335|2009.704|A/Texas/59/2009|A_/_H1N1|MP
EPI_ISL_62336|2009.701|A/Texas/60/2009|A_/_H1N1|MP
EPI_ISL_62337|2009.756|A/Texas/61/2009|A_/_H1N1|MP
EPI_ISL_62338|2009.627|A/Uganda/430/2009|A_/_H1N1|MP
EPI_ISL_62341|2009.721|A/Utah/31/2009|A_/_H1N1|MP
EPI_ISL_62342|2009.784|A/Utah/32/2009|A_/_H1N1|MP
EPI_ISL_62343|2009.515|A/Utah/33/2009|A_/_H1N1|MP
EPI_ISL_62344|2009.523|A/Utah/34/2009|A_/_H1N1|MP
EPI_ISL_62345|2009.518|A/Utah/35/2009|A_/_H1N1|MP
EPI_ISL_62346|2009.529|A/Utah/36/2009|A_/_H1N1|MP
EPI_ISL_62347|2009.534|A/Utah/38/2009|A_/_H1N1|MP
EPI_ISL_62348|2009.537|A/Utah/39/2009|A_/_H1N1|MP
EPI_ISL_62349|2009.515|A/Utah/40/2009|A_/_H1N1|MP
EPI_ISL_62350|2009.537|A/Utah/41/2009|A_/_H1N1|MP
EPI_ISL_62351|2009.559|A/Utah/42/2009|A_/_H1N1|MP
EPI_ISL_62352|2009.559|A/Utah/42/2009|A_/_H1N1|MP
EPI_ISL_62353|2009.729|A/Vermont/19/2009|A_/_H1N1|MP
EPI_ISL_62354|2009.767|A/Vermont/20/2009|A_/_H1N1|MP
EPI_ISL_62355|2009.652|A/Virginia/19/2009|A_/_H1N1|MP
EPI_ISL_62356|2009.712|A/Virginia/20/2009|A_/_H1N1|MP
EPI_ISL_62357|2009.778|A/Virginia/21/2009|A_/_H1N1|MP
EPI_ISL_62358|2009.690|A/Washington/57/2009|A_/_H1N1|MP
EPI_ISL_62359|2009.718|A/Washington/59/2009|A_/_H1N1|MP
EPI_ISL_62360|2009.701|A/Wisconsin/50/2009|A_/_H1N1|MP
EPI_ISL_62361|2009.737|A/Wisconsin/51/2009|A_/_H1N1|MP
EPI_ISL_62362|2009.778|A/Wisconsin/52/2009|A_/_H1N1|MP
EPI_ISL_62363|2009.685|A/Wyoming/14/2009|A_/_H1N1|MP
EPI_ISL_62364|2009.764|A/Wyoming/15/2009|A_/_H1N1|MP
EPI_ISL_62416|2009.441|A/Tianjin/SWL4/2009|A_/_H1N1|MP
EPI_ISL_62418|2009.000|A/Almati/01/2009|A_/_H1N1|MP
EPI_ISL_62421|2009.000|A/Malbran/017/2009|A_/_H1N1|MP
EPI_ISL_62422|2009.000|A/Bayern/66/2009|A_/_H1N1|MP
EPI_ISL_62424|2009.841|A/Catalonia/NS5408/2009|A_/_H1N1|MP
EPI_ISL_62425|2009.858|A/Catalonia/NS5789/2009|A_/_H1N1|MP
EPI_ISL_61121|2009.797|A/Catalonia/S1545/2009|A_/_H1N1|MP
EPI_ISL_62426|2009.816|A/Catalonia/S1600/2009|A_/_H1N1|MP
EPI_ISL_62427|2009.816|A/Catalonia/S1604/2009|A_/_H1N1|MP
EPI_ISL_62428|2009.816|A/Catalonia/S1605/2009|A_/_H1N1|MP
EPI_ISL_62429|2009.816|A/Catalonia/S1606/2009|A_/_H1N1|MP
EPI_ISL_62430|2009.816|A/Catalonia/S1620/2009|A_/_H1N1|MP
EPI_ISL_62431|2009.822|A/Catalonia/S1632/2009|A_/_H1N1|MP
EPI_ISL_62432|2009.822|A/Catalonia/S1637/2009|A_/_H1N1|MP
EPI_ISL_62433|2009.822|A/Catalonia/S1641/2009|A_/_H1N1|MP
EPI_ISL_62434|2009.822|A/Catalonia/S1650/2009|A_/_H1N1|MP
EPI_ISL_62435|2009.825|A/Catalonia/S1651/2009|A_/_H1N1|MP
EPI_ISL_62436|2009.836|A/Catalonia/S1668/2009|A_/_H1N1|MP
EPI_ISL_62437|2009.836|A/Catalonia/S1671/2009|A_/_H1N1|MP
EPI_ISL_62438|2009.836|A/Catalonia/S1672/2009|A_/_H1N1|MP
EPI_ISL_62439|2009.836|A/Catalonia/S1674/2009|A_/_H1N1|MP
EPI_ISL_62440|2009.836|A/Catalonia/S1676/2009|A_/_H1N1|MP
EPI_ISL_62441|2009.838|A/Catalonia/S1686/2009|A_/_H1N1|MP
EPI_ISL_62442|2009.838|A/Catalonia/S1687/2009|A_/_H1N1|MP
EPI_ISL_62443|2009.836|A/Catalonia/S1693/2009|A_/_H1N1|MP
EPI_ISL_62444|2009.836|A/Catalonia/S1698/2009|A_/_H1N1|MP
EPI_ISL_62445|2009.836|A/Catalonia/S1702/2009|A_/_H1N1|MP
EPI_ISL_62446|2009.855|A/Catalonia/S1744/2009|A_/_H1N1|MP
EPI_ISL_62447|2009.855|A/Catalonia/S1748/2009|A_/_H1N1|MP
EPI_ISL_62448|2009.855|A/Catalonia/S1751/2009|A_/_H1N1|MP
EPI_ISL_62449|2009.855|A/Catalonia/S1753/2009|A_/_H1N1|MP
EPI_ISL_62450|2009.855|A/Catalonia/S1756/2009|A_/_H1N1|MP
EPI_ISL_62451|2009.855|A/Catalonia/S1758/2009|A_/_H1N1|MP
EPI_ISL_62452|2009.855|A/Catalonia/S1760/2009|A_/_H1N1|MP
EPI_ISL_62454|2009.000|A/Ekaterinburg/01/2009|A_/_H1N1|MP
EPI_ISL_62455|2009.362|A/Houston/1OS/2009|A_/_H1N1|MP
EPI_ISL_62456|2009.375|A/Houston/2H/2009|A_/_H1N1|MP
EPI_ISL_62457|2009.384|A/Houston/9OS/2009|A_/_H1N1|MP
EPI_ISL_62460|2009.000|A/Irkutsk/02/2009|A_/_H1N1|MP
EPI_ISL_62462|2009.345|A/Mexico_City/001/2009|A_/_H1N1|MP
EPI_ISL_62463|2009.348|A/Mexico_City/002/2009|A_/_H1N1|MP
EPI_ISL_62464|2009.348|A/Mexico_City/003/2009|A_/_H1N1|MP
EPI_ISL_62465|2009.348|A/Mexico_City/004/2009|A_/_H1N1|MP
EPI_ISL_62466|2009.348|A/Mexico_City/005/2009|A_/_H1N1|MP
EPI_ISL_62467|2009.351|A/Mexico_City/006/2009|A_/_H1N1|MP
EPI_ISL_62468|2009.351|A/Mexico_City/007/2009|A_/_H1N1|MP
EPI_ISL_62469|2009.353|A/Mexico_City/008/2009|A_/_H1N1|MP
EPI_ISL_62470|2009.359|A/Mexico_City/009/2009|A_/_H1N1|MP
EPI_ISL_62471|2009.351|A/Mexico_City/010/2009|A_/_H1N1|MP
EPI_ISL_62472|2009.351|A/Mexico_City/011/2009|A_/_H1N1|MP
EPI_ISL_62473|2009.351|A/Mexico_City/012/2009|A_/_H1N1|MP
EPI_ISL_62474|2009.351|A/Mexico_City/013/2009|A_/_H1N1|MP
EPI_ISL_62475|2009.351|A/Mexico_City/015/2009|A_/_H1N1|MP
EPI_ISL_62476|2009.351|A/Mexico_City/017/2009|A_/_H1N1|MP
EPI_ISL_62477|2009.353|A/Mexico_City/018/2009|A_/_H1N1|MP
EPI_ISL_62480|2009.318|A/New_York/1670/2009|A_/_H3N2|MP
EPI_ISL_62481|2009.318|A/New_York/1671/2009|A_/_H3N2|MP
EPI_ISL_62482|2009.315|A/New_York/1685/2009|A_/_H3N2|MP
EPI_ISL_62483|2009.318|A/New_York/1692/2009|A_/_H1N1|MP
EPI_ISL_62484|2009.321|A/New_York/3006/2009|A_/_H3N2|MP
EPI_ISL_62485|2009.318|A/New_York/3011/2009|A_/_H3N2|MP
EPI_ISL_62486|2009.318|A/New_York/3018/2009|A_/_H3N2|MP
EPI_ISL_62487|2009.321|A/New_York/3051/2009|A_/_H3N2|MP
EPI_ISL_62488|2009.318|A/New_York/3052/2009|A_/_H0N0|MP
EPI_ISL_62489|2009.318|A/New_York/3060/2009|A_/_H3N2|MP
EPI_ISL_62490|2009.321|A/New_York/3062/2009|A_/_H3N2|MP
EPI_ISL_62491|2009.321|A/New_York/3064/2009|A_/_H3N2|MP
EPI_ISL_62492|2009.321|A/New_York/3066/2009|A_/_H3N2|MP
EPI_ISL_62493|2009.321|A/New_York/3078/2009|A_/_H3N2|MP
EPI_ISL_62494|2009.318|A/New_York/3079/2009|A_/_H3N2|MP
EPI_ISL_62495|2009.326|A/New_York/3087/2009|A_/_H3N2|MP
EPI_ISL_62496|2009.323|A/New_York/3095/2009|A_/_H1N1|MP
EPI_ISL_62497|2009.321|A/New_York/3103/2009|A_/_H3N2|MP
EPI_ISL_62498|2009.323|A/New_York/3104/2009|A_/_H3N2|MP
EPI_ISL_62499|2009.321|A/New_York/3127/2009|A_/_H3N2|MP
EPI_ISL_62500|2009.332|A/New_York/3135/2009|A_/_H3N2|MP
EPI_ISL_62501|2009.332|A/New_York/3137/2009|A_/_H3N2|MP
EPI_ISL_62502|2009.323|A/New_York/3139/2009|A_/_H3N2|MP
EPI_ISL_62503|2009.326|A/New_York/3143/2009|A_/_H3N2|MP
EPI_ISL_62504|2009.329|A/New_York/3146/2009|A_/_H3N2|MP
EPI_ISL_62505|2009.000|A/New_York/3147/2009|A_/_H3N2|MP
EPI_ISL_62506|2009.000|A/New_York/3148/2009|A_/_H3N2|MP
EPI_ISL_62507|2009.318|A/New_York/3150/2009|A_/_H1N1|MP
EPI_ISL_62508|2009.329|A/New_York/3164/2009|A_/_H3N2|MP
EPI_ISL_62509|2009.323|A/New_York/3272/2009|A_/_H3N2|MP
EPI_ISL_62510|2009.323|A/New_York/3273/2009|A_/_H3N2|MP
EPI_ISL_62511|2009.318|A/New_York/3274/2009|A_/_H3N2|MP
EPI_ISL_62512|2009.334|A/New_York/3279/2009|A_/_H3N2|MP
EPI_ISL_62513|2009.334|A/New_York/3280/2009|A_/_H3N2|MP
EPI_ISL_62514|2009.318|A/New_York/3297/2009|A_/_H3N2|MP
EPI_ISL_62515|2009.340|A/New_York/3309/2009|A_/_H3N2|MP
EPI_ISL_62516|2009.323|A/New_York/3315/2009|A_/_H1N1|MP
EPI_ISL_62517|2009.321|A/New_York/3317/2009|A_/_H3N2|MP
EPI_ISL_62518|2009.351|A/New_York/3442/2009|A_/_H1N1|MP
EPI_ISL_62519|2009.362|A/New_York/3467/2009|A_/_H1N1|MP
EPI_ISL_62520|2009.375|A/New_York/3471/2009|A_/_H3N2|MP
EPI_ISL_62521|2009.356|A/New_York/3487/2009|A_/_H3N2|MP
EPI_ISL_62522|2009.356|A/New_York/3491/2009|A_/_H3N2|MP
EPI_ISL_62523|2009.362|A/New_York/3496/2009|A_/_H3N2|MP
EPI_ISL_62524|2009.367|A/New_York/3536/2009|A_/_H3N2|MP
EPI_ISL_62525|2009.373|A/New_York/3542/2009|A_/_H3N2|MP
EPI_ISL_62526|2009.381|A/New_York/3738/2009|A_/_H3N2|MP
EPI_ISL_62527|2009.414|A/New_York/3752/2009|A_/_H3N2|MP
EPI_ISL_62528|2009.397|A/New_York/3768/2009|A_/_H1N1|MP
EPI_ISL_62529|2009.444|A/New_York/4095/2009|A_/_H1N1|MP
EPI_ISL_62530|2009.479|A/New_York/4400/2009|A_/_H1N1|MP
EPI_ISL_62531|2009.468|A/New_York/4402/2009|A_/_H1N1|MP
EPI_ISL_62532|2009.458|A/New_York/4403/2009|A_/_H1N1|MP
EPI_ISL_62533|2009.474|A/New_York/4434/2009|A_/_H1N1|MP
EPI_ISL_62534|2009.479|A/New_York/4438/2009|A_/_H1N1|MP
EPI_ISL_62535|2009.463|A/New_York/4459/2009|A_/_H1N1|MP
EPI_ISL_62536|2009.496|A/New_York/4476/2009|A_/_H1N1|MP
EPI_ISL_62537|2009.496|A/New_York/4500/2009|A_/_H1N1|MP
EPI_ISL_62538|2009.518|A/New_York/4556/2009|A_/_H1N1|MP
EPI_ISL_62539|2009.515|A/New_York/4565/2009|A_/_H1N1|MP
EPI_ISL_62540|2009.515|A/New_York/4566/2009|A_/_H1N1|MP
EPI_ISL_62541|2009.515|A/New_York/4567/2009|A_/_H1N1|MP
EPI_ISL_62542|2009.518|A/New_York/4568/2009|A_/_H1N1|MP
EPI_ISL_62543|2009.515|A/New_York/4576/2009|A_/_H1N1|MP
EPI_ISL_62544|2009.532|A/New_York/4607/2009|A_/_H1N1|MP
EPI_ISL_62545|2009.532|A/New_York/4620/2009|A_/_H1N1|MP
EPI_ISL_62546|2009.537|A/New_York/4677/2009|A_/_H1N1|MP
EPI_ISL_62547|2009.493|A/New_York/4691/2009|A_/_H1N1|MP
EPI_ISL_62548|2009.559|A/New_York/4728/2009|A_/_H1N1|MP
EPI_ISL_62549|2009.562|A/New_York/4735/2009|A_/_H1N1|MP
EPI_ISL_62550|2009.570|A/New_York/4738/2009|A_/_H1N1|MP
EPI_ISL_62551|2009.575|A/New_York/4747/2009|A_/_H1N1|MP
EPI_ISL_62552|2009.595|A/New_York/4761/2009|A_/_H1N1|MP
EPI_ISL_62553|2009.616|A/New_York/4777/2009|A_/_H1N1|MP
EPI_ISL_62554|2009.627|A/New_York/4780/2009|A_/_H1N1|MP
EPI_ISL_62555|2009.636|A/New_York/4787/2009|A_/_H1N1|MP
EPI_ISL_62556|2009.633|A/New_York/4789/2009|A_/_H1N1|MP
EPI_ISL_62557|2009.636|A/New_York/4790/2009|A_/_H1N1|MP
EPI_ISL_62558|2009.644|A/New_York/4791/2009|A_/_H1N1|MP
EPI_ISL_62559|2009.636|A/New_York/4810/2009|A_/_H1N1|MP
EPI_ISL_62560|2009.668|A/New_York/4820/2009|A_/_H1N1|MP
EPI_ISL_62561|2009.671|A/New_York/4823/2009|A_/_H1N1|MP
EPI_ISL_62562|2009.671|A/New_York/4824/2009|A_/_H1N1|MP
EPI_ISL_62563|2009.671|A/New_York/4841/2009|A_/_H1N1|MP
EPI_ISL_62564|2009.679|A/New_York/4844/2009|A_/_H1N1|MP
EPI_ISL_62565|2009.688|A/New_York/4856/2009|A_/_H1N1|MP
EPI_ISL_62566|2009.688|A/New_York/4866/2009|A_/_H1N1|MP
EPI_ISL_62567|2009.690|A/New_York/4870/2009|A_/_H1N1|MP
EPI_ISL_62579|2009.685|A/Norway/3364-2/2009|A_/_H1N1|MP
EPI_ISL_62593|2009.000|A/Omsk/01/2009|A_/_H1N1|MP
EPI_ISL_62594|2009.000|A/Omsk/02/2009|A_/_H1N1|MP
EPI_ISL_62596|2009.000|A/Quebec/144147/2009|A_/_H1N1|MP
EPI_ISL_62597|2009.000|A/Quebec/144180/2009|A_/_H1N1|MP
EPI_ISL_62598|2009.000|A/Quebec/147023/2009|A_/_H1N1|MP
EPI_ISL_62599|2009.000|A/Quebec/147365/2009|A_/_H1N1|MP
EPI_ISL_62600|2009.723|A/Russia/01/2009|A_/_H1N1|MP
EPI_ISL_62603|2009.496_(Day_unknown)|A/Singapore/279M/2009|A_/_H1N1|MP
EPI_ISL_62604|2009.581_(Day_unknown)|A/Singapore/9061364/2009|A_/_H1N1|MP
EPI_ISL_62605|2009.581_(Day_unknown)|A/Singapore/9061365/2009|A_/_H1N1|MP
EPI_ISL_62606|2009.581_(Day_unknown)|A/Singapore/9061366/2009|A_/_H1N1|MP
EPI_ISL_62607|2009.000|A/Texas/42113095/2009|A_/_H1N1|MP
EPI_ISL_62608|2009.000|A/Texas/42114261/2009|A_/_H1N1|MP
EPI_ISL_62609|2009.000|A/Texas/42122969/2009|A_/_H1N1|MP
EPI_ISL_62610|2009.000|A/Texas/42123701/2009|A_/_H1N1|MP
EPI_ISL_62611|2009.000|A/Texas/42152486/2009|A_/_H1N1|MP
EPI_ISL_62612|2009.000|A/Texas/42173957/2009|A_/_H1N1|MP
EPI_ISL_62613|2009.000|A/Texas/42191653/2009|A_/_H1N1|MP
EPI_ISL_62614|2009.000|A/Texas/42201824/2009|A_/_H1N1|MP
EPI_ISL_62615|2009.000|A/Texas/43011033/2009|A_/_H1N1|MP
EPI_ISL_62616|2009.000|A/Texas/43242018/2009|A_/_H1N1|MP
EPI_ISL_62617|2009.000|A/Texas/45062633/2009|A_/_H1N1|MP
EPI_ISL_62618|2009.000|A/Tomsk/02/2009|A_/_H1N1|MP
EPI_ISL_62622|2009.000|A/Vladivostok/01/2009|A_/_H1N1|MP
EPI_ISL_62623|2009.422|A/Wisconsin/629-D00008/2009|A_/_H1N1|MP
EPI_ISL_62624|2009.422|A/Wisconsin/629-D00017/2009|A_/_H1N1|MP
EPI_ISL_62625|2009.416|A/Wisconsin/629-D00022/2009|A_/_H1N1|MP
EPI_ISL_62626|2009.433|A/Wisconsin/629-D00101/2009|A_/_H1N1|MP
EPI_ISL_62627|2009.403|A/Wisconsin/629-D00117/2009|A_/_H1N1|MP
EPI_ISL_62628|2009.449|A/Wisconsin/629-D00119/2009|A_/_H1N1|MP
EPI_ISL_62629|2009.447|A/Wisconsin/629-D00196/2009|A_/_H1N1|MP
EPI_ISL_62630|2009.416|A/Wisconsin/629-D00367/2009|A_/_H1N1|MP
EPI_ISL_62631|2009.414|A/Wisconsin/629-D00374/2009|A_/_H1N1|MP
EPI_ISL_62632|2009.405|A/Wisconsin/629-D00426/2009|A_/_H1N1|MP
EPI_ISL_62633|2009.466|A/Wisconsin/629-D00428/2009|A_/_H1N1|MP
EPI_ISL_62634|2009.389|A/Wisconsin/629-D00451/2009|A_/_H1N1|MP
EPI_ISL_62635|2009.422|A/Wisconsin/629-D00453/2009|A_/_H1N1|MP
EPI_ISL_62636|2009.466|A/Wisconsin/629-D00496/2009|A_/_H1N1|MP
EPI_ISL_62637|2009.455|A/Wisconsin/629-D00541/2009|A_/_H1N1|MP
EPI_ISL_62638|2009.433|A/Wisconsin/629-D00579/2009|A_/_H1N1|MP
EPI_ISL_62639|2009.416|A/Wisconsin/629-D00592/2009|A_/_H1N1|MP
EPI_ISL_62640|2009.422|A/Wisconsin/629-D00658/2009|A_/_H1N1|MP
EPI_ISL_62641|2009.447|A/Wisconsin/629-D00665/2009|A_/_H1N1|MP
EPI_ISL_62642|2009.414|A/Wisconsin/629-D00724/2009|A_/_H1N1|MP
EPI_ISL_62643|2009.422|A/Wisconsin/629-D00725/2009|A_/_H1N1|MP
EPI_ISL_62644|2009.378|A/Wisconsin/629-D00752/2009|A_/_H1N1|MP
EPI_ISL_62645|2009.449|A/Wisconsin/629-D00916/2009|A_/_H1N1|MP
EPI_ISL_62646|2009.414|A/Wisconsin/629-D00941/2009|A_/_H1N1|MP
EPI_ISL_62647|2009.400|A/Wisconsin/629-D00949/2009|A_/_H1N1|MP
EPI_ISL_62648|2009.373|A/Wisconsin/629-D00989/2009|A_/_H1N1|MP
EPI_ISL_62649|2009.337|A/Wisconsin/629-D01058/2009|A_/_H1N1|MP
EPI_ISL_62650|2009.449|A/Wisconsin/629-D01147/2009|A_/_H1N1|MP
EPI_ISL_62651|2009.452|A/Wisconsin/629-D01152/2009|A_/_H1N1|MP
EPI_ISL_62652|2009.362|A/Wisconsin/629-D01154/2009|A_/_H1N1|MP
EPI_ISL_62653|2009.436|A/Wisconsin/629-D01199/2009|A_/_H1N1|MP
EPI_ISL_62654|2009.403|A/Wisconsin/629-D01262/2009|A_/_H1N1|MP
EPI_ISL_62655|2009.367|A/Wisconsin/629-D01295/2009|A_/_H1N1|MP
EPI_ISL_62656|2009.441|A/Wisconsin/629-D01326/2009|A_/_H1N1|MP
EPI_ISL_62657|2009.485|A/Wisconsin/629-D01414/2009|A_/_H1N1|MP
EPI_ISL_62658|2009.353|A/Wisconsin/629-D01482/2009|A_/_H1N1|MP
EPI_ISL_62659|2009.447|A/Wisconsin/629-D01618/2009|A_/_H1N1|MP
EPI_ISL_62660|2009.452|A/Wisconsin/629-D01619/2009|A_/_H1N1|MP
EPI_ISL_62661|2009.419|A/Wisconsin/629-D01664/2009|A_/_H1N1|MP
EPI_ISL_62662|2009.414|A/Wisconsin/629-D01725/2009|A_/_H1N1|MP
EPI_ISL_62663|2009.455|A/Wisconsin/629-D01734/2009|A_/_H1N1|MP
EPI_ISL_62664|2009.403|A/Wisconsin/629-D01779/2009|A_/_H1N1|MP
EPI_ISL_62665|2009.367|A/Wisconsin/629-D01839/2009|A_/_H1N1|MP
EPI_ISL_62666|2009.452|A/Wisconsin/629-D01844/2009|A_/_H1N1|MP
EPI_ISL_62667|2009.405|A/Wisconsin/629-D01847/2009|A_/_H1N1|MP
EPI_ISL_62668|2009.359|A/Wisconsin/629-D01851/2009|A_/_H1N1|MP
EPI_ISL_62669|2009.400|A/Wisconsin/629-D01886/2009|A_/_H1N1|MP
EPI_ISL_62670|2009.425|A/Wisconsin/629-D01903/2009|A_/_H1N1|MP
EPI_ISL_62671|2009.471|A/Wisconsin/629-D02024/2009|A_/_H1N1|MP
EPI_ISL_62672|2009.460|A/Wisconsin/629-D02063/2009|A_/_H1N1|MP
EPI_ISL_62673|2009.433|A/Wisconsin/629-D02068/2009|A_/_H1N1|MP
EPI_ISL_62674|2009.389|A/Wisconsin/629-D02206/2009|A_/_H1N1|MP
EPI_ISL_62675|2009.405|A/Wisconsin/629-D02213/2009|A_/_H1N1|MP
EPI_ISL_62676|2009.468|A/Wisconsin/629-D02220/2009|A_/_H1N1|MP
EPI_ISL_62677|2009.444|A/Wisconsin/629-D02263/2009|A_/_H1N1|MP
EPI_ISL_62678|2009.493|A/Wisconsin/629-D02292/2009|A_/_H1N1|MP
EPI_ISL_62679|2009.395|A/Wisconsin/629-D02324/2009|A_/_H1N1|MP
EPI_ISL_62680|2009.000|A/Wisconsin/629-S0035/2009|A_/_H1N1|MP
EPI_ISL_62681|2009.000|A/Wisconsin/629-S0086/2009|A_/_H1N1|MP
EPI_ISL_62682|2009.000|A/Wisconsin/629-S0143/2009|A_/_H1N1|MP
EPI_ISL_62683|2009.000|A/Wisconsin/629-S0146/2009|A_/_H1N1|MP
EPI_ISL_62684|2009.000|A/Wisconsin/629-S0148/2009|A_/_H1N1|MP
EPI_ISL_62685|2009.000|A/Wisconsin/629-S0173/2009|A_/_H1N1|MP
EPI_ISL_62686|2009.000|A/Wisconsin/629-S0186/2009|A_/_H1N1|MP
EPI_ISL_62687|2009.000|A/Wisconsin/629-S0189/2009|A_/_H1N1|MP
EPI_ISL_62688|2009.000|A/Wisconsin/629-S0197/2009|A_/_H1N1|MP
EPI_ISL_62689|2009.000|A/Wisconsin/629-S0201/2009|A_/_H1N1|MP
EPI_ISL_62690|2009.000|A/Wisconsin/629-S0202/2009|A_/_H1N1|MP
EPI_ISL_62691|2009.000|A/Wisconsin/629-S0203/2009|A_/_H1N1|MP
EPI_ISL_62692|2009.000|A/Wisconsin/629-S0206/2009|A_/_H1N1|MP
EPI_ISL_62693|2009.000|A/Wisconsin/629-S0208/2009|A_/_H1N1|MP
EPI_ISL_62694|2009.000|A/Wisconsin/629-S0220/2009|A_/_H1N1|MP
EPI_ISL_62695|2009.000|A/Wisconsin/629-S0222/2009|A_/_H1N1|MP
EPI_ISL_62696|2009.000|A/Wisconsin/629-S0226/2009|A_/_H1N1|MP
EPI_ISL_62697|2009.000|A/Wisconsin/629-S0229/2009|A_/_H1N1|MP
EPI_ISL_62698|2009.000|A/Wisconsin/629-S0245/2009|A_/_H1N1|MP
EPI_ISL_62699|2009.000|A/Wisconsin/629-S0247/2009|A_/_H1N1|MP
EPI_ISL_62700|2009.000|A/Wisconsin/629-S0248/2009|A_/_H1N1|MP
EPI_ISL_62701|2009.000|A/Wisconsin/629-S0252/2009|A_/_H1N1|MP
EPI_ISL_62702|2009.000|A/Wisconsin/629-S0254/2009|A_/_H1N1|MP
EPI_ISL_62703|2009.000|A/Wisconsin/629-S0255/2009|A_/_H1N1|MP
EPI_ISL_62704|2009.000|A/Wisconsin/629-S0269/2009|A_/_H1N1|MP
EPI_ISL_62705|2009.000|A/Wisconsin/629-S0279/2009|A_/_H1N1|MP
EPI_ISL_62706|2009.000|A/Wisconsin/629-S0280/2009|A_/_H1N1|MP
EPI_ISL_62707|2009.000|A/Wisconsin/629-S0293/2009|A_/_H1N1|MP
EPI_ISL_62708|2009.000|A/Wisconsin/629-S0314/2009|A_/_H1N1|MP
EPI_ISL_62709|2009.000|A/Wisconsin/629-S0319/2009|A_/_H1N1|MP
EPI_ISL_62710|2009.000|A/Wisconsin/629-S0339/2009|A_/_H1N1|MP
EPI_ISL_62711|2009.000|A/Wisconsin/629-S0345/2009|A_/_H1N1|MP
EPI_ISL_62712|2009.000|A/Wisconsin/629-S0410/2009|A_/_H1N1|MP
EPI_ISL_62713|2009.000|A/Wisconsin/629-S0435/2009|A_/_H1N1|MP
EPI_ISL_62714|2009.000|A/Wisconsin/629-S0464/2009|A_/_H1N1|MP
EPI_ISL_62715|2009.000|A/Yamaguchi/22/2009|A_/_H1N1|MP
EPI_ISL_62717|2009.682|A/Zhejiang/DTID-ZJU03/2009|A_/_H1N1|MP
EPI_ISL_62719|2009.000|A/bar-headed_goose/Mongolia/X53/2009|A_/_H5N1|MP
EPI_ISL_62725|2009.581_(Day_unknown)|A/common_goldeneye/Mongolia/X60/2009|A_/_H5N1|MP
EPI_ISL_62729|2009.000|A/mallard/Hokkaido/24/2009|A_/_H5N1|MP
EPI_ISL_62731|2009.000|A/rubby_shelduck/Mongolia/X42/2009|A_/_H5N1|MP
EPI_ISL_62733|2009.000|A/swine/Kansas/015252/2009|A_/_H3N2|MP
EPI_ISL_62734|2009.000|A/swine/Oklahoma/001142/2009|A_/_H3N2|MP
EPI_ISL_62735|2009.581_(Day_unknown)|A/swine/Singapore-Q/M168/2009|A_/_H1N1|MP
EPI_ISL_62737|2009.000|A/whooper_swan/Mongolia/6/2009|A_/_H5N1|MP
EPI_ISL_62722|2009.186|A/chicken/India/WB-NIV92456/2009|A_/_H5N1|MP
EPI_ISL_62479|2009.792|A/Nanjing/3/2009|A_/_H1N1|MP
EPI_ISL_61272|2009.460|A/Nanjing/1/2009|A_/_H1N1|MP
EPI_ISL_62740|2009.000|A/Chita/01/2009|A_/_H1N1|MP
EPI_ISL_62741|2009.666|A/Norway/3206-3/2009|A_/_H1N1|MP
EPI_ISL_62752|2008.686|A/duck/Czech_Republic/14240-30/2008|A_/_H5N3|MP
EPI_ISL_62753|2008.686|A/duck/Czech_Republic/14240-43/2008|A_/_H5N3|MP
EPI_ISL_62754|2008.724|A/duck/Czech_Republic/15305-12/2008|A_/_H11N9|MP
EPI_ISL_62755|2008.046|A/goose/Czech_Republic/755-22/2008|A_/_H1N1|MP
EPI_ISL_62756|2008.724|A/mallard/Czech_Republic/15267-33/2008|A_/_H9N2|MP
EPI_ISL_62757|2008.724|A/mallard/Czech_Republic/15267-34/2008|A_/_H9N2|MP
EPI_ISL_62758|2008.724|A/mallard/Czech_Republic/15267-41/2008|A_/_H9N2|MP
EPI_ISL_62759|2008.790|A/mallard/Czech_Republic/16738-4/2008|A_/_H9N2|MP
EPI_ISL_62760|2008.429|A/mallard/Czech_Republic/9614-17/2008|A_/_H11N9|MP
EPI_ISL_62761|2008.724|A/mllard/Czech_Republic/15267-38/2008|A_/_H9N2|MP
EPI_ISL_62768|2008.085_(Day_unknown)|A/Bangladesh/207095/2008|A_/_H5N1|MP
EPI_ISL_62772|2008.117|A/Boston/1/2008|A_/_H3N2|MP
EPI_ISL_62773|2008.169|A/Boston/10/2008|A_/_H3N2|MP
EPI_ISL_62774|2008.074|A/Boston/19/2008|A_/_H3N2|MP
EPI_ISL_62775|2008.139|A/Boston/2/2008|A_/_H3N2|MP
EPI_ISL_62776|2008.074|A/Boston/20/2008|A_/_H3N2|MP
EPI_ISL_62777|2008.074|A/Boston/21/2008|A_/_H3N2|MP
EPI_ISL_62778|2008.082|A/Boston/23/2008|A_/_H3N2|MP
EPI_ISL_62779|2008.090|A/Boston/26/2008|A_/_H1N1|MP
EPI_ISL_62780|2008.093|A/Boston/27/2008|A_/_H1N1|MP
EPI_ISL_62781|2008.098|A/Boston/29/2008|A_/_H3N2|MP
EPI_ISL_62782|2008.148|A/Boston/3/2008|A_/_H3N2|MP
EPI_ISL_62783|2008.101|A/Boston/31/2008|A_/_H3N2|MP
EPI_ISL_62784|2008.107|A/Boston/34/2008|A_/_H1N1|MP
EPI_ISL_62785|2008.115|A/Boston/35/2008|A_/_H1N1|MP
EPI_ISL_62786|2008.117|A/Boston/36/2008|A_/_H3N2|MP
EPI_ISL_62787|2008.120|A/Boston/38/2008|A_/_H3N2|MP
EPI_ISL_62788|2008.120|A/Boston/39/2008|A_/_H3N2|MP
EPI_ISL_62789|2008.150|A/Boston/4/2008|A_/_H3N2|MP
EPI_ISL_62790|2008.123|A/Boston/40/2008|A_/_H3N2|MP
EPI_ISL_62791|2008.131|A/Boston/42/2008|A_/_H3N2|MP
EPI_ISL_62792|2008.134|A/Boston/43/2008|A_/_H3N2|MP
EPI_ISL_62793|2008.134|A/Boston/44/2008|A_/_H3N2|MP
EPI_ISL_62794|2008.134|A/Boston/45/2008|A_/_H3N2|MP
EPI_ISL_62795|2008.134|A/Boston/46/2008|A_/_H3N2|MP
EPI_ISL_62796|2008.137|A/Boston/47/2008|A_/_H3N2|MP
EPI_ISL_62797|2008.137|A/Boston/48/2008|A_/_H3N2|MP
EPI_ISL_62798|2008.137|A/Boston/49/2008|A_/_H1N1|MP
EPI_ISL_62799|2008.153|A/Boston/5/2008|A_/_H3N2|MP
EPI_ISL_62800|2008.139|A/Boston/50/2008|A_/_H3N2|MP
EPI_ISL_62801|2008.139|A/Boston/51/2008|A_/_H3N2|MP
EPI_ISL_62802|2008.145|A/Boston/52/2008|A_/_H1N1|MP
EPI_ISL_62803|2008.148|A/Boston/55/2008|A_/_H3N2|MP
EPI_ISL_62804|2008.148|A/Boston/56/2008|A_/_H3N2|MP
EPI_ISL_62805|2008.148|A/Boston/57/2008|A_/_H3N2|MP
EPI_ISL_62806|2008.148|A/Boston/58/2008|A_/_H3N2|MP
EPI_ISL_62807|2008.148|A/Boston/59/2008|A_/_H3N2|MP
EPI_ISL_62808|2008.150|A/Boston/60/2008|A_/_H3N2|MP
EPI_ISL_62809|2008.153|A/Boston/61/2008|A_/_H3N2|MP
EPI_ISL_62810|2008.153|A/Boston/62/2008|A_/_H3N2|MP
EPI_ISL_62811|2008.153|A/Boston/63/2008|A_/_H3N2|MP
EPI_ISL_62812|2008.156|A/Boston/64/2008|A_/_H3N2|MP
EPI_ISL_62813|2008.156|A/Boston/66/2008|A_/_H3N2|MP
EPI_ISL_62814|2008.164|A/Boston/68/2008|A_/_H3N2|MP
EPI_ISL_62815|2008.167|A/Boston/71/2008|A_/_H3N2|MP
EPI_ISL_62816|2008.191|A/Boston/78/2008|A_/_H3N2|MP
EPI_ISL_62817|2008.194|A/Boston/79/2008|A_/_H3N2|MP
EPI_ISL_62818|2008.197|A/Boston/81/2008|A_/_H3N2|MP
EPI_ISL_62819|2008.290|A/Boston/88/2008|A_/_H3N2|MP
EPI_ISL_62820|2008.156|A/Boston/9/2008|A_/_H3N2|MP
EPI_ISL_62821|2008.000|A/Boston/92/2008|A_/_H3N2|MP
EPI_ISL_62822|2008.000|A/Boston/94/2008|A_/_H3N2|MP
EPI_ISL_62823|2008.137|A/Boston/96/2008|A_/_H3N2|MP
EPI_ISL_62824|2008.199|A/Boston/97/2008|A_/_H3N2|MP
EPI_ISL_62828|2008.025|A/Cheongju/H397/2008|A_/_H3N2|MP
EPI_ISL_62831|2008.134|A/Cheongju/H411/2008|A_/_H3N2|MP
EPI_ISL_62834|2008.287|A/Cheongju/H473/2008|A_/_H3N2|MP
EPI_ISL_62839|2008.085|A/District_of_Columbia/WRAMC-1154047/2008|A_/_H1N1|MP
EPI_ISL_62840|2008.085|A/District_of_Columbia/WRAMC-1154048/2008|A_/_H1N1|MP
EPI_ISL_62858|2008.249_(Day_unknown)|A/Hong_Kong/1052/2008|A_/_H1N1|MP
EPI_ISL_62859|2008.415_(Day_unknown)|A/Hong_Kong/1313/2008|A_/_H1N1|MP
EPI_ISL_62860|2008.164_(Day_unknown)|A/Hong_Kong/942/2008|A_/_H1N1|MP
EPI_ISL_62906|2008.801|A/Managua/1985.01/2008|A_/_H1N1|MP
EPI_ISL_62907|2008.598|A/Managua/3153.01/2008|A_/_H1N1|MP
EPI_ISL_62908|2008.467|A/Managua/4017.02/2008|A_/_H1N1|MP
EPI_ISL_62909|2008.443|A/Managua/4070.01/2008|A_/_H1N1|MP
EPI_ISL_62910|2008.497|A/Managua/4359.01/2008|A_/_H1N1|MP
EPI_ISL_62911|2008.656|A/Managua/496.01/2008|A_/_H1N1|MP
EPI_ISL_62912|2008.598|A/Managua/5007.01/2008|A_/_H1N1|MP
EPI_ISL_62923|2008.120|A/New_Jersey/AF09/2008|A_/_H1N1|MP
EPI_ISL_62924|2008.208|A/New_York/UR07-0160/2008|A_/_H3N2|MP
EPI_ISL_62925|2008.117|A/Ohio/UR07-0013/2008|A_/_H3N2|MP
EPI_ISL_62929|2008.098|A/Pennsylvania/PIT34/2008|A_/_H3N2|MP
EPI_ISL_62935|2008.016|A/Texas/AF01/2007|A_/_H3N2|MP
EPI_ISL_62936|2008.000|A/Thailand/308/2008|A_/_H3N2|MP
EPI_ISL_62937|2008.000|A/Thailand/309/2008|A_/_H1N1|MP
EPI_ISL_62938|2008.000|A/Thailand/315/2008|A_/_H3N2|MP
EPI_ISL_62939|2008.000|A/Thailand/322/2008|A_/_H3N2|MP
EPI_ISL_62940|2008.000|A/Thailand/332/2008|A_/_H1N1|MP
EPI_ISL_62941|2008.000|A/Thailand/343/2008|A_/_H3N2|MP
EPI_ISL_62942|2008.000|A/Thailand/447/2008|A_/_H3N2|MP
EPI_ISL_62943|2008.000|A/Thailand/469/2008|A_/_H1N1|MP
EPI_ISL_62944|2008.000|A/Thailand/496/2008|A_/_H1N1|MP
EPI_ISL_62945|2008.000|A/Thailand/515/2008|A_/_H3N2|MP
EPI_ISL_62946|2008.000|A/Thailand/530/2008|A_/_H1N1|MP
EPI_ISL_62947|2008.000|A/Thailand/536/2008|A_/_H3N2|MP
EPI_ISL_62948|2008.000|A/Thailand/545/2008|A_/_H3N2|MP
EPI_ISL_62949|2008.000|A/Thailand/56/2008|A_/_H1N1|MP
EPI_ISL_62950|2008.000|A/Thailand/669/2008|A_/_H1N1|MP
EPI_ISL_62951|2008.000|A/Thailand/764/2008|A_/_H3N2|MP
EPI_ISL_62952|2008.000|A/Thailand/778/2008|A_/_H1N1|MP
EPI_ISL_62953|2008.000|A/Thailand/829/2008|A_/_H1N1|MP
EPI_ISL_62954|2008.000|A/Thailand/839/2008|A_/_H1N1|MP
EPI_ISL_62957|2008.025|A/Washington/AF06/2007|A_/_H1N1|MP
EPI_ISL_62976|2008.000|A/avian/Israel/313/2008|A_/_H9N2|MP
EPI_ISL_62977|2008.000|A/avian/Israel/314/2008|A_/_H9N2|MP
EPI_ISL_62978|2008.000|A/bald_eagle/Virginia/Sg-00154/2008|A_/_H0N0|MP
EPI_ISL_62978|2008.000|A/bald_eagle/Virginia/Sg-00154/2008|A_/_H0N0|MP
EPI_ISL_62979|2008.000|A/black-crowned_night_heron/Hong_Kong/659/2008|A_/_H5N1|MP
EPI_ISL_62982|2008.579|A/blue-winged_teal/Minnesota/Sg-00649/2008|A_/_H3N8|MP
EPI_ISL_62983|2008.579|A/blue-winged_teal/Minnesota/Sg-00650/2008|A_/_H3N8|MP
EPI_ISL_62984|2008.587|A/blue-winged_teal/Minnesota/Sg-00691/2008|A_/_H4N8|MP
EPI_ISL_63000|2008.833_(Day_unknown)|A/chicken/Hunan/8/2008|A_/_H5N1|MP
EPI_ISL_63008|2008.066|A/chicken/Israel/292/2008|A_/_H9N2|MP
EPI_ISL_63009|2008.186|A/chicken/Israel/524/2008|A_/_H9N2|MP
EPI_ISL_63010|2008.273|A/chicken/Primorje/1/2008|A_/_H5N1|MP
EPI_ISL_63011|2008.000|A/chicken/Sukhothai/NIAH114843/2008|A_/_H5N1|MP
EPI_ISL_63012|2008.869|A/chicken/Thailand/CU-352/2008|A_/_H5N1|MP
EPI_ISL_63013|2008.869|A/chicken/Thailand/CU-353/2008|A_/_H5N1|MP
EPI_ISL_63014|2008.869|A/chicken/Thailand/CU-354/2008|A_/_H5N1|MP
EPI_ISL_63016|2008.869|A/chicken/Thailand/CU-355/2008|A_/_H5N1|MP
EPI_ISL_63017|2008.000|A/chicken/Thailand/ST-351/2008|A_/_H5N1|MP
EPI_ISL_63018|2008.000|A/chicken/Uthaithani/NIAH115067/2008|A_/_H5N1|MP
EPI_ISL_63022|2008.833_(Day_unknown)|A/duck/Hunan/8/2008|A_/_H5N1|MP
EPI_ISL_63023|2008.000|A/duck/Viet_Nam/12A-LA/2008|A_/_H5N1|MP
EPI_ISL_63024|2008.000|A/duck/Viet_Nam/15A-TV/2008|A_/_H5N1|MP
EPI_ISL_63025|2008.000|A/duck/Viet_Nam/17A-TV/2008|A_/_H5N1|MP
EPI_ISL_63026|2008.000|A/duck/Viet_Nam/2B-TV/2008|A_/_H5N1|MP
EPI_ISL_63027|2008.000|A/duck/Viet_Nam/36ST/2008|A_/_H5N1|MP
EPI_ISL_63028|2008.000|A/duck/Viet_Nam/38ST/2008|A_/_H5N1|MP
EPI_ISL_63029|2008.000|A/duck/Viet_Nam/41ST/2008|A_/_H5N1|MP
EPI_ISL_63030|2008.617|A/env/California/7251/2008|A_/_H5N3|MP
EPI_ISL_63031|2008.617|A/env/California/7255/2008|A_/_H5N3|MP
EPI_ISL_63032|2008.617|A/env/California/7258/2008|A_/_H5N3|MP
EPI_ISL_63033|2008.617|A/env/California/7261/2008|A_/_H5N3|MP
EPI_ISL_63034|2008.617|A/env/California/7262/2008|A_/_H5N3|MP
EPI_ISL_63035|2008.617|A/env/California/7264/2008|A_/_H5N3|MP
EPI_ISL_63036|2008.628|A/env/California/7279/2008|A_/_H2N3|MP
EPI_ISL_63037|2008.628|A/env/California/7286/2008|A_/_H2N3|MP
EPI_ISL_63038|2008.628|A/env/California/7303/2008|A_/_H2N3|MP
EPI_ISL_63039|2008.628|A/env/California/7313/2008|A_/_H2N3|MP
EPI_ISL_63040|2008.628|A/env/California/7335/2008|A_/_H2N3|MP
EPI_ISL_63041|2008.628|A/env/California/7341/2008|A_/_H5N3|MP
EPI_ISL_63042|2008.691|A/env/California/7600/2008|A_/_H5N3|MP
EPI_ISL_63043|2008.085_(Day_unknown)|A/environment/Hunan/6-45/2008|A_/_H5N1|MP
EPI_ISL_63044|2008.085_(Day_unknown)|A/environment/Hunan/6-69/2008|A_/_H5N1|MP
EPI_ISL_63045|2008.164_(Day_unknown)|A/environment/Hunan/7-73/2008|A_/_H5N1|MP
EPI_ISL_63047|2008.331_(Day_unknown)|A/ferret/Iowa/15828/2008|A_/_H1N1|MP
EPI_ISL_63049|2008.068|A/green_winged_teal/California/AKS1305/2008|A_/_H11N9|MP
EPI_ISL_63050|2008.071|A/green_winged_teal/California/AKS1370/2008|A_/_H7N3|MP
EPI_ISL_63053|2008.724|A/mallard/Czech_Republic/15307-17/2008|A_/_H0N0|MP
EPI_ISL_63060|2008.574|A/mallard/Minnesota/Sg-00625/2008|A_/_H4N8|MP
EPI_ISL_63061|2008.574|A/mallard/Minnesota/Sg-00626/2008|A_/_H4N8|MP
EPI_ISL_63062|2008.574|A/mallard/Minnesota/Sg-00627/2008|A_/_H1N1|MP
EPI_ISL_63063|2008.574|A/mallard/Minnesota/Sg-00628/2008|A_/_H1N1|MP
EPI_ISL_63064|2008.574|A/mallard/Minnesota/Sg-00630/2008|A_/_H10N7|MP
EPI_ISL_63065|2008.574|A/mallard/Minnesota/Sg-00631/2008|A_/_H4N8|MP
EPI_ISL_63066|2008.574|A/mallard/Minnesota/Sg-00632/2008|A_/_H10N7|MP
EPI_ISL_63067|2008.579|A/mallard/Minnesota/Sg-00633/2008|A_/_H3N8|MP
EPI_ISL_63068|2008.579|A/mallard/Minnesota/Sg-00634/2008|A_/_H3N8|MP
EPI_ISL_63069|2008.574|A/mallard/Minnesota/Sg-00635/2008|A_/_H4N8|MP
EPI_ISL_63070|2008.579|A/mallard/Minnesota/Sg-00637/2008|A_/_H3N8|MP
EPI_ISL_63071|2008.579|A/mallard/Minnesota/Sg-00638/2008|A_/_H3N8|MP
EPI_ISL_63072|2008.579|A/mallard/Minnesota/Sg-00639/2008|A_/_H3N8|MP
EPI_ISL_63073|2008.579|A/mallard/Minnesota/Sg-00640/2008|A_/_H3N8|MP
EPI_ISL_63074|2008.579|A/mallard/Minnesota/Sg-00641/2008|A_/_H3N8|MP
EPI_ISL_63076|2008.579|A/mallard/Minnesota/Sg-00643/2008|A_/_H3N8|MP
EPI_ISL_63077|2008.579|A/mallard/Minnesota/Sg-00644/2008|A_/_H3N8|MP
EPI_ISL_63078|2008.587|A/mallard/Minnesota/Sg-00672/2008|A_/_H3N8|MP
EPI_ISL_63079|2008.587|A/mallard/Minnesota/Sg-00673/2008|A_/_H8N4|MP
EPI_ISL_63080|2008.587|A/mallard/Minnesota/Sg-00674/2008|A_/_H3N8|MP
EPI_ISL_63081|2008.587|A/mallard/Minnesota/Sg-00675/2008|A_/_H8N4|MP
EPI_ISL_63082|2008.587|A/mallard/Minnesota/Sg-00676/2008|A_/_H3N8|MP
EPI_ISL_63083|2008.587|A/mallard/Minnesota/Sg-00677/2008|A_/_H3N8|MP
EPI_ISL_63084|2008.587|A/mallard/Minnesota/Sg-00678/2008|A_/_H8N4|MP
EPI_ISL_63085|2008.587|A/mallard/Minnesota/Sg-00679/2008|A_/_H3N8|MP
EPI_ISL_63086|2008.587|A/mallard/Minnesota/Sg-00680/2008|A_/_H3N4|MP
EPI_ISL_63087|2008.587|A/mallard/Minnesota/Sg-00681/2008|A_/_H8N4|MP
EPI_ISL_63088|2008.587|A/mallard/Minnesota/Sg-00682/2008|A_/_H8N4|MP
EPI_ISL_63089|2008.587|A/mallard/Minnesota/Sg-00683/2008|A_/_H3N8|MP
EPI_ISL_63090|2008.587|A/mallard/Minnesota/Sg-00684/2008|A_/_H8N4|MP
EPI_ISL_63093|2008.587|A/mallard/Minnesota/Sg-00687/2008|A_/_H3N8|MP
EPI_ISL_63094|2008.587|A/mallard/Minnesota/Sg-00688/2008|A_/_H8N4|MP
EPI_ISL_63095|2008.587|A/mallard/Minnesota/Sg-00689/2008|A_/_H8N4|MP
EPI_ISL_63096|2008.587|A/mallard/Minnesota/Sg-00690/2008|A_/_H8N4|MP
EPI_ISL_63097|2008.582|A/mallard/Minnesota/Sg-00692/2008|A_/_H2N3|MP
EPI_ISL_63098|2008.582|A/mallard/Minnesota/Sg-00693/2008|A_/_H4N6|MP
EPI_ISL_63099|2008.582|A/mallard/Minnesota/Sg-00694/2008|A_/_H4N6|MP
EPI_ISL_63118|2008.579|A/northern_shoveler/Minnesota/Sg-00645/2008|A_/_H3N8|MP
EPI_ISL_63119|2008.582|A/northern_shoveler/Minnesota/Sg-00646/2008|A_/_H4N4|MP
EPI_ISL_63120|2008.582|A/northern_shoveler/Minnesota/Sg-00647/2008|A_/_H4N6|MP
EPI_ISL_63121|2008.582|A/northern_shoveler/Minnesota/Sg-00648/2008|A_/_H8N4|MP
EPI_ISL_63122|2008.579|A/northern_shoveler/Minnesota/Sg-00651/2008|A_/_H1N1|MP
EPI_ISL_63123|2008.579|A/northern_shoveler/Minnesota/Sg-00652/2008|A_/_H3N8|MP
EPI_ISL_63124|2008.579|A/northern_shoveler/Minnesota/Sg-00653/2008|A_/_H3N8|MP
EPI_ISL_63125|2008.579|A/northern_shoveler/Minnesota/Sg-00654/2008|A_/_H3N8|MP
EPI_ISL_63126|2008.579|A/northern_shoveler/Minnesota/Sg-00655/2008|A_/_H1N1|MP
EPI_ISL_63127|2008.579|A/northern_shoveler/Minnesota/Sg-00656/2008|A_/_H3N8|MP
EPI_ISL_63129|2008.579|A/northern_shoveler/Minnesota/Sg-00658/2008|A_/_H3N8|MP
EPI_ISL_63130|2008.579|A/northern_shoveler/Minnesota/Sg-00659/2008|A_/_H3N8|MP
EPI_ISL_63131|2008.579|A/northern_shoveler/Minnesota/Sg-00660/2008|A_/_H3N8|MP
EPI_ISL_63132|2008.579|A/northern_shoveler/Minnesota/Sg-00661/2008|A_/_H3N1|MP
EPI_ISL_63133|2008.579|A/northern_shoveler/Minnesota/Sg-00662/2008|A_/_H3N8|MP
EPI_ISL_63134|2008.579|A/northern_shoveler/Minnesota/Sg-00663/2008|A_/_H3N8|MP
EPI_ISL_63135|2008.579|A/northern_shoveler/Minnesota/Sg-00664/2008|A_/_H3N8|MP
EPI_ISL_63138|2008.579|A/northern_shoveler/Minnesota/Sg-00667/2008|A_/_H3N8|MP
EPI_ISL_63139|2008.579|A/northern_shoveler/Minnesota/Sg-00668/2008|A_/_H3N8|MP
EPI_ISL_63140|2008.579|A/northern_shoveler/Minnesota/Sg-00669/2008|A_/_H3N8|MP
EPI_ISL_33417|2008.579|A/northern_shoveler/Minnesota/Sg-00670/2008|A_/_H3N8|MP
EPI_ISL_63142|2008.579|A/northern_shoveler/Minnesota/Sg-00671/2008|A_/_H3N8|MP
EPI_ISL_63144|2008.249_(Day_unknown)|A/red-winged_tinamou/Argentina/MP1/2008|A_/_H1N1|MP
EPI_ISL_63148|2008.385|A/ruddy_turnstone/Delaware/Sg-00469/2008|A_/_H3N2|MP
EPI_ISL_63179|2008.828|A/swine/Jilin/37/2008|A_/_H3N2|MP
EPI_ISL_63191|2008.000|A/swine/Oklahoma/010226-16/2008|A_/_H1N2|MP
EPI_ISL_63192|2008.000|A/swine/Oklahoma/010226-17/2008|A_/_H1N2|MP
EPI_ISL_63193|2008.000|A/swine/Oklahoma/010710-8/2008|A_/_H1N2|MP
EPI_ISL_63194|2008.000|A/swine/Oklahoma/010710-9/2008|A_/_H1N2|MP
EPI_ISL_63195|2008.000|A/swine/Oklahoma/011289-10/2008|A_/_H1N2|MP
EPI_ISL_63196|2008.000|A/swine/Oklahoma/011289-8/2008|A_/_H1N2|MP
EPI_ISL_63197|2008.000|A/swine/Oklahoma/011289-9/2008|A_/_H1N2|MP
EPI_ISL_63198|2008.000|A/swine/Oklahoma/011521-4/2008|A_/_H1N2|MP
EPI_ISL_63199|2008.000|A/swine/Oklahoma/011521-5/2008|A_/_H1N2|MP
EPI_ISL_63200|2008.000|A/swine/Oklahoma/016179-8/2008|A_/_H1N2|MP
EPI_ISL_63201|2008.000|A/swine/Oklahoma/016179-9/2008|A_/_H1N2|MP
EPI_ISL_63202|2008.000|A/swine/Oklahoma/020734-2/2008|A_/_H1N2|MP
EPI_ISL_63203|2008.000|A/swine/Oklahoma/020734-3/2008|A_/_H1N2|MP
EPI_ISL_63204|2008.000|A/swine/Oklahoma/020736-1/2008|A_/_H1N2|MP
EPI_ISL_63205|2008.000|A/swine/Oklahoma/020736-2/2008|A_/_H1N2|MP
EPI_ISL_63206|2008.000|A/swine/Oklahoma/032726/2008|A_/_H1N2|MP
EPI_ISL_63207|2008.000|A/swine/Oklahoma/042169/2008|A_/_H1N2|MP
EPI_ISL_63208|2008.000|A/swine/Oklahoma/053259/2008|A_/_H1N2|MP
EPI_ISL_63210|2008.000|A/swine/Texas/008648/2008|A_/_H1N2|MP
EPI_ISL_63211|2008.000|A/swine/Texas/050593/2008|A_/_H1N2|MP
EPI_ISL_63212|2008.000|A/swine/Texas/050625/2008|A_/_H1N2|MP
EPI_ISL_60787|2009.682|A/Barbados/7992/2009|A_/_H1N1|MP
EPI_ISL_63236|2009.649|A/Bhutan/739/2009|A_/_H1N1|MP
EPI_ISL_63237|2009.000|A/Bolivia/2943/2009|A_/_H1N1|MP
EPI_ISL_63238|2009.000|A/Bolivia/6554/2009|A_/_H1N1|MP
EPI_ISL_30695|2009.332|A/Colombia/330/2009|A_/_H1N1|MP
EPI_ISL_63239|2009.767|A/Guam/6687/2009|A_/_H1N1|MP
EPI_ISL_63241|2009.625|A/Nepal/426/2009|A_/_H1N1|MP
EPI_ISL_60818|2009.455|A/New_Zealand/997/2009|A_/_H1N1|MP
EPI_ISL_63242|2009.723|A/Philippines/2995/2009|A_/_H1N1|MP
EPI_ISL_63243|2009.474|A/Philippines/566/2009|A_/_H1N1|MP
EPI_ISL_60824|2009.570|A/Saudi_Arabia/4270/2009|A_/_H1N1|MP
EPI_ISL_31191|2009.337|A/Nonthaburi/102/2009|A_/_H1N1|MP
EPI_ISL_63244|2009.693|A/Thailand/2944/2009|A_/_H1N1|MP
EPI_ISL_60850|2009.608|A/Alaska/33/2009|A_/_H1N1|MP
EPI_ISL_60851|2009.605|A/Alaska/34/2009|A_/_H1N1|MP
EPI_ISL_60786|2009.510|A/Arizona/14/2009|A_/_H1N1|MP
EPI_ISL_60852|2009.595|A/California/33/2009|A_/_H1N1|MP
EPI_ISL_60853|2009.616|A/California/34/2009|A_/_H1N1|MP
EPI_ISL_63245|2009.740|A/California/38/2009|A_/_H1N1|MP
EPI_ISL_60854|2009.605|A/Delaware/10/2009|A_/_H1N1|MP
EPI_ISL_60798|2009.564|A/Hawaii/22/2009|A_/_H1N1|MP
EPI_ISL_60799|2009.573|A/Hawaii/25/2009|A_/_H1N1|MP
EPI_ISL_63246|2009.647|A/Idaho/10/2009|A_/_H1N1|MP
EPI_ISL_63247|2009.647|A/Idaho/11/2009|A_/_H1N1|MP
EPI_ISL_63248|2009.816|A/Iowa/10/2009|A_/_H1N1|MP
EPI_ISL_60855|2009.600|A/Kansas/17/2009|A_/_H1N1|MP
EPI_ISL_63249|2009.784|A/Kansas/24/2009|A_/_H1N1|MP
EPI_ISL_60806|2009.592|A/Maryland/15/2009|A_/_H1N1|MP
EPI_ISL_60856|2009.597|A/Michigan/21/2009|A_/_H1N1|MP
EPI_ISL_60814|2009.595|A/Nebraska/13/2009|A_/_H1N1|MP
EPI_ISL_60815|2009.584|A/Nevada/09/2009|A_/_H1N1|MP
EPI_ISL_60816|2009.584|A/Nevada/10/2009|A_/_H1N1|MP
EPI_ISL_35015|2009.496_(Day_unknown)|A/New_Hampshire/11/2009|A_/_H1N1|MP
EPI_ISL_60857|2009.586|A/New_Hampshire/17/2009|A_/_H1N1|MP
EPI_ISL_63251|2009.789|A/New_Hampshire/19/2009|A_/_H1N1|MP
EPI_ISL_30113|2009.312|A/New_York/39/2009|A_/_H1N1|MP
EPI_ISL_35016|2009.452|A/New_York/80/2009|A_/_H1N1|MP
EPI_ISL_60858|2009.666|A/New_York/99/2009|A_/_H1N1|MP
EPI_ISL_60821|2009.575|A/Oregon/27/2009|A_/_H1N1|MP
EPI_ISL_60860|2009.611|A/Oregon/31/2009|A_/_H1N1|MP
EPI_ISL_63255|2009.710|A/South_Carolina/23/2009|A_/_H1N1|MP
EPI_ISL_62333|2009.773|A/Tennessee/18/2009|A_/_H1N1|MP
EPI_ISL_31197|2009.359|A/Texas/31/2009|A_/_H1N1|MP
EPI_ISL_31200|2009.348|A/Texas/35/2009|A_/_H1N1|MP
EPI_ISL_35023|2009.482|A/Texas/47/2009|A_/_H1N1|MP
EPI_ISL_60861|2009.627|A/Texas/56/2009|A_/_H1N1|MP
EPI_ISL_63257|2009.740|A/Texas/62/2009|A_/_H1N1|MP
EPI_ISL_60862|2009.605|A/Vermont/17/2009|A_/_H1N1|MP
EPI_ISL_60863|2009.608|A/Vermont/18/2009|A_/_H1N1|MP
EPI_ISL_60829|2009.551|A/Virginia/17/2009|A_/_H1N1|MP
EPI_ISL_63265|2009.570|A/Washington/29/2009|A_/_H1N1|MP
EPI_ISL_60830|2009.551|A/Washington/47/2009|A_/_H1N1|MP
EPI_ISL_60831|2009.570|A/Washington/49/2009|A_/_H1N1|MP
EPI_ISL_60864|2009.512|A/Washington/52/2009|A_/_H1N1|MP
EPI_ISL_63267|2009.723|A/Washington/58/2009|A_/_H1N1|MP
EPI_ISL_60832|2009.551|A/West_Virginia/06/2009|A_/_H1N1|MP
EPI_ISL_63269|2009.666|A/Wisconsin/53/2009|A_/_H1N1|MP
EPI_ISL_60834|2009.603|A/Wyoming/08/2009|A_/_H1N1|MP
EPI_ISL_62986|2008.000|A/brown-head_gull/Thailand/vsmu-4/2008|A_/_H5N1|MP
EPI_ISL_60859|2009.603|A/Oregon/30/2009|A_/_H1N1|MP
EPI_ISL_63289|2008.055|A/chicken/India/WB-NIV2653/2008|A_/_H5N1|MP
EPI_ISL_63303|2008.033|A/chicken/India/WB-NIV529/2008|A_/_H5N1|MP
EPI_ISL_63304|2008.254|A/duck/India/TR-NIV4396/2008|A_/_H5N1|MP
EPI_ISL_63309|2009.326|A/Stockholm/28/2009|A_/_H1N1|MP
EPI_ISL_63711|2008.000|A/tree_sparrow/Jiangsu/1/2008|A_/_H5N1|MP
EPI_ISL_63724|2009.534|A/Prague/196-81511/2009|A_/_H1N1|MP
EPI_ISL_63725|2009.485|A/Prague/197-81395/2009|A_/_H1N1|MP
EPI_ISL_63727|2008.675|A/dunlin/Alaska/44421-660/2008|A_/_H1N1|MP
EPI_ISL_63781|2008.000|A/chicken/Afghanistan/329-2vir09-AFG-Khost1/2008|A_/_H9N2|MP
EPI_ISL_63782|2008.000|A/chicken/Afghanistan/329-3vir09-AFG-Khost2/2008|A_/_H9N2|MP
EPI_ISL_63783|2008.000|A/chicken/Afghanistan/329-4vir09-AFG-Khost3/2008|A_/_H9N2|MP
EPI_ISL_63784|2008.000|A/chicken/Afghanistan/329-5vir09-AFG-Khost4/2008|A_/_H9N2|MP
EPI_ISL_63785|2008.000|A/chicken/Afghanistan/329-6vir09-AFG-Khost9/2008|A_/_H9N2|MP
EPI_ISL_63786|2009.000|A/chicken/Afghanistan/329-7vir09-AFG-Heart6/2009|A_/_H9N2|MP
EPI_ISL_63787|2009.000|A/chicken/Afghanistan/329-8vir09-AFG-Heart7/2009|A_/_H9N2|MP
EPI_ISL_63698|2009.647|A/Stockholm/97/2009|A_/_H1N1|MP
EPI_ISL_63699|2009.641|A/Sweden/12/2009|A_/_H1N1|MP
EPI_ISL_63795|2009.644|A/Stockholm/93/2009|A_/_H1N1|MP
EPI_ISL_63796|2009.633|A/Sweden/13/2009|A_/_H1N1|MP
EPI_ISL_63802|2009.775|A/Sweden/15/2009|A_/_H1N1|MP
EPI_ISL_63819|2009.458|A/New_York/4238/2009|A_/_H1N1|MP
EPI_ISL_63820|2009.452|A/Wisconsin/629-D00739/2009|A_/_H1N1|MP
EPI_ISL_63821|2009.482|A/Wisconsin/629-D01973/2009|A_/_H1N1|MP
EPI_ISL_63822|2009.436|A/New_York/3969/2009|A_/_H1N1|MP
EPI_ISL_63823|2009.433|A/New_York/3976/2009|A_/_H1N1|MP
EPI_ISL_63824|2009.425|A/New_York/3980/2009|A_/_H1N1|MP
EPI_ISL_63825|2009.477|A/New_York/4398/2009|A_/_H1N1|MP
EPI_ISL_63826|2009.479|A/New_York/4401/2009|A_/_H1N1|MP
EPI_ISL_63827|2009.636|A/New_York/4788/2009|A_/_H1N1|MP
EPI_ISL_63828|2009.688|A/New_York/4855/2009|A_/_H1N1|MP
EPI_ISL_63829|2009.696|A/New_York/4881/2009|A_/_H1N1|MP
EPI_ISL_63830|2009.000|A/Texas/42281289/2009|A_/_H1N1|MP
EPI_ISL_63831|2009.000|A/Texas/42121926/2009|A_/_H1N1|MP
EPI_ISL_63832|2009.000|A/Texas/42303371/2009|A_/_H1N1|MP
EPI_ISL_63833|2009.000|A/Texas/42163291/2009|A_/_H1N1|MP
EPI_ISL_63834|2009.000|A/Texas/44301765/2009|A_/_H1N1|MP
EPI_ISL_63835|2009.000|A/Texas/44302551/2009|A_/_H1N1|MP
EPI_ISL_63836|2009.000|A/Texas/42191647/2009|A_/_H1N1|MP
EPI_ISL_63837|2009.000|A/Texas/42201798/2009|A_/_H1N1|MP
EPI_ISL_63838|2009.000|A/Texas/43143450/2009|A_/_H1N1|MP
EPI_ISL_63839|2009.000|A/Texas/42221280/2009|A_/_H1N1|MP
EPI_ISL_63840|2009.000|A/Texas/42102708/2009|A_/_H1N1|MP
EPI_ISL_63841|2009.000|A/Texas/42151049/2009|A_/_H1N1|MP
EPI_ISL_63842|2009.000|A/Texas/43292238/2009|A_/_H1N1|MP
EPI_ISL_63843|2009.000|A/Texas/42091791/2009|A_/_H1N1|MP
EPI_ISL_63844|2009.000|A/Texas/42103399/2009|A_/_H1N1|MP
EPI_ISL_63845|2009.000|A/Texas/42254309/2009|A_/_H1N1|MP
EPI_ISL_63846|2009.000|A/Texas/42132413/2009|A_/_H1N1|MP
EPI_ISL_63847|2009.000|A/Texas/42202026/2009|A_/_H1N1|MP
EPI_ISL_63848|2009.000|A/Texas/42211898/2009|A_/_H1N1|MP
EPI_ISL_63864|2009.000|A/Texas/43272683/2009|A_/_H1N1|MP
EPI_ISL_63865|2009.000|A/Texas/43200999/2009|A_/_H1N1|MP
EPI_ISL_63866|2009.000|A/Texas/42163295/2009|A_/_H1N1|MP
EPI_ISL_63867|2009.000|A/Texas/42142537/2009|A_/_H1N1|MP
EPI_ISL_63868|2009.000|A/Texas/42291877/2009|A_/_H1N1|MP
EPI_ISL_63869|2009.000|A/Texas/43132503/2009|A_/_H1N1|MP
EPI_ISL_63870|2009.000|A/Texas/42192947/2009|A_/_H1N1|MP
EPI_ISL_63871|2009.000|A/Texas/43122467/2009|A_/_H1N1|MP
EPI_ISL_63872|2009.000|A/Texas/45120922/2009|A_/_H1N1|MP
EPI_ISL_63873|2009.000|A/Texas/45122538/2009|A_/_H1N1|MP
EPI_ISL_63874|2009.000|A/Texas/45130742/2009|A_/_H1N1|MP
EPI_ISL_63875|2009.000|A/Texas/45122369/2009|A_/_H1N1|MP
EPI_ISL_63876|2009.000|A/Texas/45121606/2009|A_/_H1N1|MP
EPI_ISL_63877|2009.000|A/Texas/45122033/2009|A_/_H1N1|MP
EPI_ISL_63878|2009.000|A/Texas/45122282/2009|A_/_H1N1|MP
EPI_ISL_63879|2009.000|A/Texas/45122036/2009|A_/_H1N1|MP
EPI_ISL_63880|2009.000|A/Texas/45113371/2009|A_/_H1N1|MP
EPI_ISL_63881|2009.000|A/Texas/45104026/2009|A_/_H1N1|MP
EPI_ISL_63882|2009.000|A/Texas/45103737/2009|A_/_H1N1|MP
EPI_ISL_63883|2009.000|A/Texas/45104048/2009|A_/_H1N1|MP
EPI_ISL_63884|2009.000|A/Texas/45103998/2009|A_/_H1N1|MP
EPI_ISL_63885|2009.000|A/Texas/45113882/2009|A_/_H1N1|MP
EPI_ISL_63886|2009.000|A/Texas/45132214/2009|A_/_H1N1|MP
EPI_ISL_63887|2009.000|A/Texas/45122774/2009|A_/_H1N1|MP
EPI_ISL_63888|2009.000|A/Texas/45122722/2009|A_/_H1N1|MP
EPI_ISL_63889|2009.000|A/Texas/45132788/2009|A_/_H1N1|MP
EPI_ISL_63890|2009.000|A/Texas/45131774/2009|A_/_H1N1|MP
EPI_ISL_63891|2009.000|A/Texas/45132647/2009|A_/_H1N1|MP
EPI_ISL_63892|2009.000|A/Texas/45033774/2009|A_/_H1N1|MP
EPI_ISL_63893|2009.000|A/Texas/45033567/2009|A_/_H1N1|MP
EPI_ISL_63894|2009.000|A/Texas/45034157/2009|A_/_H1N1|MP
EPI_ISL_63895|2009.000|A/Texas/44302533/2009|A_/_H1N1|MP
EPI_ISL_63896|2009.000|A/Texas/44302167/2009|A_/_H1N1|MP
EPI_ISL_63897|2009.000|A/Texas/45061670/2009|A_/_H1N1|MP
EPI_ISL_63898|2009.000|A/Texas/45062584/2009|A_/_H1N1|MP
EPI_ISL_63899|2009.000|A/Texas/45103259/2009|A_/_H1N1|MP
EPI_ISL_63900|2009.000|A/Texas/45093846/2009|A_/_H1N1|MP
EPI_ISL_63901|2009.000|A/Texas/45093670/2009|A_/_H1N1|MP
EPI_ISL_63902|2009.000|A/Texas/44313703/2009|A_/_H1N1|MP
EPI_ISL_63903|2009.000|A/Texas/45010998/2009|A_/_H1N1|MP
EPI_ISL_63904|2009.000|A/Texas/45071524/2009|A_/_H1N1|MP
EPI_ISL_63905|2009.000|A/Texas/45083819/2009|A_/_H1N1|MP
EPI_ISL_63906|2009.000|A/Texas/45093214/2009|A_/_H1N1|MP
EPI_ISL_63907|2009.000|A/Texas/45140902/2009|A_/_H1N1|MP
EPI_ISL_63908|2009.000|A/Texas/45091402/2009|A_/_H1N1|MP
EPI_ISL_63909|2009.000|A/Texas/45091405/2009|A_/_H1N1|MP
EPI_ISL_63910|2009.000|A/Texas/45091417/2009|A_/_H1N1|MP
EPI_ISL_63911|2009.000|A/Texas/45101424/2009|A_/_H1N1|MP
EPI_ISL_63912|2009.000|A/Texas/45103759/2009|A_/_H1N1|MP
EPI_ISL_63913|2009.000|A/Texas/45101422/2009|A_/_H1N1|MP
EPI_ISL_63914|2009.000|A/Texas/44282651/2009|A_/_H1N1|MP
EPI_ISL_63915|2009.000|A/Texas/45021632/2009|A_/_H1N1|MP
EPI_ISL_63916|2009.000|A/Texas/45043852/2009|A_/_H1N1|MP
EPI_ISL_63917|2009.000|A/Texas/45072273/2009|A_/_H1N1|MP
EPI_ISL_63918|2009.000|A/Texas/45131576/2009|A_/_H1N1|MP
EPI_ISL_63919|2009.000|A/Texas/45071344/2009|A_/_H1N1|MP
EPI_ISL_63920|2009.000|A/Texas/45072656/2009|A_/_H1N1|MP
EPI_ISL_63921|2009.000|A/Texas/45072128/2009|A_/_H1N1|MP
EPI_ISL_63922|2009.000|A/Texas/45131305/2009|A_/_H1N1|MP
EPI_ISL_63923|2009.000|A/Texas/45132202/2009|A_/_H1N1|MP
EPI_ISL_63924|2009.000|A/Texas/44152535/2009|A_/_H1N1|MP
EPI_ISL_63925|2009.000|A/Texas/45023717/2009|A_/_H1N1|MP
EPI_ISL_63926|2009.000|A/Texas/45042604/2009|A_/_H1N1|MP
EPI_ISL_63927|2009.000|A/Texas/44151841/2009|A_/_H1N1|MP
EPI_ISL_63928|2009.000|A/Texas/45024243/2009|A_/_H1N1|MP
EPI_ISL_63929|2009.000|A/Texas/45062346/2009|A_/_H1N1|MP
EPI_ISL_63930|2009.000|A/Texas/45102952/2009|A_/_H1N1|MP
EPI_ISL_63931|2009.000|A/Texas/45032708/2009|A_/_H1N1|MP
EPI_ISL_63932|2009.000|A/Texas/45113911/2009|A_/_H1N1|MP
EPI_ISL_63933|2009.000|A/Texas/45052569/2009|A_/_H1N1|MP
EPI_ISL_63934|2009.000|A/Texas/45121004/2009|A_/_H1N1|MP
EPI_ISL_63935|2009.000|A/Texas/45032753/2009|A_/_H1N1|MP
EPI_ISL_63936|2009.000|A/Texas/45122886/2009|A_/_H1N1|MP
EPI_ISL_63937|2009.000|A/Texas/45061755/2009|A_/_H1N1|MP
EPI_ISL_63938|2009.362|A/Houston/1H/2009|A_/_H1N1|MP
EPI_ISL_63939|2009.375|A/Houston/2OS/2009|A_/_H1N1|MP
EPI_ISL_63939|2009.375|A/Houston/2OS/2009|A_/_H1N1|MP
EPI_ISL_63940|2009.375|A/Houston/3OS/2009|A_/_H1N1|MP
EPI_ISL_63941|2009.375|A/Houston/3H/2009|A_/_H1N1|MP
EPI_ISL_63942|2009.378|A/Houston/5OS/2009|A_/_H1N1|MP
EPI_ISL_63943|2009.378|A/Houston/5H/2009|A_/_H1N1|MP
EPI_ISL_63944|2009.381|A/Houston/6OS/2009|A_/_H1N1|MP
EPI_ISL_63945|2009.381|A/Houston/6H/2009|A_/_H1N1|MP
EPI_ISL_63946|2009.384|A/Houston/7OS/2009|A_/_H1N1|MP
EPI_ISL_63947|2009.384|A/Houston/7H/2009|A_/_H1N1|MP
EPI_ISL_63948|2009.384|A/Houston/9H/2009|A_/_H1N1|MP
EPI_ISL_63949|2009.362|A/Houston/10OS/2009|A_/_H1N1|MP
EPI_ISL_63950|2009.362|A/Houston/10H/2009|A_/_H1N1|MP
EPI_ISL_63951|2009.321|A/Houston/13OS/2009|A_/_H1N1|MP
EPI_ISL_63952|2009.329|A/Houston/14OS/2009|A_/_H1N1|MP
EPI_ISL_63953|2009.329|A/Houston/14H/2009|A_/_H1N1|MP
EPI_ISL_63954|2009.329|A/Houston/15OS/2009|A_/_H1N1|MP
EPI_ISL_63955|2009.329|A/Houston/15H/2009|A_/_H1N1|MP
EPI_ISL_63956|2009.441|A/Houston/16OS/2009|A_/_H1N1|MP
EPI_ISL_63957|2009.430|A/Houston/17OS/2009|A_/_H1N1|MP
EPI_ISL_63958|2009.389|A/Houston/20OS/2009|A_/_H1N1|MP
EPI_ISL_63959|2009.337|A/Houston/22OS/2009|A_/_H1N1|MP
EPI_ISL_63960|2009.337|A/Houston/22H/2009|A_/_H1N1|MP
EPI_ISL_63961|2009.512|A/Houston/23H/2009|A_/_H1N1|MP
EPI_ISL_63962|2009.482|A/Houston/24OS/2009|A_/_H1N1|MP
EPI_ISL_63963|2009.381|A/Brownsville/26OS/2009|A_/_H1N1|MP
EPI_ISL_63964|2009.381|A/Brownsville/27OS/2009|A_/_H1N1|MP
EPI_ISL_63965|2009.384|A/Brownsville/29OS/2009|A_/_H1N1|MP
EPI_ISL_63966|2009.384|A/Brownsville/30OS/2009|A_/_H1N1|MP
EPI_ISL_63967|2009.386|A/Brownsville/31OS/2009|A_/_H1N1|MP
EPI_ISL_63968|2009.386|A/Brownsville/31H/2009|A_/_H1N1|MP
EPI_ISL_63969|2009.389|A/Brownsville/34OS/2009|A_/_H1N1|MP
EPI_ISL_63970|2009.389|A/Brownsville/34H/2009|A_/_H1N1|MP
EPI_ISL_63971|2009.400|A/Brownsville/35OS/2009|A_/_H1N1|MP
EPI_ISL_63972|2009.400|A/Brownsville/35H/2009|A_/_H1N1|MP
EPI_ISL_63973|2009.403|A/Brownsville/37H/2009|A_/_H1N1|MP
EPI_ISL_63974|2009.408|A/Brownsville/39OS/2009|A_/_H1N1|MP
EPI_ISL_63975|2009.408|A/Brownsville/39H/2009|A_/_H1N1|MP
EPI_ISL_63976|2009.414|A/Brownsville/40OS/2009|A_/_H1N1|MP
EPI_ISL_63977|2009.416|A/Brownsville/43OS/2009|A_/_H1N1|MP
EPI_ISL_63978|2009.416|A/Brownsville/43H/2009|A_/_H1N1|MP
EPI_ISL_63979|2009.403|A/Brownsville/37OS/2009|A_/_H1N1|MP
EPI_ISL_63980|2009.000|A/Texas/44312415/2009|A_/_H1N1|MP
EPI_ISL_63981|2009.389|A/Houston/20H/2009|A_/_H1N1|MP
EPI_ISL_63982|2009.400|A/Brownsville/36H/2009|A_/_H1N1|MP
EPI_ISL_63983|2009.833_(Day_unknown)|A/Beijing/717/2009|A_/_H1N1|MP
EPI_ISL_63984|2009.833_(Day_unknown)|A/Beijing/718/2009|A_/_H1N1|MP
EPI_ISL_63985|2009.833_(Day_unknown)|A/Beijing/719/2009|A_/_H1N1|MP
EPI_ISL_63986|2009.833_(Day_unknown)|A/Beijing/720/2009|A_/_H1N1|MP
EPI_ISL_63987|2009.833_(Day_unknown)|A/Beijing/721/2009|A_/_H1N1|MP
EPI_ISL_63988|2009.833_(Day_unknown)|A/Beijing/739/2009|A_/_H1N1|MP
EPI_ISL_63990|2009.833_(Day_unknown)|A/Beijing/740/2009|A_/_H1N1|MP
EPI_ISL_63992|2009.833_(Day_unknown)|A/Beijing/741/2009|A_/_H1N1|MP
EPI_ISL_62619|2009.816|A/Ulaanbaatar/5882/2009|A_/_H1N1|MP
EPI_ISL_63995|2009.858|A/Zavkhan/8299/2009|A_/_H1N1|MP
EPI_ISL_63996|2009.921|A/Catalonia/NS7745/2009|A_/_H1N1|MP
EPI_ISL_63989|2009.912|A/Catalonia/S2006/2009|A_/_H1N1|MP
EPI_ISL_63991|2009.912|A/Catalonia/S2010/2009|A_/_H1N1|MP
EPI_ISL_63993|2009.915|A/Catalonia/S2016/2009|A_/_H1N1|MP
EPI_ISL_63994|2009.912|A/Catalonia/S2019/2009|A_/_H1N1|MP
EPI_ISL_64005|2009.863|A/Istanbul/H1N1CTF150/2009|A_/_H1N1|MP
EPI_ISL_64009|2008.186|A/bald_eagle/Virginia/Sg-00154/2008|A_/_H2N1|MP
EPI_ISL_64494|2009.540|A/AICHI/237/2009|A_/_H1N1|MP
EPI_ISL_64495|2009.740|A/CHIBA-C/131/2009|A_/_H1N1|MP
EPI_ISL_64496|2009.553|A/CHIBA-C/62/2009|A_/_H1N1|MP
EPI_ISL_64497|2009.504|A/FUKUI/69/2009|A_/_H1N1|MP
EPI_ISL_64498|2009.540|A/FUKUI/73/2009|A_/_H1N1|MP
EPI_ISL_64499|2009.737|A/FUKUOKA-C/26/2009|A_/_H1N1|MP
EPI_ISL_64500|2009.490|A/GIFU-C/65/2009|A_/_H1N1|MP
EPI_ISL_64501|2009.477|A/GUNMA/52/2009|A_/_H1N1|MP
EPI_ISL_64502|2009.532|A/GUNMA/82/2009|A_/_H1N1|MP
EPI_ISL_64503|2009.658|A/HIMEJI/L1/2009|A_/_H1N1|MP
EPI_ISL_64504|2009.537|A/HIROSHIMA-C/242/2009|A_/_H1N1|MP
EPI_ISL_64505|2009.548|A/HIROSHIMA/239/2009|A_/_H1N1|MP
EPI_ISL_64506|2009.586|A/HIROSHIMA/245/2009|A_/_H1N1|MP
EPI_ISL_64507|2009.666|A/HIROSHIMA/287/2009|A_/_H1N1|MP
EPI_ISL_64508|2009.718|A/HIROSHIMA/316/2009|A_/_H1N1|MP
EPI_ISL_64509|2009.797|A/HIROSHIMA/393/2009|A_/_H1N1|MP
EPI_ISL_64510|2009.742|A/HOKKAIDO/200/2009|A_/_H1N1|MP
EPI_ISL_64511|2009.827|A/IWATE/1086/2009|A_/_H1N1|MP
EPI_ISL_64512|2009.548|A/KAWASAKI/105/2009|A_/_H1N1|MP
EPI_ISL_64513|2009.625|A/KOBE/91992/2009|A_/_H1N1|MP
EPI_ISL_64514|2009.627|A/KOBE/91993/2009|A_/_H1N1|MP
EPI_ISL_64515|2009.781|A/KOBE/92359/2009|A_/_H1N1|MP
EPI_ISL_64516|2009.825|A/KUMAMOTO/161/2009|A_/_H1N1|MP
EPI_ISL_64517|2009.452|A/Laos/JP1057/2009|A_/_H1N1|MP
EPI_ISL_64518|2009.468|A/Laos/JP1074/2009|A_/_H1N1|MP
EPI_ISL_64519|2009.471|A/Laos/JP1079/2009|A_/_H1N1|MP
EPI_ISL_64520|2009.499|A/Laos/JP1121/2009|A_/_H1N1|MP
EPI_ISL_64521|2009.501|A/Laos/JP1139/2009|A_/_H1N1|MP
EPI_ISL_64522|2009.512|A/Laos/JP1155/2009|A_/_H1N1|MP
EPI_ISL_64523|2009.518|A/Laos/JP1157/2009|A_/_H1N1|MP
EPI_ISL_64524|2009.521|A/Laos/JP1239/2009|A_/_H1N1|MP
EPI_ISL_64525|2009.523|A/Laos/JP1251/2009|A_/_H1N1|MP
EPI_ISL_64526|2009.523|A/Laos/JP1252/2009|A_/_H1N1|MP
EPI_ISL_64527|2009.532|A/Laos/JP1291/2009|A_/_H1N1|MP
EPI_ISL_64528|2009.532|A/Laos/JP1294/2009|A_/_H1N1|MP
EPI_ISL_64529|2009.529|A/Laos/JP1375/2009|A_/_H1N1|MP
EPI_ISL_64530|2009.540|A/Laos/JP1383/2009|A_/_H1N1|MP
EPI_ISL_64531|2009.540|A/Laos/JP1388/2009|A_/_H1N1|MP
EPI_ISL_64532|2009.545|A/Laos/JP1422/2009|A_/_H1N1|MP
EPI_ISL_64533|2009.545|A/Laos/JP1424/2009|A_/_H1N1|MP
EPI_ISL_64534|2009.548|A/Laos/JP1432/2009|A_/_H1N1|MP
EPI_ISL_64535|2009.477|A/MIE/32/2009|A_/_H1N1|MP
EPI_ISL_64536|2009.781|A/Mongolia/JP5581/2009|A_/_H1N1|MP
EPI_ISL_64537|2009.781|A/Mongolia/JP5621/2009|A_/_H1N1|MP
EPI_ISL_64538|2009.784|A/Mongolia/JP5627/2009|A_/_H1N1|MP
EPI_ISL_64539|2009.784|A/Mongolia/JP5699/2009|A_/_H1N1|MP
EPI_ISL_64540|2009.784|A/Mongolia/JP5701/2009|A_/_H1N1|MP
EPI_ISL_64541|2009.786|A/Mongolia/JP5759/2009|A_/_H1N1|MP
EPI_ISL_64542|2009.534|A/NAGANO-C/34/2009|A_/_H1N1|MP
EPI_ISL_64543|2009.556|A/NAGANO-C/40/2009|A_/_H1N1|MP
EPI_ISL_64544|2009.652|A/NAGANO/RC1/2009|A_/_H1N1|MP
EPI_ISL_64545|2009.625|A/NIIGATA-C/56/2009|A_/_H1N1|MP
EPI_ISL_64546|2009.729|A/NIIGATA/1141/2009|A_/_H1N1|MP
EPI_ISL_64547|2009.751|A/NIIGATA/1176/2009|A_/_H1N1|MP
EPI_ISL_64548|2009.553|A/NIIGATA/805/2009|A_/_H1N1|MP
EPI_ISL_64549|2009.597|A/NIIGATA/871/2009|A_/_H1N1|MP
EPI_ISL_64550|2009.537|A/OITA/126/2009|A_/_H1N1|MP
EPI_ISL_64551|2009.501|A/OITA/37/2009|A_/_H1N1|MP
EPI_ISL_64552|2009.526|A/OITA/40/2009|A_/_H1N1|MP
EPI_ISL_64553|2009.616|A/OKINAWA/254/2009|A_/_H1N1|MP
EPI_ISL_64554|2009.627|A/OKINAWA/256/2009|A_/_H1N1|MP
EPI_ISL_64555|2009.625|A/OKINAWA/257/2009|A_/_H1N1|MP
EPI_ISL_64556|2009.636|A/OKINAWA/258/2009|A_/_H1N1|MP
EPI_ISL_64557|2009.641|A/OKINAWA/259/2009|A_/_H1N1|MP
EPI_ISL_64558|2009.715|A/SAITAMA-C/131/2009|A_/_H1N1|MP
EPI_ISL_64559|2009.471|A/SAITAMA-C/29/2009|A_/_H1N1|MP
EPI_ISL_64560|2009.655|A/SAITAMA-C/88/2009|A_/_H1N1|MP
EPI_ISL_64561|2009.384|A/SAITAMA/43/2009|A_/_H1N1|MP
EPI_ISL_64562|2009.449|A/SAITAMA/63/2009|A_/_H1N1|MP
EPI_ISL_64563|2009.608|A/SHIGA/43/2009|A_/_H1N1|MP
EPI_ISL_64564|2009.748|A/SHIGA/45/2009|A_/_H1N1|MP
EPI_ISL_64565|2009.515|A/SHIMANE/1004/2009|A_/_H1N1|MP
EPI_ISL_64566|2009.570|A/SHIMANE/1010/2009|A_/_H1N1|MP
EPI_ISL_64567|2009.803|A/SHIZUOKA/1131/2009|A_/_H1N1|MP
EPI_ISL_64568|2009.485|A/SHIZUOKA/826/2009|A_/_H1N1|MP
EPI_ISL_64569|2009.532|A/SHIZUOKA/832/2009|A_/_H1N1|MP
EPI_ISL_64570|2009.567|A/SHIZUOKA/851/2009|A_/_H1N1|MP
EPI_ISL_64571|2009.556|A/TOCHIGI/154/2009|A_/_H1N1|MP
EPI_ISL_64572|2009.504|A/WAKAYAMA/54/2009|A_/_H1N1|MP
EPI_ISL_64573|2009.556|A/WAKAYAMA/78/2009|A_/_H1N1|MP
EPI_ISL_64574|2009.729|A/YAMAGATA/313/2009|A_/_H1N1|MP
EPI_ISL_64575|2009.710|A/YAMAGUCHI/128/2009|A_/_H1N1|MP
EPI_ISL_64576|2009.559|A/YAMAGUCHI/52/2009|A_/_H1N1|MP
EPI_ISL_64577|2009.627|A/YAMAGUCHI/56/2009|A_/_H1N1|MP
EPI_ISL_64578|2009.627|A/YAMAGUCHI/58/2009|A_/_H1N1|MP
EPI_ISL_64579|2009.556|A/YAMANASHI/260/2009|A_/_H1N1|MP
EPI_ISL_64580|2009.348|A/YOKOHAMA/1000/2009|A_/_H1N1|MP
EPI_ISL_64581|2009.466|A/YOKOHAMA/1017/2009|A_/_H1N1|MP
EPI_ISL_64582|2009.630|A/YOKOHAMA/1311/2009|A_/_H1N1|MP
EPI_ISL_64583|2009.789|A/YOKOHAMA/1394/2009|A_/_H1N1|MP
EPI_ISL_64584|2009.000|A/Laos/JP1413/2009|A_/_H1N1|MP
EPI_ISL_64585|2009.000|A/NIIGATA/1234/2009|A_/_H1N1|MP
EPI_ISL_64586|2009.000|A/Sendai-H/1434/2009|A_/_H1N1|MP
EPI_ISL_64587|2009.000|A/SHIGA/61/2009|A_/_H1N1|MP
EPI_ISL_64588|2009.000|A/SHIMANE/188/2009|A_/_H1N1|MP
EPI_ISL_60785|2009.515|A/Alaska/30/2009|A_/_H1N1|MP
EPI_ISL_64981|2009.742|A/Alaska/39/2009|A_/_H1N1|MP
EPI_ISL_64982|2009.748|A/Alaska/40/2009|A_/_H1N1|MP
EPI_ISL_64983|2009.808|A/Bermuda/9261/2009|A_/_H1N1|MP
EPI_ISL_64984|2009.759|A/California/39/2009|A_/_H1N1|MP
EPI_ISL_64985|2009.507|A/Chile/1579/2009|A_/_H1N1|MP
EPI_ISL_64988|2009.529|A/Costa_Rica/3149/2009|A_/_H1N1|MP
EPI_ISL_64989|2009.647|A/Costa_Rica/9625/2009|A_/_H1N1|MP
EPI_ISL_64994|2009.759|A/Oregon/35/2009|A_/_H1N1|MP
EPI_ISL_64996|2009.707|A/India/2993/2009|A_/_H1N1|MP
EPI_ISL_60804|2009.556|A/Kansas/14/2009|A_/_H1N1|MP
EPI_ISL_60805|2009.575|A/Kentucky/16/2009|A_/_H1N1|MP
EPI_ISL_64997|2009.633|A/Kenya/4304/2009|A_/_H1N1|MP
EPI_ISL_64998|2009.567|A/Managua/46601/2009|A_/_H1N1|MP
EPI_ISL_65000|2009.819|A/Maryland/30/2009|A_/_H1N1|MP
EPI_ISL_65002|2009.419|A/Michigan/10/2009|A_/_H1N1|MP
EPI_ISL_65004|2009.784|A/Michigan/25/2009|A_/_H1N1|MP
EPI_ISL_65005|2009.655|A/Minnesota/15/2009|A_/_H1N1|MP
EPI_ISL_65006|2009.655|A/Minnesota/16/2009|A_/_H1N1|MP
EPI_ISL_31190|2009.353|A/Missouri/04/2009|A_/_H1N1|MP
EPI_ISL_65009|2009.792|A/Nevada/17/2009|A_/_H1N1|MP
EPI_ISL_65010|2009.797|A/Nevada/18/2009|A_/_H1N1|MP
EPI_ISL_63252|2009.000|A/New_York/96/2009|A_/_H1N1|MP
EPI_ISL_65012|2009.471|A/New_York/98/2009|A_/_H1N1|MP
EPI_ISL_65013|2009.822|A/Nigeria/944/2009|A_/_H1N1|MP
EPI_ISL_65014|2009.690|A/North_Carolina/37/2009|A_/_H1N1|MP
EPI_ISL_65015|2009.803|A/North_Carolina/38/2009|A_/_H1N1|MP
EPI_ISL_65016|2009.452|A/Oregon/10/2009|A_/_H1N1|MP
EPI_ISL_65018|2009.460|A/Oregon/13/2009|A_/_H1N1|MP
EPI_ISL_65019|2009.463|A/Pennsylvania/13/2009|A_/_H1N1|MP
EPI_ISL_65020|2009.655|A/Philippines/2810/2009|A_/_H1N1|MP
EPI_ISL_65021|2009.447|A/Rhode_Island/15/2009|A_/_H1N1|MP
EPI_ISL_65022|2009.819|A/Rhode_Island/18/2009|A_/_H1N1|MP
EPI_ISL_65023|2009.816|A/Rhode_Island/19/2009|A_/_H1N1|MP
EPI_ISL_65024|2009.573|A/Saudi_Arabia/4285/2009|A_/_H1N1|MP
EPI_ISL_65025|2009.707|A/South_Carolina/18/2009|A_/_H1N1|MP
EPI_ISL_65026|2009.745|A/South_Dakota/11/2009|A_/_H1N1|MP
EPI_ISL_65027|2009.721|A/St_Petersburg/03/2009|A_/_H1N1|MP
EPI_ISL_65029|2009.778|A/Texas/63/2009|A_/_H1N1|MP
EPI_ISL_65030|2009.778|A/Texas/64/2009|A_/_H1N1|MP
EPI_ISL_65031|2009.699|A/Texas/67/2009|A_/_H1N1|MP
EPI_ISL_65033|2009.685|A/Uganda/0407/2009|A_/_H1N1|MP
EPI_ISL_65034|2009.816|A/Uganda/0555/2009|A_/_H1N1|MP
EPI_ISL_65035|2009.797|A/Ulaanbaatar/5974/2009|A_/_H1N1|MP
EPI_ISL_32031|2009.411|A/Utah/04/2009|A_/_H1N1|MP
EPI_ISL_65036|2009.471|A/Utah/21/2009|A_/_H1N1|MP
EPI_ISL_65037|2009.479|A/Utah/22/2009|A_/_H1N1|MP
EPI_ISL_65038|2009.419|A/Utah/27/2009|A_/_H1N1|MP
EPI_ISL_65039|2009.647|A/Utah/51/2009|A_/_H1N1|MP
EPI_ISL_65041|2009.838|A/Vermont/23/2009|A_/_H1N1|MP
EPI_ISL_65042|2009.419|A/Virginia/24/2009|A_/_H1N1|MP
EPI_ISL_63266|2009.345|A/Washington/51/2009|A_/_H1N1|MP
EPI_ISL_65043|2009.762|A/Washington/60/2009|A_/_H1N1|MP
EPI_ISL_65044|2009.808|A/West_Virginia/12/2009|A_/_H1N1|MP
EPI_ISL_60865|2009.627|A/Wisconsin/49/2009|A_/_H1N1|MP
EPI_ISL_65048|2009.778|A/Texas/65/2009|A_/_H1N1|MP
EPI_ISL_65049|2009.786|A/Washington/61/2009|A_/_H1N1|MP
EPI_ISL_65050|2009.762|A/Colorado/13/2009|A_/_H1N1|MP
EPI_ISL_65051|2009.833|A/Russia/19/2009|A_/_H1N1|MP
EPI_ISL_65052|2009.841|A/swine/Taiwan/TD-4119B2/2009|A_/_H1N1|MP
EPI_ISL_65054|2009.877|A/Stockholm/091120-2/2009|A_/_H1N1|MP
EPI_ISL_65089|2009.000|A/Sendai/TU110/2009|A_/_H1N1|MP
EPI_ISL_65091|2009.000|A/Sendai/TU115/2009|A_/_H1N1|MP
EPI_ISL_65094|2008.000|A/Sendai/TU13/2008|A_/_H1N1|MP
EPI_ISL_65095|2008.000|A/Sendai/TU140/2008|A_/_H1N1|MP
EPI_ISL_65096|2008.000|A/Sendai/TU160/2008|A_/_H1N1|MP
EPI_ISL_65097|2008.000|A/Sendai/TU17/2008|A_/_H1N1|MP
EPI_ISL_65098|2009.000|A/Sendai/TU18/2009|A_/_H1N1|MP
EPI_ISL_65099|2008.000|A/Sendai/TU200/2008|A_/_H1N1|MP
EPI_ISL_65100|2008.000|A/Sendai/TU204/2008|A_/_H3N2|MP
EPI_ISL_65101|2008.000|A/Sendai/TU211/2008|A_/_H3N2|MP
EPI_ISL_65102|2009.000|A/Sendai/TU40/2009|A_/_H1N1|MP
EPI_ISL_65103|2009.000|A/Sendai/TU41/2009|A_/_H3N2|MP
EPI_ISL_65104|2009.000|A/Sendai/TU45/2009|A_/_H3N2|MP
EPI_ISL_65105|2009.000|A/Sendai/TU49/2009|A_/_H3N2|MP
EPI_ISL_65106|2008.000|A/Sendai/TU50/2008|A_/_H1N1|MP
EPI_ISL_65107|2008.000|A/Sendai/TU60/2008|A_/_H1N1|MP
EPI_ISL_65108|2009.000|A/Sendai/TU60/2009|A_/_H1N1|MP
EPI_ISL_65109|2008.000|A/Sendai/TU70/2008|A_/_H1N1|MP
EPI_ISL_65110|2009.764|A/Sweden/16/2009|A_/_H1N1|MP
EPI_ISL_65112|2009.764|A/Sweden/18/2009|A_/_H1N1|MP
EPI_ISL_65148|2009.847|A/BRISBANE/115/2009|A_/_H1N1|MP
EPI_ISL_65693|2009.858|A/Russia/165/2009|A_/_H1N1|MP
EPI_ISL_65694|2009.000|A/cat/IA/26991/2009|A_/_H1N1|MP
EPI_ISL_65695|2009.000|A/ferret/OR/27004/2009|A_/_H1N1|MP
EPI_ISL_65719|2009.704|A/Taiwan/143/2009|A_/_H1N1|MP
EPI_ISL_65720|2009.712|A/Taiwan/156/2009|A_/_H1N1|MP
EPI_ISL_65721|2009.712|A/Taiwan/167/2009|A_/_H1N1|MP
EPI_ISL_65722|2009.712|A/Taiwan/177/2009|A_/_H1N1|MP
EPI_ISL_65723|2009.712|A/Taiwan/206/2009|A_/_H1N1|MP
EPI_ISL_65841|2008.000_(Day_unknown)|A/duck/France/080032/2008|A_/_H5N2|MP
EPI_ISL_65842|2008.000_(Day_unknown)|A/duck/France/080036/2008|A_/_H5N1|MP
EPI_ISL_65853|2009.751|A/Umea/6/2009|A_/_H1N1|MP
EPI_ISL_65854|2009.764|A/Umea/7/2009|A_/_H1N1|MP
EPI_ISL_65855|2009.764|A/Umea/8/2009|A_/_H1N1|MP
EPI_ISL_65856|2009.764|A/Umea/9/2009|A_/_H1N1|MP
EPI_ISL_65857|2009.770|A/Umea/10/2009|A_/_H1N1|MP
EPI_ISL_65858|2009.767|A/Umea/11/2009|A_/_H1N1|MP
EPI_ISL_65935|2009.844|A/Stockholm/101/2009|A_/_H1N1|MP
EPI_ISL_65936|2009.860|A/Stockholm/102/2009|A_/_H1N1|MP
EPI_ISL_65111|2009.767|A/Sweden/17/2009|A_/_H1N1|MP
EPI_ISL_65852|2009.764|A/Sweden/20/2009|A_/_H1N1|MP
EPI_ISL_65946|2009.833|A/Stockholm/111/2009|A_/_H1N1|MP
EPI_ISL_65947|2009.797|A/Sweden/21/2009|A_/_H1N1|MP
EPI_ISL_65948|2009.792|A/Sweden/22/2009|A_/_H1N1|MP
EPI_ISL_65949|2009.803|A/Sweden/23/2009|A_/_H1N1|MP
EPI_ISL_65950|2009.874|A/Malmoe/5/2009|A_/_H1N1|MP
EPI_ISL_65951|2009.874|A/Malmoe/6/2009|A_/_H1N1|MP
EPI_ISL_65724|2009.764|A/Sweden/19/2009|A_/_H1N1|MP
EPI_ISL_65952|2009.874|A/Malmoe/7/2009|A_/_H1N1|MP
EPI_ISL_65953|2009.742|A/Sweden/24/2009|A_/_H1N1|MP
EPI_ISL_66010|2009.000|A/Bryansk/IIV2971/2009|A_/_H1N1|MP
EPI_ISL_66015|2009.000|A/Orenburg/IIV2974/2009|A_/_H1N1|MP
EPI_ISL_66018|2009.000|A/Salekhard/01/2009|A_/_H1N1|MP
EPI_ISL_66019|2009.000|A/Tomsk/07/2009|A_/_H1N1|MP
EPI_ISL_66020|2009.425|A/Argentina/HNRG13/2009|A_/_H1N1|MP
EPI_ISL_66021|2009.400|A/Argentina/HNRG14/2009|A_/_H1N1|MP
EPI_ISL_66022|2009.548|A/Argentina/HNRG15/2009|A_/_H1N1|MP
EPI_ISL_66023|2009.490|A/Argentina/HNRG16/2009|A_/_H1N1|MP
EPI_ISL_66024|2009.414|A/Argentina/HNRG17/2009|A_/_H1N1|MP
EPI_ISL_66025|2009.496|A/Argentina/HNRG18/2009|A_/_H1N1|MP
EPI_ISL_66026|2009.463|A/Argentina/HNRG20/2009|A_/_H1N1|MP
EPI_ISL_66027|2009.496|A/Argentina/HNRG21/2009|A_/_H1N1|MP
EPI_ISL_66028|2009.567|A/Argentina/HNRG23/2009|A_/_H1N1|MP
EPI_ISL_66029|2009.460|A/Argentina/HNRG3/2009|A_/_H1N1|MP
EPI_ISL_66030|2009.458|A/Argentina/HNRG30/2009|A_/_H1N1|MP
EPI_ISL_66031|2009.458|A/Argentina/HNRG31/2009|A_/_H1N1|MP
EPI_ISL_66032|2009.471|A/Argentina/HNRG32/2009|A_/_H1N1|MP
EPI_ISL_66033|2009.477|A/Argentina/HNRG33/2009|A_/_H1N1|MP
EPI_ISL_66034|2009.468|A/Argentina/HNRG36/2009|A_/_H1N1|MP
EPI_ISL_66035|2009.471|A/Argentina/HNRG37/2009|A_/_H1N1|MP
EPI_ISL_66036|2009.474|A/Argentina/HNRG39/2009|A_/_H1N1|MP
EPI_ISL_66037|2009.477|A/Argentina/HNRG40/2009|A_/_H1N1|MP
EPI_ISL_66038|2009.482|A/Argentina/HNRG41/2009|A_/_H1N1|MP
EPI_ISL_66039|2009.485|A/Argentina/HNRG42/2009|A_/_H1N1|MP
EPI_ISL_66040|2009.493|A/Argentina/HNRG44/2009|A_/_H1N1|MP
EPI_ISL_66041|2009.455|A/Argentina/HNRG45/2009|A_/_H1N1|MP
EPI_ISL_66042|2009.479|A/Argentina/HNRG48/2009|A_/_H1N1|MP
EPI_ISL_66043|2009.471|A/Argentina/HNRG5/2009|A_/_H1N1|MP
EPI_ISL_66044|2009.441|A/Argentina/HNRG8/2009|A_/_H1N1|MP
EPI_ISL_62573|2009.605|A/Norway/2924/2009|A_/_H1N1|MP
EPI_ISL_66045|2009.833|A/Russia/178/2009|A_/_H1N1|MP
EPI_ISL_66046|2009.833|A/Russia/190/2009|A_/_H1N1|MP
EPI_ISL_66047|2009.833|A/Russia/200/2009|A_/_H1N1|MP
EPI_ISL_66048|2009.833|A/Russia/74/2009|A_/_H1N1|MP
EPI_ISL_66050|2009.858|A/Bilbao/139190/2009|A_/_H1N1|MP
EPI_ISL_66051|2009.858|A/Bilbao/290235/2009|A_/_H1N1|MP
EPI_ISL_66052|2009.860|A/Bilbao/290525/2009|A_/_H1N1|MP
EPI_ISL_66056|2009.940|A/Catalonia/NS092145684/2009|A_/_H1N1|MP
EPI_ISL_66057|2009.940|A/Catalonia/NS092145714/2009|A_/_H1N1|MP
EPI_ISL_66058|2009.937|A/Catalonia/NS7922/2009|A_/_H1N1|MP
EPI_ISL_66059|2009.918|A/Catalonia/S2055/2009|A_/_H1N1|MP
EPI_ISL_66060|2009.918|A/Catalonia/S2056/2009|A_/_H1N1|MP
EPI_ISL_66061|2009.921|A/Catalonia/S2060/2009|A_/_H1N1|MP
EPI_ISL_66062|2009.932|A/Catalonia/S2065/2009|A_/_H1N1|MP
EPI_ISL_66063|2009.932|A/Catalonia/S2068/2009|A_/_H1N1|MP
EPI_ISL_66074|2009.833|A/Russia/14/2009|A_/_H1N1|MP
EPI_ISL_66075|2009.833|A/Russia/191/2009|A_/_H1N1|MP
EPI_ISL_66076|2009.247_(Day_unknown)|A/swine/4/Mexico/2009|A_/_H1N1|MP
EPI_ISL_66077|2009.904|A/swine/Italy/290271/2009|A_/_H1N1|MP
EPI_ISL_24625|2008.000|A/Thailand/CU-1101/2008|A_/_H3N2|MP
EPI_ISL_24626|2008.000|A/Thailand/CU-1102/2008|A_/_H3N2|MP
EPI_ISL_24627|2008.000|A/Thailand/CU-1103/2008|A_/_H3N2|MP
EPI_ISL_66164|2009.471|A/Thailand/CU-B106/2009|A_/_H3N2|MP
EPI_ISL_66165|2009.474|A/Thailand/CU-B110/2009|A_/_H3N2|MP
EPI_ISL_66166|2009.447|A/Thailand/CU-B4/2009|A_/_H3N2|MP
EPI_ISL_66167|2009.455|A/Thailand/CU-B42/2009|A_/_H1N1|MP
EPI_ISL_66168|2009.521|A/Thailand/CU-B589/2009|A_/_H1N1|MP
EPI_ISL_66169|2009.523|A/Thailand/CU-B590/2009|A_/_H3N2|MP
EPI_ISL_66170|2009.523|A/Thailand/CU-B657/2009|A_/_H3N2|MP
EPI_ISL_66171|2009.526|A/Thailand/CU-B685/2009|A_/_H1N1|MP
EPI_ISL_66172|2009.460|A/Thailand/CU-H17/2009|A_/_H1N1|MP
EPI_ISL_66173|2009.537|A/Thailand/CU-H223/2009|A_/_H1N1|MP
EPI_ISL_66174|2008.000|A/Thailand/CU356/2008|A_/_H3N2|MP
EPI_ISL_66175|2008.000|A/Thailand/CU370/2008|A_/_H3N2|MP
EPI_ISL_66176|2008.000|A/Thailand/CU379/2008|A_/_H3N2|MP
EPI_ISL_66180|2008.249_(Day_unknown)|A/duck/Korea/112-25/2008|A_/_H6N1|MP
EPI_ISL_66181|2008.331_(Day_unknown)|A/duck/Korea/276-7/2008|A_/_H6N2|MP
EPI_ISL_66182|2008.331_(Day_unknown)|A/duck/Korea/334-15/2008|A_/_H6N1|MP
EPI_ISL_66183|2008.331_(Day_unknown)|A/duck/Korea/412-4/2008|A_/_H6N2|MP
EPI_ISL_66184|2008.331_(Day_unknown)|A/duck/Korea/460-5/2008|A_/_H6N2|MP
EPI_ISL_66185|2008.331_(Day_unknown)|A/duck/Korea/522-79/2008|A_/_H6N2|MP
EPI_ISL_66186|2009.247_(Day_unknown)|A/duck/Korea/A105/2009|A_/_H6N2|MP
EPI_ISL_66187|2009.247_(Day_unknown)|A/duck/Korea/A121/2009|A_/_H6N2|MP
EPI_ISL_66188|2009.247_(Day_unknown)|A/duck/Korea/A127/2009|A_/_H6N2|MP
EPI_ISL_66189|2009.162_(Day_unknown)|A/duck/Korea/A20/2009|A_/_H6N2|MP
EPI_ISL_66190|2008.749_(Day_unknown)|A/duck/Korea/A39/2008|A_/_H6N2|MP
EPI_ISL_66191|2009.162_(Day_unknown)|A/duck/Korea/A50/2009|A_/_H6N2|MP
EPI_ISL_66192|2009.162_(Day_unknown)|A/duck/Korea/A56/2009|A_/_H6N2|MP
EPI_ISL_66193|2009.162_(Day_unknown)|A/duck/Korea/A65/2009|A_/_H6N2|MP
EPI_ISL_66197|2008.000|A/duck/Thailand/AY-354/2008|A_/_H3N2|MP
EPI_ISL_66204|2008.667_(Day_unknown)|A/mallard/Korea/L08-8/2008|A_/_H6N1|MP
EPI_ISL_66205|2008.667_(Day_unknown)|A/spot-billed_duck/Korea/527/2008|A_/_H6N1|MP
EPI_ISL_66206|2008.667_(Day_unknown)|A/spot-billed_duck/Korea/528/2008|A_/_H6N8|MP
EPI_ISL_66207|2008.667_(Day_unknown)|A/spot-billed_duck/Korea/534/2008|A_/_H6N1|MP
EPI_ISL_66208|2008.667_(Day_unknown)|A/spot-billed_duck/Korea/536/2008|A_/_H6N1|MP
EPI_ISL_66209|2008.667_(Day_unknown)|A/spot-billed_duck/Korea/537/2008|A_/_H6N1|MP
EPI_ISL_66210|2008.667_(Day_unknown)|A/spot-billed_duck/Korea/540/2008|A_/_H6N1|MP
EPI_ISL_66211|2008.667_(Day_unknown)|A/spot-billed_duck/Korea/545/2008|A_/_H6N1|MP
EPI_ISL_66212|2008.667_(Day_unknown)|A/spot-billed_duck/Korea/546/2008|A_/_H6N1|MP
EPI_ISL_66213|2008.749_(Day_unknown)|A/spot-billed_duck/Korea/619/2008|A_/_H6N2|MP
EPI_ISL_66214|2008.749_(Day_unknown)|A/spot-billed_duck/Korea/625/2008|A_/_H6N1|MP
EPI_ISL_66252|2009.858|A/Washington/63/2009|A_/_H1N1|MP
EPI_ISL_66253|2009.767|A/Barbados/8784/2009|A_/_H1N1|MP
EPI_ISL_66254|2009.767|A/Belize/8756/2009|A_/_H1N1|MP
EPI_ISL_66255|2009.844|A/Ontario/RV3181/2009|A_/_H1N1|MP
EPI_ISL_66256|2009.838|A/Ontario/RV3185/2009|A_/_H1N1|MP
EPI_ISL_66258|2009.808|A/Dominica/9250/2009|A_/_H1N1|MP
EPI_ISL_66259|2009.819|A/Ethiopia/24/2009|A_/_H1N1|MP
EPI_ISL_66260|2009.616|A/Ethiopia/10/2009|A_/_H1N1|MP
EPI_ISL_66261|2009.808|A/Grenada/9302/2009|A_/_H1N1|MP
EPI_ISL_66262|2009.704|A/Guatemala/4360/2009|A_/_H1N1|MP
EPI_ISL_66263|2009.816|A/Guatemala/4752/2009|A_/_H1N1|MP
EPI_ISL_64993|2009.699|A/Hong_Kong/24705/2009|A_/_H1N1|MP
EPI_ISL_66264|2009.452|A/Hungary/20/2009|A_/_H1N1|MP
EPI_ISL_66265|2009.597|A/Mexico/2376/2009|A_/_H1N1|MP
EPI_ISL_66266|2009.493|A/Mexico/2445/2009|A_/_H1N1|MP
EPI_ISL_66267|2009.521|A/Mexico/2466/2009|A_/_H1N1|MP
EPI_ISL_64999|2009.647|A/Managua/6502/2009|A_/_H1N1|MP
EPI_ISL_66269|2009.732|A/St._Lucia/9333/2009|A_/_H1N1|MP
EPI_ISL_66271|2009.805|A/Trinidad/9184/2009|A_/_H1N1|MP
EPI_ISL_66272|2009.781|A/Turks_And_Caicos/9060/2009|A_/_H1N1|MP
EPI_ISL_64980|2009.836|A/Alabama/04/2009|A_/_H1N1|MP
EPI_ISL_66273|2009.762|A/Colorado/13/2009|A_/_H1N1|MP
EPI_ISL_64987|2009.852|A/Connecticut/15/2009|A_/_H1N1|MP
EPI_ISL_64990|2009.836|A/Delaware/14/2009|A_/_H1N1|MP
EPI_ISL_64992|2009.726|A/Florida/23/2009|A_/_H1N1|MP
EPI_ISL_66275|2009.841|A/Florida/25/2009|A_/_H1N1|MP
EPI_ISL_64995|2009.844|A/Iowa/17/2009|A_/_H1N1|MP
EPI_ISL_66276|2009.764|A/Idaho/13/2009|A_/_H1N1|MP
EPI_ISL_66277|2009.847|A/Illinois/15/2009|A_/_H1N1|MP
EPI_ISL_66278|2009.877|A/Indiana/19/2009|A_/_H1N1|MP
EPI_ISL_66279|2009.803|A/Louisiana/09/2009|A_/_H1N1|MP
EPI_ISL_66280|2009.858|A/Maine/09/2009|A_/_H1N1|MP
EPI_ISL_66281|2009.855|A/Maine/13/2009|A_/_H1N1|MP
EPI_ISL_65001|2009.855|A/Maryland/31/2009|A_/_H1N1|MP
EPI_ISL_65007|2009.786|A/Minnesota/17/2009|A_/_H1N1|MP
EPI_ISL_66282|2009.786|A/Mississippi/04/2009|A_/_H1N1|MP
EPI_ISL_65008|2009.849|A/Nebraska/22/2009|A_/_H1N1|MP
EPI_ISL_66285|2009.792|A/Arkansas/06/2009|A_/_H1N1|MP
EPI_ISL_66286|2009.805|A/Ohio/16/2009|A_/_H1N1|MP
EPI_ISL_66287|2009.745|A/Oklahoma/04/2009|A_/_H1N1|MP
EPI_ISL_66288|2009.778|A/Pennsylvania/26/2009|A_/_H1N1|MP
EPI_ISL_66289|2009.803|A/Pennsylvania/27/2009|A_/_H1N1|MP
EPI_ISL_66290|2009.855|A/Rhode_Island/20/2009|A_/_H1N1|MP
EPI_ISL_66291|2009.841|A/South_Carolina/41/2009|A_/_H1N1|MP
EPI_ISL_66292|2009.803|A/South_Dakota/13/2009|A_/_H1N1|MP
EPI_ISL_66294|2009.742|A/Texas/66/2009|A_/_H1N1|MP
EPI_ISL_66295|2009.559|A/Utah/42/2009|A_/_H1N1|MP
EPI_ISL_66296|2009.559|A/Utah/42/2009|A_/_H1N1|MP
EPI_ISL_65040|2009.833|A/Utah/52/2009|A_/_H1N1|MP
EPI_ISL_66297|2009.855|A/Washington/62/2009|A_/_H1N1|MP
EPI_ISL_66298|2009.852|A/Wisconsin/55/2009|A_/_H1N1|MP
EPI_ISL_66299|2009.836|A/Wyoming/16/2009|A_/_H1N1|MP
EPI_ISL_66300|2009.866|A/Rhode_Island/22/2009|A_/_H1N1|MP
EPI_ISL_66301|2009.833|A/New_York/104/2009|A_/_H1N1|MP
EPI_ISL_66302|2009.904|A/Virginia/25/2009|A_/_H1N1|MP
EPI_ISL_66303|2009.874|A/New_Hampshire/21/2009|A_/_H1N1|MP
EPI_ISL_66304|2009.849|A/Massachusetts/32/2009|A_/_H1N1|MP
EPI_ISL_66305|2009.699|A/Texas/67/2009|A_/_H1N1|MP
EPI_ISL_66306|2009.559|A/Utah/42/2009|A_/_H1N1|MP
EPI_ISL_66307|2009.833|A/Texas/69/2009|A_/_H1N1|MP
EPI_ISL_66308|2009.688|A/Texas/70/2009|A_/_H1N1|MP
EPI_ISL_66309|2009.723|A/Korea/9741/2009|A_/_H1N1|MP
EPI_ISL_66310|2009.838|A/Surat_Thani/563/2009|A_/_H1N1|MP
EPI_ISL_64991|2009.827|A/District_Of_Columbia/10/2009|A_/_H1N1|MP
EPI_ISL_65046|2009.433|A/Wisconsin/26/2009|A_/_H1N1|MP
EPI_ISL_65017|2009.460|A/Oregon/11/2009|A_/_H1N1|MP
EPI_ISL_66311|2009.562|A/Utah/20/2009|A_/_H1N1|MP
EPI_ISL_66312|2009.447|A/Maryland/32/2009|A_/_H1N1|MP
EPI_ISL_66313|2009.532|A/Maryland/33/2009|A_/_H1N1|MP
EPI_ISL_66541|2008.000|A/ferret/Maryland/P10-UMD/2008|A_/_H9N2|MP
EPI_ISL_32266|2009.079|A/Hawaii/05/2009|A_/_H3N2|MP
EPI_ISL_66555|2009.449|A/Guatemala/1839/2009|A_/_H3N2|MP
EPI_ISL_66556|2009.586|A/Michigan/23/2009|A_/_H3N2|MP
EPI_ISL_66557|2009.575|A/Montana/16/2009|A_/_H3N2|MP
EPI_ISL_66558|2009.000|A/Tennessee/16/2009|A_/_H3N2|MP
EPI_ISL_66559|2009.416|A/Victoria/208/2009|A_/_H3N2|MP
EPI_ISL_32309|2009.088|A/Wyoming/02/2009|A_/_H3N2|MP
EPI_ISL_66560|2009.000|A/Bolivia/2675/2009|A_/_H3N2|MP
EPI_ISL_66561|2009.000|A/Bolivia/2948/2009|A_/_H3N2|MP
EPI_ISL_66562|2009.496|A/Haiti/66/2009|A_/_H3N2|MP
EPI_ISL_66563|2009.000|A/Taiwan/240/2009|A_/_H3N2|MP
EPI_ISL_66564|2009.521|A/Hong_Kong/4547/2009|A_/_H3N2|MP
EPI_ISL_66565|2009.414|A/Singapore/37/2009|A_/_H3N2|MP
EPI_ISL_66566|2009.416|A/Victoria/210/2009|A_/_H3N2|MP
EPI_ISL_66567|2009.553|A/Colombia/6123/2009|A_/_H3N2|MP
EPI_ISL_66568|2009.559|A/Costa_Rica/5023/2009|A_/_H3N2|MP
EPI_ISL_66569|2009.345|A/Fujian-Tongan/196/2009|A_/_H3N2|MP
EPI_ISL_66570|2009.510|A/Guam/0706/2009|A_/_H3N2|MP
EPI_ISL_66571|2009.534|A/Guangdong-Futian/1253/2009|A_/_H3N2|MP
EPI_ISL_66572|2009.414|A/Guangdong-Luohu/1256/2009|A_/_H3N2|MP
EPI_ISL_66573|2009.414|A/Guangdong-Luohu/1257/2009|A_/_H3N2|MP
EPI_ISL_66574|2009.578|A/Michigan/22/2009|A_/_H3N2|MP
EPI_ISL_66575|2009.614|A/North_Carolina/34/2009|A_/_H3N2|MP
EPI_ISL_66576|2009.633|A/Pennsylvania/24/2009|A_/_H3N2|MP
EPI_ISL_66577|2009.416|A/Vietnam/210/2009|A_/_H3N2|MP
EPI_ISL_66578|2009.455|A/Bhutan/151/2009|A_/_H3N2|MP
EPI_ISL_66579|2009.458|A/Bhutan/154/2009|A_/_H3N2|MP
EPI_ISL_66580|2009.863|A/British_Columbia/RV3075/2009|A_/_H3N2|MP
EPI_ISL_66581|2009.510|A/Cambodia/6735/2009|A_/_H3N2|MP
EPI_ISL_66582|2009.805|A/Cayman_Islands/9266/2009|A_/_H3N2|MP
EPI_ISL_66583|2009.523|A/Costa_Rica/3090/2009|A_/_H3N2|MP
EPI_ISL_66584|2009.000|A/Florida/22/2009|A_/_H3N2|MP
EPI_ISL_66585|2009.833|A/Florida/26/2009|A_/_H3N2|MP
EPI_ISL_66586|2009.460|A/Guam/0821/2009|A_/_H3N2|MP
EPI_ISL_66587|2009.710|A/Hong_Kong/26237/2009|A_/_H3N2|MP
EPI_ISL_66588|2009.712|A/Hong_Kong/26560/2009|A_/_H3N2|MP
EPI_ISL_66589|2009.712|A/Hong_Kong/26560/2009|A_/_H3N2|MP
EPI_ISL_66590|2009.712|A/Hong_Kong/26560/2009|A_/_H3N2|MP
EPI_ISL_66591|2009.512|A/India/0484/2009|A_/_H3N2|MP
EPI_ISL_66592|2009.723|A/Kentucky/21/2009|A_/_H3N2|MP
EPI_ISL_66593|2009.490|A/Kenya/1165/2009|A_/_H3N2|MP
EPI_ISL_66594|2009.614|A/Kenya/1716/2009|A_/_H3N2|MP
EPI_ISL_66595|2009.748|A/Kenya/1838/2009|A_/_H3N2|MP
EPI_ISL_66596|2009.633|A/Kenya/2817/2009|A_/_H3N2|MP
EPI_ISL_66597|2009.704|A/Kenya/4408/2009|A_/_H3N2|MP
EPI_ISL_66598|2009.745|A/Kenya/4516/2009|A_/_H3N2|MP
EPI_ISL_66599|2009.732|A/Nebraska/21/2009|A_/_H3N2|MP
EPI_ISL_66600|2009.600|A/Nepal/398/2009|A_/_H3N2|MP
EPI_ISL_66601|2009.616|A/Nepal/439/2009|A_/_H3N2|MP
EPI_ISL_66602|2009.000|A/Niigata/403/2009|A_/_H3N2|MP
EPI_ISL_66604|2009.671|A/Oregon/34/2009|A_/_H3N2|MP
EPI_ISL_66605|2009.797|A/Oregon/36/2009|A_/_H3N2|MP
EPI_ISL_66606|2009.397|A/Philippines/2191/2009|A_/_H3N2|MP
EPI_ISL_66607|2009.397|A/Philippines/2191/2009|A_/_H3N2|MP
EPI_ISL_66608|2009.436|A/Philippines/95/2009|A_/_H3N2|MP
EPI_ISL_66609|2009.836|A/Surat_Thani/559/2009|A_/_H3N2|MP
EPI_ISL_66610|2009.395|A/Taiwan/713/2009|A_/_H3N2|MP
EPI_ISL_66611|2009.778|A/Tak/527/2009|A_/_H3N2|MP
EPI_ISL_66612|2009.000|A/Tennessee/15/2009|A_/_H3N2|MP
EPI_ISL_66613|2009.647|A/Thailand/01/2009|A_/_H3N2|MP
EPI_ISL_66614|2009.605|A/Thailand/0316/2009|A_/_H3N2|MP
EPI_ISL_66615|2009.710|A/Thailand/18/2009|A_/_H3N2|MP
EPI_ISL_66616|2009.603|A/Thailand/419/2009|A_/_H3N2|MP
EPI_ISL_66617|2009.638|A/Vermont/21/2009|A_/_H3N2|MP
EPI_ISL_66618|2009.745|A/Vermont/22/2009|A_/_H3N2|MP
EPI_ISL_66619|2009.416|A/Vietnam/302/2009|A_/_H3N2|MP
EPI_ISL_66620|2009.000|A/Djibouti/4776/2009|A_/_H3N2|MP
EPI_ISL_66621|2009.510|A/India/0483/2009|A_/_H3N2|MP
EPI_ISL_66622|2009.329|A/Washington/53/2009|A_/_H3N2|MP
EPI_ISL_66623|2009.334|A/Washington/54/2009|A_/_H3N2|MP
EPI_ISL_66624|2009.329|A/Washington/55/2009|A_/_H3N2|MP
EPI_ISL_66625|2009.340|A/Washington/56/2009|A_/_H3N2|MP
EPI_ISL_66626|2009.000|A/Guangdong-Luohu/1256/2009_X-185|A_/_H3N2|MP
EPI_ISL_66627|2009.000|A/Perth/16/2009_NIB-64|A_/_H3N2|MP
EPI_ISL_66628|2009.000|A/Wisconsin/15/2009_X-183|A_/_H3N2|MP
EPI_ISL_66629|2009.000|A/Hawaii/07/2009_RG-46V3|A_/_H3N2|MP
EPI_ISL_66630|2009.838|A/Bangkok/561/2009|A_/_H3N2|MP
EPI_ISL_66631|2009.882|A/Nigeria/01/2009|A_/_H3N2|MP
EPI_ISL_66632|2009.000|A/Nigeria/155/2009|A_/_H3N2|MP
EPI_ISL_66647|2009.729|A/Alberta/RV2859/2009|A_/_H1N1|MP
EPI_ISL_66648|2009.592|A/Brazil/7836/2009|A_/_H1N1|MP
EPI_ISL_66649|2008.992|A/British_Columbia/RV0035/2009|A_/_H1N1|MP
EPI_ISL_66650|2008.934|A/Heilongjiang-Daoli/187/2008|A_/_H1N1|MP
EPI_ISL_66651|2009.611|A/Hong_Kong/13503/2009|A_/_H1N1|MP
EPI_ISL_66652|2009.682|A/Hong_Kong/26547/2009|A_/_H1N1|MP
EPI_ISL_66653|2009.693|A/Hong_Kong/26552/2009|A_/_H1N1|MP
EPI_ISL_61877|2009.586|A/Kenya/2743/2009|A_/_H1N1|MP
EPI_ISL_66654|2009.674|A/Kenya/2862/2009|A_/_H1N1|MP
EPI_ISL_66655|2009.762|A/Quebec/RV3060/2009|A_/_H1N1|MP
EPI_ISL_66656|2009.685|A/Rhode_Island/17/2009|A_/_H1N1|MP
EPI_ISL_66657|2009.595|A/Tak/427/2009|A_/_H1N1|MP
EPI_ISL_66658|2009.723|A/Uganda/0132/2009|A_/_H1N1|MP
EPI_ISL_66659|2009.803|A/Uganda/0511/2009|A_/_H1N1|MP
EPI_ISL_66660|2009.786|A/Arizona/17/2009|A_/_H1N1|MP
EPI_ISL_66661|2009.770|A/Hawaii/27/2009|A_/_H1N1|MP
EPI_ISL_66662|2009.833|A/Nevada/19/2009|A_/_H1N1|MP
EPI_ISL_66663|2009.858|A/Alaska/43/2009|A_/_H1N1|MP
EPI_ISL_66664|2009.855|A/Idaho/14/2009|A_/_H1N1|MP
EPI_ISL_66665|2009.855|A/New_Jersey/09/2009|A_/_H1N1|MP
EPI_ISL_66666|2009.800|A/India/8489/2009|A_/_H1N1|MP
EPI_ISL_66702|2009.192|A/Mexico/2964/2009|A_/_H1N1|MP
EPI_ISL_25764|2008.131|A/Washington/06/2008|A_/_H1N1|MP
EPI_ISL_33802|2008.937|A/Beijing-Xicheng/1278/2008|A_/_H1N1|MP
EPI_ISL_66754|2009.496|A/BRISBANE/2013/2009|A_/_H1N1|MP
EPI_ISL_66755|2009.685|A/Iraq/8529/2009|A_/_H1N1|MP
EPI_ISL_66756|2009.685|A/Iraq/8529/2009|A_/_H1N1|MP
EPI_ISL_66757|2009.685|A/Iraq/8531/2009|A_/_H1N1|MP
EPI_ISL_66758|2009.329|A/PERTH/21/2009|A_/_H1N1|MP
EPI_ISL_66759|2009.625|A/VICTORIA/549/2009|A_/_H1N1|MP
EPI_ISL_66782|2009.693|A/MALAYSIA/233/2009|A_/_H1N1|MP
EPI_ISL_66783|2009.893|A/AUCKLAND/532/2009|A_/_H1N1|MP
EPI_ISL_66796|2009.553|A/Hungary/33/2009|A_/_H1N1|MP
EPI_ISL_66798|2009.786|A/North_Carolina/39/2009|A_/_H1N1|MP
EPI_ISL_66800|2009.836|A/North_Carolina/40/2009|A_/_H1N1|MP
EPI_ISL_66801|2009.789|A/North_Carolina/41/2009|A_/_H1N1|MP
EPI_ISL_66803|2009.784|A/North_Carolina/42/2009|A_/_H1N1|MP
EPI_ISL_66805|2009.789|A/North_Carolina/46/2009|A_/_H1N1|MP
EPI_ISL_66806|2009.789|A/North_Carolina/46/2009|A_/_H1N1|MP
EPI_ISL_66807|2009.789|A/North_Carolina/49/2009|A_/_H1N1|MP
EPI_ISL_66603|2009.822|A/Nong_Khai/560/2009|A_/_H3N2|MP
EPI_ISL_66823|2009.732|A/Nebraska/21/2009|A_/_H3N2|MP
EPI_ISL_33793|2009.126|A/Texas/01/2009|A_/_H1N1|MP
EPI_ISL_60732|2009.499|A/Washington/25/2009|A_/_H1N1|MP
EPI_ISL_66839|2009.545|A/Tomsk/03/2009|A_/_H1N1|MP
EPI_ISL_66840|2009.551|A/Novosibirsk/02/2009|A_/_H1N1|MP
EPI_ISL_66841|2008.538|A/chicken/Nigeria/08VIR4337-343/2008|A_/_H5N1|MP
EPI_ISL_66842|2008.538|A/chicken/Nigeria/08VIR4337-344/2008|A_/_H5N1|MP
EPI_ISL_66926|2009.868|A/Tver/IIV2969/2009|A_/_H1N1|MP
EPI_ISL_66927|2009.332|A/Mexico_City/MCIG01/2009|A_/_H1N1|MP
EPI_ISL_66995|2008.751|A/Cambodia/S101/2008|A_/_H1N1|MP
EPI_ISL_66996|2008.708|A/Cambodia/S105/2008|A_/_H1N1|MP
EPI_ISL_66997|2008.634|A/Cambodia/S128/2008|A_/_H1N1|MP
EPI_ISL_66998|2008.598|A/Cambodia/S136/2008|A_/_H1N1|MP
EPI_ISL_66999|2008.680|A/Cambodia/S169/2008|A_/_H1N1|MP
EPI_ISL_67000|2008.727|A/Cambodia/S220/2008|A_/_H1N1|MP
EPI_ISL_67001|2008.732|A/Cambodia/S241/2008|A_/_H1N1|MP
EPI_ISL_67015|2008.691|A/Cambodia/S020/2008|A_/_H3N2|MP
EPI_ISL_67016|2008.795|A/Cambodia/S058/2008|A_/_H3N2|MP
EPI_ISL_67017|2008.710|A/Cambodia/S074/2008|A_/_H3N2|MP
EPI_ISL_67018|2008.697|A/Cambodia/S099/2008|A_/_H3N2|MP
EPI_ISL_66995|2008.751|A/Cambodia/S101/2008|A_/_H1N1|MP
EPI_ISL_67019|2008.672|A/Cambodia/S124/2008|A_/_H3N2|MP
EPI_ISL_67020|2008.784|A/Cambodia/S231/2008|A_/_H3N2|MP
EPI_ISL_67021|2008.705|A/Cambodia/S243/2008|A_/_H3N2|MP
EPI_ISL_67022|2008.678|A/Cambodia/S252/2008|A_/_H3N2|MP
EPI_ISL_67023|2008.781|A/Cambodia/S272/2008|A_/_H3N2|MP
EPI_ISL_67025|2008.579|A/Cambodia/S300/2008|A_/_H3N2|MP
EPI_ISL_67026|2009.904|A/Unmugobi/9586/2009|A_/_H1N1|MP
EPI_ISL_67027|2009.951|A/Bayanulgii/9912/2009|A_/_H1N1|MP
EPI_ISL_67033|2009.000|A/swine/IN/27007/2009|A_/_H1N1|MP
EPI_ISL_67034|2009.855|A/cat/OR/29573/2009|A_/_H1N1|MP
EPI_ISL_67035|2009.995|A/Toronto/H42220/2009|A_/_H3N2|MP
EPI_ISL_67037|2009.951|A/Catalonia/S2098/2009|A_/_H1N1|MP
EPI_ISL_67038|2009.951|A/Catalonia/S2099/2009|A_/_H1N1|MP
EPI_ISL_67039|2009.951|A/Catalonia/S2101/2009|A_/_H1N1|MP
EPI_ISL_67040|2009.953|A/Catalonia/S2102/2009|A_/_H1N1|MP
EPI_ISL_67041|2009.953|A/Catalonia/S2114/2009|A_/_H1N1|MP
EPI_ISL_67042|2009.951|A/Catalonia/S2117/2009|A_/_H1N1|MP
EPI_ISL_67043|2009.951|A/Catalonia/S2118/2009|A_/_H1N1|MP
EPI_ISL_67044|2009.956|A/Catalonia/S2120/2009|A_/_H1N1|MP
EPI_ISL_67045|2009.970|A/Catalonia/S2143/2009|A_/_H1N1|MP
EPI_ISL_67046|2009.970|A/Catalonia/S2144/2009|A_/_H1N1|MP
EPI_ISL_67047|2009.973|A/Catalonia/S2151/2009|A_/_H1N1|MP
EPI_ISL_67048|2009.975|A/Catalonia/S2169/2009|A_/_H1N1|MP
EPI_ISL_67079|2009.000|A/Habarovsk/01/2009|A_/_H1N1|MP
EPI_ISL_67080|2009.000|A/Kurgan/01/2009|A_/_H1N1|MP
EPI_ISL_67081|2009.833|A/Russia/100/2009|A_/_H1N1|MP
EPI_ISL_67082|2009.833|A/Russia/12/2009|A_/_H1N1|MP
EPI_ISL_67083|2009.863|A/Russia/171/2009|A_/_H1N1|MP
EPI_ISL_67084|2009.844|A/Russia/180/2009|A_/_H1N1|MP
EPI_ISL_67085|2009.833|A/Russia/4/2009|A_/_H1N1|MP
EPI_ISL_67086|2009.833|A/Russia/61/2009|A_/_H1N1|MP
EPI_ISL_67088|2009.860|A/swine/IL/32974/2009|A_/_H1N1|MP
EPI_ISL_67089|2009.896|A/swine/NC/34543/2009|A_/_H1N1|MP
EPI_ISL_67090|2009.951|A/swine/NC/34752/2009|A_/_H1N1|MP
EPI_ISL_65051|2009.833|A/Russia/19/2009|A_/_H1N1|MP
EPI_ISL_67091|2009.885|A/swine/SD/31813/2009|A_/_H1N2|MP
EPI_ISL_67431|2009.496_(Day_unknown)|A/Astana/818/2009|A_/_H1N1|MP
EPI_ISL_67433|2009.915_(Day_unknown)|A/Gvardeyskiy/07/2009|A_/_H1N1|MP
EPI_ISL_67435|2009.879|A/Tomsk/05/2009|A_/_H1N1|MP
EPI_ISL_67436|2009.890|A/Tomsk/06/2009|A_/_H1N1|MP
EPI_ISL_68087|2009.540|A/Australia/3/2009|A_/_H1N1|MP
EPI_ISL_68088|2009.540|A/Australia/4/2009|A_/_H1N1|MP
EPI_ISL_68089|2009.542|A/Australia/6/2009|A_/_H1N1|MP
EPI_ISL_68090|2009.482|A/California/VRDL19/2009|A_/_H1N1|MP
EPI_ISL_68091|2009.466|A/California/VRDL20/2009|A_/_H1N1|MP
EPI_ISL_68092|2009.471|A/California/VRDL21/2009|A_/_H1N1|MP
EPI_ISL_68093|2009.477|A/California/VRDL22/2009|A_/_H1N1|MP
EPI_ISL_68094|2009.490|A/California/VRDL23/2009|A_/_H1N1|MP
EPI_ISL_68095|2009.493|A/California/VRDL25/2009|A_/_H1N1|MP
EPI_ISL_68096|2009.460|A/California/VRDL26/2009|A_/_H1N1|MP
EPI_ISL_68097|2009.485|A/California/VRDL27/2009|A_/_H1N1|MP
EPI_ISL_68098|2009.471|A/California/VRDL28/2009|A_/_H1N1|MP
EPI_ISL_68099|2009.477|A/California/VRDL29/2009|A_/_H1N1|MP
EPI_ISL_68100|2009.488|A/California/VRDL30/2009|A_/_H1N1|MP
EPI_ISL_68101|2009.458|A/California/VRDL31/2009|A_/_H1N1|MP
EPI_ISL_68102|2009.496|A/California/VRDL32/2009|A_/_H1N1|MP
EPI_ISL_68103|2009.499|A/California/VRDL33/2009|A_/_H1N1|MP
EPI_ISL_68104|2009.493|A/California/VRDL34/2009|A_/_H1N1|MP
EPI_ISL_68105|2009.507|A/California/VRDL35/2009|A_/_H1N1|MP
EPI_ISL_68106|2009.729|A/California/VRDL36/2009|A_/_H1N1|MP
EPI_ISL_68107|2009.499|A/California/VRDL38/2009|A_/_H1N1|MP
EPI_ISL_68108|2009.518|A/California/VRDL39/2009|A_/_H1N1|MP
EPI_ISL_68109|2009.449|A/California/VRDL4/2009|A_/_H1N1|MP
EPI_ISL_68110|2009.496|A/California/VRDL40/2009|A_/_H1N1|MP
EPI_ISL_68111|2009.523|A/California/VRDL41/2009|A_/_H1N1|MP
EPI_ISL_68112|2009.510|A/California/VRDL43/2009|A_/_H1N1|MP
EPI_ISL_68113|2009.496|A/California/VRDL45/2009|A_/_H1N1|MP
EPI_ISL_68114|2009.521|A/California/VRDL48/2009|A_/_H1N1|MP
EPI_ISL_68115|2009.452|A/California/VRDL5/2009|A_/_H1N1|MP
EPI_ISL_68116|2009.496|A/California/VRDL50/2009|A_/_H1N1|MP
EPI_ISL_68117|2009.523|A/California/VRDL51/2009|A_/_H1N1|MP
EPI_ISL_68118|2009.532|A/California/VRDL52/2009|A_/_H1N1|MP
EPI_ISL_68119|2009.551|A/California/VRDL53/2009|A_/_H1N1|MP
EPI_ISL_68120|2009.532|A/California/VRDL55/2009|A_/_H1N1|MP
EPI_ISL_68121|2009.551|A/California/VRDL58/2009|A_/_H1N1|MP
EPI_ISL_68122|2009.447|A/California/VRDL6/2009|A_/_H1N1|MP
EPI_ISL_68123|2009.567|A/California/VRDL61/2009|A_/_H1N1|MP
EPI_ISL_68124|2009.605|A/California/VRDL64/2009|A_/_H1N1|MP
EPI_ISL_68125|2009.605|A/California/VRDL65/2009|A_/_H1N1|MP
EPI_ISL_68126|2009.627|A/California/VRDL67/2009|A_/_H1N1|MP
EPI_ISL_68127|2009.608|A/California/VRDL68/2009|A_/_H1N1|MP
EPI_ISL_68128|2009.592|A/California/VRDL69/2009|A_/_H1N1|MP
EPI_ISL_68129|2009.458|A/California/VRDL7/2009|A_/_H1N1|MP
EPI_ISL_68130|2009.652|A/California/VRDL70/2009|A_/_H1N1|MP
EPI_ISL_68131|2009.655|A/California/VRDL71/2009|A_/_H1N1|MP
EPI_ISL_68132|2009.449|A/California/VRDL8/2009|A_/_H1N1|MP
EPI_ISL_68133|2009.447|A/California/VRDL9/2009|A_/_H1N1|MP
EPI_ISL_68135|2009.414|A/Managua/4467.05/2009|A_/_H1N1|MP
EPI_ISL_68136|2009.000|A/New_York/1682-WC3-7_RG/2009|A_/_H1N1|MP
EPI_ISL_68137|2009.899|A/Perm/01/2009|A_/_H1N1|MP
EPI_ISL_68138|2009.419|A/Wisconsin/629-D00589/2009|A_/_H1N1|MP
EPI_ISL_68197|2009.392|A/New_York/3687/2009|A_/_H3N2|MP
EPI_ISL_68198|2009.381|A/New_York/3743/2009|A_/_H3N2|MP
EPI_ISL_68199|2009.444|A/New_York/4165/2009|A_/_H3N2|MP
EPI_ISL_68566|2009.666|A/Sweden/2/2009|A_/_H3N2|MP
EPI_ISL_68567|2009.679|A/Stockholm/89/2009|A_/_H3N2|MP
EPI_ISL_68568|2009.581_(Day_unknown)|A/Stockholm/90/2009|A_/_H3N2|MP
EPI_ISL_68569|2009.581_(Day_unknown)|A/Stockholm/91/2009|A_/_H3N2|MP
EPI_ISL_68570|2009.688|A/Stockholm/94/2009|A_/_H3N2|MP
EPI_ISL_68571|2009.668|A/Umea/4/2009|A_/_H3N2|MP
EPI_ISL_68572|2009.003|A/Umea/5/2009|A_/_H3N2|MP
EPI_ISL_68573|2009.608|A/Orebro/4/2009|A_/_H3N2|MP
EPI_ISL_68574|2009.907|A/Stockholm/112/2009|A_/_H3N2|MP
EPI_ISL_68575|2009.904|A/Gothenburg/3/2009|A_/_H3N2|MP
EPI_ISL_33573|2009.373|A/Chile/8945/2009|A_/_H1N1|MP
EPI_ISL_33574|2009.375|A/Chile/8949/2009|A_/_H1N1|MP
EPI_ISL_33575|2009.378|A/Chile/8976/2009|A_/_H1N1|MP
EPI_ISL_33572|2009.408|A/Chile/867/2009|A_/_H1N1|MP
EPI_ISL_33571|2009.414|A/Chile/1175/2009|A_/_H1N1|MP
EPI_ISL_32473|2009.433|A/Chile/2407/2009|A_/_H1N1|MP
EPI_ISL_68745|2009.789|A/North_Carolina/43/2009|A_/_H1N1|MP
EPI_ISL_68746|2009.718|A/North_Carolina/44/2009|A_/_H1N1|MP
EPI_ISL_68747|2009.748|A/North_Carolina/45/2009|A_/_H1N1|MP
EPI_ISL_33585|2009.458|A/Singapore/92/2009|A_/_H1N1|MP
EPI_ISL_32468|2009.414|A/Chile/1174/2009|A_/_H1N1|MP
EPI_ISL_32469|2009.433|A/Chile/2408/2009|A_/_H1N1|MP
EPI_ISL_32470|2009.425|A/Chile/2060/2009|A_/_H1N1|MP
EPI_ISL_32471|2009.425|A/Chile/2085/2009|A_/_H1N1|MP
EPI_ISL_32472|2009.425|A/Chile/2095/2009|A_/_H1N1|MP
EPI_ISL_68748|2009.770|A/Arkansas/07/2009|A_/_H1N1|MP
EPI_ISL_68749|2009.789|A/Arizona/18/2009|A_/_H1N1|MP
EPI_ISL_68750|2009.800|A/Minnesota/23/2009|A_/_H1N1|MP
EPI_ISL_68751|2009.844|A/Minnesota/18/2009|A_/_H1N1|MP
EPI_ISL_68752|2009.915|A/New_Hampshire/27/2009|A_/_H1N1|MP
EPI_ISL_68753|2009.778|A/Wisconsin/60/2009|A_/_H1N1|MP
EPI_ISL_68754|2009.825|A/Utah/58/2009|A_/_H1N1|MP
EPI_ISL_68755|2009.712|A/North_Carolina/58/2009|A_/_H1N1|MP
EPI_ISL_68756|2009.915|A/North_Carolina/57/2009|A_/_H1N1|MP
EPI_ISL_68757|2009.877|A/Utah/53/2009|A_/_H1N1|MP
EPI_ISL_68758|2009.000|A/Bayern/69/2009|A_/_H1N1|MP
EPI_ISL_68759|2009.000|A/Nordrhein-Westfalen/79/2009|A_/_H1N1|MP
EPI_ISL_68760|2009.811|A/Uganda/0543/2009|A_/_H1N1|MP
EPI_ISL_68761|2009.811|A/Uganda/0543/2009|A_/_H1N1|MP
EPI_ISL_68762|2009.915|A/Vietnam/2043/2009|A_/_H1N1|MP
EPI_ISL_68763|2009.682|A/Vietnam/3305/2009|A_/_H1N1|MP
EPI_ISL_68764|2009.438|A/Minnesota/22/2009|A_/_H1N1|MP
EPI_ISL_68765|2009.759|A/Minnesota/24/2009|A_/_H1N1|MP
EPI_ISL_68766|2009.937|A/Colorado/17/2009|A_/_H1N1|MP
EPI_ISL_68767|2009.915|A/Montana/22/2009|A_/_H1N1|MP
EPI_ISL_33564|2009.458|A/Argentina/7649/2009|A_/_H1N1|MP
EPI_ISL_33567|2009.460|A/Argentina/8019/2009|A_/_H1N1|MP
EPI_ISL_69004|2009.329_(Day_unknown)|A/England/195/2009|A_/_H1N1|MP
EPI_ISL_69005|2009.929|A/Florida/30/2009|A_/_H1N1|MP
EPI_ISL_69006|2009.940|A/Florida/31/2009|A_/_H1N1|MP
EPI_ISL_35007|2009.510|A/Georgia/08/2009|A_/_H1N1|MP
EPI_ISL_69007|2009.836|A/Gyeongnam/11177/2009|A_/_H1N1|MP
EPI_ISL_69008|2009.773|A/Hawaii/28/2009|A_/_H1N1|MP
EPI_ISL_69009|2009.822|A/Hawaii/29/2009|A_/_H1N1|MP
EPI_ISL_69010|2009.836|A/Hawaii/30/2009|A_/_H1N1|MP
EPI_ISL_69011|2009.858|A/Illinois/19/2009|A_/_H1N1|MP
EPI_ISL_69013|2009.934|A/Indiana/20/2009|A_/_H1N1|MP
EPI_ISL_69014|2009.940|A/Indiana/21/2009|A_/_H1N1|MP
EPI_ISL_69015|2009.770|A/Kentucky/24/2009|A_/_H1N1|MP
EPI_ISL_35013|2009.512|A/Kenya/126/2009|A_/_H1N1|MP
EPI_ISL_69016|2009.962|A/Maine/14/2009|A_/_H1N1|MP
EPI_ISL_69017|2009.855|A/Michigan/27/2009|A_/_H1N1|MP
EPI_ISL_69018|2009.866|A/Minnesota/20/2009|A_/_H1N1|MP
EPI_ISL_69019|2009.732|A/Minnesota/21/2009|A_/_H1N1|MP
EPI_ISL_69020|2009.860|A/Mississippi/07/2009|A_/_H1N1|MP
EPI_ISL_69021|2009.858|A/New_Jersey/11/2009|A_/_H1N1|MP
EPI_ISL_69022|2009.852|A/New_Mexico/09/2009|A_/_H1N1|MP
EPI_ISL_69023|2009.795|A/North_Carolina/53/2009|A_/_H1N1|MP
EPI_ISL_69024|2009.932|A/North_Carolina/56/2009|A_/_H1N1|MP
EPI_ISL_69025|2009.844|A/North_Dakota/15/2009|A_/_H1N1|MP
EPI_ISL_69026|2009.918|A/North_Dakota/16/2009|A_/_H1N1|MP
EPI_ISL_69027|2009.000|A/Norway/3206/2009|A_/_H1N1|MP
EPI_ISL_69028|2009.789|A/Ontario/RV3226/2009|A_/_H1N1|MP
EPI_ISL_69029|2009.929|A/Puerto_Rico/51/2009|A_/_H1N1|MP
EPI_ISL_34544|2009.471|A/Singapore/93/2009|A_/_H1N1|MP
EPI_ISL_69031|2009.879|A/Utah/57/2009|A_/_H1N1|MP
EPI_ISL_69032|2009.932|A/Wisconsin/59/2009|A_/_H1N1|MP
EPI_ISL_69033|2009.247_(Day_unknown)|A/ENG/204/2009|A_/_H1N1|MP
EPI_ISL_69034|2009.329_(Day_unknown)|A/ENG/256/2009|A_/_H1N1|MP
EPI_ISL_69035|2009.329_(Day_unknown)|A/ENG/264/2009|A_/_H1N1|MP
EPI_ISL_69036|2009.247_(Day_unknown)|A/ENG/202/2009|A_/_H1N1|MP
EPI_ISL_69037|2009.329_(Day_unknown)|A/Eng/XFL00481/2009|A_/_H1N1|MP
EPI_ISL_69038|2009.329_(Day_unknown)|A/ENG/265/2009|A_/_H1N1|MP
EPI_ISL_69039|2009.247_(Day_unknown)|A/Eng/91800799/2009|A_/_H1N1|MP
EPI_ISL_69040|2009.247_(Day_unknown)|A/ENG/205/2009|A_/_H1N1|MP
EPI_ISL_69041|2009.329_(Day_unknown)|A/ENG/201/2009|A_/_H1N1|MP
EPI_ISL_69042|2009.247_(Day_unknown)|A/ENG/551/2009|A_/_H1N1|MP
EPI_ISL_69043|2009.329_(Day_unknown)|A/ENG/263/2009|A_/_H1N1|MP
EPI_ISL_69044|2009.329_(Day_unknown)|A/ENG/247/2009|A_/_H1N1|MP
EPI_ISL_69045|2009.414_(Day_unknown)|A/ENG/541/2009|A_/_H1N1|MP
EPI_ISL_69046|2009.414_(Day_unknown)|A/ENG/389/2009|A_/_H1N1|MP
EPI_ISL_69047|2009.414_(Day_unknown)|A/ENG/392/2009|A_/_H1N1|MP
EPI_ISL_69048|2009.414_(Day_unknown)|A/ENG/398/2009|A_/_H1N1|MP
EPI_ISL_69049|2009.414_(Day_unknown)|A/ENG/411/2009|A_/_H1N1|MP
EPI_ISL_69050|2009.414_(Day_unknown)|A/ENG/434/2009|A_/_H1N1|MP
EPI_ISL_69051|2009.247_(Day_unknown)|A/Eng/91800797/2009|A_/_H1N1|MP
EPI_ISL_69052|2009.247_(Day_unknown)|A/Eng/XFL00137/2009|A_/_H1N1|MP
EPI_ISL_69089|2009.477|A/swine/Argentina/SAGiles-31215/2009|A_/_H1N1|MP
EPI_ISL_69119|2008.000|A/equine/Hokkaido/I828/2008|A_/_H3N8|MP
EPI_ISL_25971|2008.000|A/Perth/201/2008|A_/_H3N2|MP
EPI_ISL_69320|2009.616|A/Georgia/24/2009|A_/_H3N2|MP
EPI_ISL_69321|2009.797|A/Ohio/17/2009|A_/_H3N2|MP
EPI_ISL_69322|2009.819|A/Uganda/548/2009|A_/_H3N2|MP
EPI_ISL_69323|2009.836|A/Nigeria/945/2009|A_/_H3N2|MP
EPI_ISL_69324|2009.836|A/Nigeria/946/2009|A_/_H3N2|MP
EPI_ISL_69325|2009.715|A/India/2710/2009|A_/_H3N2|MP
EPI_ISL_69326|2009.627|A/India/2751/2009|A_/_H3N2|MP
EPI_ISL_69327|2009.778|A/Hong_Kong/33219/2009|A_/_H3N2|MP
EPI_ISL_69328|2009.868|A/Hong_Kong/34341/2009|A_/_H3N2|MP
EPI_ISL_69329|2009.340|A/Vietnam/312/2009|A_/_H3N2|MP
EPI_ISL_69330|2009.419|A/Vietnam/1769/2009|A_/_H3N2|MP
EPI_ISL_69331|2009.400|A/Vietnam/63/2009|A_/_H3N2|MP
EPI_ISL_69332|2009.419|A/Vietnam/1770/2009|A_/_H3N2|MP
EPI_ISL_69333|2009.573|A/Vietnam/2153/2009|A_/_H3N2|MP
EPI_ISL_69334|2009.395|A/Vietnam/0941/2009|A_/_H3N2|MP
EPI_ISL_69335|2009.849|A/Hong_Kong/34114/2009|A_/_H3N2|MP
EPI_ISL_69348|2009.000|A/Wisconsin/56/2009|A_/_H3N2|MP
EPI_ISL_69705|2009.723|A/Uganda/0132/2009|A_/_H1N1|MP
EPI_ISL_69706|2009.633|A/India/2757/2009|A_/_H1N1|MP
EPI_ISL_69707|2009.548|A/India/3414/2009|A_/_H1N1|MP
EPI_ISL_69708|2009.792|A/Hong_Kong/33773/2009|A_/_H1N1|MP
EPI_ISL_69709|2009.803|A/Hong_Kong/33774/2009|A_/_H1N1|MP
EPI_ISL_69710|2009.808|A/Hong_Kong/33775/2009|A_/_H1N1|MP
EPI_ISL_69711|2009.553|A/Vietnam/2036/2009|A_/_H1N1|MP
EPI_ISL_69712|2009.452|A/Vietnam/1808/2009|A_/_H1N1|MP
EPI_ISL_69716|2009.000|A/Colombia/4335/2009|A_/_H3N2|MP
EPI_ISL_69717|2009.647|A/Oklahoma/09/2009|A_/_H3N2|MP
EPI_ISL_69726|2009.962|A/Barnaul/04/2009|A_/_H1N1|MP
EPI_ISL_69727|2009.907|A/Bishkek/03/2009|A_/_H1N1|MP
EPI_ISL_69728|2009.951|A/Magadan/02/2009|A_/_H1N1|MP
EPI_ISL_69733|2009.825|A/Hong_Kong/33982/2009|A_/_H9N2|MP
EPI_ISL_69734|2009.923|A/Hong_Kong/35820/2009|A_/_H9N2|MP
EPI_ISL_69735|2008.973|A/Hong_Kong/3239/2008|A_/_H9N2|MP
EPI_ISL_69743|2009.000|A/equine/Yokohama/aq19/2009|A_/_H3N8|MP
EPI_ISL_69746|2009.000|A/grey_heron/Chabarovsk|A_/_H3N8|MP
EPI_ISL_69747|2009.000|A/(Puerto_Rico/8/1934-Korea/426/1968)|A_/_H2N2|MP
EPI_ISL_69781|2009.000|A/NWS-F|A_/_H1N2|MP
EPI_ISL_69786|2008.000|A/NYMC_X-149C6(Puerto_Rico/8/1934-Wyoming/03/2003)|A_/_H3N2|MP
EPI_ISL_69787|2008.000|A/NYMC_X-157A(Puerto_Rico/8/1934-New_York/55/2004)|A_/_H3N2|MP
EPI_ISL_69788|2008.000|A/NYMC_X-157B(Puerto_Rico/8/1934-New_York/55/2004)|A_/_H3N2|MP
EPI_ISL_69789|2008.000|A/NYMC_X-161(Puerto_Rico/8/1934-Wisconsin/67/2005)|A_/_H3N2|MP
EPI_ISL_69790|2008.000|A/NYMC_X-161A(Puerto_Rico/8/1934-Wisconsin/67/2005)|A_/_H3N1|MP
EPI_ISL_69791|2008.000|A/NYMC_X-161B(Puerto_Rico/8/1934-Wisconsin/67/2005)|A_/_H3N2|MP
EPI_ISL_69792|2008.000|A/NYMC_X-163(NYMC_X-157-St._Petersburg/8/2006)|A_/_H1N1|MP
EPI_ISL_69793|2008.000|A/NYMC_X-163A(NYMC_X-157-St._Petersburg/8/2006)|A_/_H1N1|MP
EPI_ISL_69794|2008.000|A/NYMC_X-163B(NYMC_X-157-St._Petersburg/8/2006)|A_/_H1N1|MP
EPI_ISL_69795|2008.000|A/NYMC_X-171(Puerto_Rico/8/1934-Brisbane/10/2007)|A_/_H3N2|MP
EPI_ISL_69796|2008.000|A/NYMC_X-171A(Puerto_Rico/8/1934-Brisbane/10/2007)|A_/_H3N2|MP
EPI_ISL_69797|2008.000|A/NYMC_X-171B(Puerto_Rico/8/1934-Brisbane/10/2007)|A_/_H3N2|MP
EPI_ISL_69828|2008.000|A/X-113(X-31B-Texas/36/1991)|A_/_H1N1|MP
EPI_ISL_69829|2008.000|A/X-117(Puerto_Rico/8/1934-Beijing/32/1992)|A_/_H3N2|MP
EPI_ISL_69830|2009.000|A/X-119(Puerto_Rico/8/1934-Harbin/15/1992)|A_/_H3N2|MP
EPI_ISL_69831|2009.000|A/X-127(Puerto_Rico/8/1934-Beijing/262/1995)|A_/_H1N1|MP
EPI_ISL_69832|2009.000|A/X-135(Puerto_Rico/8/1934-Japan/305/1957)|A_/_H2N2|MP
EPI_ISL_69833|2009.000|A/X-141(Puerto_Rico/8/1934-Panama/2007/1999)|A_/_H3N2|MP
EPI_ISL_69835|2009.000|A/X-31B(Puerto_Rico/8/1934-Aichi/2/1968)|A_/_H3N2|MP
EPI_ISL_69837|2008.000|A/X-53A(Puerto_Rico/8/1934-New_Jersey/11/1976)|A_/_H1N1|MP
EPI_ISL_69937|2009.000|A/reassortant/IVR108(Sydney/5/1995_x_Puerto_Rico/8/1934)|A_/_H3N2|MP
EPI_ISL_69938|2009.000|A/reassortant/IVR135(Kumamoto/102/2002_x_Puerto_Rico/8/1934)|A_/_H3N2|MP
EPI_ISL_69939|2009.000|A/reassortant/IVR139(Wellington/1/2004_x_Puerto_Rico/8/1934)|A_/_H3N2|MP
EPI_ISL_69940|2009.000|A/reassortant/IVR147(Brisbane/10/2007_x_Puerto_Rico/8/1934)|A_/_H3N2|MP
EPI_ISL_69940|2009.000|A/reassortant/IVR147(Brisbane/10/2007_x_Puerto_Rico/8/1934)|A_/_H3N2|MP
EPI_ISL_69941|2009.000|A/reassortant/RESVIR17(Panama/2007/1999_x_Puerto_Rico/8/1934)|A_/_H3N2|MP
EPI_ISL_69941|2009.000|A/reassortant/RESVIR17(Panama/2007/1999_x_Puerto_Rico/8/1934)|A_/_H3N2|MP
EPI_ISL_69942|2009.000|A/reassortant/RESVIR9(Nanchang/933/1995_x_Puerto_Rico/8/1934)|A_/_H3N2|MP
EPI_ISL_69943|2009.000|A/reassortant/X147(Wyoming/3/2003_x_Puerto_Rico/8/1934)|A_/_H3N2|MP
EPI_ISL_69943|2009.000|A/reassortant/X147(Wyoming/3/2003_x_Puerto_Rico/8/1934)|A_/_H3N2|MP
EPI_ISL_69944|2009.000|A/reassortant/X157(New_York/55/2004_x_Puerto_Rico/8/1934)|A_/_H3N2|MP
EPI_ISL_69945|2009.000|A/reassortant/X161(Wisconsin/67/2005_x_Puerto_Rico/8/1934)|A_/_H3N2|MP
EPI_ISL_69945|2009.000|A/reassortant/X161(Wisconsin/67/2005_x_Puerto_Rico/8/1934)|A_/_H3N2|MP
EPI_ISL_69799|2009.000|A/New_York/1682-WC_RG1/2009|A_/_H1N1|MP
EPI_ISL_70157|2008.011|A/Gunma/07G002/2008|A_/_H1N1|MP
EPI_ISL_70158|2008.074|A/Gunma/07G006/2008|A_/_H1N1|MP
EPI_ISL_70159|2009.011|A/Gunma/08G006/2009|A_/_H1N1|MP
EPI_ISL_70161|2009.033|A/Hokkaido/08H024/2009|A_/_H1N1|MP
EPI_ISL_70163|2008.055|A/Kyoto/07K303/2008|A_/_H1N1|MP
EPI_ISL_70164|2008.074|A/Kyoto/07K316/2008|A_/_H1N1|MP
EPI_ISL_70165|2008.169|A/Kyoto/07K454/2008|A_/_H1N1|MP
EPI_ISL_70166|2009.016|A/Kyoto/08K056/2009|A_/_H1N1|MP
EPI_ISL_70167|2008.016|A/Nagasaki/07N005/2008|A_/_H1N1|MP
EPI_ISL_70168|2008.137|A/Nagasaki/07N011/2008|A_/_H1N1|MP
EPI_ISL_70169|2008.036|A/Nagasaki/07N020/2008|A_/_H1N1|MP
EPI_ISL_70170|2008.137|A/Nagasaki/07N035/2008|A_/_H1N1|MP
EPI_ISL_70171|2009.025|A/Nagasaki/08N006/2009|A_/_H1N1|MP
EPI_ISL_70172|2008.131|A/Niigata/07F102/2008|A_/_H1N1|MP
EPI_ISL_70173|2008.139|A/Niigata/07F125/2008|A_/_H1N1|MP
EPI_ISL_70174|2008.183|A/Niigata/07F191/2008|A_/_H1N1|MP
EPI_ISL_70175|2009.036|A/Niigata/08F031/2009|A_/_H1N1|MP
EPI_ISL_70176|2009.049|A/Niigata/08F093/2009|A_/_H1N1|MP
EPI_ISL_70177|2009.068|A/Niigata/08F188/2009|A_/_H1N1|MP
EPI_ISL_70178|2008.997|A/Tottori/08T010/2008|A_/_H1N1|MP
EPI_ISL_70179|2008.158|A/Yokohama/78/2008|A_/_H1N1|MP
EPI_ISL_70196|2009.512|A/Vietnam/409/2009|A_/_H3N2|MP
EPI_ISL_70197|2009.340|A/Vietnam/936/2009|A_/_H3N2|MP
EPI_ISL_70198|2009.740|A/Hawaii/31/2009|A_/_H3N2|MP
EPI_ISL_70199|2009.704|A/Mexico/5270/2009|A_/_H3N2|MP
EPI_ISL_70200|2009.704|A/Mexico/5270/2009|A_/_H3N2|MP
EPI_ISL_70201|2009.677|A/Mexico/7880/2009|A_/_H3N2|MP
EPI_ISL_70202|2009.597|A/Mexico/5206/2009|A_/_H3N2|MP
EPI_ISL_70204|2009.605|A/Mexico/5565/2009|A_/_H3N2|MP
EPI_ISL_70205|2009.625|A/Mexico/5824/2009|A_/_H3N2|MP
EPI_ISL_70206|2009.611|A/Mexico/5997/2009|A_/_H3N2|MP
EPI_ISL_70207|2009.937|A/Kuwait/4562/2009|A_/_H3N2|MP
EPI_ISL_70208|2009.707|A/Taiwan/967/2009|A_/_H3N2|MP
EPI_ISL_70209|2009.819|A/Hunan-Xiangxiang/442/2009|A_/_H3N2|MP
EPI_ISL_70210|2009.819|A/Tianjin-Ninghe/39/2009|A_/_H3N2|MP
EPI_ISL_70211|2009.819|A/Tianjin-Ninghe/312/2009|A_/_H3N2|MP
EPI_ISL_70212|2009.899|A/Beijing-Huairou/11088/2009|A_/_H3N2|MP
EPI_ISL_70213|2009.893|A/Tianjin-Hexi/1471/2009|A_/_H3N2|MP
EPI_ISL_70216|2009.605|A/Kenya/4250/2009|A_/_H1N1|MP
EPI_ISL_70217|2009.836|A/Sichuan-Dongqu/1836/2009|A_/_H1N1|MP
EPI_ISL_70218|2009.838|A/Beijing-Chaoyang/11401/2009|A_/_H1N1|MP
EPI_ISL_70219|2009.841|A/Beijing-Chaoyang/11405/2009|A_/_H1N1|MP
EPI_ISL_30500|2009.252|A/Mexico/4108/2009|A_/_H1N1|MP
EPI_ISL_70244|2009.337|A/Texas/45/2009|A_/_H1N1|MP
EPI_ISL_70245|2009.775|A/Arkansas/08/2009|A_/_H1N1|MP
EPI_ISL_70246|2009.847|A/Texas/72/2009|A_/_H1N1|MP
EPI_ISL_70247|2009.855|A/Texas/73/2009|A_/_H1N1|MP
EPI_ISL_70248|2009.841|A/Washington/65/2009|A_/_H1N1|MP
EPI_ISL_70249|2009.852|A/Arizona/19/2009|A_/_H1N1|MP
EPI_ISL_70250|2009.863|A/Oklahoma/05/2009|A_/_H1N1|MP
EPI_ISL_70251|2009.803|A/New_Mexico/12/2009|A_/_H1N1|MP
EPI_ISL_70252|2009.805|A/New_Mexico/13/2009|A_/_H1N1|MP
EPI_ISL_70253|2009.808|A/New_Mexico/14/2009|A_/_H1N1|MP
EPI_ISL_70254|2009.816|A/New_Mexico/11/2009|A_/_H1N1|MP
EPI_ISL_70257|2009.896|A/California/41/2009|A_/_H1N1|MP
EPI_ISL_70258|2009.918|A/California/42/2009|A_/_H1N1|MP
EPI_ISL_70259|2009.921|A/Nevada/20/2009|A_/_H1N1|MP
EPI_ISL_70260|2009.847|A/District_Of_Columbia/13/2009|A_/_H1N1|MP
EPI_ISL_70261|2009.932|A/Iowa/14/2009|A_/_H1N1|MP
EPI_ISL_70262|2009.838|A/Kansas/26/2009|A_/_H1N1|MP
EPI_ISL_70264|2009.874|A/Utah/59/2009|A_/_H1N1|MP
EPI_ISL_70265|2009.000|A/Kentucky/25/2009|A_/_H1N1|MP
EPI_ISL_68768|2009.858|A/Kentucky/22/2009|A_/_H1N1|MP
EPI_ISL_68769|2009.921|A/Utah/55/2009|A_/_H1N1|MP
EPI_ISL_68777|2009.896|A/Colorado/15/2009|A_/_H1N1|MP
EPI_ISL_68770|2009.849|A/Michigan/26/2009|A_/_H1N1|MP
EPI_ISL_70266|2009.904|A/Ohio/20/2009|A_/_H1N1|MP
EPI_ISL_70267|2009.836|A/Kaliningrad/01/2009|A_/_H1N1|MP
EPI_ISL_70268|2009.912|A/St_Petersburg/59/2009|A_/_H1N1|MP
EPI_ISL_70269|2009.912|A/Belgorod/01/2009|A_/_H1N1|MP
EPI_ISL_70270|2009.912|A/Belgorod/05/2009|A_/_H1N1|MP
EPI_ISL_70271|2009.912|A/Voronezh/01/2009|A_/_H1N1|MP
EPI_ISL_70272|2009.803|A/North_Carolina/38/2009|A_/_H1N1|MP
EPI_ISL_70273|2009.866|A/Arkansas/09/2009|A_/_H1N1|MP
EPI_ISL_70274|2009.929|A/Arizona/20/2009|A_/_H1N1|MP
EPI_ISL_70276|2009.452|A/Hungary/20/2009|A_/_H1N1|MP
EPI_ISL_70277|2009.553|A/Hungary/33/2009|A_/_H1N1|MP
EPI_ISL_68773|2009.797|A/Haiti/534/2009|A_/_H1N1|MP
EPI_ISL_70278|2009.877|A/Alaska/44/2009|A_/_H1N1|MP
EPI_ISL_70279|2009.888|A/Hong_Kong/34360/2009|A_/_H1N1|MP
EPI_ISL_70280|2009.882|A/Oregon/37/2009|A_/_H1N1|MP
EPI_ISL_70281|2009.929|A/Maine/15/2009|A_/_H1N1|MP
EPI_ISL_70282|2009.581|A/Texas/71/2009|A_/_H1N1|MP
EPI_ISL_70294|2009.915|A/Dundgobi/9746/2009|A_/_H1N1|MP
EPI_ISL_70313|2009.956|A/Mississippi/09/2009|A_/_H1N1|MP
EPI_ISL_70314|2009.986|A/Montana/25/2009|A_/_H1N1|MP
EPI_ISL_70315|2009.849|A/North_Carolina/59/2009|A_/_H1N1|MP
EPI_ISL_70316|2009.904|A/Kansas/27/2009|A_/_H1N1|MP
EPI_ISL_70318|2009.778|A/Colombia/4117/2009|A_/_H1N1|MP
EPI_ISL_70319|2009.964|A/Bangladesh/3009/2009|A_/_H1N1|MP
EPI_ISL_70320|2009.666|A/Peru/8109/2009|A_/_H1N1|MP
EPI_ISL_70321|2009.923|A/Pennsylvania/31/2009|A_/_H1N1|MP
EPI_ISL_70322|2009.803|A/Bangladesh/2872/2009|A_/_H1N1|MP
EPI_ISL_70324|2009.855|A/Taiwan/1127/2009|A_/_H1N1|MP
EPI_ISL_70326|2009.964|A/Delaware/18/2009|A_/_H1N1|MP
EPI_ISL_70327|2009.956|A/Connecticut/18/2009|A_/_H1N1|MP
EPI_ISL_70328|2009.879|A/Mexico/476/2009|A_/_H1N1|MP
EPI_ISL_70329|2009.942|A/Vermont/29/2009|A_/_H1N1|MP
EPI_ISL_70330|2009.945|A/Vermont/28/2009|A_/_H1N1|MP
EPI_ISL_70331|2009.959|A/Kansas/25/2009|A_/_H1N1|MP
EPI_ISL_70332|2009.997|A/Minnesota/38/2009|A_/_H1N1|MP
EPI_ISL_70333|2009.948|A/Maryland/36/2009|A_/_H1N1|MP
EPI_ISL_70334|2009.995|A/Rhode_Island/25/2009|A_/_H1N1|MP
EPI_ISL_70335|2009.707|A/South_Carolina/18/2009|A_/_H1N1|MP
EPI_ISL_70336|2009.816|A/Mexico/1138/2009|A_/_H1N1|MP
EPI_ISL_70337|2009.932|A/New_Jersey/13/2009|A_/_H1N1|MP
EPI_ISL_70338|2009.959|A/Virginia/27/2009|A_/_H1N1|MP
EPI_ISL_70339|2009.885|A/Guangdong-Xinxing/SWL1621/2009|A_/_H1N1|MP
EPI_ISL_70340|2009.781|A/Kobe/92297/2009|A_/_H1N1|MP
EPI_ISL_70341|2009.923|A/Hebei-Yuhua/SWL1441/2009|A_/_H1N1|MP
EPI_ISL_70342|2009.923|A/IIV-Anadyr/177/2009|A_/_H1N1|MP
EPI_ISL_70364|2009.000|A/reassortant/NIBRG-14(Viet_Nam/1194/2004_x_Puerto_Rico/8/1934)|A_/_H5N1|MP
EPI_ISL_70400|2009.915_(Day_unknown)|A/goose/Germany/R3160/09|A_/_H5N2|MP
EPI_ISL_70407|2008.055|A/Mexico/UASLP-003/2008|A_/_H1N1|MP
EPI_ISL_70409|2009.323|A/Mexico/UASLP-004/2009|A_/_H1N1|MP
EPI_ISL_70412|2009.682|A/Jiangsu-Quanshan/377/2009|A_/_H1N1|MP
EPI_ISL_70413|2009.688|A/Beijing-Chaoyang/1792/2009|A_/_H1N1|MP
EPI_ISL_70414|2009.726|A/Zhejiang-Liandu/1339/2009|A_/_H1N1|MP
EPI_ISL_70415|2009.726|A/Sichuan-Xiqu/325/2009|A_/_H1N1|MP
EPI_ISL_70416|2009.786|A/Beijing-Chaoyang/11230/2009|A_/_H1N1|MP
EPI_ISL_70417|2009.792|A/Beijing-Chaoyang/11263/2009|A_/_H1N1|MP
EPI_ISL_70418|2009.805|A/Fujian-Shanghang/523/2009|A_/_H1N1|MP
EPI_ISL_70419|2009.510|A/Hong_Kong/4458/2009|A_/_H1N1|MP
EPI_ISL_70420|2009.600|A/Hong_Kong/14775/2009|A_/_H1N1|MP
EPI_ISL_70421|2009.616|A/Kenya/1720/2009|A_/_H1N1|MP
EPI_ISL_70443|2009.000|A/Perth/16/2009_NIB-64|A_/_H3N2|MP
EPI_ISL_70445|2009.000|A/Guangdong-Luohu/1256/2009_X-185XP|A_/_H3N2|MP
EPI_ISL_70446|2009.000|A/Guangdong-Luohu/1256/2009_X-185XP|A_/_H3N2|MP
EPI_ISL_70447|2009.000|A/Victoria/210/2009_X-187|A_/_H3N2|MP
EPI_ISL_70448|2009.000|A/Victoria/210/2009_X-187|A_/_H3N2|MP
EPI_ISL_70203|2009.597|A/Mexico/5216/2009|A_/_H3N2|MP
EPI_ISL_70452|2009.792|A/Hong_Kong/33773/2009|A_/_H1N1|MP
EPI_ISL_70476|2009.567|A/Kansas/13/2009|A_/_H3N2|MP
EPI_ISL_70478|2009.616|A/Malaysia/10226/2009|A_/_H1N1|MP
EPI_ISL_70479|2009.633|A/Malaysia/12617/2009|A_/_H1N1|MP
EPI_ISL_70517|2009.408|A/Singapore/GN285/2009|A_/_H1N1|MP
EPI_ISL_70520|2009.551|A/Malaysia/5259/2009|A_/_H1N1|MP
EPI_ISL_70519|2009.551|A/Malaysia/5259/2009|A_/_H1N1|MP
EPI_ISL_70618|2009.471|A/Thailand/CU-B97/2009|A_/_H1N1|MP
EPI_ISL_70619|2009.499|A/Thailand/CU-B267/2009|A_/_H1N1|MP
EPI_ISL_70620|2009.668|A/Thailand/CU-H565/2009|A_/_H1N1|MP
EPI_ISL_70621|2009.827|A/Thailand/CU-B1672/2009|A_/_H3N2|MP
EPI_ISL_70622|2009.858|A/Thailand/CU-B1697/2009|A_/_H3N2|MP
EPI_ISL_70623|2009.458|A/Thailand/CU-H16/2009|A_/_H3N2|MP
EPI_ISL_70643|2009.030|A/Sweden/1/2009|A_/_H1N1|MP
EPI_ISL_70644|2008.951|A/Sweden/12/2008|A_/_H3N2|MP
EPI_ISL_70645|2008.964|A/Sweden/11/2008|A_/_H3N2|MP
EPI_ISL_70646|2008.962|A/Sweden/10/2008|A_/_H1N1|MP
EPI_ISL_70647|2008.959|A/Sweden/9/2008|A_/_H3N2|MP
EPI_ISL_70648|2008.937|A/Sweden/8/2008|A_/_H1N1|MP
EPI_ISL_70649|2008.937|A/Sweden/7/2008|A_/_H3N2|MP
EPI_ISL_70650|2008.934|A/Sweden/6/2008|A_/_H3N2|MP
EPI_ISL_70651|2008.918|A/Sweden/5/2008|A_/_H3N2|MP
EPI_ISL_70652|2008.839|A/Sweden/4/2008|A_/_H3N2|MP
EPI_ISL_70653|2008.787|A/Sweden/3/2008|A_/_H3N2|MP
EPI_ISL_70654|2009.129|A/Stockholm/47/2009|A_/_H3N2|MP
EPI_ISL_70655|2009.126|A/Stockholm/46/2009|A_/_H1N1|MP
EPI_ISL_70656|2008.973|A/Stockholm/33/2008|A_/_H3N2|MP
EPI_ISL_70657|2008.959|A/Stockholm/32/2008|A_/_H3N2|MP
EPI_ISL_70658|2009.162|A/Umea/3/2009|A_/_H3N2|MP
EPI_ISL_70659|2009.090|A/Umea/2/2009|A_/_H3N2|MP
EPI_ISL_70660|2009.060|A/Umea/1/2009|A_/_H3N2|MP
EPI_ISL_70661|2009.112|A/Stockholm/27/2009|A_/_H3N2|MP
EPI_ISL_70662|2009.112|A/Stockholm/26/2009|A_/_H3N2|MP
EPI_ISL_70663|2009.110|A/Stockholm/25/2009|A_/_H3N2|MP
EPI_ISL_70664|2008.992|A/Stockholm/31/2008|A_/_H3N2|MP
EPI_ISL_70665|2008.962|A/Stockholm/30/2008|A_/_H1N1|MP
EPI_ISL_70666|2008.959|A/Stockholm/28/2008|A_/_H1N1|MP
EPI_ISL_70667|2008.934|A/Stockholm/29/2008|A_/_H1N1|MP
EPI_ISL_70668|2009.022|A/Stockholm/5/2009|A_/_H1N1|MP
EPI_ISL_70669|2009.011|A/Stockholm/8/2009|A_/_H1N1|MP
EPI_ISL_70670|2009.058|A/Stockholm/21/2009|A_/_H3N2|MP
EPI_ISL_70671|2009.058|A/Stockholm/20/2009|A_/_H3N2|MP
EPI_ISL_70672|2009.537|A/Australia/1/2009|A_/_H1N1|MP
EPI_ISL_70673|2009.548|A/Australia/10/2009|A_/_H1N1|MP
EPI_ISL_70674|2009.548|A/Australia/11/2009|A_/_H1N1|MP
EPI_ISL_70675|2009.548|A/Australia/12/2009|A_/_H1N1|MP
EPI_ISL_70676|2009.548|A/Australia/13/2009|A_/_H1N1|MP
EPI_ISL_70677|2009.548|A/Australia/14/2009|A_/_H1N1|MP
EPI_ISL_70678|2009.548|A/Australia/15/2009|A_/_H1N1|MP
EPI_ISL_70679|2009.551|A/Australia/16/2009|A_/_H1N1|MP
EPI_ISL_70680|2009.551|A/Australia/20/2009|A_/_H1N1|MP
EPI_ISL_70681|2009.551|A/Australia/21/2009|A_/_H1N1|MP
EPI_ISL_70682|2009.553|A/Australia/23/2009|A_/_H1N1|MP
EPI_ISL_70684|2009.551|A/Australia/24/2009|A_/_H1N1|MP
EPI_ISL_70685|2009.553|A/Australia/25/2009|A_/_H1N1|MP
EPI_ISL_70686|2009.553|A/Australia/26/2009|A_/_H1N1|MP
EPI_ISL_70687|2009.553|A/Australia/27/2009|A_/_H1N1|MP
EPI_ISL_70688|2009.556|A/Australia/28/2009|A_/_H1N1|MP
EPI_ISL_70689|2009.556|A/Australia/29/2009|A_/_H1N1|MP
EPI_ISL_70690|2009.556|A/Australia/31/2009|A_/_H1N1|MP
EPI_ISL_70691|2009.556|A/Australia/32/2009|A_/_H1N1|MP
EPI_ISL_70692|2009.559|A/Australia/35/2009|A_/_H1N1|MP
EPI_ISL_70693|2009.559|A/Australia/36/2009|A_/_H1N1|MP
EPI_ISL_70683|2009.058|A/Stockholm/19/2009|A_/_H3N2|MP
EPI_ISL_70694|2009.559|A/Australia/37/2009|A_/_H1N1|MP
EPI_ISL_70695|2009.559|A/Australia/39/2009|A_/_H1N1|MP
EPI_ISL_70696|2009.559|A/Australia/40/2009|A_/_H1N1|MP
EPI_ISL_70697|2009.562|A/Australia/42/2009|A_/_H1N1|MP
EPI_ISL_70698|2009.564|A/Australia/43/2009|A_/_H1N1|MP
EPI_ISL_70699|2009.564|A/Australia/44/2009|A_/_H1N1|MP
EPI_ISL_70700|2009.567|A/Australia/45/2009|A_/_H1N1|MP
EPI_ISL_70701|2009.567|A/Australia/47/2009|A_/_H1N1|MP
EPI_ISL_70702|2009.567|A/Australia/48/2009|A_/_H1N1|MP
EPI_ISL_70703|2009.570|A/Australia/51/2009|A_/_H1N1|MP
EPI_ISL_70704|2009.573|A/Australia/53/2009|A_/_H1N1|MP
EPI_ISL_70705|2009.622|A/Australia/54/2009|A_/_H1N1|MP
EPI_ISL_70706|2009.575|A/Australia/56/2009|A_/_H1N1|MP
EPI_ISL_70707|2009.581|A/Australia/57/2009|A_/_H1N1|MP
EPI_ISL_70708|2009.581|A/Australia/58/2009|A_/_H1N1|MP
EPI_ISL_70709|2009.584|A/Australia/59/2009|A_/_H1N1|MP
EPI_ISL_70710|2009.584|A/Australia/60/2009|A_/_H1N1|MP
EPI_ISL_70711|2009.586|A/Australia/61/2009|A_/_H1N1|MP
EPI_ISL_70712|2009.586|A/Australia/63/2009|A_/_H1N1|MP
EPI_ISL_70713|2009.586|A/Australia/64/2009|A_/_H1N1|MP
EPI_ISL_70714|2009.586|A/Australia/65/2009|A_/_H1N1|MP
EPI_ISL_70715|2009.589|A/Australia/66/2009|A_/_H1N1|MP
EPI_ISL_70716|2009.592|A/Australia/69/2009|A_/_H1N1|MP
EPI_ISL_70717|2009.542|A/Australia/7/2009|A_/_H1N1|MP
EPI_ISL_70718|2009.595|A/Australia/70/2009|A_/_H1N1|MP
EPI_ISL_70719|2009.605|A/Australia/72/2009|A_/_H1N1|MP
EPI_ISL_70720|2009.611|A/Australia/73/2009|A_/_H1N1|MP
EPI_ISL_70721|2009.633|A/Australia/79/2009|A_/_H1N1|MP
EPI_ISL_70722|2009.649|A/Australia/80/2009|A_/_H1N1|MP
EPI_ISL_70723|2009.668|A/Australia/81/2009|A_/_H1N1|MP
EPI_ISL_70724|2009.668|A/Australia/82/2009|A_/_H1N1|MP
EPI_ISL_70725|2009.548|A/Australia/9/2009|A_/_H1N1|MP
EPI_ISL_70726|2009.458|A/California/VRDL11/2009|A_/_H1N1|MP
EPI_ISL_70727|2009.452|A/California/VRDL12/2009|A_/_H1N1|MP
EPI_ISL_70728|2009.474|A/California/VRDL14/2009|A_/_H1N1|MP
EPI_ISL_70729|2009.471|A/California/VRDL18/2009|A_/_H1N1|MP
EPI_ISL_70730|2009.666|A/California/VRDL72/2009|A_/_H1N1|MP
EPI_ISL_70731|2009.666|A/California/VRDL73/2009|A_/_H1N1|MP
EPI_ISL_70732|2009.605|A/California/VRDL74/2009|A_/_H1N1|MP
EPI_ISL_70733|2009.715|A/California/VRDL75/2009|A_/_H1N1|MP
EPI_ISL_70734|2009.721|A/California/VRDL76/2009|A_/_H1N1|MP
EPI_ISL_70735|2009.723|A/California/VRDL78/2009|A_/_H1N1|MP
EPI_ISL_70738|2009.816|A/District_of_Columbia/INS17/2009|A_/_H1N1|MP
EPI_ISL_70739|2009.822|A/District_of_Columbia/INS18/2009|A_/_H1N1|MP
EPI_ISL_70740|2009.819|A/District_of_Columbia/INS19/2009|A_/_H1N1|MP
EPI_ISL_70741|2009.797|A/District_of_Columbia/INS20/2009|A_/_H1N1|MP
EPI_ISL_70742|2009.827|A/District_of_Columbia/INS21/2009|A_/_H1N1|MP
EPI_ISL_70743|2009.786|A/District_of_Columbia/INS24/2009|A_/_H1N1|MP
EPI_ISL_70744|2009.816|A/District_of_Columbia/INS25/2009|A_/_H1N1|MP
EPI_ISL_70745|2009.803|A/District_of_Columbia/INS27/2009|A_/_H1N1|MP
EPI_ISL_70746|2009.808|A/District_of_Columbia/INS28/2009|A_/_H1N1|MP
EPI_ISL_70736|2009.058|A/Stockholm/18/2009|A_/_H3N2|MP
EPI_ISL_70747|2009.816|A/District_of_Columbia/INS29/2009|A_/_H1N1|MP
EPI_ISL_70748|2009.819|A/District_of_Columbia/INS31/2009|A_/_H1N1|MP
EPI_ISL_70749|2009.816|A/District_of_Columbia/INS33/2009|A_/_H1N1|MP
EPI_ISL_70750|2009.816|A/District_of_Columbia/INS43/2009|A_/_H1N1|MP
EPI_ISL_70751|2009.838|A/District_of_Columbia/INS46/2009|A_/_H1N1|MP
EPI_ISL_70761|2009.701|A/New_York/4887/2009|A_/_H1N1|MP
EPI_ISL_70762|2009.753|A/New_York/4977/2009|A_/_H1N1|MP
EPI_ISL_70763|2009.759|A/New_York/4979/2009|A_/_H1N1|MP
EPI_ISL_70764|2009.841|A/Pensacola/INS37/2009|A_/_H1N1|MP
EPI_ISL_70765|2009.841|A/Pensacola/INS38/2009|A_/_H1N1|MP
EPI_ISL_70766|2009.855|A/Pensacola/INS40/2009|A_/_H1N1|MP
EPI_ISL_70767|2009.778|A/San_Diego/INS01/2009|A_/_H1N1|MP
EPI_ISL_70768|2009.778|A/San_Diego/INS02/2009|A_/_H1N1|MP
EPI_ISL_70769|2009.778|A/San_Diego/INS03/2009|A_/_H1N1|MP
EPI_ISL_70770|2009.778|A/San_Diego/INS04/2009|A_/_H1N1|MP
EPI_ISL_70771|2009.778|A/San_Diego/INS05/2009|A_/_H1N1|MP
EPI_ISL_70772|2009.778|A/San_Diego/INS06/2009|A_/_H1N1|MP
EPI_ISL_70773|2009.781|A/San_Diego/INS09/2009|A_/_H1N1|MP
EPI_ISL_70774|2009.781|A/San_Diego/INS10/2009|A_/_H1N1|MP
EPI_ISL_70775|2009.784|A/San_Diego/INS11/2009|A_/_H1N1|MP
EPI_ISL_70776|2009.784|A/San_Diego/INS12/2009|A_/_H1N1|MP
EPI_ISL_70777|2009.800|A/San_Diego/INS16/2009|A_/_H1N1|MP
EPI_ISL_70778|2009.803|A/San_Diego/INS34/2009|A_/_H1N1|MP
EPI_ISL_70779|2009.816|A/San_Diego/INS35/2009|A_/_H1N1|MP
EPI_ISL_70780|2009.841|A/San_Diego/INS42/2009|A_/_H1N1|MP
EPI_ISL_70781|2009.841|A/San_Diego/INS48/2009|A_/_H1N1|MP
EPI_ISL_70782|2009.778|A/San_Diego/INS52/2009|A_/_H1N1|MP
EPI_ISL_70783|2009.778|A/San_Diego/INS53/2009|A_/_H1N1|MP
EPI_ISL_70784|2009.838|A/San_Diego/INS68/2009|A_/_H1N1|MP
EPI_ISL_70785|2009.844|A/San_Diego/INS69/2009|A_/_H1N1|MP
EPI_ISL_70786|2009.844|A/San_Diego/INS70/2009|A_/_H1N1|MP
EPI_ISL_70787|2009.419|A/Wisconsin/629-D00809/2009|A_/_H1N1|MP
EPI_ISL_70790|2008.016|A/Yokohama/1/2008|A_/_H1N1|MP
EPI_ISL_70791|2008.131|A/Yokohama/63/2007|A_/_H1N1|MP
EPI_ISL_70792|2009.036|A/Stockholm/17/2009|A_/_H3N2|MP
EPI_ISL_70793|2009.033|A/Stockholm/16/2009|A_/_H3N2|MP
EPI_ISL_70794|2009.033|A/Stockholm/24/2009|A_/_H3N2|MP
EPI_ISL_70795|2009.033|A/Stockholm/3/2009|A_/_H3N2|MP
EPI_ISL_70796|2009.030|A/Stockholm/15/2009|A_/_H3N2|MP
EPI_ISL_70797|2009.030|A/Stockholm/4/2009|A_/_H1N1|MP
EPI_ISL_70798|2009.030|A/Stockholm/23/2009|A_/_H3N2|MP
EPI_ISL_70799|2009.019|A/Stockholm/14/2009|A_/_H3N2|MP
EPI_ISL_70800|2009.019|A/Stockholm/7/2009|A_/_H1N1|MP
EPI_ISL_70801|2009.019|A/Stockholm/22/2009|A_/_H3N2|MP
EPI_ISL_70802|2009.016|A/Stockholm/13/2009|A_/_H3N2|MP
EPI_ISL_70803|2009.016|A/Stockholm/12/2009|A_/_H3N2|MP
EPI_ISL_70804|2009.016|A/Stockholm/11/2009|A_/_H3N2|MP
EPI_ISL_70805|2009.011|A/Stockholm/10/2009|A_/_H3N2|MP
EPI_ISL_70806|2009.011|A/Stockholm/6/2009|A_/_H1N1|MP
EPI_ISL_70807|2009.003|A/Stockholm/9/2009|A_/_H3N2|MP
EPI_ISL_70808|2009.036|A/Stockholm/2/2009|A_/_H3N2|MP
EPI_ISL_70809|2009.016|A/Stockholm/1/2009|A_/_H1N1|MP
EPI_ISL_70810|2008.934|A/Stockholm/27/2008|A_/_H3N2|MP
EPI_ISL_70811|2008.863|A/Stockholm/26/2008|A_/_H3N2|MP
EPI_ISL_70812|2008.842|A/Stockholm/22/2008|A_/_H1N1|MP
EPI_ISL_70813|2008.811|A/Stockholm/25/2008|A_/_H3N2|MP
EPI_ISL_70814|2008.754|A/Stockholm/24/2008|A_/_H3N2|MP
EPI_ISL_70815|2008.779|A/Stockholm/23/2008|A_/_H3N2|MP
EPI_ISL_70816|2008.738|A/Stockholm/21/2008|A_/_H3N2|MP
EPI_ISL_70817|2008.732|A/Stockholm/20/2008|A_/_H3N2|MP
EPI_ISL_70976|2009.759|A/ferret/OR/23775/2009|A_/_H1N1|MP
EPI_ISL_71046|2008.000|A/chicken/Hebei/4/2008|A_/_H9N2|MP
EPI_ISL_71055|2009.808|A/ferret/OR/27004-3/2009|A_/_H1N1|MP
EPI_ISL_71056|2009.463|A/Saskatchewan/5131/2009|A_/_H1N1|MP
EPI_ISL_71057|2009.460|A/Saskatchewan/5350/2009|A_/_H1N1|MP
EPI_ISL_71058|2009.460|A/Saskatchewan/5351/2009|A_/_H1N1|MP
EPI_ISL_71109|2009.849|A/cat/PA/30187/2009|A_/_H1N1|MP
EPI_ISL_71110|2009.956|A/swine/IA/35572/2009|A_/_H1N1|MP
EPI_ISL_71111|2009.956|A/swine/IA/35573/2009|A_/_H1N1|MP
EPI_ISL_71112|2009.992|A/swine/IL/10-001550/2009|A_/_H1N1|MP
EPI_ISL_71113|2009.967|A/swine/IL/10-001551-1/2009|A_/_H1N1|MP
EPI_ISL_71114|2009.967|A/swine/IL/10-001551-2/2009|A_/_H1N1|MP
EPI_ISL_71164|2009.997|A/swine/OR/10-004060/2009|A_/_H1N1|MP
EPI_ISL_71165|2008.249|A/chicken/Korea/Gimje/2008|A_/_H5N1|MP
EPI_ISL_71166|2008.303|A/chicken/Korea/ISQ250/2008|A_/_H5N1|MP
EPI_ISL_71167|2008.322|A/chicken/Korea/USQ284/2008|A_/_H5N1|MP
EPI_ISL_71168|2008.270|A/chicken/Korea/YAQ173/2008|A_/_H5N1|MP
EPI_ISL_71169|2008.262|A/duck/Korea/JEQ149/2008|A_/_H5N1|MP
EPI_ISL_71170|2008.306|A/duck/Korea/NSQ263/2008|A_/_H5N1|MP
EPI_ISL_71224|2009.000|A/wild_duck/Germany/R2892/09|A_/_H5N3|MP
EPI_ISL_71227|2009.000|A/Germany-BY/74/09|A_/_H1N1|MP
EPI_ISL_71230|2009.000|A/Aarhus/INS82/2009|A_/_H1N1|MP
EPI_ISL_71231|2009.948|A/Athens/INS85/2009|A_/_H1N1|MP
EPI_ISL_71232|2009.827|A/Brussels/INS71/2009|A_/_H1N1|MP
EPI_ISL_71233|2009.932|A/Copenhagen/INS95/2009|A_/_H1N1|MP
EPI_ISL_71234|2009.940|A/Copenhagen/INS96/2009|A_/_H1N1|MP
EPI_ISL_71235|2009.918|A/Copenhagen/INS98/2009|A_/_H1N1|MP
EPI_ISL_71236|2009.838|A/District_of_Columbia/INS44/2009|A_/_H1N1|MP
EPI_ISL_71237|2009.414|A/Managua/3119.01/2009|A_/_H1N1|MP
EPI_ISL_71238|2009.647|A/New_York/4925/2009|A_/_H1N1|MP
EPI_ISL_71239|2009.726|A/New_York/4944/2009|A_/_H1N1|MP
EPI_ISL_71240|2009.726|A/New_York/4945/2009|A_/_H1N1|MP
EPI_ISL_71241|2009.726|A/New_York/4947/2009|A_/_H1N1|MP
EPI_ISL_71242|2009.759|A/New_York/4981/2009|A_/_H1N1|MP
EPI_ISL_71243|2009.762|A/New_York/4984/2009|A_/_H1N1|MP
EPI_ISL_71244|2009.759|A/New_York/4985/2009|A_/_H1N1|MP
EPI_ISL_71245|2009.759|A/New_York/4986/2009|A_/_H1N1|MP
EPI_ISL_71246|2009.762|A/New_York/4987/2009|A_/_H1N1|MP
EPI_ISL_71247|2009.762|A/New_York/4988/2009|A_/_H1N1|MP
EPI_ISL_71248|2009.759|A/New_York/4990/2009|A_/_H1N1|MP
EPI_ISL_71249|2009.756|A/New_York/4995/2009|A_/_H1N1|MP
EPI_ISL_71250|2009.781|A/New_York/5074/2009|A_/_H1N1|MP
EPI_ISL_71251|2009.781|A/New_York/5079/2009|A_/_H1N1|MP
EPI_ISL_71252|2009.781|A/New_York/5083/2009|A_/_H1N1|MP
EPI_ISL_71253|2009.781|A/New_York/5086/2009|A_/_H1N1|MP
EPI_ISL_71254|2009.781|A/New_York/5130/2009|A_/_H1N1|MP
EPI_ISL_71255|2009.789|A/New_York/5141/2009|A_/_H1N1|MP
EPI_ISL_71256|2009.789|A/New_York/5150/2009|A_/_H1N1|MP
EPI_ISL_71257|2009.792|A/New_York/5173/2009|A_/_H1N1|MP
EPI_ISL_71258|2009.800|A/New_York/5199/2009|A_/_H1N1|MP
EPI_ISL_71259|2009.800|A/New_York/5227/2009|A_/_H1N1|MP
EPI_ISL_71260|2009.748|A/New_York/5755/2009|A_/_H1N1|MP
EPI_ISL_71261|2009.838|A/New_York/5782/2009|A_/_H1N1|MP
EPI_ISL_71262|2009.855|A/New_York/5886/2009|A_/_H1N1|MP
EPI_ISL_71263|2009.847|A/New_York/5916/2009|A_/_H1N1|MP
EPI_ISL_71264|2009.855|A/New_York/5931/2009|A_/_H1N1|MP
EPI_ISL_71265|2009.855|A/New_York/5976/2009|A_/_H1N1|MP
EPI_ISL_71266|2009.836|A/New_York/5988/2009|A_/_H1N1|MP
EPI_ISL_71267|2009.841|A/New_York/6018/2009|A_/_H1N1|MP
EPI_ISL_71268|2009.855|A/New_York/6019/2009|A_/_H1N1|MP
EPI_ISL_71269|2009.789|A/New_York/6079/2009|A_/_H1N1|MP
EPI_ISL_71270|2009.852|A/New_York/6110/2009|A_/_H1N1|MP
EPI_ISL_71271|2009.874|A/New_York/6182/2009|A_/_H1N1|MP
EPI_ISL_71272|2009.874|A/New_York/6213/2009|A_/_H1N1|MP
EPI_ISL_71273|2009.874|A/New_York/6214/2009|A_/_H1N1|MP
EPI_ISL_71274|2009.871|A/New_York/6257/2009|A_/_H1N1|MP
EPI_ISL_71275|2009.877|A/New_York/6292/2009|A_/_H1N1|MP
EPI_ISL_71276|2009.874|A/New_York/6293/2009|A_/_H1N1|MP
EPI_ISL_71277|2009.877|A/New_York/6300/2009|A_/_H1N1|MP
EPI_ISL_71278|2009.879|A/New_York/6346/2009|A_/_H1N1|MP
EPI_ISL_71279|2009.890|A/New_York/6473/2009|A_/_H1N1|MP
EPI_ISL_71280|2009.893|A/New_York/6546/2009|A_/_H1N1|MP
EPI_ISL_71281|2009.901|A/New_York/6571/2009|A_/_H1N1|MP
EPI_ISL_71282|2009.896|A/New_York/6607/2009|A_/_H1N1|MP
EPI_ISL_71283|2009.893|A/New_York/6663/2009|A_/_H1N1|MP
EPI_ISL_71284|2009.912|A/New_York/6668/2009|A_/_H1N1|MP
EPI_ISL_71285|2009.915|A/New_York/6669/2009|A_/_H1N1|MP
EPI_ISL_71286|2009.896|A/New_York/6675/2009|A_/_H1N1|MP
EPI_ISL_71287|2009.926|A/New_York/6775/2009|A_/_H1N1|MP
EPI_ISL_71288|2009.923|A/New_York/6776/2009|A_/_H1N1|MP
EPI_ISL_71289|2009.910|A/New_York/6808/2009|A_/_H1N1|MP
EPI_ISL_71290|2009.912|A/New_York/6809/2009|A_/_H1N1|MP
EPI_ISL_71291|2009.899|A/New_York/6810/2009|A_/_H1N1|MP
EPI_ISL_71292|2009.899|A/New_York/6846/2009|A_/_H1N1|MP
EPI_ISL_71293|2009.918|A/New_York/6864/2009|A_/_H1N1|MP
EPI_ISL_71294|2009.893|A/New_York/6868/2009|A_/_H1N1|MP
EPI_ISL_71295|2009.910|A/New_York/6909/2009|A_/_H1N1|MP
EPI_ISL_71296|2009.800|A/San_Diego/INS15/2009|A_/_H1N1|MP
EPI_ISL_71297|2009.778|A/San_Diego/INS51/2009|A_/_H1N1|MP
EPI_ISL_71298|2009.778|A/San_Diego/INS54/2009|A_/_H1N1|MP
EPI_ISL_71299|2009.784|A/San_Diego/INS55/2009|A_/_H1N1|MP
EPI_ISL_71300|2009.786|A/San_Diego/INS57/2009|A_/_H1N1|MP
EPI_ISL_71301|2009.797|A/San_Diego/INS60/2009|A_/_H1N1|MP
EPI_ISL_71302|2009.803|A/San_Diego/INS61/2009|A_/_H1N1|MP
EPI_ISL_71303|2009.816|A/San_Diego/INS63/2009|A_/_H1N1|MP
EPI_ISL_71304|2009.822|A/San_Diego/INS65/2009|A_/_H1N1|MP
EPI_ISL_71305|2009.932|A/Warsaw/INS100/2009|A_/_H1N1|MP
EPI_ISL_71306|2009.690|A/Wisconsin/629-D00357/2009|A_/_H1N1|MP
EPI_ISL_71307|2009.685|A/Wisconsin/629-D00734/2009|A_/_H1N1|MP
EPI_ISL_71308|2009.688|A/Wisconsin/629-D02041/2009|A_/_H1N1|MP
EPI_ISL_71309|2009.688|A/Wisconsin/629-D02133/2009|A_/_H1N1|MP
EPI_ISL_71310|2009.685|A/Wisconsin/629-D02367/2009|A_/_H1N1|MP
EPI_ISL_71311|2009.414_(Day_unknown)|A/Blore/NIV236/2009|A_/_H1N1|MP
EPI_ISL_71312|2009.496_(Day_unknown)|A/Blore/NIV310/2009|A_/_H1N1|MP
EPI_ISL_71315|2009.329_(Day_unknown)|A/Hyd/NIV51/2009|A_/_H1N1|MP
EPI_ISL_71320|2009.581_(Day_unknown)|A/Pune/NIV6196/2009|A_/_H1N1|MP
EPI_ISL_71321|2009.581_(Day_unknown)|A/Pune/NIV6447/2009|A_/_H1N1|MP
EPI_ISL_71322|2009.581_(Day_unknown)|A/Pune/NIV8489/2009|A_/_H1N1|MP
EPI_ISL_71334|2009.877|A/cheetah/CA/30954/2009|A_/_H1N1|MP
EPI_ISL_71335|2009.937|A/swine/Italy/85429/2009|A_/_H1N1|MP
EPI_ISL_71339|2009.605|A/Guangzhou/GIRD07/2009|A_/_H1N1|MP
EPI_ISL_71340|2009.038|A/duck/Jiangsu/022/2009|A_/_H6N6|MP
EPI_ISL_71343|2009.923|A/Alabama/08/2009|A_/_H1N1|MP
EPI_ISL_71345|2009.923|A/Alaska/47/2009|A_/_H1N1|MP
EPI_ISL_71348|2009.463|A/Argentina/8169/2009|A_/_H1N1|MP
EPI_ISL_71353|2009.858|A/Arkansas/10/2009|A_/_H1N1|MP
EPI_ISL_71354|2009.860|A/Bangladesh/2001/2009|A_/_H1N1|MP
EPI_ISL_71363|2009.797|A/Delaware/19/2009|A_/_H1N1|MP
EPI_ISL_71364|2009.784|A/Delaware/20/2009|A_/_H1N1|MP
EPI_ISL_71365|2009.953|A/Dominican_Republic/3768/2009|A_/_H1N1|MP
EPI_ISL_71370|2009.605|A/Florida/14/2009|A_/_H1N1|MP
EPI_ISL_71372|2009.510|A/Georgia/08/2009|A_/_H1N1|MP
EPI_ISL_71373|2009.989|A/Georgia/25/2009|A_/_H1N1|MP
EPI_ISL_71378|2009.997|A/Idaho/17/2009|A_/_H1N1|MP
EPI_ISL_71379|2009.921|A/Illinois/33/2009|A_/_H1N1|MP
EPI_ISL_71385|2009.784|A/Iraq/4066/2009|A_/_H1N1|MP
EPI_ISL_71386|2009.858|A/Japan/4081/2009|A_/_H1N1|MP
EPI_ISL_71391|2009.981|A/Maryland/37/2009|A_/_H1N1|MP
EPI_ISL_71395|2009.989|A/Michigan/28/2009|A_/_H1N1|MP
EPI_ISL_71396|2009.956|A/Michigan/29/2009|A_/_H1N1|MP
EPI_ISL_71398|2010.000|A/Minnesota/01/2010|A_/_H1N1|MP
EPI_ISL_71400|2009.855|A/Minnesota/40/2009|A_/_H1N1|MP
EPI_ISL_71403|2009.995|A/Nebraska/23/2009|A_/_H1N1|MP
EPI_ISL_71406|2010.000|A/New_Jersey/01/2010|A_/_H1N1|MP
EPI_ISL_71408|2009.849|A/New_Mexico/16/2009|A_/_H1N1|MP
EPI_ISL_71410|2009.970|A/New_York/109/2009|A_/_H1N1|MP
EPI_ISL_71415|2009.934|A/Oregon/42/2009|A_/_H1N1|MP
EPI_ISL_71417|2009.896|A/Peru/6609/2009|A_/_H1N1|MP
EPI_ISL_71419|2009.707|A/South_Carolina/18/2009|A_/_H1N1|MP
EPI_ISL_71420|2009.975|A/South_Carolina/46/2009|A_/_H1N1|MP
EPI_ISL_71423|2009.956|A/Tennessee/19/2009|A_/_H1N1|MP
EPI_ISL_71425|2009.932|A/Texas/75/2009|A_/_H1N1|MP
EPI_ISL_71426|2009.712|A/Texas/76/2009|A_/_H1N1|MP
EPI_ISL_71428|2009.762|A/Texas/77/2009|A_/_H1N1|MP
EPI_ISL_71429|2009.789|A/Uganda/614/2009|A_/_H1N1|MP
EPI_ISL_71430|2009.789|A/Uganda/614/2009|A_/_H1N1|MP
EPI_ISL_71431|2010.000|A/Utah/01/2010|A_/_H1N1|MP
EPI_ISL_71434|2009.973|A/Vermont/30/2009|A_/_H1N1|MP
EPI_ISL_71436|2009.959|A/Virginia/27/2009|A_/_H1N1|MP
EPI_ISL_71437|2009.784|A/Washington/68/2009|A_/_H1N1|MP
EPI_ISL_71438|2009.907|A/Washington/69/2009|A_/_H1N1|MP
EPI_ISL_71439|2009.778|A/Washington/70/2009|A_/_H1N1|MP
EPI_ISL_71440|2009.849|A/Washington/71/2009|A_/_H1N1|MP
EPI_ISL_71441|2009.899|A/Washington/72/2009|A_/_H1N1|MP
EPI_ISL_71442|2009.951|A/Washington/73/2009|A_/_H1N1|MP
EPI_ISL_71443|2009.545|A/Washington/74/2009|A_/_H1N1|MP
EPI_ISL_71480|2009.923|A/Hamburg/INS92/2009|A_/_H1N1|MP
EPI_ISL_71481|2009.447|A/Managua/109.01/2009|A_/_H1N1|MP
EPI_ISL_71482|2009.441|A/Managua/167.01/2009|A_/_H1N1|MP
EPI_ISL_71483|2009.479|A/Managua/611.01/2009|A_/_H1N1|MP
EPI_ISL_71484|2009.778|A/New_York/5045/2009|A_/_H1N1|MP
EPI_ISL_71485|2009.786|A/New_York/5158/2009|A_/_H1N1|MP
EPI_ISL_71486|2009.789|A/New_York/5161/2009|A_/_H1N1|MP
EPI_ISL_71487|2009.797|A/New_York/5186/2009|A_/_H1N1|MP
EPI_ISL_71488|2009.800|A/New_York/5196/2009|A_/_H1N1|MP
EPI_ISL_71489|2009.800|A/New_York/5217/2009|A_/_H1N1|MP
EPI_ISL_71490|2009.800|A/New_York/5221/2009|A_/_H1N1|MP
EPI_ISL_71491|2009.805|A/New_York/5271/2009|A_/_H1N1|MP
EPI_ISL_71492|2009.803|A/New_York/5276/2009|A_/_H1N1|MP
EPI_ISL_71493|2009.805|A/New_York/5297/2009|A_/_H1N1|MP
EPI_ISL_71494|2009.808|A/New_York/5447/2009|A_/_H1N1|MP
EPI_ISL_71495|2009.781|A/New_York/5667/2009|A_/_H1N1|MP
EPI_ISL_71496|2009.855|A/New_York/6072/2009|A_/_H1N1|MP
EPI_ISL_71497|2009.781|A/San_Diego/INS08/2009|A_/_H1N1|MP
EPI_ISL_71498|2009.863|A/San_Diego/INS75/2009|A_/_H1N1|MP
EPI_ISL_71499|2009.792|A/Texas/46172731/2009|A_/_H1N1|MP
EPI_ISL_71500|2009.792|A/Texas/46172734/2009|A_/_H1N1|MP
EPI_ISL_71501|2009.795|A/Texas/46181235/2009|A_/_H1N1|MP
EPI_ISL_71502|2009.795|A/Texas/46181292/2009|A_/_H1N1|MP
EPI_ISL_71504|2009.704|A/Wisconsin/629-D00036/2009|A_/_H1N1|MP
EPI_ISL_71505|2009.904|A/Wisconsin/629-D00050/2009|A_/_H1N1|MP
EPI_ISL_71506|2009.795|A/Wisconsin/629-D00099/2009|A_/_H1N1|MP
EPI_ISL_71507|2009.871|A/Wisconsin/629-D00128/2009|A_/_H1N1|MP
EPI_ISL_71508|2009.797|A/Wisconsin/629-D00132/2009|A_/_H1N1|MP
EPI_ISL_71509|2009.893|A/Wisconsin/629-D00134/2009|A_/_H1N1|MP
EPI_ISL_71510|2009.844|A/Wisconsin/629-D00151/2009|A_/_H1N1|MP
EPI_ISL_71511|2009.751|A/Wisconsin/629-D00250/2009|A_/_H1N1|MP
EPI_ISL_71512|2009.726|A/Wisconsin/629-D00287/2009|A_/_H1N1|MP
EPI_ISL_71513|2009.871|A/Wisconsin/629-D00295/2009|A_/_H1N1|MP
EPI_ISL_71514|2009.726|A/Wisconsin/629-D00346/2009|A_/_H1N1|MP
EPI_ISL_71515|2009.934|A/Wisconsin/629-D00401/2009|A_/_H1N1|MP
EPI_ISL_71516|2009.723|A/Wisconsin/629-D00402/2009|A_/_H1N1|MP
EPI_ISL_71517|2009.729|A/Wisconsin/629-D00410/2009|A_/_H1N1|MP
EPI_ISL_71518|2009.707|A/Wisconsin/629-D00485/2009|A_/_H1N1|MP
EPI_ISL_71519|2009.890|A/Wisconsin/629-D00533/2009|A_/_H1N1|MP
EPI_ISL_71520|2009.795|A/Wisconsin/629-D00544/2009|A_/_H1N1|MP
EPI_ISL_71521|2009.773|A/Wisconsin/629-D00557/2009|A_/_H1N1|MP
EPI_ISL_71522|2009.729|A/Wisconsin/629-D00565/2009|A_/_H1N1|MP
EPI_ISL_71523|2009.901|A/Wisconsin/629-D00629/2009|A_/_H1N1|MP
EPI_ISL_71524|2009.940|A/Wisconsin/629-D00636/2009|A_/_H1N1|MP
EPI_ISL_71525|2009.696|A/Wisconsin/629-D00643/2009|A_/_H1N1|MP
EPI_ISL_71526|2009.934|A/Wisconsin/629-D00672/2009|A_/_H1N1|MP
EPI_ISL_71527|2009.756|A/Wisconsin/629-D00690/2009|A_/_H1N1|MP
EPI_ISL_71528|2009.721|A/Wisconsin/629-D00748/2009|A_/_H1N1|MP
EPI_ISL_71529|2009.849|A/Wisconsin/629-D00802/2009|A_/_H1N1|MP
EPI_ISL_71530|2009.704|A/Wisconsin/629-D00832/2009|A_/_H1N1|MP
EPI_ISL_71531|2009.759|A/Wisconsin/629-D00834/2009|A_/_H1N1|MP
EPI_ISL_71532|2009.723|A/Wisconsin/629-D00839/2009|A_/_H1N1|MP
EPI_ISL_71533|2009.751|A/Wisconsin/629-D00853/2009|A_/_H1N1|MP
EPI_ISL_71534|2009.734|A/Wisconsin/629-D00891/2009|A_/_H1N1|MP
EPI_ISL_71535|2009.890|A/Wisconsin/629-D00908/2009|A_/_H1N1|MP
EPI_ISL_71536|2009.871|A/Wisconsin/629-D00911/2009|A_/_H1N1|MP
EPI_ISL_71537|2009.918|A/Wisconsin/629-D00935/2009|A_/_H1N1|MP
EPI_ISL_71538|2009.871|A/Wisconsin/629-D00936/2009|A_/_H1N1|MP
EPI_ISL_71539|2009.868|A/Wisconsin/629-D00965/2009|A_/_H1N1|MP
EPI_ISL_71540|2009.896|A/Wisconsin/629-D00968/2009|A_/_H1N1|MP
EPI_ISL_71541|2009.904|A/Wisconsin/629-D00970/2009|A_/_H1N1|MP
EPI_ISL_71542|2009.852|A/Wisconsin/629-D01014/2009|A_/_H1N1|MP
EPI_ISL_71543|2009.770|A/Wisconsin/629-D01080/2009|A_/_H1N1|MP
EPI_ISL_71544|2009.844|A/Wisconsin/629-D01140/2009|A_/_H1N1|MP
EPI_ISL_71545|2009.896|A/Wisconsin/629-D01190/2009|A_/_H1N1|MP
EPI_ISL_71546|2009.723|A/Wisconsin/629-D01237/2009|A_/_H1N1|MP
EPI_ISL_71547|2009.893|A/Wisconsin/629-D01330/2009|A_/_H1N1|MP
EPI_ISL_71548|2009.844|A/Wisconsin/629-D01346/2009|A_/_H1N1|MP
EPI_ISL_71549|2009.721|A/Wisconsin/629-D01355/2009|A_/_H1N1|MP
EPI_ISL_71550|2009.852|A/Wisconsin/629-D01369/2009|A_/_H1N1|MP
EPI_ISL_71551|2009.740|A/Wisconsin/629-D01391/2009|A_/_H1N1|MP
EPI_ISL_71552|2009.915|A/Wisconsin/629-D01412/2009|A_/_H1N1|MP
EPI_ISL_71553|2009.910|A/Wisconsin/629-D01434/2009|A_/_H1N1|MP
EPI_ISL_71554|2009.852|A/Wisconsin/629-D01466/2009|A_/_H1N1|MP
EPI_ISL_71555|2009.704|A/Wisconsin/629-D01469/2009|A_/_H1N1|MP
EPI_ISL_71556|2009.932|A/Wisconsin/629-D01473/2009|A_/_H1N1|MP
EPI_ISL_71557|2009.712|A/Wisconsin/629-D01522/2009|A_/_H1N1|MP
EPI_ISL_71558|2009.910|A/Wisconsin/629-D01528/2009|A_/_H1N1|MP
EPI_ISL_71559|2009.844|A/Wisconsin/629-D01570/2009|A_/_H1N1|MP
EPI_ISL_71560|2009.874|A/Wisconsin/629-D01661/2009|A_/_H1N1|MP
EPI_ISL_71561|2009.770|A/Wisconsin/629-D01749/2009|A_/_H1N1|MP
EPI_ISL_71562|2009.707|A/Wisconsin/629-D01802/2009|A_/_H1N1|MP
EPI_ISL_71563|2009.868|A/Wisconsin/629-D01826/2009|A_/_H1N1|MP
EPI_ISL_71564|2009.696|A/Wisconsin/629-D01850/2009|A_/_H1N1|MP
EPI_ISL_71565|2009.844|A/Wisconsin/629-D01915/2009|A_/_H1N1|MP
EPI_ISL_71566|2009.707|A/Wisconsin/629-D01935/2009|A_/_H1N1|MP
EPI_ISL_71567|2009.682|A/Wisconsin/629-D01987/2009|A_/_H1N1|MP
EPI_ISL_71568|2009.871|A/Wisconsin/629-D02060/2009|A_/_H1N1|MP
EPI_ISL_71569|2009.770|A/Wisconsin/629-D02090/2009|A_/_H1N1|MP
EPI_ISL_71570|2009.704|A/Wisconsin/629-D02192/2009|A_/_H1N1|MP
EPI_ISL_71571|2009.918|A/Wisconsin/629-D02299/2009|A_/_H1N1|MP
EPI_ISL_71572|2009.844|A/Wisconsin/629-D02317/2009|A_/_H1N1|MP
EPI_ISL_71573|2009.753|A/Wisconsin/629-D02337/2009|A_/_H1N1|MP
EPI_ISL_71574|2009.795|A/Wisconsin/629-D02342/2009|A_/_H1N1|MP
EPI_ISL_71575|2009.844|A/Wisconsin/629-D02370/2009|A_/_H1N1|MP
EPI_ISL_71576|2009.852|A/Wisconsin/629-D02392/2009|A_/_H1N1|MP
EPI_ISL_71577|2009.893|A/Wisconsin/629-D02448/2009|A_/_H1N1|MP
EPI_ISL_71578|2009.693|A/Wisconsin/629-D02485/2009|A_/_H1N1|MP
EPI_ISL_71579|2009.762|A/Wisconsin/629-S1252/2009|A_/_H1N1|MP
EPI_ISL_71580|2009.778|A/Wisconsin/629-S1309/2009|A_/_H1N1|MP
EPI_ISL_71581|2009.778|A/Wisconsin/629-S1313/2009|A_/_H1N1|MP
EPI_ISL_71582|2009.784|A/Wisconsin/629-S1348/2009|A_/_H1N1|MP
EPI_ISL_71583|2009.784|A/Wisconsin/629-S1350/2009|A_/_H1N1|MP
EPI_ISL_71584|2009.797|A/Wisconsin/629-S1384/2009|A_/_H1N1|MP
EPI_ISL_71585|2009.797|A/Wisconsin/629-S1388/2009|A_/_H1N1|MP
EPI_ISL_71586|2009.803|A/Wisconsin/629-S1397/2009|A_/_H1N1|MP
EPI_ISL_71587|2009.803|A/Wisconsin/629-S1398/2009|A_/_H1N1|MP
EPI_ISL_71588|2009.805|A/Wisconsin/629-S1407/2009|A_/_H1N1|MP
EPI_ISL_71591|2008.000_(Day_unknown)|A/swine/Ratchaburi/NIAH101942/2008|A_/_H1N1|MP
EPI_ISL_71593|2009.000|A/turkey/Germany-NI/R778/09|A_/_H1N1|MP
EPI_ISL_71594|2009.000|A/swine/Germany-SH/R1737/09|A_/_H1N1|MP
EPI_ISL_71595|2009.000|A/swine/Germany-BB/siv-leipz11308/09|A_/_H1N1|MP
EPI_ISL_71596|2009.000|A/mallard/Germany-RP/R193/09|A_/_H1N1|MP
EPI_ISL_71671|2008.604|A/northern_pintail/Alaska/44415-640/2008|A_/_H1N8|MP
EPI_ISL_71672|2008.596|A/northern_pintail/Alaska/44419-062/2008|A_/_H3N6|MP
EPI_ISL_71673|2008.596|A/northern_pintail/Alaska/44419-104/2008|A_/_H3N6|MP
EPI_ISL_71674|2008.596|A/northern_pintail/Alaska/44419-175/2008|A_/_H4N6|MP
EPI_ISL_71675|2008.596|A/northern_pintail/Alaska/44420-106/2008|A_/_H8N0|MP
EPI_ISL_71676|2008.762|A/northern_pintail/Alaska/44421-385/2008|A_/_H3N8|MP
EPI_ISL_71677|2008.760|A/northern_pintail/Alaska/44421-431/2008|A_/_H3N6|MP
EPI_ISL_71678|2008.754|A/northern_pintail/Alaska/44421-444/2008|A_/_H4N6|MP
EPI_ISL_71679|2008.724|A/northern_pintail/Alaska/44421-445/2008|A_/_H3N8|MP
EPI_ISL_71680|2008.762|A/northern_pintail/Alaska/44421-446/2008|A_/_H3N6|MP
EPI_ISL_71682|2008.751|A/northern_pintail/Alaska/44430-114/2008|A_/_H3N8|MP
EPI_ISL_71683|2008.705|A/northern_pintail/Alaska/44430-266/2008|A_/_H3N8|MP
EPI_ISL_71684|2008.667|A/northern_pintail/Alaska/44430-290/2008|A_/_H4N6|MP
EPI_ISL_71685|2009.490|A/Managua/1127.02/2009|A_/_H1N1|MP
EPI_ISL_71686|2009.427|A/Managua/1455.01/2009|A_/_H1N1|MP
EPI_ISL_71687|2009.447|A/Managua/1637.01/2009|A_/_H1N1|MP
EPI_ISL_71688|2009.627|A/Managua/164.01/2009|A_/_H1N1|MP
EPI_ISL_71689|2009.436|A/Managua/168.02/2009|A_/_H1N1|MP
EPI_ISL_71690|2009.430|A/Managua/171.01/2009|A_/_H1N1|MP
EPI_ISL_71691|2009.447|A/Managua/2152.01/2009|A_/_H1N1|MP
EPI_ISL_71692|2009.455|A/Managua/2330.02/2009|A_/_H1N1|MP
EPI_ISL_71693|2009.490|A/Managua/3189.01/2009|A_/_H1N1|MP
EPI_ISL_71694|2009.627|A/Managua/3244.01/2009|A_/_H1N1|MP
EPI_ISL_71695|2009.619|A/Managua/3275.01/2009|A_/_H1N1|MP
EPI_ISL_71696|2009.425|A/Managua/4016.02/2009|A_/_H1N1|MP
EPI_ISL_71697|2009.447|A/Managua/4085.02/2009|A_/_H1N1|MP
EPI_ISL_71698|2009.619|A/Managua/473.02/2009|A_/_H1N1|MP
EPI_ISL_71699|2009.433|A/Managua/516.01/2009|A_/_H1N1|MP
EPI_ISL_71700|2009.447|A/Managua/5221.03/2009|A_/_H1N1|MP
EPI_ISL_71701|2009.447|A/Managua/5363.02/2009|A_/_H1N1|MP
EPI_ISL_71702|2009.452|A/Managua/5453.01/2009|A_/_H1N1|MP
EPI_ISL_71703|2009.493|A/Managua/5586.01/2009|A_/_H1N1|MP
EPI_ISL_71704|2009.471|A/Managua/5665.01/2009|A_/_H1N1|MP
EPI_ISL_71705|2009.444|A/Managua/578.01/2009|A_/_H1N1|MP
EPI_ISL_71706|2009.444|A/Managua/655.02/2009|A_/_H1N1|MP
EPI_ISL_71707|2009.479|A/Managua/791.03/2009|A_/_H1N1|MP
EPI_ISL_71708|2009.447|A/Managua/792.01/2009|A_/_H1N1|MP
EPI_ISL_71709|2009.836|A/New_York/5620/2009|A_/_H1N1|MP
EPI_ISL_71710|2009.937|A/Wisconsin/629-D00147/2009|A_/_H1N1|MP
EPI_ISL_71711|2009.953|A/Wisconsin/629-D00337/2009|A_/_H1N1|MP
EPI_ISL_71712|2009.962|A/Wisconsin/629-D00459/2009|A_/_H1N1|MP
EPI_ISL_71713|2009.877|A/Wisconsin/629-D00503/2009|A_/_H1N1|MP
EPI_ISL_71714|2009.937|A/Wisconsin/629-D00689/2009|A_/_H1N1|MP
EPI_ISL_71715|2009.934|A/Wisconsin/629-D00780/2009|A_/_H1N1|MP
EPI_ISL_71716|2009.956|A/Wisconsin/629-D00996/2009|A_/_H1N1|MP
EPI_ISL_71717|2009.742|A/Wisconsin/629-D01015/2009|A_/_H1N1|MP
EPI_ISL_71718|2009.956|A/Wisconsin/629-D01038/2009|A_/_H1N1|MP
EPI_ISL_71719|2009.762|A/Wisconsin/629-D01102/2009|A_/_H1N1|MP
EPI_ISL_71720|2009.945|A/Wisconsin/629-D01244/2009|A_/_H1N1|MP
EPI_ISL_71721|2009.874|A/Wisconsin/629-D01347/2009|A_/_H1N1|MP
EPI_ISL_71722|2009.959|A/Wisconsin/629-D01556/2009|A_/_H1N1|MP
EPI_ISL_71723|2009.877|A/Wisconsin/629-D01582/2009|A_/_H1N1|MP
EPI_ISL_71724|2009.932|A/Wisconsin/629-D01591/2009|A_/_H1N1|MP
EPI_ISL_71725|2009.953|A/Wisconsin/629-D01752/2009|A_/_H1N1|MP
EPI_ISL_71726|2009.951|A/Wisconsin/629-D01846/2009|A_/_H1N1|MP
EPI_ISL_71727|2009.951|A/Wisconsin/629-D01904/2009|A_/_H1N1|MP
EPI_ISL_71728|2009.808|A/Wisconsin/629-D02018/2009|A_/_H1N1|MP
EPI_ISL_71729|2009.956|A/Wisconsin/629-D02073/2009|A_/_H1N1|MP
EPI_ISL_71730|2009.764|A/Wisconsin/629-D02100/2009|A_/_H1N1|MP
EPI_ISL_71731|2009.953|A/Wisconsin/629-D02424/2009|A_/_H1N1|MP
EPI_ISL_71732|2009.879|A/Wisconsin/629-D02489/2009|A_/_H1N1|MP
EPI_ISL_71733|2009.816|A/Wisconsin/629-S1414/2009|A_/_H1N1|MP
EPI_ISL_71734|2009.816|A/Wisconsin/629-S1416/2009|A_/_H1N1|MP
EPI_ISL_71735|2009.816|A/Wisconsin/629-S1417/2009|A_/_H1N1|MP
EPI_ISL_71835|2009.162_(Day_unknown)|A/chicken/Iran/AF110/2009|A_/_H9N2|MP
EPI_ISL_71837|2009.162_(Day_unknown)|A/chicken/Iran/AS110/2009|A_/_H9N2|MP
EPI_ISL_71845|2009.792|A/Hong_Kong/33773/2009|A_/_H1N1|MP
EPI_ISL_71848|2009.627|A/Managua/2093.01/2009|A_/_H1N1|MP
EPI_ISL_71849|2009.627|A/Managua/2323.02/2009|A_/_H1N1|MP
EPI_ISL_71850|2009.627|A/Managua/3435.01/2009|A_/_H1N1|MP
EPI_ISL_71851|2009.625|A/Managua/4218.01/2009|A_/_H1N1|MP
EPI_ISL_71852|2009.468|A/Managua/4514.03/2009|A_/_H1N1|MP
EPI_ISL_71853|2009.482|A/Managua/462.01/2009|A_/_H1N1|MP
EPI_ISL_71854|2009.627|A/Managua/4757.02/2009|A_/_H1N1|MP
EPI_ISL_71855|2009.425|A/Managua/4905.02/2009|A_/_H1N1|MP
EPI_ISL_71856|2009.452|A/Managua/4935.03/2009|A_/_H1N1|MP
EPI_ISL_71857|2009.619|A/Managua/5747.02/2009|A_/_H1N1|MP
EPI_ISL_71858|2009.647|A/Managua/65.02/2009|A_/_H1N1|MP
EPI_ISL_71859|2009.627|A/Managua/989.01/2009|A_/_H1N1|MP
EPI_ISL_71860|2009.795|A/Texas/46182018/2009|A_/_H1N1|MP
EPI_ISL_71861|2009.797|A/Texas/461917783/2009|A_/_H1N1|MP
EPI_ISL_71862|2009.797|A/Texas/46192760/2009|A_/_H1N1|MP
EPI_ISL_71863|2009.797|A/Texas/46193311/2009|A_/_H1N1|MP
EPI_ISL_71864|2009.893|A/Texas/JMS375/2009|A_/_H1N1|MP
EPI_ISL_71865|2009.896|A/Texas/JMS376/2009|A_/_H1N1|MP
EPI_ISL_71866|2009.901|A/Texas/JMS377/2009|A_/_H1N1|MP
EPI_ISL_71867|2009.901|A/Texas/JMS378/2009|A_/_H1N1|MP
EPI_ISL_71868|2009.833|A/Wisconsin/629-D00193/2009|A_/_H1N1|MP
EPI_ISL_71869|2009.836|A/Wisconsin/629-D00938/2009|A_/_H1N1|MP
EPI_ISL_71870|2009.830|A/Wisconsin/629-D01913/2009|A_/_H1N1|MP
EPI_ISL_71871|2009.830|A/Wisconsin/629-D02002/2009|A_/_H1N1|MP
EPI_ISL_71872|2009.830|A/Wisconsin/629-D02329/2009|A_/_H1N1|MP
EPI_ISL_71873|2009.819|A/Wisconsin/629-S1425/2009|A_/_H1N1|MP
EPI_ISL_71874|2009.819|A/Wisconsin/629-S1431/2009|A_/_H1N1|MP
EPI_ISL_71875|2009.819|A/Wisconsin/629-S1433/2009|A_/_H1N1|MP
EPI_ISL_71876|2009.000|A/reassortant/NYMC_X-179(California/07/2009_x_NYMC_X-157)|A_/_H1N1|MP
EPI_ISL_71877|2009.000|A/reassortant/NYMC_X-179A(California/07/2009_x_NYMC_X-157)|A_/_H1N1|MP
EPI_ISL_71882|2009.321|A/New_York/3061/2009|A_/_H3N2|MP
EPI_ISL_71883|2009.329|A/New_York/3316/2009|A_/_H3N2|MP
EPI_ISL_71884|2009.342|A/New_York/3360/2009|A_/_H3N2|MP
EPI_ISL_71885|2009.362|A/New_York/3494/2009|A_/_H3N2|MP
EPI_ISL_71886|2009.375|A/New_York/3527/2009|A_/_H3N2|MP
EPI_ISL_71887|2009.378|A/New_York/3626/2009|A_/_H3N2|MP
EPI_ISL_71888|2009.422|A/New_York/3896/2009|A_/_H3N2|MP
EPI_ISL_71889|2009.392|A/New_York/4255/2009|A_/_H3N2|MP
EPI_ISL_71893|2009.000|A/reassortant/NYMC_X-175C(Uruguay/716/2007_x_Puerto_Rico/8/1934)|A_/_H3N2|MP
EPI_ISL_71944|2009.868|A/swine/UP-India/IVRI01/2009|A_/_H1N1|MP
EPI_ISL_71945|2009.140|A/duck/Hubei/46/2009|A_/_H5N1|MP
EPI_ISL_71949|2009.978|A/Laos/256/2009|A_/_H3N2|MP
EPI_ISL_71950|2009.721|A/Laos/184/2009|A_/_H3N2|MP
EPI_ISL_71953|2009.764|A/Laos/224/2009|A_/_H3N2|MP
EPI_ISL_71960|2009.855|A/Korea/3623/2009|A_/_H1N1|MP
EPI_ISL_71961|2009.855|A/Maryland/38/2009|A_/_H1N1|MP
EPI_ISL_71962|2009.855|A/Oklahoma/10/2009|A_/_H1N1|MP
EPI_ISL_71965|2009.638|A/Laos/138/2009|A_/_H1N1|MP
EPI_ISL_71979|2008.954|A/garganey/South_Kazakhstan/8048/2008|A_/_H3N8|MP
EPI_ISL_71980|2008.530|A/great_black_headed_gull/Atyrau/2966/2008|A_/_H13N6|MP
EPI_ISL_72342|2008.194|A/Guangdong-Baoan/51/2008|A_/_H1N1|MP
EPI_ISL_72343|2008.189|A/Guangdong-Luohu/188/2008|A_/_H1N1|MP
EPI_ISL_72345|2008.027|A/Liaoning-Tiedong/12/2008|A_/_H1N1|MP
EPI_ISL_72346|2008.139|A/Sichuan-Qingyang/160/2008|A_/_H1N1|MP
EPI_ISL_72347|2008.077|A/Sichuan-Qingyang/179/2008|A_/_H1N1|MP
EPI_ISL_72348|2008.011|A/Hubei-Xiangcheng/21/2008|A_/_H1N1|MP
EPI_ISL_72349|2008.011|A/Hubei-Xiangcheng/22/2008|A_/_H1N1|MP
EPI_ISL_72350|2008.011|A/Hubei-Xiangcheng/23/2008|A_/_H1N1|MP
EPI_ISL_72351|2008.014|A/Hubei-Xiangcheng/24/2008|A_/_H1N1|MP
EPI_ISL_72352|2008.268|A/Guangdong-Yuexiu/1112/2008|A_/_H1N1|MP
EPI_ISL_72353|2008.273|A/Yunnan-Chuxiong/1111/2008|A_/_H1N1|MP
EPI_ISL_72354|2008.344|A/Guangdong-Yuexiu/1170/2008|A_/_H1N1|MP
EPI_ISL_72356|2008.426|A/Fujian-Gulou/1559/2008|A_/_H1N1|MP
EPI_ISL_72357|2008.443|A/Jiangxi-Donghu/1306/2008|A_/_H1N1|MP
EPI_ISL_72358|2008.486|A/Shanghai-Pudongxin/256/2008|A_/_H1N1|MP
EPI_ISL_72359|2008.495|A/Guangdong-Liwan/1219/2008|A_/_H1N1|MP
EPI_ISL_72360|2008.497|A/Guangdong-Liwan/1226/2008|A_/_H1N1|MP
EPI_ISL_72361|2008.497|A/Guangdong-Liwan/1224/2008|A_/_H1N1|MP
EPI_ISL_72362|2008.525|A/Hubei-Maojian/1375/2008|A_/_H1N1|MP
EPI_ISL_72363|2008.533|A/Hainan-Sanya/132/2008|A_/_H1N1|MP
EPI_ISL_72364|2008.536|A/Hubei-Wuchang/1151/2008|A_/_H1N1|MP
EPI_ISL_72365|2008.538|A/Hainan-Sanya/142/2008|A_/_H1N1|MP
EPI_ISL_72367|2008.557|A/Guangdong-Futian/1312/2008|A_/_H1N1|MP
EPI_ISL_72368|2008.560|A/Shanghai-Nanhui/170/2008|A_/_H1N1|MP
EPI_ISL_72369|2008.571|A/Hubei-Shanshi/1149/2008|A_/_H1N1|MP
EPI_ISL_72370|2008.574|A/Hubei-Hongshan/1143/2008|A_/_H1N1|MP
EPI_ISL_72371|2008.593|A/Hubei-Jiangan/1277/2008|A_/_H1N1|MP
EPI_ISL_72372|2008.598|A/Hubei-Wuchang/1196/2008|A_/_H1N1|MP
EPI_ISL_72373|2008.604|A/Hubei-Maojian/1442/2008|A_/_H1N1|MP
EPI_ISL_72374|2008.615|A/Hubei-Hongshan/1146/2008|A_/_H1N1|MP
EPI_ISL_72375|2008.615|A/Hubei-Wuchang/1187/2008|A_/_H1N1|MP
EPI_ISL_72376|2008.637|A/Hebei-Xinhua/51/2008|A_/_H1N1|MP
EPI_ISL_72378|2008.639|A/Hubei-Shanshi/1174/2008|A_/_H1N1|MP
EPI_ISL_72379|2008.667|A/Hubei-Jiangan/1315/2008|A_/_H1N1|MP
EPI_ISL_72380|2008.669|A/Tianjin-Hedong/1185/2008|A_/_H1N1|MP
EPI_ISL_72381|2008.678|A/Sichuan-Nanjiang/33/2008|A_/_H1N1|MP
EPI_ISL_72382|2008.686|A/Tianjin-Nankai/1140/2008|A_/_H1N1|MP
EPI_ISL_72383|2008.689|A/Zhejiang-Haishu/1655/2008|A_/_H1N1|MP
EPI_ISL_72384|2008.689|A/Fujian-Yanping/21/2008|A_/_H1N1|MP
EPI_ISL_72385|2008.691|A/Zhejiang-Haishu/1632/2008|A_/_H1N1|MP
EPI_ISL_72386|2008.691|A/Hunan-Beihu/1293/2008|A_/_H1N1|MP
EPI_ISL_72387|2008.702|A/Tianjin-Hedong/1191/2008|A_/_H1N1|MP
EPI_ISL_72389|2008.708|A/Tianjin-Hedong/1192/2008|A_/_H1N1|MP
EPI_ISL_72390|2008.710|A/Jiangxi-Donghu/1521/2008|A_/_H1N1|MP
EPI_ISL_72391|2008.713|A/Shanghai-Nanhui/1146/2008|A_/_H1N1|MP
EPI_ISL_72392|2008.721|A/Jiangsu-Qinhuai/125/2008|A_/_H1N1|MP
EPI_ISL_72393|2008.724|A/Hunan-Furong/1289/2008|A_/_H1N1|MP
EPI_ISL_72394|2008.727|A/Jiangxi-Yuanzhou/1498/2008|A_/_H1N1|MP
EPI_ISL_72395|2008.749|A/Beijing-Huairou/15/2008|A_/_H1N1|MP
EPI_ISL_72396|2008.751|A/Hunan-Kaifu/1303/2008|A_/_H1N1|MP
EPI_ISL_72397|2008.754|A/Hunan-Yuhua/1654/2008|A_/_H1N1|MP
EPI_ISL_72398|2008.760|A/Tianjin-Hexi/1143/2008|A_/_H1N1|MP
EPI_ISL_72400|2008.776|A/Beijing-Xuanwu/1184/2008|A_/_H1N1|MP
EPI_ISL_72401|2008.784|A/Tianjin-Hexi/1151/2008|A_/_H1N1|MP
EPI_ISL_72402|2008.784|A/Tianjin-Hexi/1153/2008|A_/_H1N1|MP
EPI_ISL_72403|2008.784|A/Beijing-Xuanwu/1199/2008|A_/_H1N1|MP
EPI_ISL_72404|2008.784|A/Beijing-Xuanwu/1201/2008|A_/_H1N1|MP
EPI_ISL_72405|2008.792|A/Anhui-Baohe/1496/2008|A_/_H1N1|MP
EPI_ISL_72406|2008.792|A/Anhui-Baohe/1492/2008|A_/_H1N1|MP
EPI_ISL_72407|2008.809|A/Anhui-Baohe/1514/2008|A_/_H1N1|MP
EPI_ISL_72408|2008.915|A/Ningxia-Yuanzhou/168/2008|A_/_H1N1|MP
EPI_ISL_72409|2008.929|A/Ningxia-Dawukou/186/2008|A_/_H1N1|MP
EPI_ISL_72411|2008.940|A/Shandong-Lixia/197/2008|A_/_H1N1|MP
EPI_ISL_72412|2008.973|A/Ningxia-Pingluo/51/2008|A_/_H1N1|MP
EPI_ISL_72413|2008.975|A/Jilin-Changyi/39/2008|A_/_H1N1|MP
EPI_ISL_72414|2008.981|A/Fujian-Gulou/11254/2008|A_/_H1N1|MP
EPI_ISL_72415|2008.981|A/Shaanxi-Beilin/1383/2008|A_/_H1N1|MP
EPI_ISL_72416|2008.992|A/Shandong-Lixia/1109/2008|A_/_H1N1|MP
EPI_ISL_72417|2008.995|A/Shandong-Lixia/1112/2008|A_/_H1N1|MP
EPI_ISL_72418|2008.995|A/Shanghai-Nanhui/1203/2008|A_/_H1N1|MP
EPI_ISL_72419|2008.997|A/Shandong-Lixia/1113/2008|A_/_H1N1|MP
EPI_ISL_72420|2009.008|A/Jilin-Chuanying/18/2009|A_/_H1N1|MP
EPI_ISL_72422|2009.008|A/Beijing-Huairou/14/2009|A_/_H1N1|MP
EPI_ISL_72423|2009.011|A/Heilongjiang-Hailin/15/2009|A_/_H1N1|MP
EPI_ISL_72424|2009.014|A/Jilin-Chaoyang/111/2009|A_/_H1N1|MP
EPI_ISL_72425|2009.014|A/Tianjin-Jinnan/15/2009|A_/_H1N1|MP
EPI_ISL_72426|2009.014|A/Heilongjiang-Xiangfang/16/2009|A_/_H1N1|MP
EPI_ISL_72427|2009.014|A/Beijing-Xicheng/12/2009|A_/_H1N1|MP
EPI_ISL_72428|2009.014|A/Jiangxi-Yuanzhou/14/2009|A_/_H1N1|MP
EPI_ISL_72429|2009.014|A/Henan-Xigong/18/2009|A_/_H1N1|MP
EPI_ISL_72430|2009.014|A/Shandong-HuaiYin/11/2009|A_/_H1N1|MP
EPI_ISL_72431|2009.014|A/Beijing-Xicheng/124/2009|A_/_H1N1|MP
EPI_ISL_72434|2009.014|A/Shandong-Lixia/13/2009|A_/_H1N1|MP
EPI_ISL_72435|2009.014|A/Shandong-Lixia/12/2009|A_/_H1N1|MP
EPI_ISL_72436|2009.014|A/Henan-Jinshui/51/2009|A_/_H1N1|MP
EPI_ISL_72437|2009.016|A/Shandong-HuaiYin/19/2009|A_/_H1N1|MP
EPI_ISL_72438|2009.016|A/Xinjiang-Hutubi/11/2009|A_/_H1N1|MP
EPI_ISL_72439|2009.016|A/Heilongjiang-Daoli/112/2009|A_/_H1N1|MP
EPI_ISL_72440|2009.019|A/Xinjiang-Changji/110/2009|A_/_H1N1|MP
EPI_ISL_72441|2009.030|A/Jilin-Chuanying/121/2009|A_/_H1N1|MP
EPI_ISL_72442|2009.030|A/Shandong-HuaiYin/148/2009|A_/_H1N1|MP
EPI_ISL_72443|2009.030|A/Shanxi-Taigu/118/2009|A_/_H1N1|MP
EPI_ISL_72445|2009.033|A/Shandong-Lixia/113/2009|A_/_H1N1|MP
EPI_ISL_72446|2009.033|A/Beijing-Xuanwu/141/2009|A_/_H1N1|MP
EPI_ISL_72447|2009.036|A/Hunan-Furong/112/2009|A_/_H1N1|MP
EPI_ISL_72448|2009.036|A/Henan-Zhongyuan/111/2009|A_/_H1N1|MP
EPI_ISL_72449|2009.036|A/Shandong-HuaiYin/162/2009|A_/_H1N1|MP
EPI_ISL_72450|2009.038|A/Heilongjiang-Longsha/16/2009|A_/_H1N1|MP
EPI_ISL_72451|2009.038|A/Ningxia-Zhongning/17/2009|A_/_H1N1|MP
EPI_ISL_72452|2009.041|A/Shandong-Taishan/126/2009|A_/_H1N1|MP
EPI_ISL_72453|2009.041|A/Hebei-Xinshi/117/2009|A_/_H1N1|MP
EPI_ISL_72454|2009.049|A/Hubei-Jiangan/117/2009|A_/_H1N1|MP
EPI_ISL_72456|2009.049|A/Jiangsu-Gulou/11/2009|A_/_H1N1|MP
EPI_ISL_72457|2009.052|A/Tianjin-Hongqiao/19/2009|A_/_H1N1|MP
EPI_ISL_72458|2009.055|A/Fujian-Shishi/51/2009|A_/_H1N1|MP
EPI_ISL_72459|2009.060|A/Sichuan-Wuhou/51/2009|A_/_H1N1|MP
EPI_ISL_72460|2009.063|A/Beijing-Xicheng/185/2009|A_/_H1N1|MP
EPI_ISL_72461|2009.085|A/Tianjin-Hedong/119/2009|A_/_H1N1|MP
EPI_ISL_72462|2009.088|A/Shanghai-Nanhui/111/2009|A_/_H1N1|MP
EPI_ISL_72463|2009.090|A/Lanzhou/121/2009|A_/_H1N1|MP
EPI_ISL_72464|2009.090|A/Tianjin-Hexi/121/2009|A_/_H1N1|MP
EPI_ISL_72465|2009.096|A/Jiangsu-Gulou/110/2009|A_/_H1N1|MP
EPI_ISL_72467|2009.099|A/Jilin-Chuanying/163/2009|A_/_H1N1|MP
EPI_ISL_72468|2009.107|A/Shandong-HuaiYin/1106/2009|A_/_H1N1|MP
EPI_ISL_72469|2009.107|A/Henan-Jinshui/125/2009|A_/_H1N1|MP
EPI_ISL_72470|2009.110|A/Ningxia-Xingqing/233/2009|A_/_H1N1|MP
EPI_ISL_72471|2009.129|A/Heilongjiang-Xiangfang/169/2009|A_/_H1N1|MP
EPI_ISL_72472|2009.137|A/Hunan-Yuelu/32/2009|A_/_H1N1|MP
EPI_ISL_72473|2009.137|A/Hunan-Yuelu/310/2009|A_/_H1N1|MP
EPI_ISL_72474|2009.137|A/Hunan-Yuelu/37/2009|A_/_H1N1|MP
EPI_ISL_72475|2009.142|A/Hubei-Wujiagang/138/2009|A_/_H1N1|MP
EPI_ISL_72476|2009.145|A/Liaoning-Heping/146/2009|A_/_H1N1|MP
EPI_ISL_72478|2009.148|A/Beijing-Xicheng/1124/2009|A_/_H1N1|MP
EPI_ISL_72479|2009.151|A/Fujian-Siming/144/2009|A_/_H1N1|MP
EPI_ISL_72480|2009.153|A/Shanghai-Pudongxin/217/2009|A_/_H1N1|MP
EPI_ISL_72481|2009.162|A/Liaoning-Zhenxing/175/2009|A_/_H1N1|MP
EPI_ISL_72482|2009.164|A/Hunan-Yueyanglou/317/2009|A_/_H1N1|MP
EPI_ISL_72483|2009.173|A/Hubei-Xiangcheng/312/2009|A_/_H1N1|MP
EPI_ISL_72484|2009.214|A/Sichuan-Anyue/154/2009|A_/_H1N1|MP
EPI_ISL_72485|2009.222|A/Hunan-Lousong/1198/2009|A_/_H1N1|MP
EPI_ISL_72486|2009.241|A/Guangdong-Luohu/1151/2009|A_/_H1N1|MP
EPI_ISL_72487|2009.244|A/Liaoning-Zhenxing/1117/2009|A_/_H1N1|MP
EPI_ISL_72489|2009.244|A/Fujian-Gulou/1333/2009|A_/_H1N1|MP
EPI_ISL_72490|2009.247|A/Guangdong-Futian/174/2009|A_/_H1N1|MP
EPI_ISL_72491|2009.247|A/Shanghai-Nanhui/1128/2009|A_/_H1N1|MP
EPI_ISL_72492|2009.249|A/Heilongjiang-Nangang/1110/2009|A_/_H1N1|MP
EPI_ISL_72493|2009.260|A/Fujian-Cangshan/1120/2009|A_/_H1N1|MP
EPI_ISL_72494|2009.263|A/Hunan-Beihu/1237/2009|A_/_H1N1|MP
EPI_ISL_72495|2009.279|A/Zhejiang-Haishu/1305/2009|A_/_H1N1|MP
EPI_ISL_72496|2009.282|A/Guangdong-Yuncheng/1193/2009|A_/_H1N1|MP
EPI_ISL_72497|2009.282|A/Liaoning-Tiedong/14/2009|A_/_H1N1|MP
EPI_ISL_72498|2009.288|A/Jiangxi-Yuanzhou/1119/2009|A_/_H1N1|MP
EPI_ISL_72500|2009.288|A/Hunan-Leiyang/39/2009|A_/_H1N1|MP
EPI_ISL_72501|2009.293|A/Guangxi-Qingxiu/195/2009|A_/_H1N1|MP
EPI_ISL_72502|2009.312|A/Guangdong-Jinping/2138/2009|A_/_H1N1|MP
EPI_ISL_72503|2009.345|A/Hubei-Yidu/314/2009|A_/_H1N1|MP
EPI_ISL_72504|2009.356|A/Fujian-Gulou/1482/2009|A_/_H1N1|MP
EPI_ISL_72505|2009.438|A/Guangdong-Xuwen/313/2009|A_/_H1N1|MP
EPI_ISL_72506|2009.441|A/Guangdong-Maonan/51/2009|A_/_H1N1|MP
EPI_ISL_72507|2009.460|A/Anhui-Baohe/1351/2009|A_/_H1N1|MP
EPI_ISL_72508|2009.460|A/Jiangxi-Zhanggong/118/2009|A_/_H1N1|MP
EPI_ISL_72509|2009.479|A/Hunan-Qiyang/34/2009|A_/_H1N1|MP
EPI_ISL_72511|2009.493|A/Guangdong-Yuncheng/1512/2009|A_/_H1N1|MP
EPI_ISL_72512|2009.493|A/Sichuan-Longmatan/515/2009|A_/_H1N1|MP
EPI_ISL_72513|2009.501|A/Anhui-Baohe/1392/2009|A_/_H1N1|MP
EPI_ISL_72514|2009.523|A/Hunan-Wuling/1120/2009|A_/_H1N1|MP
EPI_ISL_72515|2009.529|A/Shanghai-Nanhui/1203/2009|A_/_H1N1|MP
EPI_ISL_72516|2009.537|A/Fujian-Gulou/1896/2009|A_/_H1N1|MP
EPI_ISL_72517|2009.540|A/Hunan-Louxing/322/2009|A_/_H1N1|MP
EPI_ISL_72518|2009.548|A/Beijing-Huairou/1264/2009|A_/_H1N1|MP
EPI_ISL_72519|2009.548|A/Huairou/620/2009|A_/_H1N1|MP
EPI_ISL_72520|2009.553|A/Guangxi-Qingxiu/1250/2009|A_/_H1N1|MP
EPI_ISL_73181|2008.057|A/Hubei-Maojian/137/2008|A_/_H3N2|MP
EPI_ISL_73182|2008.066|A/Shandong-Huaiyin/1104/2008|A_/_H3N2|MP
EPI_ISL_73183|2008.235|A/Yunnan-Chuxiong/189/2008|A_/_H3N2|MP
EPI_ISL_73184|2008.249|A/Chongqing-Yongchuan/1108/2008|A_/_H3N2|MP
EPI_ISL_73186|2008.260|A/Gansu-Maiji/1314/2008|A_/_H3N2|MP
EPI_ISL_73187|2008.268|A/Yunnan-Guandu/120/2008|A_/_H3N2|MP
EPI_ISL_73188|2008.284|A/Shanghai-Nanhui/148/2008|A_/_H3N2|MP
EPI_ISL_73189|2008.287|A/Hunan-Yueyanglou/313/2008|A_/_H3N2|MP
EPI_ISL_73190|2008.290|A/Jiangxi-Guixi/161/2008|A_/_H3N2|MP
EPI_ISL_73191|2008.295|A/Gansu-Chengguan/1413/2008|A_/_H3N2|MP
EPI_ISL_73192|2008.311|A/Hunan-Yueyanglou/316/2008|A_/_H3N2|MP
EPI_ISL_73193|2008.325|A/Jiangxi-Donghu/1222/2008|A_/_H3N2|MP
EPI_ISL_73194|2008.347|A/Gansu-Chengguan/1448/2008|A_/_H3N2|MP
EPI_ISL_73195|2008.350|A/Jiangxi-Donghu/1228/2008|A_/_H3N2|MP
EPI_ISL_73197|2008.363|A/Yunnan-Xishan/148/2008|A_/_H3N2|MP
EPI_ISL_73198|2008.363|A/Jiangsu-Beitang/178/2008|A_/_H3N2|MP
EPI_ISL_73199|2008.380|A/Hubei-Jiangan/1175/2008|A_/_H3N2|MP
EPI_ISL_73200|2008.399|A/Jiangsu-Beitang/1128/2008|A_/_H3N2|MP
EPI_ISL_73201|2008.402|A/Hainan-Sanya/58/2008|A_/_H3N2|MP
EPI_ISL_73202|2008.462|A/Jiangsu-Nanchang/182/2008|A_/_H3N2|MP
EPI_ISL_73203|2008.484|A/Fujian-Gulou/1658/2008|A_/_H3N2|MP
EPI_ISL_73204|2008.505|A/Jiangsu-Beitang/1160/2008|A_/_H3N2|MP
EPI_ISL_73205|2008.579|A/Hunan-Wuling/2405/2008|A_/_H3N2|MP
EPI_ISL_73206|2008.579|A/Hubei-Wujiagang/1358/2008|A_/_H3N2|MP
EPI_ISL_73208|2008.596|A/Hubei-Shanshi/1154/2008|A_/_H3N2|MP
EPI_ISL_73209|2008.615|A/Zhejiang-Haishu/1522/2008|A_/_H3N2|MP
EPI_ISL_73210|2008.634|A/Hunan-Wuling/2418/2008|A_/_H3N2|MP
EPI_ISL_73211|2008.639|A/Hubei-Songzi/141/2008|A_/_H3N2|MP
EPI_ISL_73212|2009.005|A/Shanxi-Yingze/121/2009|A_/_H3N2|MP
EPI_ISL_73213|2009.008|A/Henan-Jinshui/16/2009|A_/_H3N2|MP
EPI_ISL_73214|2009.011|A/Tianjin-Hongqiao/13/2009|A_/_H3N2|MP
EPI_ISL_73215|2009.022|A/Xinjiang-Hutubi/136/2009|A_/_H3N2|MP
EPI_ISL_73216|2009.063|A/Beijing-Xicheng/189/2009|A_/_H3N2|MP
EPI_ISL_73217|2009.068|A/Zhejiang-Haishu/185/2009|A_/_H3N2|MP
EPI_ISL_73219|2009.090|A/Shandong-HuaiYin/194/2009|A_/_H3N2|MP
EPI_ISL_73220|2009.096|A/Jiangsu-Gulou/19/2009|A_/_H3N2|MP
EPI_ISL_73221|2009.096|A/Hunan-Suxian/170/2009|A_/_H3N2|MP
EPI_ISL_73222|2009.104|A/Shandong-Sifang/134/2009|A_/_H3N2|MP
EPI_ISL_73223|2009.115|A/Heilongjiang-Nangang/163/2009|A_/_H3N2|MP
EPI_ISL_73224|2009.118|A/Jiangsu-Quanshan/326/2009|A_/_H3N2|MP
EPI_ISL_73225|2009.118|A/Jiangsu-Quanshan/323/2009|A_/_H3N2|MP
EPI_ISL_73226|2009.137|A/Shanxi-Yingze/166/2009|A_/_H3N2|MP
EPI_ISL_73227|2009.145|A/Jiangxi-Xihu/31/2009|A_/_H3N2|MP
EPI_ISL_73228|2009.148|A/Jiangxi-Xihu/37/2009|A_/_H3N2|MP
EPI_ISL_73231|2009.175|A/Jiangsu-Chongan/38/2009|A_/_H3N2|MP
EPI_ISL_73232|2009.184|A/Jiangsu-Gulou/134/2009|A_/_H3N2|MP
EPI_ISL_73233|2009.184|A/Shaanxi-Qindu/159/2009|A_/_H3N2|MP
EPI_ISL_73234|2009.186|A/Tianjin-Nankai/155/2009|A_/_H3N2|MP
EPI_ISL_73235|2009.225|A/Tianjin-Nankai/167/2009|A_/_H3N2|MP
EPI_ISL_73236|2009.227|A/Shanxi-Chengqu/1180/2009|A_/_H3N2|MP
EPI_ISL_73237|2009.227|A/Sichuan-Wenjiang/55/2009|A_/_H3N2|MP
EPI_ISL_73238|2009.249|A/Shanghai-Nanhui/1132/2009|A_/_H3N2|MP
EPI_ISL_73239|2009.290|A/Hebei-Qiaoxi/53/2009|A_/_H3N2|MP
EPI_ISL_73240|2009.301|A/Tianjin-Nankai/181/2009|A_/_H3N2|MP
EPI_ISL_73242|2009.307|A/Fujian-Shishi/53/2009|A_/_H3N2|MP
EPI_ISL_73243|2009.345|A/Hunan-Beihu/1313/2009|A_/_H3N2|MP
EPI_ISL_73244|2009.356|A/Fujian-Fengze/311/2009|A_/_H3N2|MP
EPI_ISL_73245|2009.381|A/Fujian-Huian/31/2009|A_/_H3N2|MP
EPI_ISL_73246|2009.384|A/Fujian-Huian/39/2009|A_/_H3N2|MP
EPI_ISL_73247|2009.386|A/Guangdong-Yuncheng/1320/2009|A_/_H3N2|MP
EPI_ISL_73248|2009.386|A/Fujian-Jinjiang/35/2009|A_/_H3N2|MP
EPI_ISL_73249|2009.414|A/Guangdong-Luohu/1256/2009|A_/_H3N2|MP
EPI_ISL_73250|2009.414|A/Guangdong-Luohu/1257/2009|A_/_H3N2|MP
EPI_ISL_73251|2009.419|A/Fujian-Xiangcheng/52/2009|A_/_H3N2|MP
EPI_ISL_73253|2009.427|A/Hubei-Wuchang/1140/2009|A_/_H3N2|MP
EPI_ISL_73254|2009.441|A/Guangdong-Maonan/38/2009|A_/_H3N2|MP
EPI_ISL_73255|2009.441|A/Guangdong-Maonan/37/2009|A_/_H3N2|MP
EPI_ISL_73256|2009.441|A/Guangdong-Maonan/33/2009|A_/_H3N2|MP
EPI_ISL_73257|2009.474|A/Jiangxi-Zhanggong/31/2009|A_/_H3N2|MP
EPI_ISL_73258|2009.490|A/Hunan-Furong/1189/2009|A_/_H3N2|MP
EPI_ISL_73259|2009.490|A/Guangdong-Luohu/1317/2009|A_/_H3N2|MP
EPI_ISL_73260|2009.504|A/Fujian-Siming/1254/2009|A_/_H3N2|MP
EPI_ISL_73261|2009.518|A/Hunan-Shigu/129/2009|A_/_H3N2|MP
EPI_ISL_73262|2009.521|A/Fujian-Fengze/316/2009|A_/_H3N2|MP
EPI_ISL_73264|2009.534|A/Guangdong-Futian/1253/2009|A_/_H3N2|MP
EPI_ISL_73303|2008.041|A/Hunan/1/2008|A_/_H5N1|MP
EPI_ISL_73305|2008.115|A/Guangxi/1/2008|A_/_H5N1|MP
EPI_ISL_73306|2008.126|A/Guangdong/1/2008|A_/_H5N1|MP
EPI_ISL_73307|2008.978|A/Beijing/1/2009|A_/_H5N1|MP
EPI_ISL_73308|2009.049|A/Guangxi/1/2009|A_/_H5N1|MP
EPI_ISL_73309|2009.038|A/Guizhou/1/2009|A_/_H5N1|MP
EPI_ISL_73310|2009.019|A/Hunan/1/2009|A_/_H5N1|MP
EPI_ISL_73311|2009.060|A/Hunan/2/2009|A_/_H5N1|MP
EPI_ISL_73312|2009.011|A/Shandong/1/2009|A_/_H5N1|MP
EPI_ISL_73313|2009.025|A/Xinjiang/1/2009|A_/_H5N1|MP
EPI_ISL_73339|2008.000|A/Sendai/TU45/2008|A_/_H1N1|MP
EPI_ISL_73339|2008.000|A/Sendai/TU45/2008|A_/_H1N1|MP
EPI_ISL_73339|2008.000|A/Sendai/TU45/2008|A_/_H1N1|MP
EPI_ISL_73339|2008.000|A/Sendai/TU45/2008|A_/_H1N1|MP
EPI_ISL_73339|2008.000|A/Sendai/TU45/2008|A_/_H1N1|MP
EPI_ISL_73339|2008.000|A/Sendai/TU45/2008|A_/_H1N1|MP
EPI_ISL_73339|2008.000|A/Sendai/TU45/2008|A_/_H1N1|MP
EPI_ISL_73340|2008.000|A/Sendai/TU65/2008|A_/_H1N1|MP
EPI_ISL_73340|2008.000|A/Sendai/TU65/2008|A_/_H1N1|MP
EPI_ISL_73340|2008.000|A/Sendai/TU65/2008|A_/_H1N1|MP
EPI_ISL_73340|2008.000|A/Sendai/TU65/2008|A_/_H1N1|MP
EPI_ISL_73340|2008.000|A/Sendai/TU65/2008|A_/_H1N1|MP
EPI_ISL_73340|2008.000|A/Sendai/TU65/2008|A_/_H1N1|MP
EPI_ISL_73340|2008.000|A/Sendai/TU65/2008|A_/_H1N1|MP
EPI_ISL_73343|2008.000|A/Sendai/TU50/2008|A_/_H1N1|MP
EPI_ISL_73343|2008.000|A/Sendai/TU50/2008|A_/_H1N1|MP
EPI_ISL_73343|2008.000|A/Sendai/TU50/2008|A_/_H1N1|MP
EPI_ISL_73343|2008.000|A/Sendai/TU50/2008|A_/_H1N1|MP
EPI_ISL_73343|2008.000|A/Sendai/TU50/2008|A_/_H1N1|MP
EPI_ISL_73343|2008.000|A/Sendai/TU50/2008|A_/_H1N1|MP
EPI_ISL_73344|2009.600|A/Guangdong/SWL28/2009|A_/_H1N1|MP
EPI_ISL_73345|2009.847|A/Sichuanwenjiang/SWL456/2009|A_/_H1N1|MP
EPI_ISL_66257|2009.789|A/Ontario/RV3226/2009|A_/_H1N1|MP
EPI_ISL_66270|2009.871|A/Ayutthaya/568/2009|A_/_H1N1|MP
EPI_ISL_68772|2009.704|A/Hong_Kong/26579/2009|A_/_H1N1|MP
EPI_ISL_69012|2009.915|A/Illinois/25/2009|A_/_H1N1|MP
EPI_ISL_70317|2009.877|A/Peru/8409/2009|A_/_H1N1|MP
EPI_ISL_71954|2009.929|A/Arizona/20/2009|A_/_H1N1|MP
EPI_ISL_73412|2009.647|A/West_Virginia/13/2009|A_/_H1N1|MP
EPI_ISL_73420|2009.447|A/New_Zealand/871/2009|A_/_H1N1|MP
EPI_ISL_73421|2009.710|A/Mexico/1650/2009|A_/_H1N1|MP
EPI_ISL_73422|2009.271|A/Michigan/30/2009|A_/_H1N1|MP
EPI_ISL_73444|2009.644|A/Ontario/10016/2009|A_/_H1N1|MP
EPI_ISL_73445|2009.625|A/Ontario/10296/2009|A_/_H1N1|MP
EPI_ISL_73446|2009.608|A/Ontario/222656/2009|A_/_H1N1|MP
EPI_ISL_73447|2009.636|A/Ontario/235657/2009|A_/_H1N1|MP
EPI_ISL_73448|2009.644|A/Ontario/237882/2009|A_/_H1N1|MP
EPI_ISL_73449|2009.603|A/Ontario/25389/2009|A_/_H1N1|MP
EPI_ISL_73450|2009.682|A/Ontario/25913/2009|A_/_H1N1|MP
EPI_ISL_73451|2009.742|A/Ontario/26184/2009|A_/_H1N1|MP
EPI_ISL_73452|2009.795|A/Ontario/296008/2009|A_/_H1N1|MP
EPI_ISL_73453|2009.797|A/Ontario/29801/2009|A_/_H1N1|MP
EPI_ISL_73454|2009.811|A/Ontario/304434/2009|A_/_H1N1|MP
EPI_ISL_73455|2009.819|A/Ontario/305139/2009|A_/_H1N1|MP
EPI_ISL_73456|2009.819|A/Ontario/305598/2009|A_/_H1N1|MP
EPI_ISL_73457|2009.822|A/Ontario/308054/2009|A_/_H1N1|MP
EPI_ISL_73458|2009.825|A/Ontario/309862/2009|A_/_H1N1|MP
EPI_ISL_73459|2009.827|A/Ontario/313762/2009|A_/_H1N1|MP
EPI_ISL_73460|2009.836|A/Ontario/314095/2009|A_/_H1N1|MP
EPI_ISL_73461|2009.838|A/Ontario/314137/2009|A_/_H1N1|MP
EPI_ISL_73462|2009.836|A/Ontario/314603/2009|A_/_H1N1|MP
EPI_ISL_73463|2009.838|A/Ontario/315003/2009|A_/_H1N1|MP
EPI_ISL_73464|2009.841|A/Ontario/315015/2009|A_/_H1N1|MP
EPI_ISL_73465|2009.836|A/Ontario/315047/2009|A_/_H1N1|MP
EPI_ISL_73466|2009.841|A/Ontario/315107/2009|A_/_H1N1|MP
EPI_ISL_73467|2009.838|A/Ontario/315181/2009|A_/_H1N1|MP
EPI_ISL_73468|2009.838|A/Ontario/315187/2009|A_/_H1N1|MP
EPI_ISL_73469|2009.838|A/Ontario/315613/2009|A_/_H1N1|MP
EPI_ISL_73470|2009.841|A/Ontario/315637/2009|A_/_H1N1|MP
EPI_ISL_73471|2009.852|A/Ontario/320266/2009|A_/_H1N1|MP
EPI_ISL_73472|2009.877|A/Ontario/328474/2009|A_/_H1N1|MP
EPI_ISL_73473|2009.614|A/Ontario/35273/2009|A_/_H1N1|MP
EPI_ISL_73474|2009.452|A/Ontario/9698/2009|A_/_H1N1|MP
EPI_ISL_73475|2009.452|A/Ontario/9739/2009|A_/_H1N1|MP
EPI_ISL_73476|2009.825|A/Brussels/INS106/2009|A_/_H1N1|MP
EPI_ISL_73477|2009.932|A/New_York/6771/2009|A_/_H1N1|MP
EPI_ISL_73478|2009.932|A/New_York/6772/2009|A_/_H1N1|MP
EPI_ISL_73479|2009.863|A/Pensacola/INS107/2009|A_/_H1N1|MP
EPI_ISL_73480|2009.877|A/Pensacola/INS108/2009|A_/_H1N1|MP
EPI_ISL_73481|2009.784|A/San_Diego/INS101/2009|A_/_H1N1|MP
EPI_ISL_73482|2009.784|A/San_Diego/INS102/2009|A_/_H1N1|MP
EPI_ISL_73483|2009.797|A/San_Diego/INS103/2009|A_/_H1N1|MP
EPI_ISL_73484|2009.800|A/San_Diego/INS104/2009|A_/_H1N1|MP
EPI_ISL_73485|2009.841|A/San_Diego/INS105/2009|A_/_H1N1|MP
EPI_ISL_73486|2009.797|A/Texas/46193632/2009|A_/_H1N1|MP
EPI_ISL_73487|2009.800|A/Texas/46201823/2009|A_/_H1N1|MP
EPI_ISL_73488|2009.803|A/Texas/46214103/2009|A_/_H1N1|MP
EPI_ISL_73489|2009.805|A/Texas/46221665/2009|A_/_H1N1|MP
EPI_ISL_73490|2009.805|A/Texas/46222134/2009|A_/_H1N1|MP
EPI_ISL_73491|2009.805|A/Texas/46223444/2009|A_/_H1N1|MP
EPI_ISL_73492|2009.805|A/Texas/46223582/2009|A_/_H1N1|MP
EPI_ISL_73493|2009.805|A/Texas/46224042/2009|A_/_H1N1|MP
EPI_ISL_73494|2009.808|A/Texas/46233104/2009|A_/_H1N1|MP
EPI_ISL_73495|2009.811|A/Texas/46240925/2009|A_/_H1N1|MP
EPI_ISL_73496|2009.811|A/Texas/46241654/2009|A_/_H1N1|MP
EPI_ISL_73497|2009.836|A/Texas/JMS356/2009|A_/_H1N1|MP
EPI_ISL_73498|2009.841|A/Texas/JMS358/2009|A_/_H1N1|MP
EPI_ISL_73499|2009.849|A/Texas/JMS359/2009|A_/_H1N1|MP
EPI_ISL_73500|2009.849|A/Texas/JMS361/2009|A_/_H1N1|MP
EPI_ISL_73501|2009.849|A/Texas/JMS362/2009|A_/_H1N1|MP
EPI_ISL_73502|2009.852|A/Texas/JMS363/2009|A_/_H1N1|MP
EPI_ISL_73503|2009.852|A/Texas/JMS364/2009|A_/_H1N1|MP
EPI_ISL_73504|2009.852|A/Texas/JMS365/2009|A_/_H1N1|MP
EPI_ISL_73505|2009.866|A/Texas/JMS369/2009|A_/_H1N1|MP
EPI_ISL_73506|2009.868|A/Texas/JMS370/2009|A_/_H1N1|MP
EPI_ISL_73507|2009.868|A/Texas/JMS371/2009|A_/_H1N1|MP
EPI_ISL_73508|2009.871|A/Texas/JMS372/2009|A_/_H1N1|MP
EPI_ISL_73509|2009.888|A/Texas/JMS373/2009|A_/_H1N1|MP
EPI_ISL_73510|2009.901|A/Texas/JMS379/2009|A_/_H1N1|MP
EPI_ISL_73511|2009.904|A/Texas/JMS380/2009|A_/_H1N1|MP
EPI_ISL_73512|2009.907|A/Texas/JMS381/2009|A_/_H1N1|MP
EPI_ISL_73513|2009.907|A/Texas/JMS382/2009|A_/_H1N1|MP
EPI_ISL_73514|2009.910|A/Texas/JMS383/2009|A_/_H1N1|MP
EPI_ISL_73515|2009.912|A/Texas/JMS384/2009|A_/_H1N1|MP
EPI_ISL_73516|2009.923|A/Texas/JMS385/2009|A_/_H1N1|MP
EPI_ISL_73517|2009.929|A/Texas/JMS386/2009|A_/_H1N1|MP
EPI_ISL_73518|2009.934|A/Texas/JMS387/2009|A_/_H1N1|MP
EPI_ISL_73519|2009.942|A/Texas/JMS388/2009|A_/_H1N1|MP
EPI_ISL_73520|2009.956|A/Texas/JMS389/2009|A_/_H1N1|MP
EPI_ISL_73521|2009.967|A/Texas/JMS390/2009|A_/_H1N1|MP
EPI_ISL_73522|2009.975|A/Texas/JMS391/2009|A_/_H1N1|MP
EPI_ISL_73523|2009.981|A/Texas/JMS392/2009|A_/_H1N1|MP
EPI_ISL_73524|2009.986|A/Texas/JMS393/2009|A_/_H1N1|MP
EPI_ISL_73525|2009.995|A/Texas/JMS394/2009|A_/_H1N1|MP
EPI_ISL_73526|2009.995|A/Texas/JMS395/2009|A_/_H1N1|MP
EPI_ISL_73527|2009.995|A/Texas/JMS397/2009|A_/_H1N1|MP
EPI_ISL_73528|2009.995|A/Texas/JMS398/2009|A_/_H1N1|MP
EPI_ISL_73529|2009.997|A/Texas/JMS399/2009|A_/_H1N1|MP
EPI_ISL_73543|2009.433|A/Tianjin/SWL1/2009|A_/_H1N1|MP
EPI_ISL_73544|2009.411|A/Zhejiang/SWL2/2009|A_/_H1N1|MP
EPI_ISL_73545|2009.438|A/Jiangxi/SWL1/2009|A_/_H1N1|MP
EPI_ISL_73546|2009.408|A/Hubei/SWL1/2009|A_/_H1N1|MP
EPI_ISL_73547|2009.408|A/Beijing/SWL6/2009|A_/_H1N1|MP
EPI_ISL_73548|2009.438|A/Guizhou/SWL1/2009|A_/_H1N1|MP
EPI_ISL_73549|2009.438|A/Hainan/SWL1/2009|A_/_H1N1|MP
EPI_ISL_73550|2009.419|A/Shanxi/SWL1/2009|A_/_H1N1|MP
EPI_ISL_73551|2009.411|A/Shanghai/SWL4/2009|A_/_H1N1|MP
EPI_ISL_73552|2009.414|A/Shanghai/SWL5/2009|A_/_H1N1|MP
EPI_ISL_73553|2009.403|A/Shanghai/SWL6/2009|A_/_H1N1|MP
EPI_ISL_73554|2009.414|A/Shanghai/SWL7/2009|A_/_H1N1|MP
EPI_ISL_73555|2009.441|A/Liaoning/SWL1/2009|A_/_H1N1|MP
EPI_ISL_73556|2009.438|A/Tianjin/SWL2/2009|A_/_H1N1|MP
EPI_ISL_73557|2009.444|A/Yunnan/SWL1/2009|A_/_H1N1|MP
EPI_ISL_73558|2009.460|A/Anhui/SWL1/2009|A_/_H1N1|MP
EPI_ISL_73559|2009.458|A/Chongqing/SWL1/2009|A_/_H1N1|MP
EPI_ISL_73560|2009.447|A/Guangxi/SWL1/2009|A_/_H1N1|MP
EPI_ISL_73561|2009.444|A/Hainan/SWL2/2009|A_/_H1N1|MP
EPI_ISL_73562|2009.447|A/Hunan/SWL3/2009|A_/_H1N1|MP
EPI_ISL_73563|2009.468|A/Hebei/SWL1/2009|A_/_H1N1|MP
EPI_ISL_73564|2009.471|A/Jilin/SWL1/2009|A_/_H1N1|MP
EPI_ISL_73565|2009.477|A/Shaanxi/SWL1/2009|A_/_H1N1|MP
EPI_ISL_73566|2009.468|A/Hunan/SWL5/2009|A_/_H1N1|MP
EPI_ISL_73567|2009.463|A/Hunan/SWL4/2009|A_/_H1N1|MP
EPI_ISL_73568|2009.482|A/Jilin/SWL2/2009|A_/_H1N1|MP
EPI_ISL_73569|2009.466|A/Hunan/SWL6/2009|A_/_H1N1|MP
EPI_ISL_73570|2009.471|A/Hunan/SWL9/2009|A_/_H1N1|MP
EPI_ISL_73571|2009.482|A/Hunan/SWL12/2009|A_/_H1N1|MP
EPI_ISL_73572|2009.490|A/Hainan/SWL6/2009|A_/_H1N1|MP
EPI_ISL_73573|2009.414|A/Shanghai/SWL120/2009|A_/_H1N1|MP
EPI_ISL_73574|2009.416|A/Shanghai/SWL119/2009|A_/_H1N1|MP
EPI_ISL_73575|2009.485|A/Hainan/SWL5/2009|A_/_H1N1|MP
EPI_ISL_73576|2009.416|A/Shanghai/SWL121/2009|A_/_H1N1|MP
EPI_ISL_73577|2009.529|A/Heilongjiang/SWL1/2009|A_/_H1N1|MP
EPI_ISL_73578|2009.482|A/Guangdong/SWL27/2009|A_/_H1N1|MP
EPI_ISL_73579|2009.510|A/Jiangxi/SWL2/2009|A_/_H1N1|MP
EPI_ISL_73580|2009.501|A/Hainan/SWL14/2009|A_/_H1N1|MP
EPI_ISL_73581|2009.540|A/Henan/SWL14/2009|A_/_H1N1|MP
EPI_ISL_73582|2009.526|A/Jiangxi/SWL8/2009|A_/_H1N1|MP
EPI_ISL_73583|2009.532|A/Hunan/SWL18/2009|A_/_H1N1|MP
EPI_ISL_73584|2009.600|A/Guangdong/SWL30/2009|A_/_H1N1|MP
EPI_ISL_73585|2009.600|A/Guangdong/SWL28/2009|A_/_H1N1|MP
EPI_ISL_73586|2009.668|A/Xizang/SWL1/2009|A_/_H1N1|MP
EPI_ISL_73587|2009.668|A/Xizang/SWL2/2009|A_/_H1N1|MP
EPI_ISL_73588|2009.671|A/Ningxia/SWL2/2009|A_/_H1N1|MP
EPI_ISL_73589|2009.671|A/Xinjiang/SWL1/2009|A_/_H1N1|MP
EPI_ISL_73590|2009.658|A/Henan/SWL19/2009|A_/_H1N1|MP
EPI_ISL_73591|2009.496|A/Shanghai/SWL1075/2009|A_/_H1N1|MP
EPI_ISL_73592|2009.666|A/Qinghai/SWL3/2009|A_/_H1N1|MP
EPI_ISL_73593|2009.666|A/Qinghai/SWL2/2009|A_/_H1N1|MP
EPI_ISL_73594|2009.666|A/Qinghai/SWL1/2009|A_/_H1N1|MP
EPI_ISL_73595|2009.666|A/Beijing-Haidian/SWL1135/2009|A_/_H1N1|MP
EPI_ISL_73596|2009.666|A/Beijing/SWL14/2009|A_/_H1N1|MP
EPI_ISL_73597|2009.666|A/Beijing/SWL15/2009|A_/_H1N1|MP
EPI_ISL_73598|2009.666|A/Beijing/SWL19/2009|A_/_H1N1|MP
EPI_ISL_73599|2009.666|A/Beijing/SWL17/2009|A_/_H1N1|MP
EPI_ISL_73600|2009.666|A/Beijing/SWL18/2009|A_/_H1N1|MP
EPI_ISL_73601|2009.666|A/Beijing/SWL16/2009|A_/_H1N1|MP
EPI_ISL_73602|2009.441|A/Jiangsu/SWL1/2009|A_/_H1N1|MP
EPI_ISL_73603|2009.937|A/swine/Italy/85437/2009|A_/_H1N1|MP
EPI_ISL_73785|2009.899|A/Tver/IIV-183/2009|A_/_H1N1|MP
EPI_ISL_73786|2009.926|A/Yaroslavl/IIV-198/2009|A_/_H1N1|MP
EPI_ISL_73790|2009.444|A/New_Zealand/874/2009|A_/_H1N1|MP
EPI_ISL_30124|2009.000|A/New_York/18/2009|A_/_H1N1|MP
EPI_ISL_71421|2009.751|A/Taiwan/953/2009|A_/_H1N1|MP
EPI_ISL_73798|2009.329_(Day_unknown)|A/California/07/2009_X-179A|A_/_H1N1|MP
EPI_ISL_73799|2009.707|A/Wisconsin/66/2009|A_/_H1N1|MP
EPI_ISL_73801|2009.745|A/Wisconsin/67/2009|A_/_H1N1|MP
EPI_ISL_73802|2009.795|A/Mexico/4178/2009|A_/_H1N1|MP
EPI_ISL_73803|2009.795|A/Mexico/4178/2009|A_/_H1N1|MP
EPI_ISL_73805|2009.932|A/New_York/6806/2009|A_/_H1N1|MP
EPI_ISL_73806|2009.852|A/Texas/JMS366/2009|A_/_H1N1|MP
EPI_ISL_73807|2009.863|A/Texas/JMS367/2009|A_/_H1N1|MP
EPI_ISL_73808|2009.997|A/Texas/JMS400/2009|A_/_H1N1|MP
EPI_ISL_74006|2009.652|A/Nagano/RC1/2009|A_/_H1N1|MP
EPI_ISL_74017|2009.852|A/New_Mexico/15/2009|A_/_H1N1|MP
EPI_ISL_74026|2008.541|A/Egyptian_goose/South_Africa/AI1556/2008|A_/_H4N2|MP
EPI_ISL_74027|2008.653|A/ostrich/South_Africa/AI1586/2008|A_/_H9N2|MP
EPI_ISL_74023|2009.156|A/Pekin_duck/South_Africa/AI1642/2009|A_/_H10N7|MP
EPI_ISL_32465|2009.000|A/Amagasaki/01/2009|A_/_H1N1|MP
EPI_ISL_32479|2009.422|A/Trinidad/4276/2009|A_/_H1N1|MP
EPI_ISL_70312|2009.438|A/India/4725/2009|A_/_H1N1|MP
EPI_ISL_74077|2009.778|A/Afghanistan/2950/2009|A_/_H3N2|MP
EPI_ISL_74078|2009.288|A/Bangladesh/3012/2009|A_/_H3N2|MP
EPI_ISL_74079|2009.373|A/Bangladesh/5014/2009|A_/_H3N2|MP
EPI_ISL_74080|2009.863|A/Dominican_Republic/3668/2009|A_/_H3N2|MP
EPI_ISL_74081|2009.863|A/Dominican_Republic/3668/2009|A_/_H3N2|MP
EPI_ISL_74082|2009.923|A/Dominican_Republic/3743/2009|A_/_H3N2|MP
EPI_ISL_74083|2009.951|A/Ethiopia/35/2009|A_/_H3N2|MP
EPI_ISL_74084|2009.000|A/Hong_Kong/26560/2009_X-189|A_/_H3N2|MP
EPI_ISL_74085|2009.712|A/Hong_Kong/26560/2009|A_/_H3N2|MP
EPI_ISL_74086|2009.937|A/Kuwait/4554/2009|A_/_H3N2|MP
EPI_ISL_74090|2009.389|A/Shizuoka/736/2009|A_/_H3N2|MP
EPI_ISL_74091|2009.751|A/Taiwan/839/2009|A_/_H3N2|MP
EPI_ISL_74092|2009.000|A/Victoria/210/2009_IVR-155|A_/_H3N2|MP
EPI_ISL_74093|2009.000|A/Victoria/210/2009_NIB-65|A_/_H3N2|MP
EPI_ISL_74094|2009.000|A/Perth/16/2009_V0152-149|A_/_H3N2|MP
EPI_ISL_74095|2009.397|A/Philippines/2191/2009_X-191|A_/_H3N2|MP
EPI_ISL_74096|2009.915|A/Daegu/1853/2009|A_/_H1N1|MP
EPI_ISL_74097|2009.932|A/Daegu/1854/2009|A_/_H1N1|MP
EPI_ISL_74098|2009.937|A/Daegu/1855/2009|A_/_H1N1|MP
EPI_ISL_74099|2009.956|A/Daegu/1873/2009|A_/_H1N1|MP
EPI_ISL_74100|2009.915|A/Daejeon/1840/2009|A_/_H1N1|MP
EPI_ISL_74101|2009.926|A/Daejeon/1841/2009|A_/_H1N1|MP
EPI_ISL_74102|2009.953|A/Daejeon/1871/2009|A_/_H1N1|MP
EPI_ISL_74103|2009.879|A/Gangwon/1805/2009|A_/_H1N1|MP
EPI_ISL_74105|2009.888|A/Gyeongnam/1819/2009|A_/_H1N1|MP
EPI_ISL_74106|2009.890|A/Gyeongnam/1820/2009|A_/_H1N1|MP
EPI_ISL_74107|2009.833_(Day_unknown)|A/Seoul/1785/2009|A_/_H1N1|MP
EPI_ISL_74108|2009.901|A/Seoul/1829/2009|A_/_H1N1|MP
EPI_ISL_74109|2009.962|A/Seoul/1870/2009|A_/_H1N1|MP
EPI_ISL_74110|2009.918|A/Seoul/2883/2009|A_/_H1N1|MP
EPI_ISL_74115|2009.748|A/California/VRDL79/2009|A_/_H1N1|MP
EPI_ISL_74116|2009.748|A/California/VRDL80/2009|A_/_H1N1|MP
EPI_ISL_74117|2009.748|A/California/VRDL81/2009|A_/_H1N1|MP
EPI_ISL_74118|2009.748|A/California/VRDL82/2009|A_/_H1N1|MP
EPI_ISL_74119|2009.748|A/California/VRDL83/2009|A_/_H1N1|MP
EPI_ISL_74120|2009.770|A/California/VRDL84/2009|A_/_H1N1|MP
EPI_ISL_74121|2009.770|A/California/VRDL85/2009|A_/_H1N1|MP
EPI_ISL_74122|2009.770|A/California/VRDL86/2009|A_/_H1N1|MP
EPI_ISL_74123|2009.984|A/New_York/0259/2009|A_/_H1N1|MP
EPI_ISL_74124|2009.986|A/New_York/0352/2009|A_/_H1N1|MP
EPI_ISL_74125|2009.995|A/New_York/0357/2009|A_/_H1N1|MP
EPI_ISL_74126|2009.995|A/New_York/0461/2009|A_/_H1N1|MP
EPI_ISL_74143|2009.940|A/New_York/6903/2009|A_/_H1N1|MP
EPI_ISL_74144|2009.934|A/New_York/6907/2009|A_/_H1N1|MP
EPI_ISL_74145|2009.942|A/New_York/6937/2009|A_/_H1N1|MP
EPI_ISL_74146|2009.942|A/New_York/6939/2009|A_/_H1N1|MP
EPI_ISL_74147|2009.929|A/New_York/6941/2009|A_/_H1N1|MP
EPI_ISL_74148|2009.932|A/New_York/6943/2009|A_/_H1N1|MP
EPI_ISL_74149|2009.942|A/New_York/6945/2009|A_/_H1N1|MP
EPI_ISL_74150|2009.951|A/New_York/6949/2009|A_/_H1N1|MP
EPI_ISL_74151|2009.951|A/New_York/6976/2009|A_/_H1N1|MP
EPI_ISL_74152|2009.942|A/New_York/6977/2009|A_/_H1N1|MP
EPI_ISL_74153|2009.956|A/New_York/7019/2009|A_/_H1N1|MP
EPI_ISL_74154|2009.951|A/New_York/7020/2009|A_/_H1N1|MP
EPI_ISL_74155|2009.956|A/New_York/7036/2009|A_/_H1N1|MP
EPI_ISL_74156|2009.975|A/New_York/7107/2009|A_/_H1N1|MP
EPI_ISL_74157|2009.970|A/New_York/7216/2009|A_/_H1N1|MP
EPI_ISL_74158|2009.989|A/New_York/7236/2009|A_/_H1N1|MP
EPI_ISL_74159|2009.551|A/Australia/19/2009|A_/_H3N2|MP
EPI_ISL_74160|2009.537|A/Australia/2/2009|A_/_H3N2|MP
EPI_ISL_74180|2009.915_(Day_unknown)|A/swine/Thailand/CU-RA29/2009|A_/_H1N1|MP
EPI_ISL_74181|2009.833_(Day_unknown)|A/swine/Thailand/CU-RA4/2009|A_/_H1N1|MP
EPI_ISL_74183|2009.833_(Day_unknown)|A/swine/Thailand/CU-RA9/2009|A_/_H1N1|MP
EPI_ISL_74184|2009.915_(Day_unknown)|A/swine/Thailand/CU-RA20/2009|A_/_H1N1|MP
EPI_ISL_74207|2009.923|A/Yaroslavl/IIV-196/2009|A_/_H1N1|MP
EPI_ISL_74288|2009.805|A/swine/Hong_Kong/2299/2009|A_/_H1N1|MP
EPI_ISL_74289|2009.959|A/swine/Hong_Kong/2885/2009|A_/_H1N1|MP
EPI_ISL_74290|2009.959|A/swine/Hong_Kong/2886/2009|A_/_H1N1|MP
EPI_ISL_74291|2009.959|A/swine/Hong_Kong/2894/2009|A_/_H1N1|MP
EPI_ISL_74292|2009.959|A/swine/Hong_Kong/2974/2009|A_/_H1N1|MP
EPI_ISL_74293|2009.959|A/swine/Hong_Kong/2995/2009|A_/_H1N1|MP
EPI_ISL_74294|2009.805|A/swine/Hong_Kong/NS1583/2009|A_/_H1N1|MP
EPI_ISL_74295|2009.921|A/swine/Hong_Kong/NS1809/2009|A_/_H1N1|MP
EPI_ISL_74296|2009.921|A/swine/Hong_Kong/NS1810/2009|A_/_H1N1|MP
EPI_ISL_74348|2008.915_(Day_unknown)|A/crow/Assam/142119/2008|A_/_H5N1|MP
EPI_ISL_74369|2009.479|A/swine/Hong_Kong/1105/2009|A_/_H1N1|MP
EPI_ISL_74370|2009.556|A/swine/Hong_Kong/1422/2009|A_/_H1N1|MP
EPI_ISL_74371|2009.556|A/swine/Hong_Kong/1435/2009|A_/_H1N2|MP
EPI_ISL_74372|2009.556|A/swine/Hong_Kong/1479/2009|A_/_H1N2|MP
EPI_ISL_74373|2009.614|A/swine/Hong_Kong/1532/2009|A_/_H1N1|MP
EPI_ISL_74374|2009.614|A/swine/Hong_Kong/1535/2009|A_/_H1N1|MP
EPI_ISL_74375|2009.614|A/swine/Hong_Kong/1539/2009|A_/_H1N1|MP
EPI_ISL_74377|2009.805|A/swine/Hong_Kong/2314/2009|A_/_H1N2|MP
EPI_ISL_74378|2009.844|A/swine/Hong_Kong/2433/2009|A_/_H1N1|MP
EPI_ISL_74379|2009.844|A/swine/Hong_Kong/2481/2009|A_/_H1N1|MP
EPI_ISL_74380|2009.959|A/swine/Hong_Kong/2896/2009|A_/_H1N1|MP
EPI_ISL_74381|2009.959|A/swine/Hong_Kong/2990/2009|A_/_H1N1|MP
EPI_ISL_74382|2009.959|A/swine/Hong_Kong/3001/2009|A_/_H1N1|MP
EPI_ISL_74383|2009.614|A/swine/Hong_Kong/NS1054/2009|A_/_H1N1|MP
EPI_ISL_74384|2009.614|A/swine/Hong_Kong/NS1065/2009|A_/_H1N1|MP
EPI_ISL_74385|2009.614|A/swine/Hong_Kong/NS1071/2009|A_/_H1N1|MP
EPI_ISL_74386|2009.614|A/swine/Hong_Kong/NS1075/2009|A_/_H1N1|MP
EPI_ISL_74387|2009.921|A/swine/Hong_Kong/NS1889/2009|A_/_H1N2|MP
EPI_ISL_74388|2009.921|A/swine/Hong_Kong/NS1890/2009|A_/_H1N2|MP
EPI_ISL_74389|2009.921|A/swine/Hong_Kong/NS1892/2009|A_/_H1N2|MP
EPI_ISL_74390|2009.441|A/swine/Hong_Kong/NS613/2009|A_/_H1N1|MP
EPI_ISL_74392|2009.345|A/swine/MN/23506/2009|A_/_H1N1|MP
EPI_ISL_74365|2009.422|A/equine/Gopeswar/1/2009|A_/_H3N8|MP
EPI_ISL_74543|2009.666|A/Beijing-Xicheng/SWL11116/2009|A_/_H1N1|MP
EPI_ISL_74544|2009.748|A/Beijing-Xicheng/SWL11334/2009|A_/_H1N1|MP
EPI_ISL_74545|2009.748|A/Beijing-Xicheng/SWL11335/2009|A_/_H1N1|MP
EPI_ISL_74546|2009.748|A/Beijing-Xicheng/SWL11336/2009|A_/_H1N1|MP
EPI_ISL_74547|2009.748|A/Beijing-Xicheng/SWL11337/2009|A_/_H1N1|MP
EPI_ISL_74548|2009.748|A/Beijing-Xicheng/SWL11348/2009|A_/_H1N1|MP
EPI_ISL_74549|2009.704|A/Jiangsu-Nanjinggulou/SWL11132/2009|A_/_H1N1|MP
EPI_ISL_74550|2009.704|A/Jiangsu-Nanjinggulou/SWL11133/2009|A_/_H1N1|MP
EPI_ISL_74551|2009.707|A/Jiangsu-Nanjinggulou/SWL11136/2009|A_/_H1N1|MP
EPI_ISL_74552|2009.710|A/Jiangsu-Nanjinggulou/SWL11146/2009|A_/_H1N1|MP
EPI_ISL_74553|2009.715|A/Jiangsu-Nanjinggulou/SWL11170/2009|A_/_H1N1|MP
EPI_ISL_74554|2009.693|A/Jiangsu-Xiaguan/SWL1404/2009|A_/_H1N1|MP
EPI_ISL_74555|2009.701|A/Jiangsu-Xiaguan/SWL1406/2009|A_/_H1N1|MP
EPI_ISL_74556|2009.721|A/Jiangsu-Xiaguan/SWL1438/2009|A_/_H1N1|MP
EPI_ISL_74557|2009.723|A/Jiangsu-Xiaguan/SWL1439/2009|A_/_H1N1|MP
EPI_ISL_74558|2009.726|A/Jiangsu-Xiaguan/SWL1442/2009|A_/_H1N1|MP
EPI_ISL_74559|2009.748|A/Beijing-Huairou/SWL1856/2009|A_/_H1N1|MP
EPI_ISL_74560|2009.748|A/Beijing-Huairou/SWL1848/2009|A_/_H1N1|MP
EPI_ISL_74561|2009.748|A/Beijing-Huairou/SWL1859/2009|A_/_H1N1|MP
EPI_ISL_74562|2009.797|A/Guangdong-Ruizhou/SWL1433/2009|A_/_H1N1|MP
EPI_ISL_74563|2009.781|A/Tianjin-Tanggu/SWL1106/2009|A_/_H1N1|MP
EPI_ISL_74564|2009.781|A/Tianjin-Tanggu/SWL1110/2009|A_/_H1N1|MP
EPI_ISL_74565|2009.789|A/Hubei-Wuchang/SWL1407/2009|A_/_H1N1|MP
EPI_ISL_74566|2009.800|A/Hubei-Wuchang/SWL1418/2009|A_/_H1N1|MP
EPI_ISL_74567|2009.803|A/Hubei-Wuchang/SWL1423/2009|A_/_H1N1|MP
EPI_ISL_74568|2009.800|A/Hubei-Hongshan/SWL1284/2009|A_/_H1N1|MP
EPI_ISL_74569|2009.805|A/Hubei-Hongshan/SWL1288/2009|A_/_H1N1|MP
EPI_ISL_74570|2009.795|A/Gansu-Chengguan/SWL12770/2009|A_/_H1N1|MP
EPI_ISL_74571|2009.795|A/Gansu-Chengguan/SWL12771/2009|A_/_H1N1|MP
EPI_ISL_74572|2009.795|A/Gansu-Chengguan/SWL12849/2009|A_/_H1N1|MP
EPI_ISL_74573|2009.762|A/Beijing-Xuanwu/SWL1945/2009|A_/_H1N1|MP
EPI_ISL_74574|2009.803|A/Guangdong-Luohu/SWL1712/2009|A_/_H1N1|MP
EPI_ISL_74575|2009.773|A/Guangdong-Futian/SWL1480/2009|A_/_H1N1|MP
EPI_ISL_74576|2009.773|A/Guangdong-Futian/SWL1485/2009|A_/_H1N1|MP
EPI_ISL_74577|2009.786|A/Jiangsu-Canglang/SWL1428/2009|A_/_H1N1|MP
EPI_ISL_74578|2009.797|A/Xinjiang-Hutubi/SWL1424/2009|A_/_H1N1|MP
EPI_ISL_74579|2009.795|A/Xinjiang-Kuitun/SWL32/2009|A_/_H1N1|MP
EPI_ISL_74580|2009.797|A/Xinjiang-Kuitun/SWL39/2009|A_/_H1N1|MP
EPI_ISL_74581|2009.797|A/Xinjiang-Kuitun/SWL314/2009|A_/_H1N1|MP
EPI_ISL_74582|2009.786|A/Xinjiang-Wusu/SWL36/2009|A_/_H1N1|MP
EPI_ISL_74583|2009.797|A/Gansu-Chengguan/SWL12842/2009|A_/_H1N1|MP
EPI_ISL_74584|2009.841|A/Shanxi-Linxian/SWL323/2009|A_/_H1N1|MP
EPI_ISL_74585|2009.805|A/Gansu-Qilihe/SWL53/2009|A_/_H1N1|MP
EPI_ISL_74586|2009.701|A/Jiangsu-Xiaguan/SWL1411/2009|A_/_H1N1|MP
EPI_ISL_74587|2009.721|A/Jiangsu-Xiaguan/SWL1438/2009|A_/_H1N1|MP
EPI_ISL_74588|2009.723|A/Jiangsu-Xiaguan/SWL1440/2009|A_/_H1N1|MP
EPI_ISL_74589|2009.682|A/Jiangsu-Taixing/SWL33/2009|A_/_H1N1|MP
EPI_ISL_74590|2009.789|A/Gansu-Linxia/SWL1259/2009|A_/_H1N1|MP
EPI_ISL_74591|2009.784|A/Shanxi-Xinghualing/SWL1480/2009|A_/_H1N1|MP
EPI_ISL_74592|2009.770|A/Shanxi-Lishi/SWL530/2009|A_/_H1N1|MP
EPI_ISL_74593|2009.852|A/Beijing-Huairou/SWL11001/2009|A_/_H1N1|MP
EPI_ISL_74594|2009.855|A/Beijing-Huairou/SWL1998/2009|A_/_H1N1|MP
EPI_ISL_74595|2009.849|A/Beijing-Huairou/SWL1994/2009|A_/_H1N1|MP
EPI_ISL_74596|2009.847|A/Beijing-Huairou/SWL1991/2009|A_/_H1N1|MP
EPI_ISL_74597|2009.847|A/Beijing-Huairou/SWL1987/2009|A_/_H1N1|MP
EPI_ISL_74598|2009.841|A/Beijing-Huairou/SWL1977/2009|A_/_H1N1|MP
EPI_ISL_74599|2009.797|A/Beijing-Xicheng/SWL11264/2009|A_/_H1N1|MP
EPI_ISL_74600|2009.764|A/Beijing-Huairou/SWL1826/2009|A_/_H1N1|MP
EPI_ISL_74601|2009.748|A/Beijing-Huairou/SWL1805/2009|A_/_H1N1|MP
EPI_ISL_74602|2009.748|A/Beijing-Huairou/SWL1799/2009|A_/_H1N1|MP
EPI_ISL_74603|2009.781|A/Beijing-Huairou/SWL1844/2009|A_/_H1N1|MP
EPI_ISL_74604|2009.778|A/Beijing-Huairou/SWL1840/2009|A_/_H1N1|MP
EPI_ISL_74605|2009.822|A/Shanxi-Chengqu/SWL1727/2009|A_/_H1N1|MP
EPI_ISL_74606|2009.822|A/Shanxi-Chengqu/SWL51/2009|A_/_H1N1|MP
EPI_ISL_74607|2009.830|A/Shanxi-Yuci/SWL1110/2009|A_/_H1N1|MP
EPI_ISL_74608|2009.841|A/Shanxi-Linxian/SWL325/2009|A_/_H1N1|MP
EPI_ISL_74609|2009.784|A/Shanxi-Chengqu/SWL56/2009|A_/_H1N1|MP
EPI_ISL_74610|2009.784|A/Shanxi-Chengqu/SWL58/2009|A_/_H1N1|MP
EPI_ISL_74611|2009.797|A/Shanxi-Chengqu/SWL547/2009|A_/_H1N1|MP
EPI_ISL_74612|2009.805|A/Shanxi-Chengqu/SWL561/2009|A_/_H1N1|MP
EPI_ISL_74613|2009.803|A/Shanxi-Chengqu/SWL563/2009|A_/_H1N1|MP
EPI_ISL_74614|2009.825|A/Shanxi-Chengqu/SWL581/2009|A_/_H1N1|MP
EPI_ISL_74615|2009.838|A/Shanxi-Chengqu/SWL351/2009|A_/_H1N1|MP
EPI_ISL_74616|2009.825|A/Shanxi-Chengqu/SWL1741/2009|A_/_H1N1|MP
EPI_ISL_74617|2009.844|A/Shanxi-Pingding/SWL351/2009|A_/_H1N1|MP
EPI_ISL_74618|2009.819|A/Shanxi-Wanbolin/SWL337/2009|A_/_H1N1|MP
EPI_ISL_74619|2009.871|A/Beijing-Huairou/SWL11032/2009|A_/_H1N1|MP
EPI_ISL_74620|2009.868|A/Beijing-Huairou/SWL11031/2009|A_/_H1N1|MP
EPI_ISL_74621|2009.868|A/Beijing-Huairou/SWL11030/2009|A_/_H1N1|MP
EPI_ISL_74622|2009.819|A/Shanxi-Chengqu/SWL1717/2009|A_/_H1N1|MP
EPI_ISL_74623|2009.800|A/Shanxi-Chengqu/SWL1681/2009|A_/_H1N1|MP
EPI_ISL_74624|2009.844|A/Shanxi-Yuci/SWL352/2009|A_/_H1N1|MP
EPI_ISL_74625|2009.879|A/Beijing-Huairou/SWL11052/2009|A_/_H1N1|MP
EPI_ISL_74626|2009.858|A/Beijing-Huairou/SWL11005/2009|A_/_H1N1|MP
EPI_ISL_74627|2009.822|A/Shanxi-Xinghualing/SWL1570/2009|A_/_H1N1|MP
EPI_ISL_74628|2009.849|A/Shanxi-Qixian/SWL37/2009|A_/_H1N1|MP
EPI_ISL_74629|2009.847|A/Gansu-Kongdong/SWL3113/2009|A_/_H1N1|MP
EPI_ISL_74630|2009.836|A/Neimenggu-Hangjinhouqi/SWL51/2009|A_/_H1N1|MP
EPI_ISL_74631|2009.836|A/Neimenggu-Hangjinhouqi/SWL53/2009|A_/_H1N1|MP
EPI_ISL_74632|2009.836|A/Neimenggu-Hangjinhouqi/SWL54/2009|A_/_H1N1|MP
EPI_ISL_74633|2009.836|A/Heilongjiang-Saertu/SWL174/2009|A_/_H1N1|MP
EPI_ISL_74634|2009.836|A/Guangxi-Qinnan/SWL1187/2009|A_/_H1N1|MP
EPI_ISL_74635|2009.838|A/Guangxi-Bamayaozuzizhi/SWL46/2009|A_/_H1N1|MP
EPI_ISL_74636|2009.844|A/Guangdong-Luohu/SWL1754/2009|A_/_H1N1|MP
EPI_ISL_74637|2009.844|A/Guangdong-Luohu/SWL1755/2009|A_/_H1N1|MP
EPI_ISL_74638|2009.844|A/Guangdong-Futian/SWL1559/2009|A_/_H1N1|MP
EPI_ISL_74639|2009.844|A/Guangdong-Futian/SWL1562/2009|A_/_H1N1|MP
EPI_ISL_74640|2009.847|A/Sichuan-Jiuzhaigou/SWL320/2009|A_/_H1N1|MP
EPI_ISL_74641|2009.838|A/Hunan-Beihu/SWL4133/2009|A_/_H1N1|MP
EPI_ISL_74642|2009.885|A/Guangdong/SWL32/2009|A_/_H1N1|MP
EPI_ISL_74643|2009.893|A/Guangdong/SWL33/2009|A_/_H1N1|MP
EPI_ISL_74644|2009.888|A/Guangdong/SWL34/2009|A_/_H1N1|MP
EPI_ISL_74645|2009.679|A/Zhejiang/SWL3/2009|A_/_H1N1|MP
EPI_ISL_74646|2009.912|A/Beijing-Xicheng/SWL11649/2009|A_/_H1N1|MP
EPI_ISL_74647|2009.910|A/Guangdong/SWL36/2009|A_/_H1N1|MP
EPI_ISL_74648|2009.882|A/Sichuan-Jinniu/SWL446/2009|A_/_H1N1|MP
EPI_ISL_74649|2009.885|A/Sichuan-Wuhou/SWL4391/2009|A_/_H1N1|MP
EPI_ISL_74650|2009.874|A/Guangdong-Luohu/SWL1792/2009|A_/_H1N1|MP
EPI_ISL_74651|2009.874|A/Guangdong-Luohu/SWL1808/2009|A_/_H1N1|MP
EPI_ISL_74652|2009.855|A/Liaoning-Huanggu/SWL11020/2009|A_/_H1N1|MP
EPI_ISL_74653|2009.833|A/Hunan-Yuhua/SWL11328/2009|A_/_H1N1|MP
EPI_ISL_74654|2009.849|A/Hunan-Suxian/SWL1746/2009|A_/_H1N1|MP
EPI_ISL_74655|2009.838|A/Hunan-Furong/SWL1519/2009|A_/_H1N1|MP
EPI_ISL_74656|2009.871|A/Hunan-Yuhu/SWL4118/2009|A_/_H1N1|MP
EPI_ISL_74657|2009.841|A/Hunan-Furong/SWL1529/2009|A_/_H1N1|MP
EPI_ISL_74658|2009.833|A/Sichuan-Dongxing/SWL1517/2009|A_/_H1N1|MP
EPI_ISL_74659|2009.858|A/Sichuan-Jiangyang/SWL1165/2009|A_/_H1N1|MP
EPI_ISL_74660|2009.841|A/Sichuan-Ziliujing/SWL158/2009|A_/_H1N1|MP
EPI_ISL_74661|2009.833|A/Sichuan-Dongqu/SWL1818/2009|A_/_H1N1|MP
EPI_ISL_74662|2009.841|A/Sichuan-Dongqu/SWL4149/2009|A_/_H1N1|MP
EPI_ISL_74663|2009.784|A/Liaoning-Shuncheng/SWL1145/2009|A_/_H1N1|MP
EPI_ISL_74664|2009.784|A/Liaoning-Shuncheng/SWL1148/2009|A_/_H1N1|MP
EPI_ISL_74665|2009.748|A/Liaoning-Shuangta/SWL1135/2009|A_/_H1N1|MP
EPI_ISL_74666|2009.838|A/Henan-Hualong/SWL1313/2009|A_/_H1N1|MP
EPI_ISL_74667|2009.866|A/Henan-Hualong/SWL1347/2009|A_/_H1N1|MP
EPI_ISL_74668|2009.841|A/Henan-Qingfeng/SWL43/2009|A_/_H1N1|MP
EPI_ISL_74669|2009.967|A/Guangxi/SWL7/2009|A_/_H1N1|MP
EPI_ISL_74670|2009.967|A/Guangxi/SWL3/2009|A_/_H1N1|MP
EPI_ISL_74671|2009.967|A/Guangxi/SWL9/2009|A_/_H1N1|MP
EPI_ISL_74672|2009.967|A/Guangxi/SWL10/2009|A_/_H1N1|MP
EPI_ISL_74673|2009.967|A/Guangxi/SWL11/2009|A_/_H1N1|MP
EPI_ISL_74674|2009.967|A/Guangxi/SWL4/2009|A_/_H1N1|MP
EPI_ISL_74675|2009.967|A/Guangxi/SWL5/2009|A_/_H1N1|MP
EPI_ISL_74676|2009.967|A/Guangxi/SWL6/2009|A_/_H1N1|MP
EPI_ISL_74677|2009.967|A/Guangxi/SWL8/2009|A_/_H1N1|MP
EPI_ISL_74678|2009.863|A/Blagovechensk/01/2009|A_/_H1N1|MP
EPI_ISL_74710|2009.504|A/Mexico_city/CIA1/2009|A_/_H1N1|MP
EPI_ISL_74711|2009.510|A/Mexico_city/CIA2/2009|A_/_H1N1|MP
EPI_ISL_74712|2009.510|A/Mexico_city/CIA3/2009|A_/_H1N1|MP
EPI_ISL_74713|2009.647|A/Mexico_city/CIA4/2009|A_/_H1N1|MP
EPI_ISL_74714|2009.504|A/Mexico_city/CIA5/2009|A_/_H1N1|MP
EPI_ISL_74715|2009.449|A/Mexico_city/CIA6/2009|A_/_H1N1|MP
EPI_ISL_74716|2009.559|A/Mexico_city/CIA7/2009|A_/_H1N1|MP
EPI_ISL_74717|2009.559|A/Mexico_city/CIA8/2009|A_/_H1N1|MP
EPI_ISL_74718|2009.370|A/Mexico_city/CIA9/2009|A_/_H1N1|MP
EPI_ISL_74719|2009.414_(Day_unknown)|A/muscovy_duck/Thailand/CU-LM1973/2009|A_/_H4N6|MP
EPI_ISL_74720|2009.414_(Day_unknown)|A/muscovy_duck/Thailand/CU-LM1983/2009|A_/_H4N6|MP
EPI_ISL_74721|2009.414_(Day_unknown)|A/muscovy_duck/Thailand/CU-LM1984/2009|A_/_H4N9|MP
EPI_ISL_74722|2009.833_(Day_unknown)|A/muscovy_duck/Thailand/CU-LM4754/2009|A_/_H10N3|MP
EPI_ISL_74723|2009.833_(Day_unknown)|A/muscovy_duck/Thailand/CU-LM4759/2009|A_/_H10N3|MP
EPI_ISL_74724|2009.833_(Day_unknown)|A/muscovy_duck/Thailand/CU-LM4761/2009|A_/_H10N3|MP
EPI_ISL_74725|2009.833_(Day_unknown)|A/muscovy_duck/Thailand/CU-LM4775/2009|A_/_H10N3|MP
EPI_ISL_74832|2009.718|A/SHIGA/44/2009-|A_/_H1N1|MP
EPI_ISL_65867|2009.427|A/CHIBA/1016/2009|A_/_H1N1|MP
EPI_ISL_65885|2009.441|A/CHIBA/1017/2009|A_/_H1N1|MP
EPI_ISL_65870|2009.655|A/KAGOSHIMA/56/2009|A_/_H1N1|MP
EPI_ISL_65878|2009.663|A/OKINAWA/283/2009|A_/_H1N1|MP
EPI_ISL_65879|2009.688|A/OSAKA/2031/2009|A_/_H1N1|MP
EPI_ISL_65880|2009.707|A/OSAKA/2032/2009|A_/_H1N1|MP
EPI_ISL_65889|2009.638|A/SAPPORO/190/2009|A_/_H1N1|MP
EPI_ISL_65882|2009.718|A/SHIGA/44/2009|A_/_H1N1|MP
EPI_ISL_74835|2008.833_(Day_unknown)|A/Anas_platyrhynchos/Belgium/09-762/2008|A_/_H1N1|MP
EPI_ISL_74836|2008.833_(Day_unknown)|A/Anas_platyrhynchos/Belgium/09-762-P1/2008|A_/_H5N1|MP
EPI_ISL_74837|2008.915_(Day_unknown)|A/Anas_platyrhynchos/09-884/2008|A_/_H5N3|MP
EPI_ISL_74838|2009.847|A/Sichuan-Wenjiang/SWL456/2009|A_/_H1N1|MP
EPI_ISL_74839|2009.899|A/Beijing-Xicheng/SWL11626/2009|A_/_H1N1|MP
EPI_ISL_74840|2009.899|A/Beijing-Xicheng/SWL11619/2009|A_/_H1N1|MP
EPI_ISL_74841|2009.926|A/Hebei-Qiaodong/SWL1523/2009|A_/_H1N1|MP
EPI_ISL_74842|2009.929|A/Hebei-Qiaodong/SWL1527/2009|A_/_H1N1|MP
EPI_ISL_74843|2009.921|A/Hebei-Yuhua/SWL1438/2009|A_/_H1N1|MP
EPI_ISL_74844|2009.926|A/Hebei-Yuhua/SWL1442/2009|A_/_H1N1|MP
EPI_ISL_74845|2009.896|A/Guangdong-Yuexiu/SWL11552/2009|A_/_H1N1|MP
EPI_ISL_74846|2009.899|A/Guangdong-Haizhu/SWL1644/2009|A_/_H1N1|MP
EPI_ISL_74847|2009.874|A/Fujian-Gulou/SWL11951/2009|A_/_H1N1|MP
EPI_ISL_74848|2009.877|A/Fujian-Gulou/SWL11954/2009|A_/_H1N1|MP
EPI_ISL_74849|2009.855|A/Fujian-Gulou/SWL11875/2009|A_/_H1N1|MP
EPI_ISL_74850|2009.855|A/Fujian-Gulou/SWL11881/2009|A_/_H1N1|MP
EPI_ISL_74851|2009.893|A/Hunan-Hecheng/SWL1617/2009|A_/_H1N1|MP
EPI_ISL_74852|2009.893|A/Hunan-Hecheng/SWL469/2009|A_/_H1N1|MP
EPI_ISL_74853|2009.890|A/Hunan-Daxiang/SWL1421/2009|A_/_H1N1|MP
EPI_ISL_74854|2009.893|A/Hunan-Hecheng/SWL1616/2009|A_/_H1N1|MP
EPI_ISL_74855|2009.871|A/Henan-Hualong/SWL511/2009|A_/_H1N1|MP
EPI_ISL_74856|2009.910|A/Sichuan-Wuhou/SWL4401/2009|A_/_H1N1|MP
EPI_ISL_74857|2009.910|A/Sichuan-Wuhou/SWL4402/2009|A_/_H1N1|MP
EPI_ISL_74858|2009.904|A/Sichuan-Qingyang/SWL11254/2009|A_/_H1N1|MP
EPI_ISL_74859|2009.915|A/Sichuan-Qingyang/SWL11275/2009|A_/_H1N1|MP
EPI_ISL_74860|2009.816|A/Liaoning-Heping/SWL1483/2009|A_/_H1N1|MP
EPI_ISL_74861|2009.967|A/Chongqing-Wuxi/SWL3118/2009|A_/_H1N1|MP
EPI_ISL_74862|2009.937|A/Hunan-Yueyanglou/1432/2009|A_/_H1N1|MP
EPI_ISL_74863|2009.975|A/Anhui-Luyang/SWL1953/2009|A_/_H1N1|MP
EPI_ISL_74864|2009.973|A/Anhui-Luyang/SWL1957/2009|A_/_H1N1|MP
EPI_ISL_74865|2009.945|A/Hunan-Yuhua/SWL11707/2009|A_/_H1N1|MP
EPI_ISL_74866|2009.948|A/Hunan-Yuhua/SWL11709/2009|A_/_H1N1|MP
EPI_ISL_74867|2009.929|A/Shandong-Shizhong/SWL1850/2009|A_/_H1N1|MP
EPI_ISL_74868|2009.929|A/Shandong-Wenshang/SWL47/2009|A_/_H1N1|MP
EPI_ISL_74869|2009.953|A/Chongqing-Yuzhong/SWL11307/2009|A_/_H1N1|MP
EPI_ISL_74870|2009.964|A/Chongqing-Yuzhong/SWL11351/2009|A_/_H1N1|MP
EPI_ISL_74871|2009.951|A/Chongqing-Banan/SWL1696/2009|A_/_H1N1|MP
EPI_ISL_74872|2009.967|A/Chongqing-Yuzhong/SWL11352/2009|A_/_H1N1|MP
EPI_ISL_74873|2009.953|A/Chongqing-Banan/SWL1699/2009|A_/_H1N1|MP
EPI_ISL_74874|2009.926|A/Chongqing-Yongchuan/SWL5226/2009|A_/_H1N1|MP
EPI_ISL_74875|2009.967|A/Chongqing-Wuxi/SWL3120/2009|A_/_H1N1|MP
EPI_ISL_74876|2009.959|A/Chongqing-Wanzhou/SWL1559/2009|A_/_H1N1|MP
EPI_ISL_74877|2009.956|A/Guangxi-Longan/SWL1870/2009|A_/_H1N1|MP
EPI_ISL_74878|2009.964|A/Guangxi-Qinnan/SWL467/2009|A_/_H1N1|MP
EPI_ISL_74879|2009.964|A/Guangxi-Qinnan/SWL468/2009|A_/_H1N1|MP
EPI_ISL_74880|2009.970|A/Guangxi-Tiane/SWL444/2009|A_/_H1N1|MP
EPI_ISL_74881|2009.918|A/Jiangsu-Nanjinggulou/SWL11826/2009|A_/_H1N1|MP
EPI_ISL_74882|2009.918|A/Jiangsu-Nanjinggulou/SWL11827/2009|A_/_H1N1|MP
EPI_ISL_74883|2009.932|A/Jiangsu-Canglang/SWL1616/2009|A_/_H1N1|MP
EPI_ISL_74884|2009.918|A/Jiangsu-Pingjiang/SWL1567/2009|A_/_H1N1|MP
EPI_ISL_74885|2009.934|A/Jiangsu-Gulou/SWL1584/2009|A_/_H1N1|MP
EPI_ISL_74886|2009.940|A/Jiangsu-Quanshan/SWL11158/2009|A_/_H1N1|MP
EPI_ISL_74889|2009.962|A/Jiangxi-Donghu/SWL11494/2009|A_/_H1N1|MP
EPI_ISL_74890|2009.989|A/Hunan-Yuhu/SWL4393/2009|A_/_H1N1|MP
EPI_ISL_74891|2009.951|A/Guangdong-Puning/SWL535/2009|A_/_H1N1|MP
EPI_ISL_74892|2009.951|A/Heilongjiang-Jianhua/SWL1574/2009|A_/_H1N1|MP
EPI_ISL_74893|2009.953|A/Xinjiang-Tianshan/SWL11339/2009|A_/_H1N1|MP
EPI_ISL_74894|2009.984|A/Guangxi-Yuzhou/SWL1337/2009|A_/_H1N1|MP
EPI_ISL_74896|2010.000|A/Guangxi-Yuzhou/SWL11/2010|A_/_H1N1|MP
EPI_ISL_74897|2009.975|A/Zhejiang-Nanxun/SWL1600/2009|A_/_H1N1|MP
EPI_ISL_74898|2009.989|A/Zhejiang-Xiacheng/SWL1873/2009|A_/_H1N1|MP
EPI_ISL_74899|2010.000|A/Zhejiang-Jianggan/SWL14/2010|A_/_H1N1|MP
EPI_ISL_74900|2009.995|A/Shanghai/SWL1675/2009|A_/_H1N1|MP
EPI_ISL_74901|2009.934|A/Hubei-Shashi/SWL1509/2009|A_/_H1N1|MP
EPI_ISL_74902|2009.921|A/Tianjin-Hongqiao/SWL1463/2009|A_/_H1N1|MP
EPI_ISL_74903|2009.953|A/Zhejiang-Shangcheng/SWL1709/2009|A_/_H1N1|MP
EPI_ISL_74904|2009.978|A/Guangdong-Luohu/SWL1902/2009|A_/_H1N1|MP
EPI_ISL_74905|2009.978|A/Guangdong-Luohu/SWL1916/2009|A_/_H1N1|MP
EPI_ISL_74906|2009.992|A/Hubei-Huangshigang/SWL1492/2009|A_/_H1N1|MP
EPI_ISL_74913|2009.995|A/Hunan-Anhua/SWL59/2009|A_/_H1N1|MP
EPI_ISL_74914|2009.995|A/Guangdong-Wujiang/SWL58/2009|A_/_H1N1|MP
EPI_ISL_74915|2009.956|A/Sichuan-Jingyang/SWL1897/2009|A_/_H1N1|MP
EPI_ISL_74916|2009.973|A/Sichuan-Cuiping/SWL1197/2009|A_/_H1N1|MP
EPI_ISL_74917|2009.975|A/Jiangsu-Pingjiang/SWL1633/2009|A_/_H1N1|MP
EPI_ISL_74918|2009.973|A/Jiangsu-Canglang/SWL1653/2009|A_/_H1N1|MP
EPI_ISL_74923|2009.995|A/Heilongjiang-Xiangfang/SWL1970/2009|A_/_H1N1|MP
EPI_ISL_74924|2009.964|A/Heilongjiang-Longsha/SWL1424/2009|A_/_H1N1|MP
EPI_ISL_74925|2009.978|A/Jiangsu-Gulou/SWL1633/2009|A_/_H1N1|MP
EPI_ISL_74926|2009.995|A/Jiangsu-Quanshan/SWL11302/2009|A_/_H1N1|MP
EPI_ISL_74927|2009.995|A/Hebei-Qiaodong/SWL1592/2009|A_/_H1N1|MP
EPI_ISL_74929|2009.962|A/Guangxi-Luochengmulaozuzizhi/SWL440/2009|A_/_H1N1|MP
EPI_ISL_74935|2009.975|A/Liaoning-Heping/SWL1606/2009|A_/_H1N1|MP
EPI_ISL_74938|2009.940|A/Gansu-Chengguan/SWL562/2009|A_/_H1N1|MP
EPI_ISL_74954|2009.995|A/Neimenggu-Huimin/SWL11560/2009|A_/_H1N1|MP
EPI_ISL_74959|2009.970|A/Fujian-Licheng/SWL1658/2009|A_/_H1N1|MP
EPI_ISL_74960|2009.970|A/Fujian-Licheng/SWL1660/2009|A_/_H1N1|MP
EPI_ISL_74973|2009.989|A/Yunnan-Simao/SWL459/2009|A_/_H1N1|MP
EPI_ISL_74998|2009.937|A/Hunan-Yueyanglou/SWL1432/2009|A_/_H1N1|MP
EPI_ISL_75090|2009.658|A/Henan/18/2009|A_/_H1N1|MP
EPI_ISL_74018|2009.986|A/mallard/Poland/446/09|A_/_H7N7|MP
EPI_ISL_75091|2009.896|A/Aarhus/INS116/2009|A_/_H1N1|MP
EPI_ISL_75092|2009.904|A/Aarhus/INS118/2009|A_/_H1N1|MP
EPI_ISL_75093|2009.948|A/Athens/INS123/2009|A_/_H1N1|MP
EPI_ISL_75094|2009.948|A/Athens/INS124/2009|A_/_H1N1|MP
EPI_ISL_75095|2009.948|A/Athens/INS125/2009|A_/_H1N1|MP
EPI_ISL_75096|2009.953|A/Athens/INS126/2009|A_/_H1N1|MP
EPI_ISL_75097|2009.000|A/Athens/INS155/2009|A_/_H1N1|MP
EPI_ISL_75098|2009.995|A/Athens/INS156/2009|A_/_H1N1|MP
EPI_ISL_75099|2009.959|A/Athens/INS158/2009|A_/_H1N1|MP
EPI_ISL_75100|2009.962|A/Athens/INS159/2009|A_/_H1N1|MP
EPI_ISL_75101|2009.962|A/Athens/INS160/2009|A_/_H1N1|MP
EPI_ISL_75102|2009.964|A/Athens/INS161/2009|A_/_H1N1|MP
EPI_ISL_75103|2009.967|A/Athens/INS162/2009|A_/_H1N1|MP
EPI_ISL_75104|2009.967|A/Athens/INS163/2009|A_/_H1N1|MP
EPI_ISL_75105|2009.967|A/Athens/INS164/2009|A_/_H1N1|MP
EPI_ISL_75106|2009.970|A/Athens/INS165/2009|A_/_H1N1|MP
EPI_ISL_75107|2009.984|A/Athens/INS166/2009|A_/_H1N1|MP
EPI_ISL_75108|2009.984|A/Athens/INS167/2009|A_/_H1N1|MP
EPI_ISL_75109|2009.953|A/Athens/INS87/2009|A_/_H1N1|MP
EPI_ISL_75110|2009.962|A/Berlin/INS171/2009|A_/_H1N1|MP
EPI_ISL_75111|2009.940|A/Bochum/INS187/2009|A_/_H1N1|MP
EPI_ISL_75112|2009.882|A/Bonn/INS127/2009|A_/_H1N1|MP
EPI_ISL_75115|2009.844|A/California/VRDL100/2009|A_/_H1N1|MP
EPI_ISL_75116|2009.844|A/California/VRDL101/2009|A_/_H1N1|MP
EPI_ISL_75117|2009.844|A/California/VRDL102/2009|A_/_H1N1|MP
EPI_ISL_75122|2009.770|A/California/VRDL87/2009|A_/_H1N1|MP
EPI_ISL_75123|2009.770|A/California/VRDL88/2009|A_/_H1N1|MP
EPI_ISL_75124|2009.792|A/California/VRDL89/2009|A_/_H1N1|MP
EPI_ISL_75125|2009.792|A/California/VRDL90/2009|A_/_H1N1|MP
EPI_ISL_75126|2009.792|A/California/VRDL91/2009|A_/_H1N1|MP
EPI_ISL_75127|2009.792|A/California/VRDL92/2009|A_/_H1N1|MP
EPI_ISL_75128|2009.792|A/California/VRDL93/2009|A_/_H1N1|MP
EPI_ISL_75129|2009.825|A/California/VRDL96/2009|A_/_H1N1|MP
EPI_ISL_75130|2009.825|A/California/VRDL97/2009|A_/_H1N1|MP
EPI_ISL_75131|2009.825|A/California/VRDL98/2009|A_/_H1N1|MP
EPI_ISL_75132|2009.844|A/California/VRDL99/2009|A_/_H1N1|MP
EPI_ISL_75133|2009.932|A/Copenhagen/INS144/2009|A_/_H1N1|MP
EPI_ISL_75134|2009.841|A/District_of_Columbia/INS114/2009|A_/_H1N1|MP
EPI_ISL_75135|2009.838|A/District_of_Columbia/INS45/2009|A_/_H1N1|MP
EPI_ISL_75136|2009.858|A/Hvidovre/INS139/2009|A_/_H1N1|MP
EPI_ISL_75137|2009.885|A/Hvidovre/INS141/2009|A_/_H1N1|MP
EPI_ISL_75138|2009.866|A/Madrid/INS113/2009|A_/_H1N1|MP
EPI_ISL_75139|2009.882|A/Madrid/INS129/2009|A_/_H1N1|MP
EPI_ISL_75140|2009.901|A/Madrid/INS131/2009|A_/_H1N1|MP
EPI_ISL_75141|2009.918|A/Madrid/INS134/2009|A_/_H1N1|MP
EPI_ISL_75142|2009.923|A/Madrid/INS135/2009|A_/_H1N1|MP
EPI_ISL_75143|2009.953|A/Madrid/INS184/2009|A_/_H1N1|MP
EPI_ISL_75144|2009.995|A/Madrid/INS185/2009|A_/_H1N1|MP
EPI_ISL_75145|2009.995|A/Madrid/INS186/2009|A_/_H1N1|MP
EPI_ISL_75146|2009.351|A/Mexico_City/014/2009|A_/_H1N1|MP
EPI_ISL_75147|2009.860|A/Odense/INS143/2009|A_/_H1N1|MP
EPI_ISL_75148|2009.989|A/Odense/INS177/2009|A_/_H1N1|MP
EPI_ISL_75149|2009.877|A/Pensacola/INS109/2009|A_/_H1N1|MP
EPI_ISL_75150|2009.863|A/San_Diego/INS74/2009|A_/_H1N1|MP
EPI_ISL_75151|2009.970|A/Tallinn/INS181/2009|A_/_H1N1|MP
EPI_ISL_75154|2009.956|A/Terrassa/INS172/2009|A_/_H1N1|MP
EPI_ISL_75155|2009.959|A/Terrassa/INS173/2009|A_/_H1N1|MP
EPI_ISL_75156|2009.978|A/Terrassa/INS174/2009|A_/_H1N1|MP
EPI_ISL_75157|2009.975|A/Terrassa/INS175/2009|A_/_H1N1|MP
EPI_ISL_75158|2009.940|A/Tessenderlo/INS138/2009|A_/_H1N1|MP
EPI_ISL_75159|2009.953|A/Tessenderlo/INS191/2009|A_/_H1N1|MP
EPI_ISL_75160|2009.995|A/Tessenderlo/INS192/2009|A_/_H1N1|MP
EPI_ISL_75161|2009.901|A/Vienna/INS142/2009|A_/_H1N1|MP
EPI_ISL_75163|2009.921|A/Warsaw/INS146/2009|A_/_H1N1|MP
EPI_ISL_75164|2009.863|A/Wisconsin/629-D00292/2009|A_/_H1N1|MP
EPI_ISL_75165|2009.778|A/Wisconsin/629-D00675/2009|A_/_H1N1|MP
EPI_ISL_75166|2009.786|A/Wisconsin/629-D00692/2009|A_/_H1N1|MP
EPI_ISL_75167|2009.789|A/Wisconsin/629-D00740/2009|A_/_H1N1|MP
EPI_ISL_75168|2009.778|A/Wisconsin/629-D00830/2009|A_/_H1N1|MP
EPI_ISL_75169|2009.882|A/Wisconsin/629-D00859/2009|A_/_H1N1|MP
EPI_ISL_75170|2009.836|A/Wisconsin/629-D00888/2009|A_/_H1N1|MP
EPI_ISL_75171|2009.748|A/Wisconsin/629-D01351/2009|A_/_H1N1|MP
EPI_ISL_75172|2009.882|A/Wisconsin/629-D01572/2009|A_/_H1N1|MP
EPI_ISL_75173|2009.860|A/Wisconsin/629-D02008/2009|A_/_H1N1|MP
EPI_ISL_75174|2009.797|A/Wisconsin/629-D02082/2009|A_/_H1N1|MP
EPI_ISL_75175|2009.778|A/Wisconsin/629-D02442/2009|A_/_H1N1|MP
EPI_ISL_75194|2008.833_(Day_unknown)|A/aquatic_bird/Korea/w344/2008|A_/_H5N2|MP
EPI_ISL_75195|2008.833_(Day_unknown)|A/aquatic_bird/Korea/w347/2008|A_/_H5N2|MP
EPI_ISL_75197|2009.367|A/great_crested-grebe/Qinghai/1/2009|A_/_H5N1|MP
EPI_ISL_75317|2009.885|A/Zhoushan/1/2009|A_/_H1N1|MP
EPI_ISL_75318|2009.964|A/Zhoushan/52/2009|A_/_H1N1|MP
EPI_ISL_75322|2009.441|A/Boston/110/2009|A_/_H1N1|MP
EPI_ISL_75339|2009.918|A/Aalborg/INS133/2009|A_/_H1N1|MP
EPI_ISL_75340|2009.937|A/Athens/INS122/2009|A_/_H1N1|MP
EPI_ISL_75341|2009.992|A/Athens/INS153/2009|A_/_H1N1|MP
EPI_ISL_75342|2009.992|A/Athens/INS154/2009|A_/_H1N1|MP
EPI_ISL_75343|2009.970|A/Athens/INS157/2009|A_/_H1N1|MP
EPI_ISL_75344|2009.885|A/Bonn/INS128/2009|A_/_H1N1|MP
EPI_ISL_75345|2009.447|A/Boston/112/2009|A_/_H1N1|MP
EPI_ISL_75346|2009.452|A/Boston/113/2009|A_/_H1N1|MP
EPI_ISL_75347|2009.518|A/Boston/145/2009|A_/_H1N1|MP
EPI_ISL_75348|2009.496|A/Boston/146/2009|A_/_H1N1|MP
EPI_ISL_75349|2009.518|A/Boston/147/2009|A_/_H1N1|MP
EPI_ISL_75350|2009.512|A/Boston/148/2009|A_/_H1N1|MP
EPI_ISL_75351|2009.496|A/Boston/149/2009|A_/_H1N1|MP
EPI_ISL_75352|2009.510|A/Boston/151/2009|A_/_H1N1|MP
EPI_ISL_75353|2009.490|A/Boston/152/2009|A_/_H1N1|MP
EPI_ISL_75354|2009.534|A/Boston/153/2009|A_/_H1N1|MP
EPI_ISL_75355|2009.627|A/Boston/154/2009|A_/_H1N1|MP
EPI_ISL_75356|2009.912|A/Cologne/INS136/2009|A_/_H1N1|MP
EPI_ISL_75357|2009.932|A/New_York/INS150/2009|A_/_H1N1|MP
EPI_ISL_75358|2009.942|A/New_York/INS151/2009|A_/_H1N1|MP
EPI_ISL_75359|2009.858|A/Oslo/INS110/2009|A_/_H1N1|MP
EPI_ISL_75419|2008.967|A/swine/Hebei/012/2008|A_/_H9N2|MP
EPI_ISL_75366|2009.096|A/Taiwan/1088/2009|A_/_H3N2|MP
EPI_ISL_75367|2009.112|A/Taiwan/1124/2009|A_/_H3N2|MP
EPI_ISL_75368|2009.112|A/Taiwan/1125/2009|A_/_H3N2|MP
EPI_ISL_75369|2008.978|A/Taiwan/2428/2008|A_/_H3N2|MP
EPI_ISL_75370|2009.049|A/Taiwan/2557/2009|A_/_H3N2|MP
EPI_ISL_75371|2009.088|A/Taiwan/2573/2009|A_/_H3N2|MP
EPI_ISL_75373|2009.049|A/Taiwan/4055/2009|A_/_H3N2|MP
EPI_ISL_75374|2008.934|A/Taiwan/5780/2008|A_/_H3N2|MP
EPI_ISL_75384|2009.400|A/Taiwan/F1653/2009|A_/_H3N2|MP
EPI_ISL_75392|2009.411|A/Taiwan/F1963/2009|A_/_H3N2|MP
EPI_ISL_75393|2009.411|A/Taiwan/F1965/2009|A_/_H3N2|MP
EPI_ISL_75394|2009.411|A/Taiwan/F1967/2009|A_/_H3N2|MP
EPI_ISL_75403|2009.345|A/Taiwan/F247/2009|A_/_H3N2|MP
EPI_ISL_75408|2009.348|A/Taiwan/F266/2009|A_/_H3N2|MP
EPI_ISL_75409|2009.353|A/Taiwan/F298/2009|A_/_H3N2|MP
EPI_ISL_75214|2009.496_(Day_unknown)|A/Che/NIV658/2009|A_/_H1N1|MP
EPI_ISL_75218|2009.581_(Day_unknown)|A/Jalna/NIV9436/2009|A_/_H1N1|MP
EPI_ISL_75207|2009.666_(Day_unknown)|A/Nsk/NIV10348/2009|A_/_H1N1|MP
EPI_ISL_71319|2009.666_(Day_unknown)|A/Pune/NIV10604/2009|A_/_H1N1|MP
EPI_ISL_75219|2009.581_(Day_unknown)|A/Ytml/NIV9438/2009|A_/_H1N1|MP
EPI_ISL_75372|2009.115|A/Taiwan/2597/2009|A_/_H3N2|MP
EPI_ISL_75196|2008.833_(Day_unknown)|A/aquatic_bird/Korea/w351/2008|A_/_H5N2|MP
EPI_ISL_74368|2009.833|A/swine/Guangdong/11/2009|A_/_H1N1|MP
EPI_ISL_75616|2009.581_(Day_unknown)|A/Guangdong/1001/2009|A_/_H1N1|MP
EPI_ISL_75617|2009.581_(Day_unknown)|A/Guangdong/1016/2009|A_/_H1N1|MP
EPI_ISL_75618|2009.085_(Day_unknown)|A/Guangdong/186/2009|A_/_H1N1|MP
EPI_ISL_75619|2009.085_(Day_unknown)|A/Guangdong/187/2009|A_/_H1N1|MP
EPI_ISL_75620|2009.085_(Day_unknown)|A/Guangdong/188/2009|A_/_H1N1|MP
EPI_ISL_75621|2009.085_(Day_unknown)|A/Guangdong/189/2009|A_/_H1N1|MP
EPI_ISL_75622|2009.085_(Day_unknown)|A/Guangdong/190/2009|A_/_H1N1|MP
EPI_ISL_75623|2009.085_(Day_unknown)|A/Guangdong/191/2009|A_/_H1N1|MP
EPI_ISL_75624|2009.162_(Day_unknown)|A/Guangdong/192/2009|A_/_H1N1|MP
EPI_ISL_75625|2009.162_(Day_unknown)|A/Guangdong/194/2009|A_/_H1N1|MP
EPI_ISL_75626|2009.000_(Day_unknown)|A/Guangdong/195/2009|A_/_H1N1|MP
EPI_ISL_75627|2009.247_(Day_unknown)|A/Guangdong/197/2009|A_/_H1N1|MP
EPI_ISL_75628|2009.247_(Day_unknown)|A/Guangdong/198/2009|A_/_H1N1|MP
EPI_ISL_75629|2008.415_(Day_unknown)|A/Guangdong/213/2008|A_/_H1N1|MP
EPI_ISL_75630|2009.247_(Day_unknown)|A/Guangdong/213/2009|A_/_H1N1|MP
EPI_ISL_75631|2009.247_(Day_unknown)|A/Guangdong/215/2009|A_/_H1N1|MP
EPI_ISL_75632|2008.497_(Day_unknown)|A/Guangdong/217/2008|A_/_H1N1|MP
EPI_ISL_75633|2008.497_(Day_unknown)|A/Guangdong/220/2008|A_/_H1N1|MP
EPI_ISL_75634|2008.497_(Day_unknown)|A/Guangdong/226/2008|A_/_H1N1|MP
EPI_ISL_75635|2009.247_(Day_unknown)|A/Guangdong/242/2009|A_/_H1N1|MP
EPI_ISL_75636|2009.247_(Day_unknown)|A/Guangdong/243/2009|A_/_H1N1|MP
EPI_ISL_75637|2009.247_(Day_unknown)|A/Guangdong/244/2009|A_/_H1N1|MP
EPI_ISL_75638|2009.247_(Day_unknown)|A/Guangdong/256/2009|A_/_H1N1|MP
EPI_ISL_75639|2009.247_(Day_unknown)|A/Guangdong/271/2009|A_/_H1N1|MP
EPI_ISL_75640|2009.247_(Day_unknown)|A/Guangdong/273/2009|A_/_H1N1|MP
EPI_ISL_75641|2008.497_(Day_unknown)|A/Guangdong/275/2008|A_/_H1N1|MP
EPI_ISL_75642|2008.497_(Day_unknown)|A/Guangdong/283/2008|A_/_H1N1|MP
EPI_ISL_75643|2008.497_(Day_unknown)|A/Guangdong/293/2008|A_/_H1N1|MP
EPI_ISL_75644|2008.497_(Day_unknown)|A/Guangdong/320/2008|A_/_H1N1|MP
EPI_ISL_75645|2008.497_(Day_unknown)|A/Guangdong/322/2008|A_/_H1N1|MP
EPI_ISL_75646|2008.497_(Day_unknown)|A/Guangdong/326/2008|A_/_H1N1|MP
EPI_ISL_75647|2009.329_(Day_unknown)|A/Guangdong/336/2009|A_/_H1N1|MP
EPI_ISL_75648|2008.497_(Day_unknown)|A/Guangdong/341/2008|A_/_H1N1|MP
EPI_ISL_75649|2009.329_(Day_unknown)|A/Guangdong/348/2009|A_/_H1N1|MP
EPI_ISL_75650|2008.497_(Day_unknown)|A/Guangdong/353/2008|A_/_H1N1|MP
EPI_ISL_75651|2009.329_(Day_unknown)|A/Guangdong/356/2009|A_/_H1N1|MP
EPI_ISL_75652|2009.329_(Day_unknown)|A/Guangdong/357/2009|A_/_H1N1|MP
EPI_ISL_75653|2009.162_(Day_unknown)|A/Guangdong/360/2009|A_/_H1N1|MP
EPI_ISL_75654|2009.247_(Day_unknown)|A/Guangdong/362/2009|A_/_H1N1|MP
EPI_ISL_75655|2009.247_(Day_unknown)|A/Guangdong/363/2009|A_/_H1N1|MP
EPI_ISL_75656|2009.247_(Day_unknown)|A/Guangdong/365/2009|A_/_H1N1|MP
EPI_ISL_75657|2009.329_(Day_unknown)|A/Guangdong/370/2009|A_/_H1N1|MP
EPI_ISL_75658|2009.329_(Day_unknown)|A/Guangdong/371/2009|A_/_H1N1|MP
EPI_ISL_75659|2009.329_(Day_unknown)|A/Guangdong/383/2009|A_/_H1N1|MP
EPI_ISL_75660|2009.329_(Day_unknown)|A/Guangdong/387/2009|A_/_H1N1|MP
EPI_ISL_75661|2009.329_(Day_unknown)|A/Guangdong/448/2009|A_/_H1N1|MP
EPI_ISL_75662|2009.329_(Day_unknown)|A/Guangdong/455/2009|A_/_H1N1|MP
EPI_ISL_75663|2008.582_(Day_unknown)|A/Guangdong/474/2008|A_/_H1N1|MP
EPI_ISL_75664|2009.414_(Day_unknown)|A/Guangdong/475/2009|A_/_H1N1|MP
EPI_ISL_75665|2009.414_(Day_unknown)|A/Guangdong/486/2009|A_/_H1N1|MP
EPI_ISL_75666|2009.329_(Day_unknown)|A/Guangdong/491/2009|A_/_H1N1|MP
EPI_ISL_75667|2009.414_(Day_unknown)|A/Guangdong/499/2009|A_/_H1N1|MP
EPI_ISL_75668|2009.414_(Day_unknown)|A/Guangdong/824/2009|A_/_H1N1|MP
EPI_ISL_75669|2009.414_(Day_unknown)|A/Guangdong/860/2009|A_/_H1N1|MP
EPI_ISL_75670|2009.496_(Day_unknown)|A/Guangdong/863/2009|A_/_H1N1|MP
EPI_ISL_75671|2009.496_(Day_unknown)|A/Guangdong/898/2009|A_/_H1N1|MP
EPI_ISL_75672|2009.496_(Day_unknown)|A/Guangdong/912/2009|A_/_H1N1|MP
EPI_ISL_75673|2009.496_(Day_unknown)|A/Guangdong/933/2009|A_/_H1N1|MP
EPI_ISL_75674|2009.581_(Day_unknown)|A/Guangdong/982/2009|A_/_H1N1|MP
EPI_ISL_75675|2009.496_(Day_unknown)|A/Guangdong936/2009|A_/_H1N1|MP
EPI_ISL_75727|2009.627|A/Singapore/GP3084/2009|A_/_H1N1|MP
EPI_ISL_75742|2009.496|A/Singapore/ON0801/2009|A_/_H1N1|MP
EPI_ISL_75743|2009.638|A/Singapore/ON1868/2009|A_/_H1N1|MP
EPI_ISL_75776|2008.090|A/swine/Guangdong/02/2008|A_/_H1N1|MP
EPI_ISL_75777|2008.500|A/swine/Guangdong/07/2008|A_/_H1N1|MP
EPI_ISL_75778|2008.667|A/swine/Guangdong/09/2008|A_/_H1N1|MP
EPI_ISL_75779|2009.340|A/swine/Guangdong/05/2009|A_/_H1N1|MP
EPI_ISL_75780|2009.422|A/swine/Guangdong/06/2009|A_/_H1N1|MP
EPI_ISL_75781|2009.501|A/swine/Guangdong/07/2009|A_/_H1N1|MP
EPI_ISL_75782|2009.668|A/swine/Guangdong/09/2009|A_/_H1N1|MP
EPI_ISL_75789|2009.836|A/Chita/CRIE-8/2009|A_/_H1N1|MP
EPI_ISL_75790|2009.899|A/Arkhangelsk/CRIE-GNY/2009|A_/_H1N1|MP
EPI_ISL_75791|2009.858|A/Lipetsk/CRIE-BVV/2009|A_/_H1N1|MP
EPI_ISL_75883|2009.085_(Day_unknown)|A/quail/Aichi/1/2009|A_/_H7N6|MP
EPI_ISL_75884|2009.162_(Day_unknown)|A/quail/Aichi/2/2009|A_/_H7N6|MP
EPI_ISL_75885|2009.162_(Day_unknown)|A/quail/Aichi/3/2009|A_/_H7N6|MP
EPI_ISL_75886|2009.162_(Day_unknown)|A/quail/Aichi/4/2009|A_/_H7N6|MP
EPI_ISL_75887|2009.162_(Day_unknown)|A/quail/Aichi/5/2009|A_/_H7N6|MP
EPI_ISL_75888|2009.162_(Day_unknown)|A/quail/Aichi/6/2009|A_/_H7N6|MP
EPI_ISL_75908|2008.391|A/alder_flycatcher/Missouri/CTR-AIV01/2008|A_/_H0N0|MP
EPI_ISL_75951|2009.334|A/Mexico_city/CIA10/2009|A_/_H1N1|MP
EPI_ISL_75952|2009.332|A/Mexico_city/CIA11/2009|A_/_H1N1|MP
EPI_ISL_75985|2008.803|A/great_black-backed_gull/Newfoundland/296/2008|A_/_H13N2|MP
EPI_ISL_76031|2009.447|A/Boston/96/2009|A_/_H1N1|MP
EPI_ISL_76032|2009.452|A/Boston/103/2009|A_/_H1N1|MP
EPI_ISL_76033|2009.452|A/Boston/106/2009|A_/_H1N1|MP
EPI_ISL_76034|2009.455|A/Boston/108/2009|A_/_H1N1|MP
EPI_ISL_76035|2009.452|A/Boston/109/2009|A_/_H1N1|MP
EPI_ISL_76036|2009.447|A/Boston/115/2009|A_/_H1N1|MP
EPI_ISL_76037|2009.490|A/Boston/116/2009|A_/_H1N1|MP
EPI_ISL_76038|2009.482|A/Boston/117/2009|A_/_H1N1|MP
EPI_ISL_76039|2009.466|A/Boston/118/2009|A_/_H1N1|MP
EPI_ISL_76040|2009.463|A/Boston/120/2009|A_/_H1N1|MP
EPI_ISL_76041|2009.463|A/Boston/121/2009|A_/_H1N1|MP
EPI_ISL_76042|2009.471|A/Boston/122/2009|A_/_H1N1|MP
EPI_ISL_76043|2009.460|A/Boston/123/2009|A_/_H1N1|MP
EPI_ISL_76044|2009.482|A/Boston/124/2009|A_/_H1N1|MP
EPI_ISL_76045|2009.458|A/Boston/125/2009|A_/_H1N1|MP
EPI_ISL_76046|2009.466|A/Boston/126/2009|A_/_H1N1|MP
EPI_ISL_76047|2009.458|A/Boston/127/2009|A_/_H1N1|MP
EPI_ISL_76048|2009.471|A/Boston/129/2009|A_/_H1N1|MP
EPI_ISL_76049|2009.468|A/Boston/130/2009|A_/_H1N1|MP
EPI_ISL_76050|2009.477|A/Boston/131/2009|A_/_H1N1|MP
EPI_ISL_76051|2009.463|A/Boston/132/2009|A_/_H1N1|MP
EPI_ISL_76052|2009.460|A/Boston/133/2009|A_/_H1N1|MP
EPI_ISL_76053|2009.482|A/Boston/134/2009|A_/_H1N1|MP
EPI_ISL_76054|2009.460|A/Boston/135/2009|A_/_H1N1|MP
EPI_ISL_76055|2009.466|A/Boston/137/2009|A_/_H1N1|MP
EPI_ISL_76056|2009.460|A/Boston/138/2009|A_/_H1N1|MP
EPI_ISL_76057|2009.471|A/Boston/140/2009|A_/_H1N1|MP
EPI_ISL_76058|2009.479|A/Boston/141/2009|A_/_H1N1|MP
EPI_ISL_76059|2009.493|A/Boston/142/2009|A_/_H1N1|MP
EPI_ISL_76060|2009.515|A/Boston/143/2009|A_/_H1N1|MP
EPI_ISL_76061|2009.816|A/District_of_Columbia/INS32/2009|A_/_H1N1|MP
EPI_ISL_76062|2009.942|A/Berlin/INS170/2009|A_/_H1N1|MP
EPI_ISL_76063|2009.992|A/Barcelona/INS190/2009|A_/_H1N1|MP
EPI_ISL_76071|2009.326|A/Mexico_City/019/2009|A_/_H1N1|MP
EPI_ISL_76072|2009.326|A/Mexico_City/020/2009|A_/_H1N1|MP
EPI_ISL_76073|2009.329|A/Mexico_City/021/2009|A_/_H1N1|MP
EPI_ISL_76074|2009.332|A/Mexico_City/022/2009|A_/_H1N1|MP
EPI_ISL_76075|2009.329|A/Mexico_City/023/2009|A_/_H1N1|MP
EPI_ISL_76076|2009.326|A/Mexico_City/024/2009|A_/_H1N1|MP
EPI_ISL_76077|2009.329|A/Mexico_City/025/2009|A_/_H1N1|MP
EPI_ISL_76078|2009.332|A/Mexico_City/026/2009|A_/_H1N1|MP
EPI_ISL_76079|2009.403|A/Guangdong/SB1/2009|A_/_H1N1|MP
EPI_ISL_76083|2009.115|A/Boston/115JC/2009|A_/_H1N1|MP
EPI_ISL_76084|2009.115|A/Boston/117JC/2009|A_/_H1N1|MP
EPI_ISL_76085|2009.425|A/Boston/544PJC/2009|A_/_H1N1|MP
EPI_ISL_76086|2009.425|A/Boston/567SJC/2009|A_/_H1N1|MP
EPI_ISL_76087|2009.425|A/Boston/675CJC/2009|A_/_H1N1|MP
EPI_ISL_76117|2009.318|A/California/VRDL134/2009|A_/_H1N1|MP
EPI_ISL_76118|2009.315|A/California/VRDL136/2009|A_/_H3N2|MP
EPI_ISL_76119|2009.318|A/California/VRDL138/2009|A_/_H3N2|MP
EPI_ISL_76120|2009.318|A/California/VRDL140/2009|A_/_H1N1|MP
EPI_ISL_76121|2009.321|A/California/VRDL141/2009|A_/_H1N1|MP
EPI_ISL_76122|2009.318|A/California/VRDL143/2009|A_/_H3N2|MP
EPI_ISL_76123|2009.318|A/California/VRDL144/2009|A_/_H3N2|MP
EPI_ISL_76124|2009.318|A/California/VRDL145/2009|A_/_H3N2|MP
EPI_ISL_76125|2009.312|A/California/VRDL146/2009|A_/_H1N1|MP
EPI_ISL_76126|2009.321|A/California/VRDL147/2009|A_/_H3N2|MP
EPI_ISL_76127|2009.318|A/California/VRDL158/2009|A_/_H3N2|MP
EPI_ISL_76128|2009.318|A/California/VRDL135/2009|A_/_H1N1|MP
EPI_ISL_76129|2009.482|A/Boston/136/2009|A_/_H1N1|MP
EPI_ISL_76152|2009.329_(Day_unknown)|A/ENG/219/2009|A_/_H1N1|MP
EPI_ISL_76153|2009.329_(Day_unknown)|A/ENG/XFL00473/2009|A_/_H1N1|MP
EPI_ISL_76154|2009.329_(Day_unknown)|A/ENG/XFL00200/2009|A_/_H1N1|MP
EPI_ISL_76155|2009.414_(Day_unknown)|A/SC/10/2009|A_/_H1N1|MP
EPI_ISL_76156|2009.329_(Day_unknown)|A/ENG/XFL00311/2009|A_/_H1N1|MP
EPI_ISL_76157|2009.329_(Day_unknown)|A/ENG/XFL00354/2009|A_/_H1N1|MP
EPI_ISL_76158|2009.247_(Day_unknown)|A/ENG/197/2009|A_/_H1N1|MP
EPI_ISL_76159|2009.329_(Day_unknown)|A/ENG/246/2009|A_/_H1N1|MP
EPI_ISL_76160|2009.329_(Day_unknown)|A/ENG/XFL00418/2009|A_/_H1N1|MP
EPI_ISL_76161|2009.329_(Day_unknown)|A/ENG/259/2009|A_/_H1N1|MP
EPI_ISL_76162|2009.329_(Day_unknown)|A/ENG/254/2009|A_/_H1N1|MP
EPI_ISL_76163|2009.329_(Day_unknown)|A/ENG/218/2009|A_/_H1N1|MP
EPI_ISL_76164|2009.247_(Day_unknown)|A/ENG/XFL00071/2009|A_/_H1N1|MP
EPI_ISL_76165|2009.329_(Day_unknown)|A/ENG/XFL00419/2009|A_/_H1N1|MP
EPI_ISL_76166|2009.329_(Day_unknown)|A/ENG/257/2009|A_/_H1N1|MP
EPI_ISL_76167|2009.329_(Day_unknown)|A/ENG/220/2009|A_/_H1N1|MP
EPI_ISL_76168|2009.329_(Day_unknown)|A/ENG/XFL00275/2009|A_/_H1N1|MP
EPI_ISL_76169|2009.329_(Day_unknown)|A/ENG/XFL00304/2009|A_/_H1N1|MP
EPI_ISL_76170|2009.247_(Day_unknown)|A/ENG/223/2009|A_/_H1N1|MP
EPI_ISL_76171|2009.329_(Day_unknown)|A/ENG/XFL00300/2009|A_/_H1N1|MP
EPI_ISL_76172|2009.496_(Day_unknown)|A/ENG/92860032/2009|A_/_H1N1|MP
EPI_ISL_76173|2009.496_(Day_unknown)|A/ENG/634/2009|A_/_H1N1|MP
EPI_ISL_76174|2009.496_(Day_unknown)|A/ENG/675/2009|A_/_H1N1|MP
EPI_ISL_76175|2009.329_(Day_unknown)|A/SC/4/2009|A_/_H1N1|MP
EPI_ISL_76176|2009.329_(Day_unknown)|A/ENG/XFL00482/2009|A_/_H1N1|MP
EPI_ISL_76177|2009.329_(Day_unknown)|A/ENG/266/2009|A_/_H1N1|MP
EPI_ISL_76178|2009.329_(Day_unknown)|A/ENG/XFL00532/2009|A_/_H1N1|MP
EPI_ISL_76179|2009.414_(Day_unknown)|A/ENG/361/2009|A_/_H1N1|MP
EPI_ISL_76180|2009.414_(Day_unknown)|A/ENG/381/2009|A_/_H1N1|MP
EPI_ISL_76181|2009.414_(Day_unknown)|A/ENG/382/2009|A_/_H1N1|MP
EPI_ISL_76182|2009.414_(Day_unknown)|A/ENG/384/2009|A_/_H1N1|MP
EPI_ISL_76183|2009.414_(Day_unknown)|A/ENG/385/2009|A_/_H1N1|MP
EPI_ISL_76184|2009.414_(Day_unknown)|A/ENG/386/2009|A_/_H1N1|MP
EPI_ISL_76185|2009.414_(Day_unknown)|A/ENG/388/2009|A_/_H1N1|MP
EPI_ISL_76186|2009.414_(Day_unknown)|A/ENG/394/2009|A_/_H1N1|MP
EPI_ISL_76187|2009.414_(Day_unknown)|A/ENG/395/2009|A_/_H1N1|MP
EPI_ISL_76188|2009.414_(Day_unknown)|A/ENG/400/2009|A_/_H1N1|MP
EPI_ISL_76189|2009.414_(Day_unknown)|A/ENG/402/2009|A_/_H1N1|MP
EPI_ISL_76190|2009.414_(Day_unknown)|A/ENG/423/2009|A_/_H1N1|MP
EPI_ISL_76191|2009.414_(Day_unknown)|A/ENG/428/2009|A_/_H1N1|MP
EPI_ISL_76192|2009.414_(Day_unknown)|A/ENG/430/2009|A_/_H1N1|MP
EPI_ISL_76193|2009.414_(Day_unknown)|A/ENG/431/2009|A_/_H1N1|MP
EPI_ISL_76194|2009.414_(Day_unknown)|A/ENG/433/2009|A_/_H1N1|MP
EPI_ISL_76195|2009.414_(Day_unknown)|A/ENG/445/2009|A_/_H1N1|MP
EPI_ISL_76196|2009.329_(Day_unknown)|A/ENG/253/2009|A_/_H1N1|MP
EPI_ISL_76197|2009.329_(Day_unknown)|A/ENG/252/2009|A_/_H1N1|MP
EPI_ISL_76198|2009.329_(Day_unknown)|A/ENG/359/2009|A_/_H1N1|MP
EPI_ISL_76199|2009.414_(Day_unknown)|A/ENG/414/2009|A_/_H1N1|MP
EPI_ISL_76200|2009.414_(Day_unknown)|A/ENG/418/2009|A_/_H1N1|MP
EPI_ISL_76201|2009.414_(Day_unknown)|A/ENG/419/2009|A_/_H1N1|MP
EPI_ISL_76228|2009.666|A/Netherlands/1064b/2009|A_/_H1N1|MP
EPI_ISL_76229|2009.874|A/Netherlands/2143/2009|A_/_H1N1|MP
EPI_ISL_76230|2009.871|A/Netherlands/2464b/2009|A_/_H1N1|MP
EPI_ISL_76241|2009.929|A/New_York/7421/2009|A_/_H1N1|MP
EPI_ISL_76242|2009.975|A/New_York/7424/2009|A_/_H1N1|MP
EPI_ISL_76243|2009.967|A/New_York/7425/2009|A_/_H1N1|MP
EPI_ISL_76244|2009.934|A/New_York/7426/2009|A_/_H1N1|MP
EPI_ISL_76251|2009.408|A/Argentina/07-09GP/2009|A_/_H1N1|MP
EPI_ISL_76253|2009.551|A/Argentina/08AR/2009|A_/_H1N1|MP
EPI_ISL_76255|2009.452|A/Argentina/19527/2009|A_/_H1N1|MP
EPI_ISL_76257|2009.929|A/Argentina/19618/2009|A_/_H1N1|MP
EPI_ISL_76258|2009.460|A/Argentina/19656/2009|A_/_H1N1|MP
EPI_ISL_76272|2009.721|A/Shanghai/P1/2009|A_/_H1N1|MP
EPI_ISL_76277|2009.247_(Day_unknown)|A/British_Columbia/GFA0401/2009|A_/_H1N1|MP
EPI_ISL_76280|2009.247_(Day_unknown)|A/Canada/GFA0402/2009|A_/_H1N1|MP
EPI_ISL_76450|2009.567|A/Guam/NHRC0001/2009|A_/_H1N1|MP
EPI_ISL_76451|2009.556|A/Guam/NHRC0002/2009|A_/_H1N1|MP
EPI_ISL_76452|2009.573|A/Guam/NHRC0003/2009|A_/_H1N1|MP
EPI_ISL_76453|2009.556|A/Japan/NHRC0001/2009|A_/_H1N1|MP
EPI_ISL_76454|2009.556|A/Japan/NHRC0002/2009|A_/_H1N1|MP
EPI_ISL_76456|2009.647|A/Netherlands/1039/2009|A_/_H1N1|MP
EPI_ISL_76457|2009.690|A/Netherlands/1083/2009|A_/_H1N1|MP
EPI_ISL_76458|2009.690|A/Netherlands/1084/2009|A_/_H1N1|MP
EPI_ISL_76459|2009.674|A/Netherlands/1093/2009|A_/_H1N1|MP
EPI_ISL_76460|2009.858|A/Netherlands/1324/2009|A_/_H1N1|MP
EPI_ISL_76461|2009.808|A/Netherlands/1493b/2009|A_/_H1N1|MP
EPI_ISL_76462|2009.830|A/Netherlands/1715b/2009|A_/_H1N1|MP
EPI_ISL_76463|2009.882|A/Netherlands/2229/2009|A_/_H1N1|MP
EPI_ISL_76464|2009.877|A/Netherlands/2243/2009|A_/_H1N1|MP
EPI_ISL_76465|2009.745|A/Netherlands/2290/2009|A_/_H1N1|MP
EPI_ISL_76466|2009.844|A/Netherlands/2442b/2009|A_/_H1N1|MP
EPI_ISL_76467|2009.893|A/Netherlands/2445b/2009|A_/_H1N1|MP
EPI_ISL_76468|2009.849|A/Netherlands/2457b/2009|A_/_H1N1|MP
EPI_ISL_76469|2009.923|A/Netherlands/2629/2009|A_/_H1N1|MP
EPI_ISL_76471|2009.912|A/Netherlands/2635b/2009|A_/_H1N1|MP
EPI_ISL_76472|2009.915|A/Netherlands/2636/2009|A_/_H1N1|MP
EPI_ISL_76473|2009.932|A/Netherlands/2815/2009|A_/_H1N1|MP
EPI_ISL_76474|2009.918|A/Netherlands/2822/2009|A_/_H1N1|MP
EPI_ISL_76488|2009.885|A/Gdansk/037/2009|A_/_H1N1|MP
EPI_ISL_76508|2008.085_(Day_unknown)|A/pekin_duck/Korea/LBM187/2008|A_/_H4N6|MP
EPI_ISL_76506|2008.085_(Day_unknown)|A/mallard_duck/Korea/LBM188/2008|A_/_H4N2|MP
EPI_ISL_76490|2008.249_(Day_unknown)|A/Korean_native_chicken/Korea/LBM453/2008|A_/_H9N2|MP
EPI_ISL_76499|2008.085_(Day_unknown)|A/pekin_duck/Korea/LBM176/2008|A_/_H3N2|MP
EPI_ISL_76503|2008.749_(Day_unknown)|A/canine/Korea/LBM412/2008|A_/_H3N2|MP
EPI_ISL_76581|2009.838|A/turkey/Ontario/FAV114-17/2009|A_/_H1N1|MP
EPI_ISL_76582|2009.808|A/turkey/Ontario/FAV110/2009|A_/_H1N1|MP
EPI_ISL_76587|2009.808|A/turkey/Ontario/FAV110/2009|A_/_H1N1|MP
EPI_ISL_76588|2009.992|A/Darwin/2145/2009|A_/_H1N1|MP
EPI_ISL_76589|2009.518|A/Sydney/2038/2009|A_/_H1N1|MP
EPI_ISL_76590|2009.995|A/Guam/2123/2009|A_/_H1N1|MP
EPI_ISL_76618|2009.507|A/Sydney/616/2009|A_/_H3N2|MP
EPI_ISL_76619|2009.841|A/Perth/673/2009|A_/_H3N2|MP
EPI_ISL_76620|2009.877|A/Singapore/527/2009|A_/_H1N1|MP
EPI_ISL_76621|2009.614|A/Singapore/591/2009|A_/_H1N1|MP
EPI_ISL_76622|2009.844|A/Singapore/534/2009|A_/_H3N2|MP
EPI_ISL_76623|2009.726|A/Sri_Lanka/13/2009|A_/_H1N1|MP
EPI_ISL_76627|2010.000|A/Brisbane/1/2010|A_/_H1N1|MP
EPI_ISL_76630|2009.611|A/PERTH/261/2009|A_/_H1N1|MP
EPI_ISL_76631|2009.570|A/Perth/431/2009|A_/_H1N1|MP
EPI_ISL_76632|2009.877|A/Singapore/569/2009|A_/_H3N2|MP
EPI_ISL_76637|2009.805|A/Ulaanbaatar/6525/2009|A_/_H1N1|MP
EPI_ISL_76638|2009.940|A/Ulgii/9911/2009|A_/_H1N1|MP
EPI_ISL_76660|2008.025|A/chicken/Henan/1.2/2008|A_/_H9N2|MP
EPI_ISL_76662|2009.162_(Day_unknown)|A/chicken/Hebei/Y2/2009|A_/_H9N2|MP
EPI_ISL_76681|2008.044|A/Vietnam/UT31394II/2008|A_/_H5N1|MP
EPI_ISL_76682|2008.107|A/Vietnam/UT31412II/2008|A_/_H5N1|MP
EPI_ISL_76683|2008.117|A/Vietnam/UT31413II/2008|A_/_H5N1|MP
EPI_ISL_76684|2008.139|A/Vietnam/HN31432M/2008|A_/_H5N1|MP
EPI_ISL_76659|2008.085_(Day_unknown)|A/chicken/Hebei/7/2008|A_/_H9N2|MP
EPI_ISL_76658|2008.085_(Day_unknown)|A/chicken/Hebei/C4/2008|A_/_H9N2|MP
EPI_ISL_76685|2009.342|A/Hawaii/36/2009|A_/_H3N2|MP
EPI_ISL_76686|2009.715|A/India/2710/2009|A_/_H3N2|MP
EPI_ISL_70220|2009.858|A/Tianjin-Tanggu/1193/2009|A_/_H3N2|MP
EPI_ISL_76692|2009.564|A/Colombia/7158/2009|A_/_H3N2|MP
EPI_ISL_76706|2009.518|A/Boston/144/2009|A_/_H1N1|MP
EPI_ISL_76707|2009.825|A/California/VRDL94/2009|A_/_H1N1|MP
EPI_ISL_76708|2009.844|A/California/VRDL103/2009|A_/_H1N1|MP
EPI_ISL_76709|2009.871|A/California/VRDL104/2009|A_/_H1N1|MP
EPI_ISL_76710|2009.871|A/California/VRDL105/2009|A_/_H1N1|MP
EPI_ISL_76711|2009.871|A/California/VRDL106/2009|A_/_H1N1|MP
EPI_ISL_76712|2009.871|A/California/VRDL107/2009|A_/_H1N1|MP
EPI_ISL_76713|2009.871|A/California/VRDL108/2009|A_/_H1N1|MP
EPI_ISL_76714|2009.896|A/California/VRDL109/2009|A_/_H1N1|MP
EPI_ISL_76715|2009.896|A/California/VRDL110/2009|A_/_H1N1|MP
EPI_ISL_76716|2009.896|A/California/VRDL111/2009|A_/_H1N1|MP
EPI_ISL_76717|2009.896|A/California/VRDL112/2009|A_/_H1N1|MP
EPI_ISL_76718|2009.896|A/California/VRDL113/2009|A_/_H1N1|MP
EPI_ISL_76719|2009.923|A/California/VRDL114/2009|A_/_H1N1|MP
EPI_ISL_76720|2009.923|A/California/VRDL115/2009|A_/_H1N1|MP
EPI_ISL_76721|2009.923|A/California/VRDL116/2009|A_/_H1N1|MP
EPI_ISL_76722|2009.923|A/California/VRDL117/2009|A_/_H1N1|MP
EPI_ISL_76723|2009.923|A/California/VRDL118/2009|A_/_H1N1|MP
EPI_ISL_76724|2009.953|A/California/VRDL119/2009|A_/_H1N1|MP
EPI_ISL_76725|2009.953|A/California/VRDL120/2009|A_/_H1N1|MP
EPI_ISL_76726|2009.953|A/California/VRDL121/2009|A_/_H1N1|MP
EPI_ISL_76727|2009.953|A/California/VRDL122/2009|A_/_H1N1|MP
EPI_ISL_76728|2009.953|A/California/VRDL123/2009|A_/_H1N1|MP
EPI_ISL_76729|2009.973|A/California/VRDL124/2009|A_/_H1N1|MP
EPI_ISL_76730|2009.973|A/California/VRDL125/2009|A_/_H1N1|MP
EPI_ISL_76731|2009.973|A/California/VRDL126/2009|A_/_H1N1|MP
EPI_ISL_76732|2009.973|A/California/VRDL127/2009|A_/_H1N1|MP
EPI_ISL_76733|2009.973|A/California/VRDL128/2009|A_/_H1N1|MP
EPI_ISL_76734|2009.995|A/California/VRDL129/2009|A_/_H1N1|MP
EPI_ISL_76735|2009.995|A/California/VRDL130/2009|A_/_H1N1|MP
EPI_ISL_76736|2009.995|A/California/VRDL131/2009|A_/_H1N1|MP
EPI_ISL_76737|2009.995|A/California/VRDL132/2009|A_/_H1N1|MP
EPI_ISL_76738|2009.995|A/California/VRDL133/2009|A_/_H1N1|MP
EPI_ISL_76747|2009.551|A/Australia/18/2009|A_/_H3N2|MP
EPI_ISL_76748|2009.321|A/California/VRDL156/2009|A_/_H3N2|MP
EPI_ISL_76750|2009.885|A/Gdansk/036/2009|A_/_H1N1|MP
EPI_ISL_76823|2009.778|A/San_Diego/INS193/2009|A_/_H1N1|MP
EPI_ISL_76824|2009.786|A/San_Diego/INS195/2009|A_/_H1N1|MP
EPI_ISL_76825|2009.803|A/San_Diego/INS197/2009|A_/_H1N1|MP
EPI_ISL_76826|2009.803|A/San_Diego/INS198/2009|A_/_H1N1|MP
EPI_ISL_76827|2009.805|A/San_Diego/INS199/2009|A_/_H1N1|MP
EPI_ISL_76828|2009.836|A/San_Diego/INS201/2009|A_/_H1N1|MP
EPI_ISL_76829|2009.841|A/San_Diego/INS202/2009|A_/_H1N1|MP
EPI_ISL_76830|2009.841|A/San_Diego/INS203/2009|A_/_H1N1|MP
EPI_ISL_76831|2009.844|A/San_Diego/INS204/2009|A_/_H1N1|MP
EPI_ISL_76832|2009.953|A/Athens/INS272/2009|A_/_H1N1|MP
EPI_ISL_76833|2009.953|A/Athens/INS273/2009|A_/_H1N1|MP
EPI_ISL_76834|2009.953|A/Athens/INS274/2009|A_/_H1N1|MP
EPI_ISL_76835|2009.953|A/Athens/INS275/2009|A_/_H1N1|MP
EPI_ISL_76836|2009.882|A/Bonn/INS277/2009|A_/_H1N1|MP
EPI_ISL_76837|2009.885|A/Bonn/INS278/2009|A_/_H1N1|MP
EPI_ISL_76838|2009.885|A/Bonn/INS279/2009|A_/_H1N1|MP
EPI_ISL_76839|2009.896|A/Madrid/INS281/2009|A_/_H1N1|MP
EPI_ISL_76840|2009.912|A/Cologne/INS286/2009|A_/_H1N1|MP
EPI_ISL_76841|2009.940|A/Tessenderlo/INS287/2009|A_/_H1N1|MP
EPI_ISL_76842|2009.885|A/Hvidovre/INS288/2009|A_/_H1N1|MP
EPI_ISL_76843|2009.899|A/Hvidovre/INS289/2009|A_/_H1N1|MP
EPI_ISL_76844|2009.904|A/Hvidovre/INS290/2009|A_/_H1N1|MP
EPI_ISL_76845|2009.882|A/Vienna/INS291/2009|A_/_H1N1|MP
EPI_ISL_76846|2009.896|A/Vienna/INS293/2009|A_/_H1N1|MP
EPI_ISL_76847|2009.877|A/Madrid/INS295/2009|A_/_H1N1|MP
EPI_ISL_70181|2009.000|A/duck/Vietnam/OIE-2327/2009|A_/_H9N2|MP
EPI_ISL_76849|2009.000|A/duck/Vietnam/OIE-2328/2009|A_/_H9N2|MP
EPI_ISL_76850|2009.000|A/duck/Vietnam/OIE-2583/2009|A_/_H9N2|MP
EPI_ISL_76857|2009.882|A/Aarhus/INS236/2009|A_/_H1N1|MP
EPI_ISL_76858|2009.893|A/Aarhus/INS237/2009|A_/_H1N1|MP
EPI_ISL_76859|2009.896|A/Aarhus/INS238/2009|A_/_H1N1|MP
EPI_ISL_76860|2009.901|A/Aarhus/INS240/2009|A_/_H1N1|MP
EPI_ISL_76861|2009.901|A/Aarhus/INS241/2009|A_/_H1N1|MP
EPI_ISL_76862|2009.896|A/Aarhus/INS242/2009|A_/_H1N1|MP
EPI_ISL_76863|2009.888|A/Aarhus/INS251/2009|A_/_H1N1|MP
EPI_ISL_76864|2009.888|A/Aarhus/INS252/2009|A_/_H1N1|MP
EPI_ISL_76865|2009.890|A/Aarhus/INS253/2009|A_/_H1N1|MP
EPI_ISL_76866|2009.907|A/Aarhus/INS254/2009|A_/_H1N1|MP
EPI_ISL_76867|2009.822|A/Antwerp/INS221/2009|A_/_H1N1|MP
EPI_ISL_76868|2009.948|A/Athens/INS257/2009|A_/_H1N1|MP
EPI_ISL_76869|2009.948|A/Athens/INS259/2009|A_/_H1N1|MP
EPI_ISL_76870|2009.948|A/Athens/INS260/2009|A_/_H1N1|MP
EPI_ISL_76871|2009.948|A/Athens/INS261/2009|A_/_H1N1|MP
EPI_ISL_76872|2009.948|A/Athens/INS262/2009|A_/_H1N1|MP
EPI_ISL_76873|2009.948|A/Athens/INS263/2009|A_/_H1N1|MP
EPI_ISL_76874|2009.948|A/Athens/INS264/2009|A_/_H1N1|MP
EPI_ISL_76875|2009.948|A/Athens/INS266/2009|A_/_H1N1|MP
EPI_ISL_76876|2009.956|A/Athens/INS267/2009|A_/_H1N1|MP
EPI_ISL_76877|2009.953|A/Athens/INS268/2009|A_/_H1N1|MP
EPI_ISL_76878|2009.953|A/Athens/INS269/2009|A_/_H1N1|MP
EPI_ISL_76879|2009.953|A/Athens/INS270/2009|A_/_H1N1|MP
EPI_ISL_76880|2009.959|A/Athens/INS276/2009|A_/_H1N1|MP
EPI_ISL_76881|2009.866|A/Bochum/INS249/2009|A_/_H1N1|MP
EPI_ISL_76882|2009.866|A/Bochum/INS250/2009|A_/_H1N1|MP
EPI_ISL_76883|2009.934|A/Bonn/INS280/2009|A_/_H1N1|MP
EPI_ISL_76884|2009.937|A/Bonn/INS284/2009|A_/_H1N1|MP
EPI_ISL_76885|2009.827|A/Brussels/INS206/2009|A_/_H1N1|MP
EPI_ISL_76886|2009.838|A/Brussels/INS208/2009|A_/_H1N1|MP
EPI_ISL_76887|2009.841|A/Brussels/INS209/2009|A_/_H1N1|MP
EPI_ISL_76888|2009.855|A/Brussels/INS243/2009|A_/_H1N1|MP
EPI_ISL_76889|2009.879|A/Brussels/INS245/2009|A_/_H1N1|MP
EPI_ISL_76890|2009.863|A/District_of_Columbia/INS226/2009|A_/_H1N1|MP
EPI_ISL_76891|2009.863|A/District_of_Columbia/INS227/2009|A_/_H1N1|MP
EPI_ISL_76892|2009.866|A/District_of_Columbia/INS228/2009|A_/_H1N1|MP
EPI_ISL_76893|2009.836|A/District_of_Columbia/INS229/2009|A_/_H1N1|MP
EPI_ISL_76894|2009.893|A/District_of_Columbia/INS230/2009|A_/_H1N1|MP
EPI_ISL_76895|2009.844|A/District_of_Columbia/INS231/2009|A_/_H1N1|MP
EPI_ISL_76896|2009.893|A/District_of_Columbia/INS232/2009|A_/_H1N1|MP
EPI_ISL_76897|2009.838|A/Madrid/INS222/2009|A_/_H1N1|MP
EPI_ISL_76898|2009.860|A/Madrid/INS223/2009|A_/_H1N1|MP
EPI_ISL_76899|2009.866|A/Madrid/INS225/2009|A_/_H1N1|MP
EPI_ISL_76900|2009.874|A/Munich/INS246/2009|A_/_H1N1|MP
EPI_ISL_76901|2009.899|A/Munich/INS247/2009|A_/_H1N1|MP
EPI_ISL_76902|2009.858|A/Pensacola/INS210/2009|A_/_H1N1|MP
EPI_ISL_76903|2009.858|A/Pensacola/INS211/2009|A_/_H1N1|MP
EPI_ISL_76904|2009.858|A/Pensacola/INS212/2009|A_/_H1N1|MP
EPI_ISL_76905|2009.877|A/Pensacola/INS213/2009|A_/_H1N1|MP
EPI_ISL_76906|2009.896|A/Pensacola/INS233/2009|A_/_H1N1|MP
EPI_ISL_76907|2009.934|A/Pensacola/INS234/2009|A_/_H1N1|MP
EPI_ISL_76908|2009.934|A/Pensacola/INS235/2009|A_/_H1N1|MP
EPI_ISL_76909|2009.855|A/San_Diego/INS214/2009|A_/_H1N1|MP
EPI_ISL_76910|2009.858|A/San_Diego/INS215/2009|A_/_H1N1|MP
EPI_ISL_76911|2009.863|A/San_Diego/INS216/2009|A_/_H1N1|MP
EPI_ISL_76912|2009.863|A/San_Diego/INS217/2009|A_/_H1N1|MP
EPI_ISL_76913|2009.822|A/San_Diego/INS218/2009|A_/_H1N1|MP
EPI_ISL_76914|2009.899|A/Vienna/INS294/2009|A_/_H1N1|MP
EPI_ISL_76980|2009.323|A/California/VRDL241/2009|A_/_H3N2|MP
EPI_ISL_76981|2009.329|A/California/VRDL291/2009|A_/_H3N2|MP
EPI_ISL_76982|2009.326|A/California/VRDL296/2009|A_/_H3N2|MP
EPI_ISL_76983|2009.321|A/California/VRDL302/2009|A_/_H3N2|MP
EPI_ISL_76984|2009.345|A/California/VRDL304/2009|A_/_H3N2|MP
EPI_ISL_76985|2009.332|A/California/VRDL307/2009|A_/_H3N2|MP
EPI_ISL_76986|2009.329|A/California/VRDL314/2009|A_/_H3N2|MP
EPI_ISL_76987|2009.337|A/California/VRDL316/2009|A_/_H3N2|MP
EPI_ISL_77047|2009.682|A/WESTERN_SEPIK/20/2009|A_/_H3N2|MP
EPI_ISL_77050|2009.822|A/KITALE/1/2009|A_/_H1N1|MP
EPI_ISL_77051|2009.786|A/KISII/1/2009|A_/_H1N1|MP
EPI_ISL_77052|2009.819|A/KAPENGURIA/1/2009|A_/_H1N1|MP
EPI_ISL_77071|2009.825|A/KAKAMEGA/1/2009|A_/_H1N1|MP
EPI_ISL_77073|2009.789|A/MOMBASA/1/2009|A_/_H1N1|MP
EPI_ISL_77074|2009.742|A/KENYA_CP/1/2009|A_/_H1N1|MP
EPI_ISL_77075|2009.729|A/MALINDI/1/2009|A_/_H1N1|MP
EPI_ISL_77076|2009.805|A/KWANZA/1/2009|A_/_H1N1|MP
EPI_ISL_77080|2009.416|A/VICTORIA/208/2009|A_/_H3N2|MP
EPI_ISL_77197|2009.025|A/chicken/Shandong/PD/2009|A_/_H9N2|MP
EPI_ISL_77198|2009.115|A/chicken/Shandong/HY/2009|A_/_H9N2|MP
EPI_ISL_77199|2009.236|A/chicken/Shandong/WL/2009|A_/_H9N2|MP
EPI_ISL_77200|2009.293|A/chicken/Shandong/FX/2009|A_/_H9N2|MP
EPI_ISL_77201|2009.641|A/chicken/Shandong/SG1/2009|A_/_H9N2|MP
EPI_ISL_77202|2009.904|A/chicken/Shandong/SG2/2009|A_/_H9N2|MP
EPI_ISL_77208|2009.321|A/chicken/Korea/A146/2009|A_/_H9N2|MP
EPI_ISL_77204|2008.757|A/duck/Korea/A14/2008|A_/_H5N2|MP
EPI_ISL_77205|2008.997|A/duck/Korea/A93/2008|A_/_H5N2|MP
EPI_ISL_77203|2008.923|A/wild_bird/Korea/L60-2/2008|A_/_H5N2|MP
EPI_ISL_77206|2009.260|A/wild_bird/Korea/A81/2009|A_/_H5N2|MP
EPI_ISL_77209|2009.422|A/chicken/Korea/A170/2009|A_/_H9N2|MP
EPI_ISL_77207|2009.463|A/duck/Korea/A174/2009|A_/_H9N2|MP
EPI_ISL_77212|2008.101|A/blue-winged_teal/Guatemala/CIP049-01/2008|A_/_H7N9|MP
EPI_ISL_77213|2008.175|A/blue-winged_teal/Guatemala/CIP049-02/2008|A_/_H7N9|MP
EPI_ISL_77236|2009.405|A/Guangdong/06/2009|A_/_H1N1|MP
EPI_ISL_77237|2009.792|A/Guangdong/0752/2009|A_/_H1N1|MP
EPI_ISL_77238|2009.819|A/Guangdong/0862/2009|A_/_H1N1|MP
EPI_ISL_77239|2009.986|A/Guangdong/0872/2009|A_/_H1N1|MP
EPI_ISL_77374|2008.085_(Day_unknown)|A/rosy-billed_pochard/Argentina/CIP051-925/2008|A_/_H6N2|MP
EPI_ISL_31055|2009.263|A/Perth/16/2009|A_/_H3N2|MP
EPI_ISL_77441|2008.314|A/duck/Denmark/53-147-8/2008|A_/_H7N1|MP
EPI_ISL_77475|2009.901|A/Lisboa/100/2009|A_/_H1N1|MP
EPI_ISL_77476|2009.973|A/Lisboa/104/2009|A_/_H1N1|MP
EPI_ISL_77477|2009.973|A/Lisboa/105/2009|A_/_H1N1|MP
EPI_ISL_77478|2009.989|A/Lisboa/106/2009|A_/_H1N1|MP
EPI_ISL_77479|2009.912|A/Lisboa/108/2009|A_/_H1N1|MP
EPI_ISL_77480|2009.855|A/Lisboa/111/2009|A_/_H1N1|MP
EPI_ISL_77481|2009.970|A/Lisboa/120/2009|A_/_H1N1|MP
EPI_ISL_77482|2009.912|A/Lisboa/140/2009|A_/_H1N1|MP
EPI_ISL_77483|2009.959|A/Lisboa/153/2009|A_/_H1N1|MP
EPI_ISL_77484|2009.978|A/Lisboa/154/2009|A_/_H1N1|MP
EPI_ISL_77486|2009.997|A/Lisboa/160/2009|A_/_H1N1|MP
EPI_ISL_77487|2009.901|A/Lisboa/162/2009|A_/_H1N1|MP
EPI_ISL_77488|2009.918|A/Lisboa/171/2009|A_/_H1N1|MP
EPI_ISL_77489|2009.945|A/Lisboa/172/2009|A_/_H1N1|MP
EPI_ISL_77491|2009.458|A/Lisboa/29/2009|A_/_H1N1|MP
EPI_ISL_77492|2009.463|A/Lisboa/31/2009|A_/_H1N1|MP
EPI_ISL_77493|2009.490|A/Lisboa/34/2009|A_/_H1N1|MP
EPI_ISL_77494|2009.499|A/Lisboa/35/2009|A_/_H1N1|MP
EPI_ISL_77497|2009.630|A/Lisboa/51/2009|A_/_H1N1|MP
EPI_ISL_77498|2009.630|A/Lisboa/57/2009|A_/_H1N1|MP
EPI_ISL_77499|2009.630|A/Lisboa/58/2009|A_/_H1N1|MP
EPI_ISL_77500|2009.704|A/Lisboa/59/2009|A_/_H1N1|MP
EPI_ISL_77501|2009.701|A/Lisboa/60/2009|A_/_H1N1|MP
EPI_ISL_77502|2009.701|A/Lisboa/61/2009|A_/_H1N1|MP
EPI_ISL_77503|2009.701|A/Lisboa/62/2009|A_/_H1N1|MP
EPI_ISL_77504|2009.701|A/Lisboa/63/2009|A_/_H1N1|MP
EPI_ISL_77505|2009.701|A/Lisboa/64/2009|A_/_H1N1|MP
EPI_ISL_77506|2009.701|A/Lisboa/65/2009|A_/_H1N1|MP
EPI_ISL_77507|2009.704|A/Lisboa/66/2009|A_/_H1N1|MP
EPI_ISL_77508|2009.704|A/Lisboa/67/2009|A_/_H1N1|MP
EPI_ISL_77509|2009.704|A/Lisboa/68/2009|A_/_H1N1|MP
EPI_ISL_77510|2009.704|A/Lisboa/69/2009|A_/_H1N1|MP
EPI_ISL_77511|2009.704|A/Lisboa/70/2009|A_/_H1N1|MP
EPI_ISL_77512|2009.704|A/Lisboa/71/2009|A_/_H1N1|MP
EPI_ISL_77513|2009.704|A/Lisboa/72/2009|A_/_H1N1|MP
EPI_ISL_77514|2009.490|A/Lisboa/73/2009|A_/_H1N1|MP
EPI_ISL_77515|2009.499|A/Lisboa/74/2009|A_/_H1N1|MP
EPI_ISL_77516|2009.482|A/Lisboa/75/2009|A_/_H1N1|MP
EPI_ISL_77517|2009.786|A/Lisboa/76/2009|A_/_H1N1|MP
EPI_ISL_77518|2009.784|A/Lisboa/77/2009|A_/_H1N1|MP
EPI_ISL_77519|2009.778|A/Lisboa/78/2009|A_/_H1N1|MP
EPI_ISL_77520|2009.784|A/Lisboa/79/2009|A_/_H1N1|MP
EPI_ISL_77521|2009.784|A/Lisboa/80/2009|A_/_H1N1|MP
EPI_ISL_77522|2009.784|A/Lisboa/81/2009|A_/_H1N1|MP
EPI_ISL_77523|2009.784|A/Lisboa/82/2009|A_/_H1N1|MP
EPI_ISL_77524|2009.784|A/Lisboa/83/2009|A_/_H1N1|MP
EPI_ISL_77525|2009.784|A/Lisboa/84/2009|A_/_H1N1|MP
EPI_ISL_77526|2009.784|A/Lisboa/85/2009|A_/_H1N1|MP
EPI_ISL_77527|2009.616|A/Lisboa/86/2009|A_/_H1N1|MP
EPI_ISL_77528|2009.707|A/Lisboa/87/2009|A_/_H1N1|MP
EPI_ISL_77529|2009.611|A/Lisboa/88/2009|A_/_H1N1|MP
EPI_ISL_77530|2009.863|A/Lisboa/89/2009|A_/_H1N1|MP
EPI_ISL_77607|2009.318|A/California/VRDL176/2009|A_/_H3N2|MP
EPI_ISL_77608|2009.321|A/California/VRDL177/2009|A_/_H3N2|MP
EPI_ISL_77609|2009.326|A/California/VRDL286/2009|A_/_H3N2|MP
EPI_ISL_77610|2009.337|A/California/VRDL287/2009|A_/_H3N2|MP
EPI_ISL_77611|2009.326|A/California/VRDL288/2009|A_/_H3N2|MP
EPI_ISL_77612|2009.351|A/California/VRDL328/2009|A_/_H3N2|MP
EPI_ISL_77613|2009.337|A/California/VRDL339/2009|A_/_H3N2|MP
EPI_ISL_77614|2009.337|A/California/VRDL340/2009|A_/_H3N2|MP
EPI_ISL_77615|2009.381|A/California/VRDL342/2009|A_/_H3N2|MP
EPI_ISL_77616|2009.356|A/California/VRDL343/2009|A_/_H3N2|MP
EPI_ISL_77617|2009.378|A/California/VRDL344/2009|A_/_H3N2|MP
EPI_ISL_77618|2009.397|A/California/VRDL345/2009|A_/_H3N2|MP
EPI_ISL_77619|2009.397|A/California/VRDL349/2009|A_/_H3N2|MP
EPI_ISL_77620|2009.389|A/California/VRDL351/2009|A_/_H3N2|MP
EPI_ISL_77621|2009.356|A/California/VRDL352/2009|A_/_H3N2|MP
EPI_ISL_77622|2009.397|A/California/VRDL354/2009|A_/_H3N2|MP
EPI_ISL_77623|2009.356|A/California/VRDL355/2009|A_/_H3N2|MP
EPI_ISL_77624|2009.425|A/California/VRDL357/2009|A_/_H3N2|MP
EPI_ISL_77625|2009.419|A/California/VRDL360/2009|A_/_H3N2|MP
EPI_ISL_77626|2009.474|A/California/VRDL361/2009|A_/_H3N2|MP
EPI_ISL_77627|2009.608|A/California/VRDL362/2009|A_/_H3N2|MP
EPI_ISL_77628|2009.312|A/California/VRDL367/2009|A_/_H3N2|MP
EPI_ISL_77629|2009.318|A/California/VRDL368/2009|A_/_H3N2|MP
EPI_ISL_77630|2009.318|A/California/VRDL373/2009|A_/_H3N2|MP
EPI_ISL_77631|2009.312|A/California/VRDL374/2009|A_/_H3N2|MP
EPI_ISL_77632|2009.318|A/California/VRDL375/2009|A_/_H3N2|MP
EPI_ISL_77633|2009.321|A/California/VRDL396/2009|A_/_H3N2|MP
EPI_ISL_77636|2009.288|A/California/06/2009|A_/_H1N1|MP
EPI_ISL_77637|2009.268|A/California/07/2009|A_/_H1N1|MP
EPI_ISL_29962|2009.310|A/Ohio/07/2009|A_/_H1N1|MP
EPI_ISL_77638|2009.271|A/Michigan/30/2009|A_/_H1N1|MP
EPI_ISL_60822|2009.460|A/Panama/4252/2009|A_/_H1N1|MP
EPI_ISL_63260|2009.521|A/Utah/46/2009|A_/_H1N1|MP
EPI_ISL_63261|2009.545|A/Utah/47/2009|A_/_H1N1|MP
EPI_ISL_63258|2009.542|A/Utah/37/2009|A_/_H1N1|MP
EPI_ISL_73800|2009.962|A/Puerto_Rico/20/2009|A_/_H1N1|MP
EPI_ISL_77709|2009.816|A/Washington/75/2009|A_/_H1N1|MP
EPI_ISL_77712|2009.962|A/Mexico/5569/2009|A_/_H1N1|MP
EPI_ISL_77714|2009.951|A/Ukraine/203/2009|A_/_H1N1|MP
EPI_ISL_77715|2009.836|A/Ukraine/220/2009|A_/_H1N1|MP
EPI_ISL_77726|2009.512|A/Jamaica/6261/2009|A_/_H1N1|MP
EPI_ISL_77731|2009.321|A/California/VRDL159/2009|A_/_H3N2|MP
EPI_ISL_77732|2009.321|A/California/VRDL160/2009|A_/_H3N2|MP
EPI_ISL_77733|2009.321|A/California/VRDL161/2009|A_/_H3N2|MP
EPI_ISL_77734|2009.321|A/California/VRDL164/2009|A_/_H3N2|MP
EPI_ISL_77735|2009.323|A/California/VRDL165/2009|A_/_H3N2|MP
EPI_ISL_77736|2009.321|A/California/VRDL166/2009|A_/_H3N2|MP
EPI_ISL_77737|2009.323|A/California/VRDL168/2009|A_/_H3N2|MP
EPI_ISL_77738|2009.321|A/California/VRDL169/2009|A_/_H3N2|MP
EPI_ISL_77739|2009.321|A/California/VRDL170/2009|A_/_H3N2|MP
EPI_ISL_77740|2009.321|A/California/VRDL172/2009|A_/_H3N2|MP
EPI_ISL_77741|2009.321|A/California/VRDL173/2009|A_/_H3N2|MP
EPI_ISL_77742|2009.323|A/California/VRDL188/2009|A_/_H3N2|MP
EPI_ISL_77743|2009.321|A/California/VRDL211/2009|A_/_H3N2|MP
EPI_ISL_77744|2009.323|A/California/VRDL212/2009|A_/_H3N2|MP
EPI_ISL_77745|2009.321|A/California/VRDL216/2009|A_/_H3N2|MP
EPI_ISL_77746|2009.323|A/California/VRDL230/2009|A_/_H3N2|MP
EPI_ISL_77747|2009.326|A/California/VRDL231/2009|A_/_H3N2|MP
EPI_ISL_77748|2009.323|A/California/VRDL233/2009|A_/_H3N2|MP
EPI_ISL_77749|2009.323|A/California/VRDL243/2009|A_/_H3N2|MP
EPI_ISL_77750|2009.323|A/California/VRDL247/2009|A_/_H3N2|MP
EPI_ISL_77751|2009.318|A/California/VRDL248/2009|A_/_H3N2|MP
EPI_ISL_77752|2009.323|A/California/VRDL250/2009|A_/_H3N2|MP
EPI_ISL_77753|2009.326|A/California/VRDL253/2009|A_/_H3N2|MP
EPI_ISL_77754|2009.323|A/California/VRDL259/2009|A_/_H3N2|MP
EPI_ISL_77755|2009.329|A/California/VRDL260/2009|A_/_H3N2|MP
EPI_ISL_77756|2009.332|A/California/VRDL261/2009|A_/_H3N2|MP
EPI_ISL_77757|2009.241|A/California/VRDL262/2009|A_/_H3N2|MP
EPI_ISL_77758|2009.326|A/California/VRDL263/2009|A_/_H3N2|MP
EPI_ISL_77759|2009.247|A/California/VRDL265/2009|A_/_H3N2|MP
EPI_ISL_77760|2009.326|A/California/VRDL266/2009|A_/_H3N2|MP
EPI_ISL_77761|2009.326|A/California/VRDL268/2009|A_/_H3N2|MP
EPI_ISL_77762|2009.326|A/California/VRDL271/2009|A_/_H3N2|MP
EPI_ISL_77763|2009.326|A/California/VRDL272/2009|A_/_H3N2|MP
EPI_ISL_77764|2009.326|A/California/VRDL274/2009|A_/_H3N2|MP
EPI_ISL_77765|2009.326|A/California/VRDL277/2009|A_/_H3N2|MP
EPI_ISL_77766|2009.326|A/California/VRDL278/2009|A_/_H3N2|MP
EPI_ISL_77767|2009.326|A/California/VRDL279/2009|A_/_H3N2|MP
EPI_ISL_77768|2009.326|A/California/VRDL285/2009|A_/_H3N2|MP
EPI_ISL_77769|2009.326|A/California/VRDL293/2009|A_/_H3N2|MP
EPI_ISL_77770|2009.326|A/California/VRDL294/2009|A_/_H3N2|MP
EPI_ISL_77771|2009.329|A/California/VRDL305/2009|A_/_H3N2|MP
EPI_ISL_77772|2009.323|A/California/VRDL308/2009|A_/_H3N2|MP
EPI_ISL_77773|2009.332|A/California/VRDL309/2009|A_/_H3N2|MP
EPI_ISL_77774|2009.326|A/California/VRDL310/2009|A_/_H3N2|MP
EPI_ISL_77775|2009.329|A/California/VRDL312/2009|A_/_H3N2|MP
EPI_ISL_77776|2009.329|A/California/VRDL313/2009|A_/_H3N2|MP
EPI_ISL_77777|2009.329|A/California/VRDL315/2009|A_/_H3N2|MP
EPI_ISL_77778|2009.342|A/California/VRDL317/2009|A_/_H3N2|MP
EPI_ISL_77779|2009.342|A/California/VRDL318/2009|A_/_H3N2|MP
EPI_ISL_77780|2009.342|A/California/VRDL319/2009|A_/_H3N2|MP
EPI_ISL_77781|2009.337|A/California/VRDL321/2009|A_/_H3N2|MP
EPI_ISL_77782|2009.337|A/California/VRDL322/2009|A_/_H3N2|MP
EPI_ISL_77783|2009.334|A/California/VRDL325/2009|A_/_H3N2|MP
EPI_ISL_77784|2009.356|A/California/VRDL327/2009|A_/_H3N2|MP
EPI_ISL_77785|2009.351|A/California/VRDL329/2009|A_/_H3N2|MP
EPI_ISL_77786|2009.356|A/California/VRDL331/2009|A_/_H3N2|MP
EPI_ISL_77787|2009.356|A/California/VRDL332/2009|A_/_H3N2|MP
EPI_ISL_77788|2009.342|A/California/VRDL333/2009|A_/_H3N2|MP
EPI_ISL_77789|2009.375|A/California/VRDL334/2009|A_/_H3N2|MP
EPI_ISL_77790|2009.334|A/California/VRDL335/2009|A_/_H3N2|MP
EPI_ISL_77791|2009.340|A/California/VRDL336/2009|A_/_H3N2|MP
EPI_ISL_77792|2009.375|A/California/VRDL338/2009|A_/_H3N2|MP
EPI_ISL_77793|2009.321|A/California/VRDL394/2009|A_/_H3N2|MP
EPI_ISL_77813|2009.532|A/Rome/709/2009|A_/_H1N1|MP
EPI_ISL_77819|2009.967|A/Athens/INS352/2009|A_/_H1N1|MP
EPI_ISL_77820|2009.970|A/Athens/INS353/2009|A_/_H1N1|MP
EPI_ISL_77821|2009.970|A/Athens/INS354/2009|A_/_H1N1|MP
EPI_ISL_77822|2009.973|A/Athens/INS355/2009|A_/_H1N1|MP
EPI_ISL_77823|2009.984|A/Athens/INS357/2009|A_/_H1N1|MP
EPI_ISL_77824|2009.984|A/Athens/INS358/2009|A_/_H1N1|MP
EPI_ISL_77825|2009.984|A/Athens/INS359/2009|A_/_H1N1|MP
EPI_ISL_77826|2009.937|A/Berlin/INS361/2009|A_/_H1N1|MP
EPI_ISL_77827|2009.321|A/California/VRDL178/2009|A_/_H3N2|MP
EPI_ISL_77828|2009.321|A/California/VRDL181/2009|A_/_H3N2|MP
EPI_ISL_77829|2009.318|A/California/VRDL183/2009|A_/_H3N2|MP
EPI_ISL_77830|2009.321|A/California/VRDL184/2009|A_/_H3N2|MP
EPI_ISL_77831|2009.323|A/California/VRDL185/2009|A_/_H3N2|MP
EPI_ISL_77832|2009.321|A/California/VRDL187/2009|A_/_H3N2|MP
EPI_ISL_77833|2009.323|A/California/VRDL196/2009|A_/_H3N2|MP
EPI_ISL_77834|2009.321|A/California/VRDL198/2009|A_/_H3N2|MP
EPI_ISL_77835|2009.321|A/California/VRDL199/2009|A_/_H3N2|MP
EPI_ISL_77836|2009.323|A/California/VRDL201/2009|A_/_H3N2|MP
EPI_ISL_77837|2009.321|A/California/VRDL203/2009|A_/_H3N2|MP
EPI_ISL_77838|2009.321|A/California/VRDL204/2009|A_/_H3N2|MP
EPI_ISL_77839|2009.323|A/California/VRDL205/2009|A_/_H3N2|MP
EPI_ISL_77840|2009.318|A/California/VRDL207/2009|A_/_H3N2|MP
EPI_ISL_77841|2009.323|A/California/VRDL208/2009|A_/_H3N2|MP
EPI_ISL_77842|2009.321|A/California/VRDL210/2009|A_/_H3N2|MP
EPI_ISL_77843|2009.323|A/California/VRDL246/2009|A_/_H3N2|MP
EPI_ISL_77844|2009.326|A/California/VRDL269/2009|A_/_H3N2|MP
EPI_ISL_77845|2009.318|A/California/VRDL381/2009|A_/_H3N2|MP
EPI_ISL_77846|2009.315|A/California/VRDL383/2009|A_/_H3N2|MP
EPI_ISL_77847|2009.312|A/California/VRDL384/2009|A_/_H3N2|MP
EPI_ISL_77848|2009.318|A/California/VRDL387/2009|A_/_H3N2|MP
EPI_ISL_77849|2009.315|A/California/VRDL390/2009|A_/_H3N2|MP
EPI_ISL_77850|2009.321|A/California/VRDL391/2009|A_/_H3N2|MP
EPI_ISL_77851|2009.321|A/California/VRDL392/2009|A_/_H3N2|MP
EPI_ISL_77852|2009.323|A/California/VRDL393/2009|A_/_H3N2|MP
EPI_ISL_77853|2009.893|A/Frankfurt/INS301/2009|A_/_H1N1|MP
EPI_ISL_77854|2009.595|A/Guam/NHRC0004/2009|A_/_H1N1|MP
EPI_ISL_77855|2009.578|A/Guam/NHRC0005/2009|A_/_H1N1|MP
EPI_ISL_77856|2009.553|A/Guam/NHRC0008/2009|A_/_H1N1|MP
EPI_ISL_77857|2009.748|A/Guam/NHRC0009/2009|A_/_H1N1|MP
EPI_ISL_77858|2009.551|A/Guam/NHRC0010/2009|A_/_H1N1|MP
EPI_ISL_77859|2009.551|A/Guam/NHRC0011/2009|A_/_H1N1|MP
EPI_ISL_77860|2009.556|A/Guam/NHRC0012/2009|A_/_H1N1|MP
EPI_ISL_77861|2009.674|A/Guam/NHRC0013/2009|A_/_H1N1|MP
EPI_ISL_77862|2009.718|A/Guam/NHRC0014/2009|A_/_H1N1|MP
EPI_ISL_77863|2009.748|A/Guam/NHRC0015/2009|A_/_H1N1|MP
EPI_ISL_77864|2009.674|A/Guam/NHRC0016/2009|A_/_H1N1|MP
EPI_ISL_77865|2009.699|A/Guam/NHRC0017/2009|A_/_H1N1|MP
EPI_ISL_77866|2009.553|A/Guam/NHRC0018/2009|A_/_H1N1|MP
EPI_ISL_77867|2009.551|A/Guam/NHRC0019/2009|A_/_H1N1|MP
EPI_ISL_77868|2009.701|A/Guam/NHRC0020/2009|A_/_H1N1|MP
EPI_ISL_77869|2009.551|A/Guam/NHRC0021/2009|A_/_H1N1|MP
EPI_ISL_77870|2009.732|A/Guam/NHRC0022/2009|A_/_H1N1|MP
EPI_ISL_77871|2009.704|A/Guam/NHRC0023/2009|A_/_H1N1|MP
EPI_ISL_77872|2009.734|A/Guam/NHRC0024/2009|A_/_H1N1|MP
EPI_ISL_77873|2009.688|A/Guam/NHRC0025/2009|A_/_H1N1|MP
EPI_ISL_77874|2009.551|A/Guam/NHRC0026/2009|A_/_H1N1|MP
EPI_ISL_77875|2009.668|A/Guam/NHRC0027/2009|A_/_H1N1|MP
EPI_ISL_77876|2009.688|A/Guam/NHRC0028/2009|A_/_H1N1|MP
EPI_ISL_77877|2009.556|A/Japan/NHRC0003/2009|A_/_H1N1|MP
EPI_ISL_77878|2009.589|A/Japan/NHRC0004/2009|A_/_H1N1|MP
EPI_ISL_77879|2009.877|A/Madrid/INS296/2009|A_/_H1N1|MP
EPI_ISL_77880|2009.896|A/Madrid/INS298/2009|A_/_H1N1|MP
EPI_ISL_77881|2009.901|A/Madrid/INS299/2009|A_/_H1N1|MP
EPI_ISL_77882|2009.912|A/Madrid/INS300/2009|A_/_H1N1|MP
EPI_ISL_77883|2009.562|A/Managua/1264.03/2009|A_/_H1N1|MP
EPI_ISL_77884|2009.559|A/Managua/3467.01/2009|A_/_H1N1|MP
EPI_ISL_77885|2009.510|A/Managua/4943.09/2009|A_/_H1N1|MP
EPI_ISL_77886|2009.559|A/Managua/4951.02/2009|A_/_H1N1|MP
EPI_ISL_77887|2009.608|A/Managua/5212.04/2009|A_/_H1N1|MP
EPI_ISL_77888|2009.551|A/Managua/5364.01/2009|A_/_H1N1|MP
EPI_ISL_77889|2008.000|A/Memphis/15/2008|A_/_H3N2|MP
EPI_ISL_77894|2009.912|A/Munich/INS363/2009|A_/_H1N1|MP
EPI_ISL_77895|2009.923|A/Munich/INS364/2009|A_/_H1N1|MP
EPI_ISL_77896|2009.937|A/Munich/INS365/2009|A_/_H1N1|MP
EPI_ISL_77897|2009.973|A/Vienna/INS366/2009|A_/_H1N1|MP
EPI_ISL_77905|2008.445|A/king_eider/Alaska/44397-858/2008|A_/_H10N9|MP
EPI_ISL_77936|2009.038|A/Michigan/31/2009|A_/_H1N1|MP
EPI_ISL_77937|2009.162_(Day_unknown)|A/Alaska/WRAIR1114P/2009|A_/_H1N1|MP
EPI_ISL_77938|2009.162_(Day_unknown)|A/Alaska/WRAIR1145P/2009|A_/_H3N2|MP
EPI_ISL_77939|2009.162_(Day_unknown)|A/Alaska/WRAIR1172P/2009|A_/_H3N2|MP
EPI_ISL_77940|2009.085_(Day_unknown)|A/Arizona/WRAIR1142P/2009|A_/_H3N2|MP
EPI_ISL_77941|2009.162_(Day_unknown)|A/Arkansas/WRAIR1249P/2009|A_/_H1N1|MP
EPI_ISL_77942|2009.438|A/Bogota/WRAIR0088N/2009|A_/_H1N1|MP
EPI_ISL_77943|2009.085_(Day_unknown)|A/California/WRAIR1243P/2009|A_/_H1N1|MP
EPI_ISL_77944|2009.490|A/Dakar/WRAIR0011T/2009|A_/_H3N2|MP
EPI_ISL_77945|2009.085_(Day_unknown)|A/Delware/WRAIR1240/2009|A_/_H3N2|MP
EPI_ISL_77946|2009.329_(Day_unknown)|A/Florida/WRAIR1039P/2009|A_/_H3N2|MP
EPI_ISL_77948|2009.403|A/Guangdong/45/2009|A_/_H1N1|MP
EPI_ISL_77949|2009.411|A/Guangdong/55/2009|A_/_H1N1|MP
EPI_ISL_77950|2009.085_(Day_unknown)|A/Iraq/WRAIR1157P/2009|A_/_H3N2|MP
EPI_ISL_77951|2009.022|A/Japan/WRAIR1037P/2009|A_/_H3N2|MP
EPI_ISL_77952|2008.358|A/Japan/WRAIR1059P/2008|A_/_H3N2|MP
EPI_ISL_77953|2009.107|A/Japan/WRAIR1140P/2009|A_/_H3N2|MP
EPI_ISL_77954|2009.162_(Day_unknown)|A/Japan/WRAIR1230P/2009|A_/_H1N1|MP
EPI_ISL_77955|2009.268|A/Korea/WRAIR1038P/2009|A_/_H3N2|MP
EPI_ISL_77956|2009.000_(Day_unknown)|A/Korea/WRAIR1391P/2009|A_/_H3N2|MP
EPI_ISL_77957|2009.000_(Day_unknown)|A/Kuwait/WRAIR1143P/2009|A_/_H3N2|MP
EPI_ISL_77958|2008.934|A/Kyrgyzstan/WRAIR1121P/2008|A_/_H3N2|MP
EPI_ISL_77959|2009.085_(Day_unknown)|A/Louisiana/WRAIR1170P/2009|A_/_H1N1|MP
EPI_ISL_77960|2009.085_(Day_unknown)|A/Nebraska/WRAIR1247P/2009|A_/_H1N1|MP
EPI_ISL_77961|2009.085_(Day_unknown)|A/Nevada/WRAIR1144P/2009|A_/_H3N2|MP
EPI_ISL_77962|2009.022|A/New_Jersey/WRAIR1120P/2009|A_/_H1N1|MP
EPI_ISL_77963|2009.000_(Day_unknown)|A/New_Jersey/WRAIR1146P/2009|A_/_H3N2|MP
EPI_ISL_77964|2009.107|A/New_Mexico/WRAIR1139P/2009|A_/_H3N2|MP
EPI_ISL_77965|2009.162|A/South_Carolina/WRAIR1112P/2009|A_/_H1N1|MP
EPI_ISL_77966|2009.162|A/South_Carolina/WRAIR1116P/2009|A_/_H1N1|MP
EPI_ISL_77967|2009.162|A/South_Dakota/WRAIR1113P/2009|A_/_H1N1|MP
EPI_ISL_77968|2009.000_(Day_unknown)|A/South_Dakota/WRAIR1177P/2009|A_/_H3N2|MP
EPI_ISL_77969|2009.022|A/Texas/WRAIR1052P/2009|A_/_H1N1|MP
EPI_ISL_77970|2009.162_(Day_unknown)|A/Texas/WRAIR1254P/2009|A_/_H1N1|MP
EPI_ISL_77976|2009.107|A/Washington/WRAIR1057P/2009|A_/_H3N2|MP
EPI_ISL_77977|2009.022|A/Washington/WRAIR1126P/2009|A_/_H1N1|MP
EPI_ISL_77984|2008.000|A/chicken/Guizhou/7/2008|A_/_H5N1|MP
EPI_ISL_77985|2009.000|A/chicken/Hebei/A-8/2009|A_/_H5N1|MP
EPI_ISL_77987|2009.000|A/chicken/Hunan/1/2009|A_/_H5N1|MP
EPI_ISL_77990|2008.000|A/chicken/Jiangsu/18/2008|A_/_H5N1|MP
EPI_ISL_77996|2009.000|A/chicken/Shandong/A-1/2009|A_/_H5N1|MP
EPI_ISL_78001|2008.000|A/chicken/Tibet/6/2008|A_/_H5N1|MP
EPI_ISL_77947|2009.375|A/Guangdong/01/2009|A_/_H1N1|MP
EPI_ISL_78030|2008.000|A/pintail/Aomori/794/2008|A_/_H1N1|MP
EPI_ISL_78031|2008.000|A/pintail/Miyagi/1472/2008|A_/_H1N1|MP
EPI_ISL_78032|2008.000|A/pintail/Akita/1265/2008|A_/_H1N2|MP
EPI_ISL_78033|2008.000|A/pintail/Akita/1353/2008|A_/_H1N2|MP
EPI_ISL_78034|2008.000|A/pintail/Akita/1364/2008|A_/_H1N2|MP
EPI_ISL_78035|2008.000|A/pintail/Aomori/1130/2008|A_/_H1N3|MP
EPI_ISL_78036|2008.000|A/pintail/Aomori/1192/2008|A_/_H5N9|MP
EPI_ISL_30858|2008.025|A/chicken/Egypt/08124S-NLQP/2008|A_/_H5N1|MP
EPI_ISL_78686|2009.548|A/NAIROBI/2/2009|A_/_H1N1|MP
EPI_ISL_78708|2009.627|A/glaucous-winged_gull/Southcentral_Alaska/9JR0691R1/2009|A_/_H13N6|MP
EPI_ISL_78709|2009.627|A/glaucous-winged_gull/Southcentral_Alaska/9JR0738R1/2009|A_/_H13N6|MP
EPI_ISL_78710|2009.627|A/glaucous-winged_gull/Southcentral_Alaska/9JR0747R1/2009|A_/_H13N6|MP
EPI_ISL_78711|2009.627|A/glaucous-winged_gull/Southcentral_Alaska/9JR0769R1/2009|A_/_H13N6|MP
EPI_ISL_78712|2009.627|A/glaucous-winged_gull/Southcentral_Alaska/9JR0781R1/2009|A_/_H13N6|MP
EPI_ISL_78713|2009.627|A/glaucous-winged_gull/Southcentral_Alaska/9JR0783R1/2009|A_/_H16N3|MP
EPI_ISL_78717|2009.414_(Day_unknown)|A/Singapore/276/2009|A_/_H1N1|MP
EPI_ISL_78718|2009.414_(Day_unknown)|A/Singapore/471/2009|A_/_H1N1|MP
EPI_ISL_78719|2009.414_(Day_unknown)|A/Singapore/478/2009|A_/_H1N1|MP
EPI_ISL_78720|2009.414_(Day_unknown)|A/Singapore/527/2009|A_/_H1N1|MP
EPI_ISL_78722|2009.318|A/California/VRDL149/2009|A_/_H1N1|MP
EPI_ISL_78723|2009.318|A/California/VRDL150/2009|A_/_H1N1|MP
EPI_ISL_78724|2009.321|A/California/VRDL151/2009|A_/_H1N1|MP
EPI_ISL_78725|2009.351|A/California/VRDL330/2009|A_/_H3N2|MP
EPI_ISL_78732|2009.997|A/Athens/INS383/2009|A_/_H1N1|MP
EPI_ISL_78753|2009.942|A/Barcelona/INS379/2009|A_/_H1N1|MP
EPI_ISL_78755|2009.918|A/Bochum/INS375/2009|A_/_H1N1|MP
EPI_ISL_78756|2009.918|A/Bochum/INS376/2009|A_/_H1N1|MP
EPI_ISL_78758|2009.918|A/Frankfurt/INS399/2009|A_/_H1N1|MP
EPI_ISL_78759|2009.975|A/Frankfurt/INS401/2009|A_/_H1N1|MP
EPI_ISL_78762|2009.589|A/Guam/NHRC0006/2009|A_/_H1N1|MP
EPI_ISL_78763|2009.578|A/Guam/NHRC0007/2009|A_/_H1N1|MP
EPI_ISL_78764|2009.674|A/Guam/NHRC0029/2009|A_/_H1N1|MP
EPI_ISL_78765|2009.548|A/Guam/NHRC0030/2009|A_/_H1N1|MP
EPI_ISL_78766|2009.701|A/Guam/NHRC0031/2009|A_/_H1N1|MP
EPI_ISL_78767|2009.701|A/Guam/NHRC0032/2009|A_/_H1N1|MP
EPI_ISL_78768|2009.896|A/Madrid/INS407/2009|A_/_H1N1|MP
EPI_ISL_78769|2009.956|A/Madrid/INS408/2009|A_/_H1N1|MP
EPI_ISL_78775|2009.411|A/New_York/NHRC0001/2009|A_/_H1N1|MP
EPI_ISL_78776|2009.405|A/New_York/NHRC0002/2009|A_/_H1N1|MP
EPI_ISL_78777|2009.414|A/New_York/NHRC0003/2009|A_/_H1N1|MP
EPI_ISL_78778|2009.419|A/New_York/NHRC0004/2009|A_/_H1N1|MP
EPI_ISL_78780|2009.882|A/Oslo/INS404/2009|A_/_H1N1|MP
EPI_ISL_78781|2009.975|A/Tallinn/INS372/2009|A_/_H1N1|MP
EPI_ISL_78783|2009.956|A/Tessenderlo/INS380/2009|A_/_H1N1|MP
EPI_ISL_78785|2009.992|A/Warsaw/INS405/2009|A_/_H1N1|MP
EPI_ISL_78786|2009.992|A/Warsaw/INS406/2009|A_/_H1N1|MP
EPI_ISL_78787|2009.973|A/Wurzburg/INS381/2009|A_/_H1N1|MP
EPI_ISL_78788|2009.981|A/Wurzburg/INS382/2009|A_/_H1N1|MP
EPI_ISL_78800|2009.786|A/Amman/WR0060N/2009|A_/_H1N1|MP
EPI_ISL_78801|2009.652|A/Hong_Kong/WR0114N/2009|A_/_H1N1|MP
EPI_ISL_78802|2009.663|A/Taipei/WR0193T/2009|A_/_H1N1|MP
EPI_ISL_78803|2009.666|A/Taipei/WR0194N/2009|A_/_H1N1|MP
EPI_ISL_78804|2009.732|A/Taipei/WR0195T/2009|A_/_H1N1|MP
EPI_ISL_78805|2009.822|A/Ashgabat/WR0865N/2009|A_/_H1N1|MP
EPI_ISL_78806|2009.918|A/Bishkek/WR0881T/2009|A_/_H1N1|MP
EPI_ISL_78807|2009.885|A/Bishkek/WR0882N/2009|A_/_H1N1|MP
EPI_ISL_78808|2009.438|A/Santo_Domingo/WR1072T/2009|A_/_H1N1|MP
EPI_ISL_78809|2009.805|A/Mexico_City/WR1090N/2009|A_/_H1N1|MP
EPI_ISL_78810|2009.600|A/California/WR1312P/2009|A_/_H1N1|MP
EPI_ISL_78811|2009.515|A/California/WR1313P/2009|A_/_H1N1|MP
EPI_ISL_78812|2009.592|A/California/WR1314P/2009|A_/_H1N1|MP
EPI_ISL_78813|2009.592|A/California/WR1315P/2009|A_/_H1N1|MP
EPI_ISL_78814|2009.592|A/California/WR1316P/2009|A_/_H1N1|MP
EPI_ISL_78815|2009.605|A/California/WR1317P/2009|A_/_H1N1|MP
EPI_ISL_78816|2009.605|A/California/WR1318P/2009|A_/_H1N1|MP
EPI_ISL_78817|2009.515|A/California/WR1319P/2009|A_/_H1N1|MP
EPI_ISL_78818|2009.597|A/California/WR1320P/2009|A_/_H1N1|MP
EPI_ISL_78819|2009.597|A/California/WR1321P/2009|A_/_H1N1|MP
EPI_ISL_78820|2009.433|A/California/WR1323P/2009|A_/_H1N1|MP
EPI_ISL_78821|2009.795|A/Amman/WR1324N/2009|A_/_H1N1|MP
EPI_ISL_78822|2009.581|A/South_Carolina/WR1324P/2009|A_/_H1N1|MP
EPI_ISL_78823|2009.578|A/South_Carolina/WR1325P/2009|A_/_H1N1|MP
EPI_ISL_78824|2009.578|A/South_Carolina/WR1326P/2009|A_/_H1N1|MP
EPI_ISL_78825|2009.882|A/Amman/WR1335T/2009|A_/_H1N1|MP
EPI_ISL_78826|2009.797|A/Ankara/WR1429T/2009|A_/_H1N1|MP
EPI_ISL_78827|2009.786|A/Ft_Carson/WR1446P/2009|A_/_H1N1|MP
EPI_ISL_78828|2009.781|A/Ft_Carson/WR1448P/2009|A_/_H1N1|MP
EPI_ISL_78829|2009.808|A/Ft_Carson/WR1449P/2009|A_/_H1N1|MP
EPI_ISL_78830|2009.803|A/Taipei/WR1472T/2009|A_/_H1N1|MP
EPI_ISL_78831|2009.803|A/Taipei/WR1485T/2009|A_/_H1N1|MP
EPI_ISL_78832|2009.797|A/Taipei/WR1489N/2009|A_/_H1N1|MP
EPI_ISL_78833|2009.803|A/Quito/WR1589N/2009|A_/_H1N1|MP
EPI_ISL_78834|2009.836|A/Moscow/WR1638T/2009|A_/_H1N1|MP
EPI_ISL_78835|2009.726|A/Mexico_City/WR1668T/2009|A_/_H1N1|MP
EPI_ISL_78836|2009.759|A/Mexico_City/WR1673N/2009|A_/_H1N1|MP
EPI_ISL_78837|2009.726|A/Mexico_City/WR1675T/2009|A_/_H1N1|MP
EPI_ISL_78838|2009.732|A/Mexico_City/WR1683T/2009|A_/_H1N1|MP
EPI_ISL_78839|2009.726|A/Mexico_City/WR1687T/2009|A_/_H1N1|MP
EPI_ISL_78840|2009.723|A/Mexico_City/WR1692T/2009|A_/_H1N1|MP
EPI_ISL_78841|2009.748|A/Mexico_City/WR1695N/2009|A_/_H1N1|MP
EPI_ISL_78842|2009.710|A/Mexico_City/WR1696T/2009|A_/_H1N1|MP
EPI_ISL_78843|2009.704|A/Mexico_City/WR1697T/2009|A_/_H1N1|MP
EPI_ISL_78844|2009.729|A/Mexico_City/WR1701T/2009|A_/_H1N1|MP
EPI_ISL_78845|2009.732|A/Mexico_City/WR1704T/2009|A_/_H1N1|MP
EPI_ISL_78846|2009.712|A/Mexico_City/WR1706T/2009|A_/_H1N1|MP
EPI_ISL_78847|2009.770|A/Mexico_City/WR1708T/2009|A_/_H1N1|MP
EPI_ISL_78848|2009.855|A/Mexico_City/WR1747N/2009|A_/_H1N1|MP
EPI_ISL_78849|2009.838|A/Mexico_City/WR1762T/2009|A_/_H1N1|MP
EPI_ISL_78850|2009.882|A/Mexico_City/WR1765N/2009|A_/_H1N1|MP
EPI_ISL_78851|2009.852|A/Moscow/WR1866N/2009|A_/_H1N1|MP
EPI_ISL_78852|2009.866|A/Port_Au_Prince/WR2294T/2009|A_/_H1N1|MP
EPI_ISL_78853|2009.962|A/Bamako/WR2361N/2009|A_/_H1N1|MP
EPI_ISL_78854|2009.915|A/Addis_Ababa/WR2848N/2009|A_/_H1N1|MP
EPI_ISL_78855|2009.915|A/Addis_Ababa/WR2848T/2009|A_/_H1N1|MP
EPI_ISL_78856|2009.677|A/South_Carolina/WRSP520/2009|A_/_H1N1|MP
EPI_ISL_79348|2009.000|A/Tomsk/07/2009|A_/_H1N1|MP
EPI_ISL_79349|2009.000|A/Chita/01/2009|A_/_H1N1|MP
EPI_ISL_79366|2009.762|A/Texas/77/2009|A_/_H1N1|MP
EPI_ISL_79685|2008.923|A/Beijing/1/2009|A_/_H5N1|MP
EPI_ISL_79686|2009.019|A/Hunan/1/2009|A_/_H5N1|MP
EPI_ISL_79687|2009.060|A/Hunan/2/2009|A_/_H5N1|MP
EPI_ISL_79689|2009.014|A/water/Hebei/1/2009|A_/_H5N1|MP
EPI_ISL_79690|2009.014|A/water/Hebei/2/2009|A_/_H5N1|MP
EPI_ISL_79691|2009.014|A/water/Hebei/3/2009|A_/_H5N1|MP
EPI_ISL_79692|2009.014|A/duck_feces/Hebei/5/2009|A_/_H5N1|MP
EPI_ISL_79693|2009.041|A/environment/Guizhou/2/2009|A_/_H5N1|MP
EPI_ISL_79694|2009.041|A/environment/Guizhou/4/2009|A_/_H5N1|MP
EPI_ISL_79695|2009.041|A/environment/Guizhou/7/2009|A_/_H5N1|MP
EPI_ISL_79696|2009.041|A/environment/Guizhou/9/2009|A_/_H5N1|MP
EPI_ISL_79697|2009.041|A/water/Xinjiang/3/2009|A_/_H5N1|MP
EPI_ISL_79698|2009.041|A/environment/Xinjiang/6/2009|A_/_H5N1|MP
EPI_ISL_79699|2009.041|A/water/Hunan/3/2009|A_/_H5N1|MP
EPI_ISL_79700|2009.041|A/water/Hunan/7/2009|A_/_H5N1|MP
EPI_ISL_79717|2009.921|A/Yamagata/752/2009|A_/_H1N1|MP
EPI_ISL_79718|2009.877|A/Tennessee/21/2009|A_/_H1N1|MP
EPI_ISL_79806|2009.666_(Day_unknown)|A/Korea/CJ01/2009|A_/_H1N1|MP
EPI_ISL_79807|2009.666_(Day_unknown)|A/Korea/CJ04/2009|A_/_H1N1|MP
EPI_ISL_79808|2009.666_(Day_unknown)|A/Korea/CJ09/2009|A_/_H1N1|MP
EPI_ISL_79809|2009.666_(Day_unknown)|A/Korea/CJ15/2009|A_/_H1N1|MP
EPI_ISL_79810|2009.666_(Day_unknown)|A/Korea/CJ19/2009|A_/_H1N1|MP
EPI_ISL_79811|2009.666_(Day_unknown)|A/Korea/CJ24/2009|A_/_H1N1|MP
EPI_ISL_79812|2009.748_(Day_unknown)|A/Korea/CJ40/2009|A_/_H1N1|MP
EPI_ISL_79813|2009.748_(Day_unknown)|A/Korea/CJ63/2009|A_/_H1N1|MP
EPI_ISL_79814|2009.748_(Day_unknown)|A/Korea/CJ68/2009|A_/_H1N1|MP
EPI_ISL_79815|2009.748_(Day_unknown)|A/Korea/CJ109/2009|A_/_H1N1|MP
EPI_ISL_79816|2009.748_(Day_unknown)|A/Korea/CJ112/2009|A_/_H1N1|MP
EPI_ISL_79817|2009.915_(Day_unknown)|A/swine/Korea/SCJ01/2009|A_/_H1N1|MP
EPI_ISL_79818|2009.915_(Day_unknown)|A/swine/Korea/SCJ02/2009|A_/_H1N1|MP
EPI_ISL_79819|2009.915_(Day_unknown)|A/swine/Korea/SCJ03/2009|A_/_H1N1|MP
EPI_ISL_79820|2009.915_(Day_unknown)|A/swine/Korea/SCJ04/2009|A_/_H1N1|MP
EPI_ISL_79821|2009.915_(Day_unknown)|A/swine/Korea/SCJ05/2009|A_/_H1N1|MP
EPI_ISL_79822|2009.915_(Day_unknown)|A/swine/Korea/SCJ06/2009|A_/_H1N1|MP
EPI_ISL_79823|2009.915_(Day_unknown)|A/swine/Korea/SCJ07/2009|A_/_H1N1|MP
EPI_ISL_79824|2009.915_(Day_unknown)|A/swine/Korea/SCJ08/2009|A_/_H1N1|MP
EPI_ISL_79825|2009.915_(Day_unknown)|A/swine/Korea/SCJ09/2009|A_/_H1N1|MP
EPI_ISL_79826|2009.915_(Day_unknown)|A/swine/Korea/SCJ10/2009|A_/_H1N1|MP
EPI_ISL_79827|2009.915_(Day_unknown)|A/swine/Korea/SCJ11/2009|A_/_H1N1|MP
EPI_ISL_79828|2009.915_(Day_unknown)|A/swine/Korea/SCJ12/2009|A_/_H1N1|MP
EPI_ISL_79829|2009.915_(Day_unknown)|A/swine/Korea/SCJ13/2009|A_/_H1N1|MP
EPI_ISL_79830|2009.915_(Day_unknown)|A/swine/Korea/SCJ20/2009|A_/_H1N1|MP
EPI_ISL_79831|2009.915_(Day_unknown)|A/swine/Korea/SCJ26/2009|A_/_H1N1|MP
EPI_ISL_79836|2008.667_(Day_unknown)|A/turkey/CA/1797/2008|A_/_H2N8|MP
EPI_ISL_79851|2008.000|A/swine/Texas/01976/2008|A_/_H1N2|MP
EPI_ISL_79852|2008.000|A/swine/Iowa/02096/2008|A_/_H1N1|MP
EPI_ISL_79853|2008.000|A/swine/Nebraska/02013/2008|A_/_H1N1|MP
EPI_ISL_79854|2008.000|A/swine/North_Carolina/02084/2008|A_/_H1N1|MP
EPI_ISL_79855|2008.000|A/swine/North_Carolina/02023/2008|A_/_H1N1|MP
EPI_ISL_79856|2008.000|A/swine/Missouri/02060/2008|A_/_H1N1|MP
EPI_ISL_79857|2008.000|A/swine/Minnesota/02011/2008|A_/_H1N2|MP
EPI_ISL_79858|2008.000|A/swine/Minnesota/02093/2008|A_/_H1N1|MP
EPI_ISL_79859|2008.000|A/swine/Kentucky/02086/2008|A_/_H1N1|MP
EPI_ISL_79860|2008.000|A/swine/Ohio/02026/2008|A_/_H1N1|MP
EPI_ISL_79861|2008.000|A/swine/Iowa/02039/2008|A_/_H1N2|MP
EPI_ISL_79862|2008.000|A/swine/Minnesota/02053/2008|A_/_H1N1|MP
EPI_ISL_79898|2008.044|A/canine/Colorado/6723-8/2008|A_/_H3N8|MP
EPI_ISL_79901|2008.044|A/canine/Colorado/6723-8/2008|A_/_H3N8|MP
EPI_ISL_79902|2008.311|A/canine/New_York/51854/2008|A_/_H3N8|MP
EPI_ISL_79903|2008.822|A/canine/Pennsylvania/137154/2008|A_/_H3N8|MP
EPI_ISL_79904|2008.880|A/canine/New_York/145353/2008|A_/_H3N8|MP
EPI_ISL_79905|2008.997|A/canine/New_York/158402-1/2008|A_/_H3N8|MP
EPI_ISL_80057|2009.389|A/California/VRDL347/2009|A_/_H3N2|MP
EPI_ISL_80058|2009.315|A/California/VRDL385/2009|A_/_H3N2|MP
EPI_ISL_80059|2009.315|A/California/VRDL386/2009|A_/_H3N2|MP
EPI_ISL_80061|2009.899|A/Frankfurt/INS302/2009|A_/_H1N1|MP
EPI_ISL_80062|2009.901|A/Frankfurt/INS303/2009|A_/_H1N1|MP
EPI_ISL_80063|2009.912|A/Frankfurt/INS305/2009|A_/_H1N1|MP
EPI_ISL_80064|2009.893|A/Odense/INS307/2009|A_/_H1N1|MP
EPI_ISL_80065|2009.896|A/Odense/INS308/2009|A_/_H1N1|MP
EPI_ISL_80066|2009.918|A/Warsaw/INS310/2009|A_/_H1N1|MP
EPI_ISL_80067|2009.918|A/Warsaw/INS311/2009|A_/_H1N1|MP
EPI_ISL_80068|2009.921|A/Warsaw/INS312/2009|A_/_H1N1|MP
EPI_ISL_80069|2009.921|A/Warsaw/INS313/2009|A_/_H1N1|MP
EPI_ISL_80070|2009.932|A/Warsaw/INS314/2009|A_/_H1N1|MP
EPI_ISL_80071|2009.932|A/Warsaw/INS315/2009|A_/_H1N1|MP
EPI_ISL_80072|2009.934|A/Warsaw/INS316/2009|A_/_H1N1|MP
EPI_ISL_80073|2009.959|A/New_York/INS317/2009|A_/_H1N1|MP
EPI_ISL_80074|2009.953|A/Newark/INS318/2009|A_/_H1N1|MP
EPI_ISL_80075|2009.989|A/Newark/INS319/2009|A_/_H1N1|MP
EPI_ISL_80076|2009.948|A/Athens/INS320/2009|A_/_H1N1|MP
EPI_ISL_80077|2009.948|A/Athens/INS322/2009|A_/_H1N1|MP
EPI_ISL_80078|2009.967|A/Athens/INS325/2009|A_/_H1N1|MP
EPI_ISL_80079|2009.967|A/Athens/INS327/2009|A_/_H1N1|MP
EPI_ISL_80080|2009.981|A/Athens/INS329/2009|A_/_H1N1|MP
EPI_ISL_80081|2009.984|A/Athens/INS331/2009|A_/_H1N1|MP
EPI_ISL_80082|2009.984|A/Athens/INS332/2009|A_/_H1N1|MP
EPI_ISL_80083|2009.989|A/Athens/INS333/2009|A_/_H1N1|MP
EPI_ISL_80084|2009.992|A/Athens/INS334/2009|A_/_H1N1|MP
EPI_ISL_80085|2009.995|A/Athens/INS335/2009|A_/_H1N1|MP
EPI_ISL_80086|2009.995|A/Athens/INS336/2009|A_/_H1N1|MP
EPI_ISL_80087|2009.995|A/Athens/INS337/2009|A_/_H1N1|MP
EPI_ISL_80088|2009.995|A/Athens/INS338/2009|A_/_H1N1|MP
EPI_ISL_80089|2009.995|A/Athens/INS339/2009|A_/_H1N1|MP
EPI_ISL_80090|2009.959|A/Athens/INS340/2009|A_/_H1N1|MP
EPI_ISL_80091|2009.959|A/Athens/INS341/2009|A_/_H1N1|MP
EPI_ISL_80092|2009.959|A/Athens/INS342/2009|A_/_H1N1|MP
EPI_ISL_80093|2009.962|A/Athens/INS344/2009|A_/_H1N1|MP
EPI_ISL_80094|2009.962|A/Athens/INS345/2009|A_/_H1N1|MP
EPI_ISL_80095|2009.967|A/Athens/INS346/2009|A_/_H1N1|MP
EPI_ISL_80096|2009.967|A/Athens/INS347/2009|A_/_H1N1|MP
EPI_ISL_80097|2009.967|A/Athens/INS348/2009|A_/_H1N1|MP
EPI_ISL_80098|2009.967|A/Athens/INS349/2009|A_/_H1N1|MP
EPI_ISL_80101|2009.937|A/Wroclaw/INS436/2009|A_/_H1N1|MP
EPI_ISL_80102|2009.937|A/Wroclaw/INS437/2009|A_/_H1N1|MP
EPI_ISL_80103|2009.586|A/Managua/451.01/2009|A_/_H1N1|MP
EPI_ISL_80104|2009.510|A/Managua/4197.01/2009|A_/_H1N1|MP
EPI_ISL_80105|2009.559|A/Managua/3231.02/2009|A_/_H1N1|MP
EPI_ISL_80106|2009.611|A/Managua/4186.02/2009|A_/_H1N1|MP
EPI_ISL_80107|2009.608|A/Managua/1356.03/2009|A_/_H1N1|MP
EPI_ISL_80108|2009.592|A/Managua/1077.04/2009|A_/_H1N1|MP
EPI_ISL_80109|2009.625|A/Managua/2155.01/2009|A_/_H1N1|MP
EPI_ISL_80110|2009.597|A/Managua/2604.02/2009|A_/_H1N1|MP
EPI_ISL_80111|2009.567|A/Managua/5339.04/2009|A_/_H1N1|MP
EPI_ISL_80112|2009.575|A/Managua/1836.02/2009|A_/_H1N1|MP
EPI_ISL_80113|2009.614|A/Managua/3642.04/2009|A_/_H1N1|MP
EPI_ISL_80114|2009.608|A/Managua/2275.01/2009|A_/_H1N1|MP
EPI_ISL_80115|2009.622|A/Managua/4570.01/2009|A_/_H1N1|MP
EPI_ISL_80116|2009.608|A/Managua/2339.03/2009|A_/_H1N1|MP
EPI_ISL_80117|2009.622|A/Managua/1054.02/2009|A_/_H1N1|MP
EPI_ISL_80118|2009.586|A/Managua/209.01/2009|A_/_H1N1|MP
EPI_ISL_80119|2009.605|A/Managua/554.01/2009|A_/_H1N1|MP
EPI_ISL_80120|2009.775|A/Managua/3013.01/2009|A_/_H1N1|MP
EPI_ISL_80121|2009.608|A/Managua/5036.01/2009|A_/_H1N1|MP
EPI_ISL_80122|2009.619|A/Managua/5307.01/2009|A_/_H1N1|MP
EPI_ISL_80123|2009.611|A/Managua/3359.01/2009|A_/_H1N1|MP
EPI_ISL_80124|2009.567|A/Managua/4407.02/2009|A_/_H1N1|MP
EPI_ISL_80125|2009.696|A/Managua/1419.02/2009|A_/_H1N1|MP
EPI_ISL_80126|2009.668|A/Managua/2958.01/2009|A_/_H1N1|MP
EPI_ISL_80127|2009.638|A/Managua/5227.04/2009|A_/_H1N1|MP
EPI_ISL_80128|2009.499|A/Managua/435.01/2009|A_/_H1N1|MP
EPI_ISL_80129|2009.633|A/Managua/287.01/2009|A_/_H1N1|MP
EPI_ISL_80130|2009.499|A/Managua/5235.03/2009|A_/_H1N1|MP
EPI_ISL_80131|2009.707|A/Managua/5401.01/2009|A_/_H1N1|MP
EPI_ISL_80132|2009.660|A/Managua/1984.02/2009|A_/_H1N1|MP
EPI_ISL_80133|2009.638|A/Managua/432.01/2009|A_/_H1N1|MP
EPI_ISL_80134|2009.677|A/Managua/572.02/2009|A_/_H1N1|MP
EPI_ISL_80135|2009.644|A/Managua/3421.02/2009|A_/_H1N1|MP
EPI_ISL_80136|2009.693|A/Managua/5115.01/2009|A_/_H1N1|MP
EPI_ISL_80137|2009.696|A/Managua/1909.02/2009|A_/_H1N1|MP
EPI_ISL_80138|2009.537|A/Managua/265.01/2009|A_/_H1N1|MP
EPI_ISL_80139|2009.630|A/Managua/4702.04/2009|A_/_H1N1|MP
EPI_ISL_80140|2009.551|A/Managua/3438.02/2009|A_/_H1N1|MP
EPI_ISL_80141|2009.638|A/Managua/4147.01/2009|A_/_H1N1|MP
EPI_ISL_80142|2009.633|A/Managua/2999.03/2009|A_/_H1N1|MP
EPI_ISL_80143|2009.526|A/Managua/4606.06/2009|A_/_H1N1|MP
EPI_ISL_80144|2009.701|A/Managua/12.01/2009|A_/_H1N1|MP
EPI_ISL_80145|2009.537|A/Managua/3214.04/2009|A_/_H1N1|MP
EPI_ISL_80146|2009.652|A/Managua/3434.02/2009|A_/_H1N1|MP
EPI_ISL_80147|2009.425|A/Managua/2652.01/2009|A_/_H1N1|MP
EPI_ISL_80148|2009.690|A/Managua/4972.02/2009|A_/_H1N1|MP
EPI_ISL_80149|2009.663|A/Managua/4063.01/2009|A_/_H1N1|MP
EPI_ISL_80150|2009.701|A/Managua/5590.02/2009|A_/_H1N1|MP
EPI_ISL_80151|2009.655|A/Managua/1244.01/2009|A_/_H1N1|MP
EPI_ISL_80152|2009.742|A/Managua/5258.02/2009|A_/_H1N1|MP
EPI_ISL_80153|2009.526|A/Managua/585.01/2009|A_/_H1N1|MP
EPI_ISL_80154|2009.425|A/Managua/2750.01/2009|A_/_H1N1|MP
EPI_ISL_80155|2009.663|A/Managua/3507.01/2009|A_/_H1N1|MP
EPI_ISL_80156|2009.466|A/Managua/5273.02/2009|A_/_H1N1|MP
EPI_ISL_80157|2009.614|A/Managua/527.04/2009|A_/_H1N1|MP
EPI_ISL_80159|2009.984|A/Athens/INS330/2009|A_/_H1N1|MP
EPI_ISL_80160|2009.649|A/Hong_Kong/WRAIR0113N/2009|A_/_H1N1|MP
EPI_ISL_80161|2009.652|A/Hong_Kong/WRAIR0114T/2009|A_/_H1N1|MP
EPI_ISL_80162|2009.847|A/San_Salvador/WRAIR1109N/2009|A_/_H1N1|MP
EPI_ISL_80163|2009.795|A/Amman/WRAIR1339N/2009|A_/_H1N1|MP
EPI_ISL_80164|2009.789|A/Santo_Domingo/WRAIR1414N/2009|A_/_H1N1|MP
EPI_ISL_80165|2009.836|A/Ankara/WRAIR1424T/2009|A_/_H1N1|MP
EPI_ISL_80166|2009.871|A/Ankara/WRAIR1425T/2009|A_/_H1N1|MP
EPI_ISL_80167|2009.800|A/Ankara/WRAIR1426N/2009|A_/_H1N1|MP
EPI_ISL_80168|2009.803|A/Ankara/WRAIR1428T/2009|A_/_H1N1|MP
EPI_ISL_80169|2009.866|A/Ankara/WRAIR1435T/2009|A_/_H1N1|MP
EPI_ISL_80170|2009.841|A/Ankara/WRAIR1440T/2009|A_/_H1N1|MP
EPI_ISL_80171|2009.918|A/Taipei/WRAIR1470T/2009|A_/_H1N1|MP
EPI_ISL_80172|2009.836|A/Moscow/WRAIR1621N/2009|A_/_H1N1|MP
EPI_ISL_80173|2009.830|A/Moscow/WRAIR1632N/2009|A_/_H1N1|MP
EPI_ISL_80175|2009.915|A/Mexico_City/WRAIR1779T/2009|A_/_H1N1|MP
EPI_ISL_80176|2009.858|A/Mexico_City/WRAIR1781T/2009|A_/_H1N1|MP
EPI_ISL_80177|2009.915|A/Mexico_City/WRAIR1786T/2009|A_/_H1N1|MP
EPI_ISL_80178|2009.893|A/Lagos/WRAIR1982N/2009|A_/_H1N1|MP
EPI_ISL_80179|2009.879|A/Lagos/WRAIR1984N/2009|A_/_H1N1|MP
EPI_ISL_80180|2009.879|A/Lagos/WRAIR1984T/2009|A_/_H1N1|MP
EPI_ISL_80181|2009.953|A/Belgrade/WRAIR2366N/2009|A_/_H1N1|MP
EPI_ISL_80182|2009.879|A/Belgrade/WRAIR2368N/2009|A_/_H1N1|MP
EPI_ISL_80183|2009.879|A/Belgrade/WRAIR2368T/2009|A_/_H1N1|MP
EPI_ISL_80184|2009.951|A/Belgrade/WRAIR2375N/2009|A_/_H1N1|MP
EPI_ISL_80185|2009.951|A/Belgrade/WRAIR2375T/2009|A_/_H1N1|MP
EPI_ISL_80186|2009.940|A/Belgrade/WRAIR2384N/2009|A_/_H1N1|MP
EPI_ISL_80187|2009.940|A/Belgrade/WRAIR2384T/2009|A_/_H1N1|MP
EPI_ISL_80188|2009.910|A/Belgrade/WRAIR2385N/2009|A_/_H1N1|MP
EPI_ISL_80189|2009.910|A/Belgrade/WRAIR2385T/2009|A_/_H1N1|MP
EPI_ISL_80190|2009.975|A/Athens/WRAIR2962N/2009|A_/_H1N1|MP
EPI_ISL_80191|2009.460|A/Silver_Spring/WRAIRSP510P10/2009|A_/_H1N1|MP
EPI_ISL_80192|2009.460|A/Silver_Spring/WRAIRSP510P12/2009|A_/_H1N1|MP
[truncated: 10,868,777 more chars]
