# Supplementary material for: Using homologous network to identify reassortment risk in H5Nx avian influenza viruses
Source: PLoS Comput Biol. 2025 Jul 22;21(7):e1013301. doi: 10.1371/journal.pcbi.1013301 (PMC12282916; doi:10.1371/journal.pcbi.1013301)
Supplement: S1 File — This ZIP archive includes the dataset and code used to reproduce the results of this study. (ZIP) [file pcbi.1013301.s012.zip › S1_File/step1data&MLtree(S1_Fig&S1_Table)/step1_data_prepare/step1Raw data(accession ID)/NA_ID.txt]

EPI_ISL_20633|2007.000|A/Sofia/319/2007|A_/_H3N2|NA
EPI_ISL_20632|2007.000|A/Serres/77/2007|A_/_H3N2|NA
EPI_ISL_20631|2007.000|A/Zagreb/1216/2007|A_/_H3N2|NA
EPI_ISL_20630|2007.030|A/Vietnam/23/2007|A_/_H3N2|NA
EPI_ISL_20629|2007.025|A/Vietnam/19/2007|A_/_H3N2|NA
EPI_ISL_20626|2007.164|A/Vietnam/71/2007|A_/_H3N2|NA
EPI_ISL_20617|2007.414|A/Singapore/46/2007|A_/_H1N1|NA
EPI_ISL_20616|2007.348|A/Singapore/36/2007|A_/_H1N1|NA
EPI_ISL_20615|2007.233|A/Singapore/24/2007|A_/_H3N2|NA
EPI_ISL_20614|2007.132|A/Singapore/17/2007|A_/_H3N2|NA
EPI_ISL_20606|2007.441|A/Uganda/46/2007|A_/_H3N2|NA
EPI_ISL_20605|2007.151|A/Dominica/2898/2007|A_/_H3N2|NA
EPI_ISL_20604|2007.151|A/Dominican_Republic/2896/2007|A_/_H3N2|NA
EPI_ISL_20603|2007.485|A/Argentina/501/2007|A_/_H3N2|NA
EPI_ISL_20602|2007.482|A/Argentina/405/2007|A_/_H3N2|NA
EPI_ISL_20601|2007.468|A/Argentina/426/2007|A_/_H3N2|NA
EPI_ISL_20600|2007.485|A/Argentina/503/2007|A_/_H3N2|NA
EPI_ISL_20599|2007.422|A/Argentina/117/2007|A_/_H3N2|NA
EPI_ISL_20598|2007.452|A/Argentina/335/2007|A_/_H3N2|NA
EPI_ISL_20597|2007.449|A/Argentina/334/2007|A_/_H3N2|NA
EPI_ISL_20596|2007.479|A/Argentina/402/2007|A_/_H3N2|NA
EPI_ISL_20595|2007.463|A/Argentina/305/2007|A_/_H3N2|NA
EPI_ISL_20594|2007.427|A/Argentina/146/2007|A_/_H3N2|NA
EPI_ISL_20590|2007.403|A/Argentina/3797/2007|A_/_H3N2|NA
EPI_ISL_20587|2007.444|A/Argentina/3743/2007|A_/_H3N2|NA
EPI_ISL_20586|2007.329|A/Argentina/3726/2007|A_/_H3N2|NA
EPI_ISL_20585|2007.216|A/Argentina/3689/2007|A_/_H3N2|NA
EPI_ISL_20577|2007.000|A/Brazil/80/2007|A_/_H3N2|NA
EPI_ISL_20566|2007.156|A/Chongqing/Yuzhong169/2007|A_/_H3N2|NA
EPI_ISL_20564|2007.060|A/Jiangsu/Xuzhougulou149/2007|A_/_H3N2|NA
EPI_ISL_20562|2007.074|A/Henan/Jinshui/147/2007|A_/_H3N2|NA
EPI_ISL_20561|2007.074|A/Henan/Jinshui/147/2007|A_/_H3N2|NA
EPI_ISL_20560|2007.099|A/Tianjin/Hongqiao113/2007|A_/_H1N1|NA
EPI_ISL_20559|2007.027|A/Neimenggu/Kundulun11/2007|A_/_H1N1|NA
EPI_ISL_20558|2007.025|A/Neimenggu/Huimin129/2007|A_/_H1N1|NA
EPI_ISL_20557|2007.088|A/Jilin/Zhenlai177/2007|A_/_H1N1|NA
EPI_ISL_20556|2007.079|A/Jilin/Zhenlai190/2007|A_/_H1N1|NA
EPI_ISL_20555|2007.099|A/Hebei/Xinshi187/2007|A_/_H1N1|NA
EPI_ISL_20554|2007.058|A/Liaoning/Xigang149/2007|A_/_H1N1|NA
EPI_ISL_20553|2007.195|A/Jilin/Chaoyang1108/2007|A_/_H1N1|NA
EPI_ISL_20552|2007.066|A/Beijing/Huairou53/2007|A_/_H1N1|NA
EPI_ISL_20551|2007.071|A/Anhui/Baohe186/2007|A_/_H1N1|NA
EPI_ISL_20550|2007.038|A/Liaoning/Xigang135/2007|A_/_H1N1|NA
EPI_ISL_20544|2007.375|A/Santiago/6881/2007|A_/_H3N2|NA
EPI_ISL_20543|2007.351|A/Santiago/6421/2007|A_/_H3N2|NA
EPI_ISL_20542|2007.005|A/Valparaiso/514/2007|A_/_H1N1|NA
EPI_ISL_20534|2007.162|A/Dnipropetrovsk/324/2007|A_/_H3N2|NA
EPI_ISL_20533|2007.156|A/Dnipropetrovsk/429/2007|A_/_H3N2|NA
EPI_ISL_20528|2007.173|A/Thailand/359/2007|A_/_H3N2|NA
EPI_ISL_20524|2007.241|A/India/3593/2007|A_/_H1N1|NA
EPI_ISL_20516|2007.178|A/Honduras/37/2007|A_/_H1N1|NA
EPI_ISL_20510|2007.153|A/Minsk/137/2007|A_/_H3N2|NA
EPI_ISL_20508|2007.159|A/Ivacevichi/115/2007|A_/_H3N2|NA
EPI_ISL_20507|2007.216|A/Jeju/2818/2007|A_/_H1N1|NA
EPI_ISL_20502|2007.101|A/Incheon/2647/2007|A_/_H1N1|NA
EPI_ISL_20501|2007.003|A/Chungnam/1463/2007|A_/_H3N2|NA
EPI_ISL_20489|2007.151|A/Peru/1169/2007|A_/_H1N1|NA
EPI_ISL_20488|2007.151|A/Peru/1169/2007|A_/_H1N1|NA
EPI_ISL_20487|2007.170|A/Japan/7814/2007|A_/_H3N2|NA
EPI_ISL_20486|2007.151|A/Japan/688/2007|A_/_H3N2|NA
EPI_ISL_20483|2007.005|A/Tianjin/Jinnan15/2007|A_/_H3N2|NA
EPI_ISL_20482|2007.033|A/Hebei/Yunhe33/2007|A_/_H3N2|NA
EPI_ISL_20475|2007.025|A/Beijing/Xicheng51/2007|A_/_H3N2|NA
EPI_ISL_20472|2007.060|A/Tianjin/Jinnan123/2007|A_/_H1N1|NA
EPI_ISL_20471|2007.025|A/Tianjin/Hongqiao14/2007|A_/_H1N1|NA
EPI_ISL_20469|2007.030|A/Shanxi/Yingze511/2007|A_/_H3N2|NA
EPI_ISL_20468|2007.019|A/Jilin/Nanguan112/2007|A_/_H3N2|NA
EPI_ISL_20467|2007.005|A/Hunan/Furong13/2007|A_/_H3N2|NA
EPI_ISL_20463|2007.044|A/Jilin/Zhenlai131/2007|A_/_H1N1|NA
EPI_ISL_20461|2007.019|A/Jilin/Chaoyang113/2007|A_/_H1N1|NA
EPI_ISL_20459|2007.003|A/Heilongjiang/Nangang15/2007|A_/_H1N1|NA
EPI_ISL_20458|2007.019|A/Heilongjiang/Daoli13/2007|A_/_H1N1|NA
EPI_ISL_20457|2007.025|A/Hebei/Qiaodong51/2007|A_/_H3N2|NA
EPI_ISL_20454|2007.008|A/Gansu/Chengguan11/2007|A_/_H3N2|NA
EPI_ISL_20452|2007.038|A/Hebei/Yuhua118/2007|A_/_H1N1|NA
EPI_ISL_20451|2007.025|A/Hebei/Yuhua111/2007|A_/_H1N1|NA
EPI_ISL_20448|2007.049|A/Gansu/Chengguan1129/2007|A_/_H1N1|NA
EPI_ISL_20447|2007.077|A/Beijing/Xicheng1112/2007|A_/_H1N1|NA
EPI_ISL_20446|2007.178|A/Canada/648/2007|A_/_H1N1|NA
EPI_ISL_20445|2007.079|A/Canada/0379/2007|A_/_H1N1|NA
EPI_ISL_20438|2007.249|A/Khabarovsk/470/2007|A_/_H3N2|NA
EPI_ISL_20437|2007.268|A/Voronezh/10/2007|A_/_H3N2|NA
EPI_ISL_20436|2007.268|A/Stpetersburg/87/2007|A_/_H3N2|NA
EPI_ISL_20435|2007.249|A/Ulan_Ude/01/2007|A_/_H3N2|NA
EPI_ISL_20434|2007.268|A/Tula/05/2007|A_/_H1N1|NA
EPI_ISL_20433|2007.268|A/Tula/02/2007|A_/_H1N1|NA
EPI_ISL_20432|2007.249|A/Kaliningrad/14/2007|A_/_H1N1|NA
EPI_ISL_20431|2007.249|A/Khabarovsk/483/2007|A_/_H1N1|NA
EPI_ISL_20430|2007.249|A/Astrakhan/52/2007|A_/_H1N1|NA
EPI_ISL_20429|2007.211|A/Stpetersburg/43/2007|A_/_H1N1|NA
EPI_ISL_20428|2007.153|A/Stpetersburg/25/2007|A_/_H1N1|NA
EPI_ISL_20424|2007.195|A/Ulaanbaatar/2212/2007|A_/_H1N1|NA
EPI_ISL_20422|2007.085|A/Ulaanbaatar/0957/2007|A_/_H1N1|NA
EPI_ISL_20420|2007.197|A/Vladimir/08/2007|A_/_H3N2|NA
EPI_ISL_20418|2007.162|A/Moscow/24/2007|A_/_H3N2|NA
EPI_ISL_20417|2007.140|A/Moscow/17/2007|A_/_H3N2|NA
EPI_ISL_20414|2007.162|A/Moscow/27/2007|A_/_H1N1|NA
EPI_ISL_20412|2007.132|A/Moscow/37/2007|A_/_H1N1|NA
EPI_ISL_20411|2007.134|A/Moscow/13/2007|A_/_H3N2|NA
EPI_ISL_20410|2007.030|A/Costa_Rica/580/2007|A_/_H1N1|NA
EPI_ISL_20408|2007.011|A/Costa_Rica/176/2007|A_/_H3N2|NA
EPI_ISL_20406|2007.170|A/Japan/7743/2007|A_/_H3N2|NA
EPI_ISL_20405|2007.151|A/Japan/7626/2007|A_/_H3N2|NA
EPI_ISL_20392|2007.107|A/Canada/3189/2007|A_/_H3N2|NA
EPI_ISL_20371|2007.121|A/Cherkasy/22/2007|A_/_H1N1|NA
EPI_ISL_20362|2007.066|A/Canada/309/2007|A_/_H3N2|NA
EPI_ISL_20360|2007.077|A/Canada/281/2007|A_/_H3N2|NA
EPI_ISL_20356|2007.077|A/Canada/270/2007|A_/_H3N2|NA
EPI_ISL_20354|2007.066|A/Canada/267/2007|A_/_H3N2|NA
EPI_ISL_20326|2007.005|A/Ulaanbaatar/116/2007|A_/_H1N1|NA
EPI_ISL_20314|2007.016|A/Korea/122/2007|A_/_H3N2|NA
EPI_ISL_20292|2007.008|A/Lyon/27/2007|A_/_H3N2|NA
EPI_ISL_20291|2007.005|A/Lyon/22/2007|A_/_H3N2|NA
EPI_ISL_20280|2007.011|A/Lyon/Chu/01.412/2007|A_/_H3N2|NA
EPI_ISL_20225|2007.005|A/Canada/23/2007|A_/_H3N2|NA
EPI_ISL_19882|2007.715|A/Montana/05/2007|A_/_H3N2|NA
EPI_ISL_19067|2007.849|A/Florida/07/2007|A_/_H3N2|NA
EPI_ISL_19069|2007.926|A/Texas/72/2007|A_/_H3N2|NA
EPI_ISL_19070|2007.918|A/Texas/71/2007|A_/_H3N2|NA
EPI_ISL_19773|2008.107|A/Georgia/05/2008|A_/_H1N1|NA
EPI_ISL_19756|2007.923|A/Hawaii/46/2007|A_/_H1N1|NA
EPI_ISL_19778|2008.191|A/Illinois/06/2008|A_/_H1N1|NA
EPI_ISL_19777|2008.055|A/Nebraska/01/2008|A_/_H1N1|NA
EPI_ISL_19775|2008.038|A/California/05/2008|A_/_H1N1|NA
EPI_ISL_19772|2008.120|A/North_Carolina/05/2008|A_/_H1N1|NA
EPI_ISL_19771|2008.098|A/North_Carolina/04/2008|A_/_H1N1|NA
EPI_ISL_19770|2008.096|A/North_Carolina/02/2008|A_/_H1N1|NA
EPI_ISL_19769|2008.131|A/Indiana/04/2008|A_/_H1N1|NA
EPI_ISL_19768|2008.137|A/Oklahoma/03/2008|A_/_H1N1|NA
EPI_ISL_19767|2008.096|A/Oklahoma/02/2008|A_/_H1N1|NA
EPI_ISL_19765|2008.063|A/Mississippi/06/2008|A_/_H1N1|NA
EPI_ISL_19764|2008.066|A/Hawaii/06/2008|A_/_H1N1|NA
EPI_ISL_19763|2008.049|A/Hawaii/05/2008|A_/_H1N1|NA
EPI_ISL_19762|2008.098|A/New_Jersey/10/2008|A_/_H1N1|NA
EPI_ISL_19761|2008.044|A/Memphis/07/2008|A_/_H1N1|NA
EPI_ISL_19760|2008.421|A/Memphis/03/2008|A_/_H1N1|NA
EPI_ISL_19759|2008.098|A/Florida/09/2008|A_/_H1N1|NA
EPI_ISL_19758|2008.079|A/New_York/03/2008|A_/_H1N1|NA
EPI_ISL_19757|2008.022|A/South_Dakota/02/2008|A_/_H1N1|NA
EPI_ISL_19755|2008.033|A/Louisiana/03/2008|A_/_H1N1|NA
EPI_ISL_19754|2008.016|A/Florida/08/2008|A_/_H1N1|NA
EPI_ISL_19779|2007.995|A/Wisconsin/36/2007|A_/_H1N1|NA
EPI_ISL_19720|2008.194|A/Texas/05/2008|A_/_H3N2|NA
EPI_ISL_19719|2008.153|A/Georgia/04/2008|A_/_H3N2|NA
EPI_ISL_19718|2008.137|A/Missouri/01/2008|A_/_H3N2|NA
EPI_ISL_19717|2008.093|A/Wisconsin/10/2008|A_/_H3N2|NA
EPI_ISL_19716|2008.126|A/Oklahoma/01/2008|A_/_H3N2|NA
EPI_ISL_19715|2008.085|A/Idaho/03/2008|A_/_H3N2|NA
EPI_ISL_19714|2008.085|A/Virginia/02/2008|A_/_H3N2|NA
EPI_ISL_19713|2008.060|A/Mississippi/05/2008|A_/_H3N2|NA
EPI_ISL_19712|2008.074|A/Hawaii/04/2008|A_/_H3N2|NA
EPI_ISL_19711|2008.057|A/Hawaii/03/2008|A_/_H3N2|NA
EPI_ISL_19710|2008.060|A/Wisconsin/09/2008|A_/_H3N2|NA
EPI_ISL_19709|2008.082|A/Memphis/30/2008|A_/_H3N2|NA
EPI_ISL_19708|2008.098|A/Florida/07/2008|A_/_H3N2|NA
EPI_ISL_19707|2008.055|A/Minnesota/04/2008|A_/_H3N2|NA
EPI_ISL_19706|2008.027|A/Minnesota/02/2008|A_/_H3N2|NA
EPI_ISL_19705|2008.085|A/Tennessee/02/2008|A_/_H3N2|NA
EPI_ISL_19704|2008.057|A/Indiana/03/2008|A_/_H3N2|NA
EPI_ISL_19703|2008.044|A/Indiana/02/2008|A_/_H3N2|NA
EPI_ISL_19702|2008.066|A/Mississippi/01/2008|A_/_H3N2|NA
EPI_ISL_15572|2007.940|A/Pennsylvania/11/2007|A_/_H1N1|NA
EPI_ISL_19083|2008.074|A/New_York/01/2008|A_/_H1N1|NA
EPI_ISL_19081|2008.055|A/New_Jersey/08/2008|A_/_H1N1|NA
EPI_ISL_19082|2007.967|A/Pennsylvania/16/2007|A_/_H1N1|NA
EPI_ISL_21304|2007.945|A/Pennsylvania/14/2007|A_/_H1N1|NA
EPI_ISL_19092|2007.836|A/Hawaii/42/2007|A_/_H1N1|NA
EPI_ISL_19086|2008.057|A/Idaho/02/2008|A_/_H1N1|NA
EPI_ISL_19091|2007.868|A/Hawaii/43/2007|A_/_H1N1|NA
EPI_ISL_19075|2007.989|A/Florida/19/2007|A_/_H1N1|NA
EPI_ISL_19090|2008.025|A/Washington/01/2008|A_/_H1N1|NA
EPI_ISL_19089|2008.057|A/New_Jersey/09/2008|A_/_H1N1|NA
EPI_ISL_21301|2007.967|A/Pennsylvania/16/2007|A_/_H1N1|NA
EPI_ISL_19085|2007.942|A/Hawaii/44/2007|A_/_H1N1|NA
EPI_ISL_19087|2008.008|A/Florida/02/2008|A_/_H1N1|NA
EPI_ISL_19088|2007.945|A/Pennsylvania/14/2007|A_/_H1N1|NA
EPI_ISL_19072|2008.016|A/Colorado/01/2008|A_/_H1N1|NA
EPI_ISL_21300|2007.940|A/Pennsylvania/11/2007|A_/_H1N1|NA
EPI_ISL_15444|2007.540|A/South_Dakota/06/2007|A_/_H1N1|NA
EPI_ISL_19077|2007.937|A/Colorado/39/2007|A_/_H1N1|NA
EPI_ISL_15568|2007.658|A/Texas/32/2007|A_/_H1N1|NA
EPI_ISL_19080|2008.046|A/Alaska/03/2008|A_/_H1N1|NA
EPI_ISL_19078|2008.008|A/Maryland/01/2008|A_/_H1N1|NA
EPI_ISL_19076|2008.057|A/Idaho/01/2008|A_/_H1N1|NA
EPI_ISL_21299|2007.989|A/Florida/19/2007|A_/_H1N1|NA
EPI_ISL_19074|2008.041|A/Alaska/02/2008|A_/_H1N1|NA
EPI_ISL_15565|2007.956|A/Florida/15/2007|A_/_H1N1|NA
EPI_ISL_19073|2007.956|A/Hawaii/45/2007|A_/_H1N1|NA
EPI_ISL_23274|2007.468|A/Uruguay/716/2007_X-175|A_/_H3N2|NA
EPI_ISL_19071|2008.079|A/Wisconsin/04/2008|A_/_H3N2|NA
EPI_ISL_19064|2008.044|A/Texas/03/2008|A_/_H3N2|NA
EPI_ISL_19061|2008.044|A/Texas/01/2008|A_/_H3N2|NA
EPI_ISL_19063|2008.085|A/Wisconsin/06/2008|A_/_H3N2|NA
EPI_ISL_19051|2008.093|A/Wisconsin/07/2008|A_/_H3N2|NA
EPI_ISL_15571|2007.814|A/Texas/35/2007|A_/_H3N2|NA
EPI_ISL_19065|2008.046|A/South_Dakota/01/2008|A_/_H3N2|NA
EPI_ISL_19068|2008.096|A/Virginia/01/2008|A_/_H3N2|NA
EPI_ISL_19055|2008.101|A/Wisconsin/08/2008|A_/_H3N2|NA
EPI_ISL_19058|2008.005|A/Texas/02/2008|A_/_H3N2|NA
EPI_ISL_19062|2008.082|A/Wisconsin/05/2008|A_/_H3N2|NA
EPI_ISL_19060|2008.085|A/Wisconsin/03/2008|A_/_H3N2|NA
EPI_ISL_19059|2008.003|A/Louisiana/01/2008|A_/_H3N2|NA
EPI_ISL_19057|2008.082|A/Wisconsin/02/2008|A_/_H3N2|NA
EPI_ISL_19056|2008.066|A/New_Jersey/07/2008|A_/_H3N2|NA
EPI_ISL_19053|2008.057|A/Georgia/02/2008|A_/_H3N2|NA
EPI_ISL_19052|2008.038|A/Texas/04/2008|A_/_H3N2|NA
EPI_ISL_19050|2008.057|A/Alaska/01/2008|A_/_H3N2|NA
EPI_ISL_21292|2007.000|A/Uruguay/716/2007|A_/_H3N2|NA
EPI_ISL_21291|2007.000|A/Uruguay/716/2007|A_/_H3N2|NA
EPI_ISL_21290|2007.000|A/Uruguay/716/2007|A_/_H3N2|NA
EPI_ISL_15867|2008.044|A/New_Jersey/04/2008|A_/_H1N1|NA
EPI_ISL_15894|2007.970|A/Pennsylvania/15/2007|A_/_H1N1|NA
EPI_ISL_15883|2008.027|A/New_Jersey/02/2008|A_/_H1N1|NA
EPI_ISL_15866|2008.038|A/Georgia/01/2008|A_/_H3N2|NA
EPI_ISL_15876|2008.087|A/New_Jersey/06/2008|A_/_H1N1|NA
EPI_ISL_15873|2008.077|A/Indiana/01/2008|A_/_H1N1|NA
EPI_ISL_15893|2007.945|A/Arizona/13/2007|A_/_H1N1|NA
EPI_ISL_15892|2007.945|A/Arizona/14/2007|A_/_H1N1|NA
EPI_ISL_15878|2007.945|A/Illinois/17/2007|A_/_H1N1|NA
EPI_ISL_15891|2007.992|A/North_Dakota/05/2007|A_/_H1N1|NA
EPI_ISL_15887|2008.008|A/New_Jersey/03/2008|A_/_H1N1|NA
EPI_ISL_15881|2008.016|A/Pennsylvania/05/2008|A_/_H1N1|NA
EPI_ISL_15890|2008.074|A/Wisconsin/01/2008|A_/_H1N1|NA
EPI_ISL_15868|2007.984|A/Maryland/04/2007|A_/_H1N1|NA
EPI_ISL_15889|2008.036|A/Arkansas/04/2008|A_/_H3N2|NA
EPI_ISL_15885|2007.926|A/Wisconsin/35/2007|A_/_H1N1|NA
EPI_ISL_15871|2007.907|A/Wisconsin/34/2007|A_/_H3N2|NA
EPI_ISL_15886|2007.956|A/Florida/13/2007|A_/_H1N1|NA
EPI_ISL_15884|2007.888|A/Wisconsin/33/2007|A_/_H3N2|NA
EPI_ISL_15879|2007.995|A/New_Jersey/20/2007|A_/_H1N1|NA
EPI_ISL_15882|2007.997|A/New_Jersey/21/2007|A_/_H3N2|NA
EPI_ISL_15880|2008.057|A/New_Jersey/05/2008|A_/_H1N1|NA
EPI_ISL_15877|2007.868|A/Arizona/04/2007|A_/_H1N1|NA
EPI_ISL_15875|2008.005|A/New_Mexico/01/2008|A_/_H1N1|NA
EPI_ISL_15874|2008.038|A/Pennsylvania/02/2008|A_/_H1N1|NA
EPI_ISL_15872|2007.962|A/New_Mexico/07/2007|A_/_H1N1|NA
EPI_ISL_15870|2008.016|A/Massachusetts/01/2008|A_/_H1N1|NA
EPI_ISL_15869|2008.008|A/Arkansas/02/2008|A_/_H3N2|NA
EPI_ISL_15865|2007.973|A/Arizona/15/2007|A_/_H1N1|NA
EPI_ISL_15437|2007.847|A/Washington/28/2007|A_/_H1N1|NA
EPI_ISL_15567|2007.929|A/Colorado/33/2007|A_/_H1N1|NA
EPI_ISL_15566|2007.986|A/Washington/40/2007|A_/_H1N1|NA
EPI_ISL_21305|2007.956|A/Florida/15/2007|A_/_H1N1|NA
EPI_ISL_15564|2008.003|A/Pennsylvania/01/2008|A_/_H1N1|NA
EPI_ISL_15563|2007.921|A/Oregon/07/2007|A_/_H1N1|NA
EPI_ISL_15502|2007.921|A/California/40/2007|A_/_H1N1|NA
EPI_ISL_15562|2007.926|A/California/39/2007|A_/_H1N1|NA
EPI_ISL_15561|2007.901|A/Texas/74/2007|A_/_H1N1|NA
EPI_ISL_15560|2007.921|A/Alaska/11/2007|A_/_H1N1|NA
EPI_ISL_15559|2007.951|A/Washington/33/2007|A_/_H1N1|NA
EPI_ISL_15492|2007.863|A/Colorado/21/2007|A_/_H1N1|NA
EPI_ISL_21324|2007.849|A/Hawaii/39/2007|A_/_H1N1|NA
EPI_ISL_15482|2007.948|A/Virginia/04/2007|A_/_H3N2|NA
EPI_ISL_15480|2007.901|A/North_Carolina/05/2007|A_/_H3N2|NA
EPI_ISL_15481|2007.942|A/Texas/95/2007|A_/_H3N2|NA
EPI_ISL_15478|2007.986|A/Arizona/12/2007|A_/_H3N2|NA
EPI_ISL_15477|2007.945|A/Washington/36/2007|A_/_H3N2|NA
EPI_ISL_15476|2007.970|A/Tennessee/11/2007|A_/_H3N2|NA
EPI_ISL_15558|2007.940|A/California/33/2007|A_/_H3N2|NA
EPI_ISL_15475|2007.962|A/California/35/2007|A_/_H3N2|NA
EPI_ISL_15474|2007.868|A/Florida/11/2007|A_/_H3N2|NA
EPI_ISL_15471|2007.967|A/Wisconsin/32/2007|A_/_H3N2|NA
EPI_ISL_21289|2007.781|A/Texas/37/2007|A_/_H3N2|NA
EPI_ISL_15469|2007.937|A/Texas/83/2007|A_/_H3N2|NA
EPI_ISL_15557|2007.975|A/Arizona/09/2007|A_/_H3N2|NA
EPI_ISL_15494|2007.945|A/Illinois/10/2007|A_/_H1N1|NA
EPI_ISL_15555|2007.929|A/Arizona/03/2007|A_/_H1N1|NA
EPI_ISL_15479|2007.600|A/Montana/08/2007|A_/_H3N2|NA
EPI_ISL_15417|2007.589|A/Hawaii/14/2007|A_/_H3N2|NA
EPI_ISL_13739|2007.156|A/Texas/29/2007|A_/_H3N2|NA
EPI_ISL_13737|2007.181|A/Alaska/06/2007|A_/_H3N2|NA
EPI_ISL_15425|2007.868|A/Texas/68/2007|A_/_H3N2|NA
EPI_ISL_15553|2007.304|A/Hawaii/13/2007|A_/_H3N2|NA
EPI_ISL_13730|2007.068|A/Washington/14/2007|A_/_H3N2|NA
EPI_ISL_15413|2007.712|A/Massachusetts/12/2007|A_/_H3N2|NA
EPI_ISL_15552|2007.690|A/New_York/13/2007|A_/_H3N2|NA
EPI_ISL_15411|2007.759|A/Nevada/05/2007|A_/_H3N2|NA
EPI_ISL_15422|2007.860|A/Texas/66/2007|A_/_H3N2|NA
EPI_ISL_15429|2007.715|A/Texas/36/2007|A_/_H3N2|NA
EPI_ISL_15428|2007.844|A/Texas/65/2007|A_/_H3N2|NA
EPI_ISL_15427|2007.844|A/Texas/67/2007|A_/_H3N2|NA
EPI_ISL_15416|2007.679|A/Texas/33/2007|A_/_H3N2|NA
EPI_ISL_15550|2007.833|A/California/30/2007|A_/_H3N2|NA
EPI_ISL_15549|2007.844|A/Texas/64/2007|A_/_H3N2|NA
EPI_ISL_15548|2007.000|A/Kentucky/01/2007|A_/_H3N2|NA
EPI_ISL_15448|2007.814|A/Minnesota/25/2007|A_/_H1N1|NA
EPI_ISL_15420|2007.638|A/Hawaii/17/2007|A_/_H1N1|NA
EPI_ISL_13714|2007.060|A/California/03/2007|A_/_H1N1|NA
EPI_ISL_21302|2007.540|A/South_Dakota/06/2007|A_/_H1N1|NA
EPI_ISL_21317|2007.847|A/Washington/28/2007|A_/_H1N1|NA
EPI_ISL_15410|2007.167|A/Pennsylvania/04/2007|A_/_H3N2|NA
EPI_ISL_15547|2007.622|A/Georgia/07/2007|A_/_H3N2|NA
EPI_ISL_15546|2007.562|A/New_Jersey/14/2007|A_/_H3N2|NA
EPI_ISL_15545|2007.293|A/Michigan/07/2007|A_/_H3N2|NA
EPI_ISL_15414|2007.600|A/Georgia/06/2007|A_/_H3N2|NA
EPI_ISL_15455|2007.175|A/Massachusetts/05/2007|A_/_H1N1|NA
EPI_ISL_15409|2007.236|A/Texas/31/2007|A_/_H1N1|NA
EPI_ISL_21298|2007.545|A/Arkansas/01/2007E|A_/_H1N1|NA
EPI_ISL_13693|2007.082|A/Texas/05/2007|A_/_H1N1|NA
EPI_ISL_15456|2007.436|A/Texas/12/2007|A_/_H3N2|NA
EPI_ISL_15501|2007.923|A/Florida/12/2007|A_/_H1N1|NA
EPI_ISL_15500|2007.929|A/Oregon/06/2007|A_/_H1N1|NA
EPI_ISL_21325|2007.540|A/South_Dakota/06/2007|A_/_H1N1|NA
EPI_ISL_15495|2007.830|A/Colorado/26/2007|A_/_H1N1|NA
EPI_ISL_15489|2007.868|A/Hawaii/38/2007|A_/_H1N1|NA
EPI_ISL_15491|2007.926|A/New_York/16/2007|A_/_H1N1|NA
EPI_ISL_15490|2007.940|A/Florida/10/2007|A_/_H1N1|NA
EPI_ISL_21303|2007.868|A/Hawaii/38/2007|A_/_H1N1|NA
EPI_ISL_15488|2007.847|A/Colorado/27/2007|A_/_H1N1|NA
EPI_ISL_15487|2007.915|A/Massachusetts/14/2007|A_/_H1N1|NA
EPI_ISL_15486|2007.918|A/Arizona/07/2007|A_/_H1N1|NA
EPI_ISL_15485|2007.849|A/Hawaii/39/2007|A_/_H1N1|NA
EPI_ISL_15499|2007.786|A/Colorado/25/2007|A_/_H1N1|NA
EPI_ISL_15498|2007.907|A/Iowa/04/2007|A_/_H1N1|NA
EPI_ISL_15497|2007.956|A/Illinois/13/2007|A_/_H1N1|NA
EPI_ISL_15496|2007.964|A/Washington/34/2007|A_/_H1N1|NA
EPI_ISL_15484|2007.948|A/Illinois/11/2007|A_/_H1N1|NA
EPI_ISL_15473|2007.940|A/Texas/91/2007|A_/_H3N2|NA
EPI_ISL_15472|2007.951|A/Arizona/10/2007|A_/_H3N2|NA
EPI_ISL_15470|2007.964|A/New_Jersey/19/2007|A_/_H3N2|NA
EPI_ISL_15483|2007.847|A/North_Carolina/06/2007|A_/_H3N2|NA
EPI_ISL_15468|2007.956|A/New_Jersey/16/2007|A_/_H1N1|NA
EPI_ISL_15415|2007.586|A/Michigan/10/2007|A_/_H3N2|NA
EPI_ISL_15421|2007.000|A/North_Carolina/04/2007|A_/_H3N2|NA
EPI_ISL_15467|2007.304|A/Hawaii/12/2007|A_/_H3N2|NA
EPI_ISL_15412|2007.167|A/Pennsylvania/04/2007|A_/_H3N2|NA
EPI_ISL_15466|2007.789|A/Texas/34/2007|A_/_H3N2|NA
EPI_ISL_15424|2007.847|A/Texas/63/2007|A_/_H3N2|NA
EPI_ISL_15423|2007.781|A/Texas/37/2007|A_/_H3N2|NA
EPI_ISL_15439|2007.896|A/New_Jersey/15/2007|A_/_H1N1|NA
EPI_ISL_15450|2007.833|A/Florida/05/2007|A_/_H1N1|NA
EPI_ISL_15435|2007.753|A/Hawaii/19/2007|A_/_H1N1|NA
EPI_ISL_15442|2007.923|A/Texas/70/2007|A_/_H1N1|NA
EPI_ISL_15465|2007.085|A/Minnesota/23/2007|A_/_H1N1|NA
EPI_ISL_15434|2007.748|A/Hawaii/31/2007|A_/_H1N1|NA
EPI_ISL_15464|2007.811|A/California/27/2007|A_/_H1N1|NA
EPI_ISL_15419|2007.636|A/Hawaii/16/2007|A_/_H1N1|NA
EPI_ISL_15463|2007.192|A/New_Mexico/05/2007|A_/_H1N1|NA
EPI_ISL_13672|2007.085|A/Alaska/01/2007|A_/_H1N1|NA
EPI_ISL_15418|2007.712|A/Idaho/11/2007|A_/_H1N1|NA
EPI_ISL_21321|2007.060|A/New_Jersey/09/2007|A_/_H1N1|NA
EPI_ISL_15449|2007.751|A/California/28/2007|A_/_H1N1|NA
EPI_ISL_15461|2007.000|A/Idaho/06/2007|A_/_H1N1|NA
EPI_ISL_21316|2007.748|A/Hawaii/31/2007|A_/_H1N1|NA
EPI_ISL_15447|2007.805|A/Hawaii/28/2007|A_/_H1N1|NA
EPI_ISL_21319|2007.805|A/Hawaii/28/2007|A_/_H1N1|NA
EPI_ISL_13691|2007.066|A/New_Jersey/11/2007|A_/_H1N1|NA
EPI_ISL_21318|2007.753|A/Hawaii/19/2007|A_/_H1N1|NA
EPI_ISL_15458|2007.633|A/Hawaii/15/2007|A_/_H1N1|NA
EPI_ISL_15457|2007.786|A/Texas/41/2007|A_/_H1N1|NA
EPI_ISL_15441|2007.814|A/Hawaii/20/2007|A_/_H1N1|NA
EPI_ISL_15440|2007.797|A/Hawaii/18/2007|A_/_H1N1|NA
EPI_ISL_15438|2007.773|A/Hawaii/35/2007|A_/_H1N1|NA
EPI_ISL_15436|2007.805|A/Hawaii/21/2007|A_/_H1N1|NA
EPI_ISL_15453|2007.000|A/Wisconsin/3/2007_X-167A|A_/_H3N2|NA
EPI_ISL_21288|2007.055|A/Wisconsin/03/2007|A_/_H3N2|NA
EPI_ISL_15451|2007.077|A/California/02/2007|A_/_H1N1|NA
EPI_ISL_13710|2007.230|A/Wisconsin/27/2007|A_/_H3N2|NA
EPI_ISL_13735|2007.373|A/Rhode_Island/03/2007|A_/_H3N2|NA
EPI_ISL_13721|2007.175|A/Massachusetts/06/2007|A_/_H3N2|NA
EPI_ISL_13724|2007.159|A/South_Carolina/01/2007|A_/_H3N2|NA
EPI_ISL_13727|2007.085|A/Vermont/01/2007|A_/_H3N2|NA
EPI_ISL_13708|2007.151|A/Colorado/15/2007|A_/_H3N2|NA
EPI_ISL_13750|2007.214|A/Alaska/05/2007|A_/_H3N2|NA
EPI_ISL_13712|2007.181|A/Texas/10/2007|A_/_H3N2|NA
EPI_ISL_13741|2007.205|A/Minnesota/17/2007|A_/_H3N2|NA
EPI_ISL_13749|2007.099|A/Colorado/14/2007|A_/_H3N2|NA
EPI_ISL_13743|2007.230|A/Minnesota/16/2007|A_/_H3N2|NA
EPI_ISL_13709|2007.288|A/Texas/08/2007|A_/_H3N2|NA
EPI_ISL_13731|2007.364|A/Idaho/10/2007|A_/_H3N2|NA
EPI_ISL_13748|2007.205|A/Delaware/13/2007|A_/_H3N2|NA
EPI_ISL_13734|2007.307|A/Idaho/09/2007|A_/_H3N2|NA
EPI_ISL_13740|2007.060|A/South_Dakota/01/2007|A_/_H3N2|NA
EPI_ISL_13729|2007.274|A/Vermont/05/2007|A_/_H3N2|NA
EPI_ISL_13723|2007.184|A/Pennsylvania/05/2007|A_/_H3N2|NA
EPI_ISL_13742|2007.197|A/Wyoming/04/2007|A_/_H3N2|NA
EPI_ISL_13736|2007.211|A/Delaware/11/2007|A_/_H3N2|NA
EPI_ISL_13733|2007.170|A/Washington/20/2007|A_/_H3N2|NA
EPI_ISL_13725|2007.066|A/Idaho/05/2007|A_/_H3N2|NA
EPI_ISL_13738|2007.411|A/Texas/11/2007|A_/_H3N2|NA
EPI_ISL_13711|2007.186|A/Wisconsin/26/2007|A_/_H3N2|NA
EPI_ISL_13679|2007.027|A/Memphis/01/2007|A_/_H1N1|NA
EPI_ISL_13717|2007.066|A/California/04/2007|A_/_H1N1|NA
EPI_ISL_13719|2007.077|A/California/05/2007|A_/_H1N1|NA
EPI_ISL_13667|2007.025|A/Massachusetts/02/2007|A_/_H1N1|NA
EPI_ISL_13746|2007.060|A/South_Dakota/04/2007|A_/_H1N1|NA
EPI_ISL_13718|2007.071|A/South_Dakota/03/2007|A_/_H1N1|NA
EPI_ISL_13683|2007.003|A/Massachusetts/01/2007|A_/_H1N1|NA
EPI_ISL_13715|2007.099|A/Nebraska/02/2007|A_/_H1N1|NA
EPI_ISL_13745|2007.033|A/California/26/2007|A_/_H1N1|NA
EPI_ISL_13716|2007.545|A/Arkansas/01/2007E|A_/_H1N1|NA
EPI_ISL_13744|2007.003|A/North_Dakota/01/2007|A_/_H1N1|NA
EPI_ISL_13675|2007.005|A/Tennessee/01/2007|A_/_H1N1|NA
EPI_ISL_13720|2007.249|A/New_York/08/2007|A_/_H1N1|NA
EPI_ISL_13654|2007.008|A/Tennessee/04/2007|A_/_H1N1|NA
EPI_ISL_13154|2007.025|A/Washington/1/2007|A_/_H3N2|NA
EPI_ISL_13153|2007.041|A/Texas/01/2007|A_/_H3N2|NA
EPI_ISL_13152|2007.047|A/North_Carolina/02/2007|A_/_H3N2|NA
EPI_ISL_13151|2007.047|A/North_Carolina/01/2007|A_/_H3N2|NA
EPI_ISL_13148|2007.019|A/Florida/02/2007|A_/_H3N2|NA
EPI_ISL_13147|2007.022|A/Florida/01/2007|A_/_H3N2|NA
EPI_ISL_18676|2008.074|A/YOKOHAMA/22/2008|A_/_H1N1|NA
EPI_ISL_18675|2007.868|A/Yokohama/91/2007|A_/_H1N1|NA
EPI_ISL_18676|2008.074|A/YOKOHAMA/22/2008|A_/_H1N1|NA
EPI_ISL_18675|2007.868|A/Yokohama/91/2007|A_/_H1N1|NA
EPI_ISL_16876|2007.945|A/Norway/1758/2007|A_/_H1N1|NA
EPI_ISL_20072|2007.000|A/chicken/Egitto/2628-1/2007|A_/_H5N1|NA
EPI_ISL_20071|2007.000|A/turkey/Egypt/1709-9VIR08/2007|A_/_H5N1|NA
EPI_ISL_20066|2007.000|A/chicken/Egypt/1709-2/2008|A_/_H5N1|NA
EPI_ISL_20064|2007.000|A/chicken/Egypt/452-2/2007|A_/_H5N1|NA
EPI_ISL_19929|2007.000|A/chicken/Saudi_Arabia/6732-18/2007|A_/_H5N1|NA
EPI_ISL_19928|2007.000|A/chicken/Saudi_Arabia/6732-13/2007|A_/_H5N1|NA
EPI_ISL_19927|2007.000|A/duck/Saudi_Arabia/6732-7/2007|A_/_H5N1|NA
EPI_ISL_19926|2007.000|A/chicken/Saudi_Arabia/6732-4/2007|A_/_H5N1|NA
EPI_ISL_19925|2007.000|A/ostrich/Saudi_Arabia/6732-3/2007|A_/_H5N1|NA
EPI_ISL_18746|2007.000|A/chicken/Egypt/5169-2/2007|A_/_H5N1|NA
EPI_ISL_18745|2007.000|A/duck/Egypt/5169-1/2007|A_/_H5N1|NA
EPI_ISL_18734|2007.000|A/chicken/Benin/6693-16/2007|A_/_H5N1|NA
EPI_ISL_18699|2007.000|A/chicken/Togo/4106-1/2007|A_/_H5N1|NA
EPI_ISL_18698|2007.310|A/chicken/Ghana/2534/2007|A_/_H5N1|NA
EPI_ISL_20040|2007.951|A/rook/Rostov-on-Don/26/2007|A_/_H5N1|NA
EPI_ISL_20036|2007.858|A/northern_shoveler/California/HKWF611/2007|A_/_H11N9|NA
EPI_ISL_20033|2007.822|A/bufflehead/California/HKWF205/2007|A_/_H4N8|NA
EPI_ISL_20032|2007.811|A/northern_shoveler/California/HKWF115/2007|A_/_H6N1|NA
EPI_ISL_20031|2008.000|A/Kalij_pheasant/Thailand/vsmu-1/2008|A_/_H5N1|NA
EPI_ISL_20030|2008.000|A/duck/Thailand/ICRC-V629/2008|A_/_H5N1|NA
EPI_ISL_15724|2008.000|A/chicken/Thailand/ICRC-V586/2008|A_/_H5N1|NA
EPI_ISL_15725|2007.000|A/chicken/Thailand/ICRC-195/2007|A_/_H5N1|NA
EPI_ISL_19950|2007.918|A/northern_shoveler/California/HKWF979/2007|A_/_H3N3|NA
EPI_ISL_19949|2007.907|A/northern_pintail/California/HKWF792/2007|A_/_H3N8|NA
EPI_ISL_19948|2007.838|A/northern_shoveler/California/HKWF383/2007|A_/_H6N1|NA
EPI_ISL_19946|2007.822|A/northern_shoveler/California/HKWF268/2007|A_/_H6N2|NA
EPI_ISL_19945|2007.945|A/northern_shoveler/California/HKWF1370/2007|A_/_H10N3|NA
EPI_ISL_19943|2007.926|A/northern_shoveler/California/HKWF1201/2007|A_/_H3N5|NA
EPI_ISL_19942|2007.811|A/gadwall/California/HKWF100/2007|A_/_H6N1|NA
EPI_ISL_19941|2007.836|A/northern_shoveler/California/HKWF1005/2007|A_/_H10N3|NA
EPI_ISL_19883|2007.485|A/Managua/25/2007|A_/_H3N2|NA
EPI_ISL_19699|2007.460|A/Managua/31/2007|A_/_H3N2|NA
EPI_ISL_19698|2007.425|A/Managua/7/2007|A_/_H3N2|NA
EPI_ISL_19697|2007.441|A/Managua/28/2007|A_/_H3N2|NA
EPI_ISL_19696|2007.468|A/Managua/14/2007|A_/_H3N2|NA
EPI_ISL_19695|2007.444|A/Managua/33/2007|A_/_H3N2|NA
EPI_ISL_19694|2007.449|A/Managua/2/2007|A_/_H3N2|NA
EPI_ISL_19693|2007.468|A/Managua/18/2007|A_/_H3N2|NA
EPI_ISL_19692|2007.474|A/Managua/34/2007|A_/_H3N2|NA
EPI_ISL_19691|2007.466|A/Managua/22/2007|A_/_H3N2|NA
EPI_ISL_19689|2007.471|A/Managua/29/2007|A_/_H3N2|NA
EPI_ISL_19688|2007.468|A/Managua/16/2007|A_/_H3N2|NA
EPI_ISL_19687|2007.468|A/Managua/15/2007|A_/_H3N2|NA
EPI_ISL_19686|2007.485|A/Managua/32/2007|A_/_H3N2|NA
EPI_ISL_19685|2007.477|A/Managua/27/2007|A_/_H3N2|NA
EPI_ISL_19684|2007.471|A/Managua/20/2007|A_/_H3N2|NA
EPI_ISL_19587|2007.000|A/swine/Ohio/24366/07|A_/_H1N1|NA
EPI_ISL_19586|2007.000|A/chicken/Egypt/1709-6/2008|A_/_H5N1|NA
EPI_ISL_19585|2007.000|A/chicken/Egypt/1709-5/2008|A_/_H5N1|NA
EPI_ISL_19584|2007.000|A/chicken/Egypt/1709-4VIR08/2007|A_/_H5N1|NA
EPI_ISL_19583|2007.000|A/duck/Egypt/1709-3VIR08/2007|A_/_H5N1|NA
EPI_ISL_19582|2007.000|A/chicken/Egypt/1709-1VIR08/2007|A_/_H5N1|NA
EPI_ISL_19571|2008.000|A/chicken/Laos/1/2008|A_/_H5N1|NA
EPI_ISL_666|2007.000|A/equine/Kanazawa/1/2007|A_/_H3N8|NA
EPI_ISL_19180|2008.000|A/equine/Mongolia/1/2008|A_/_H3N8|NA
EPI_ISL_19178|2007.926|A/Bursa-TR/1231/2007|A_/_H1N1|NA
EPI_ISL_19177|2007.921|A/Istanbul-TR/1219/2007|A_/_H1N1|NA
EPI_ISL_19176|2007.904|A/Istanbul-TR/1198/2007|A_/_H1N1|NA
EPI_ISL_19175|2008.107|A/Ankara-TR/170/2008|A_/_H1N1|NA
EPI_ISL_19174|2008.049|A/Istanbul-TR/111/2008|A_/_H1N1|NA
EPI_ISL_19172|2007.000|A/chicken/Yunnan/zhaotong07/07|A_/_H9N2|NA
EPI_ISL_19171|2007.000|A/goose/Yunnan/wenshan09/07|A_/_H9N2|NA
EPI_ISL_19169|2007.000|A/duck/Yunnan/kunming10/07|A_/_H9N2|NA
EPI_ISL_19166|2007.000|A/goose/Yunnan/chuxiong07/07|A_/_H9N2|NA
EPI_ISL_19107|2007.192|A/Ohio/UR06-0591/2007|A_/_H1N1|NA
EPI_ISL_19106|2007.192|A/California/UR06-0588/2007|A_/_H3N2|NA
EPI_ISL_19105|2007.192|A/Kentucky/UR06-0571/2007|A_/_H3N2|NA
EPI_ISL_19103|2007.079|A/Kansas/UR06-0102/2007|A_/_H1N1|NA
EPI_ISL_19102|2007.077|A/Virginia/UR06-0107/2007|A_/_H1N1|NA
EPI_ISL_19101|2008.000|A/whooper_swan/Hokkaido/2/2008|A_/_H5N1|NA
EPI_ISL_19099|2008.022|A/Hong_Kong/17/2008|A_/_H1N1|NA
EPI_ISL_18908|2008.000|A/whooper_swan/Hokkaido/1/2008|A_/_H5N1|NA
EPI_ISL_18869|2007.000|A/duck/Thailand/CU-329/07|A_/_H5N1|NA
EPI_ISL_18863|2007.000|A/duck/Thailand/CU-328/07|A_/_H5N1|NA
EPI_ISL_18830|2007.000|A/falcon/Saudi_Arabia/6732-2/2007|A_/_H5N1|NA
EPI_ISL_15159|2007.000|A/turkey/Saudi_Arabia/6732-6/2007|A_/_H5N1|NA
EPI_ISL_16411|2007.099|A/Ohio/UR06-0178/2007|A_/_H1N1|NA
EPI_ISL_16410|2007.115|A/Tennessee/UR06-0236/2007|A_/_H1N1|NA
EPI_ISL_16409|2007.107|A/Virginia/UR06-0228/2007|A_/_H1N1|NA
EPI_ISL_16393|2007.000|A/Mallard/Alberta/8734/07|A_/_H7N7|NA
EPI_ISL_16373|2007.570|A/England/545/2007|A_/_H1N1|NA
EPI_ISL_16372|2007.871|A/England/557/2007|A_/_H1N1|NA
EPI_ISL_16357|2007.000|A/Jiangsu/1/2007|A_/_H5N1|NA
EPI_ISL_16356|2007.000|A/Jiangsu/2/2007|A_/_H5N1|NA
EPI_ISL_16347|2008.000|A/Edirne-TR/39/2008|A_/_H1N1|NA
EPI_ISL_16346|2008.000|A/Istanbul-TR/37/2008|A_/_H1N1|NA
EPI_ISL_16345|2008.000|A/Izmir-TR/32/2008|A_/_H1N1|NA
EPI_ISL_16344|2008.000|A/Bursa-TR/28/2008|A_/_H1N1|NA
EPI_ISL_16343|2008.000|A/Izmir-TR/26/2008|A_/_H1N1|NA
EPI_ISL_16342|2008.000|A/chicken/Israel/1055/2008|A_/_H5N1|NA
EPI_ISL_16253|2007.000|A/Muscovy_duck/Vietnam/57/2007|A_/_H5N1|NA
EPI_ISL_16252|2007.000|A/Muscovy_duck/Vietnam/56/2007|A_/_H5N1|NA
EPI_ISL_16251|2007.000|A/duck/Vietnam/55/2007|A_/_H5N1|NA
EPI_ISL_16250|2007.000|A/Muscovy_duck/Vietnam/54/2007|A_/_H5N1|NA
EPI_ISL_16249|2007.000|A/duck/Vietnam/53/2007|A_/_H5N1|NA
EPI_ISL_16248|2007.000|A/duck/Vietnam/52/2007|A_/_H5N1|NA
EPI_ISL_16247|2007.000|A/Muscovy_duck/Vietnam/51/2007|A_/_H5N1|NA
EPI_ISL_16246|2007.000|A/duck/Vietnam/50/2007|A_/_H5N1|NA
EPI_ISL_16245|2007.000|A/Muscovy_duck/Vietnam/49/2007|A_/_H5N1|NA
EPI_ISL_16244|2007.000|A/Muscovy_duck/Vietnam/48/2007|A_/_H5N1|NA
EPI_ISL_16243|2007.000|A/duck/Vietnam/43/2007|A_/_H5N1|NA
EPI_ISL_16242|2007.000|A/Muscovy_duck/Vietnam/41/2007|A_/_H5N1|NA
EPI_ISL_16241|2007.000|A/Muscovy_duck/Vietnam/39/2007|A_/_H5N1|NA
EPI_ISL_16240|2007.000|A/duck/Vietnam/38/2007|A_/_H5N1|NA
EPI_ISL_16239|2007.000|A/duck/Vietnam/37/2007|A_/_H5N1|NA
EPI_ISL_16238|2007.000|A/duck/Vietnam/34/2007|A_/_H5N1|NA
EPI_ISL_16237|2007.000|A/Muscovy_duck/Vietnam/33/2007|A_/_H5N1|NA
EPI_ISL_16236|2007.000|A/chicken/Vietnam/29/2007|A_/_H5N1|NA
EPI_ISL_16235|2007.000|A/duck/Vietnam/18/2007|A_/_H5N1|NA
EPI_ISL_16234|2007.000|A/chicken/Vietnam/15/2007|A_/_H5N1|NA
EPI_ISL_16233|2007.000|A/duck/Vietnam/8/2007|A_/_H5N1|NA
EPI_ISL_16232|2007.000|A/duck/Vietnam/7/2007|A_/_H5N1|NA
EPI_ISL_16231|2007.000|A/duck/Vietnam/6/2007|A_/_H5N1|NA
EPI_ISL_16230|2007.000|A/duck/Vietnam/5/2007|A_/_H5N1|NA
EPI_ISL_16229|2007.000|A/Muscovy_duck/Vietnam/4/2007|A_/_H5N1|NA
EPI_ISL_16228|2007.000|A/duck/Vietnam/2/2007|A_/_H5N1|NA
EPI_ISL_16227|2007.000|A/duck/Vietnam/1/2007|A_/_H5N1|NA
EPI_ISL_16189|2007.000|A/canine/Korea/GCVP01/2007|A_/_H3N2|NA
EPI_ISL_15854|2007.660|A/Christchurch/62/2007|A_/_H1N1|NA
EPI_ISL_15853|2007.668|A/Brisbane/308/2007|A_/_H1N1|NA
EPI_ISL_15852|2008.003|A/Thailand/39/2008|A_/_H1N1|NA
EPI_ISL_15851|2007.693|A/Brisbane/334/2007|A_/_H1N1|NA
EPI_ISL_15828|2007.063|A/Kentucky/UR06-0070/2007|A_/_H1N1|NA
EPI_ISL_15692|2007.479|A/Cygnus_olor/Czech_Republic/10732/07|A_/_H5N1|NA
EPI_ISL_15691|2007.523|A/chicken/Czech_Republic/11242-38/07|A_/_H5N1|NA
EPI_ISL_15690|2007.463|A/turkey/Czech_Republic/10309-3/07|A_/_H5N1|NA
EPI_ISL_15359|2007.951|A/pigeon/Rostov-on-Don/6/2007|A_/_H5N1|NA
EPI_ISL_15358|2007.953|A/muscovy_duck/Rostov-on-Don/51/2007|A_/_H5N1|NA
EPI_ISL_15357|2007.953|A/starling/Rostov-on-Don/39/2007|A_/_H5N1|NA
EPI_ISL_15355|2007.195|A/Virginia/UR06-0605/2007|A_/_H3N2|NA
EPI_ISL_15354|2007.197|A/Illinois/UR06-0600/2007|A_/_H3N2|NA
EPI_ISL_15341|2007.079|A/Kansas/UR06-0103/2007|A_/_H1N1|NA
EPI_ISL_15340|2007.115|A/Ohio/UR06-0296/2007|A_/_H1N1|NA
EPI_ISL_15339|2007.159|A/Colorado/UR06-0452/2007|A_/_H3N2|NA
EPI_ISL_12512|2007.000|A/chicken/Russia_Krasnodar/2/2007|A_/_H5N1|NA
EPI_ISL_15282|2007.000|A/chicken/Kuwait/KISR9/2007|A_/_H5N1|NA
EPI_ISL_15281|2007.000|A/chicken/Kuwait/KISR8/2007|A_/_H5N1|NA
EPI_ISL_15280|2007.000|A/chicken/Kuwait/KISR7/2007|A_/_H5N1|NA
EPI_ISL_15279|2007.000|A/chicken/Kuwait/KISR6/2007|A_/_H5N1|NA
EPI_ISL_15278|2007.000|A/chicken/Kuwait/KISR5/2007|A_/_H5N1|NA
EPI_ISL_15277|2007.000|A/chicken/Kuwait/KISR3/2007|A_/_H5N1|NA
EPI_ISL_15276|2007.000|A/chicken/Kuwait/KISR2/2007|A_/_H5N1|NA
EPI_ISL_15255|2007.000|A/duck/Eastern_China/01/2007|A_/_H4N6|NA
EPI_ISL_15254|2007.000|A/duck/Eastern_China/216/2007|A_/_H4N6|NA
EPI_ISL_15043|2007.000|A/duck/Hokkaido/201/2007|A_/_H5N3|NA
EPI_ISL_14423|2007.000|A/chicken/Rostov/22-1/2007|A_/_H5N1|NA
EPI_ISL_14419|2007.951|A/chicken/Rostov-on-Don/35/2007|A_/_H5N1|NA
EPI_ISL_14418|2007.000|A/Ontario/1252/2007|A_/_H3N2|NA
EPI_ISL_14003|2007.000|A/chicken/Hubei/C1/2007|A_/_H9N2|NA
EPI_ISL_13999|2007.000|A/chicken/Shandong/B4/2007|A_/_H9N2|NA
EPI_ISL_13967|2007.000|A/Busan/10/2007|A_/_H3N2|NA
EPI_ISL_13966|2007.000|A/Busan/09/2007|A_/_H3N2|NA
EPI_ISL_13965|2007.000|A/Busan/08/2007|A_/_H1N1|NA
EPI_ISL_13962|2007.000|A/Busan/03/2007|A_/_H1N1|NA
EPI_ISL_13914|2007.000|A/Viet_Nam/HN31242/2007|A_/_H5N1|NA
EPI_ISL_13914|2007.000|A/Viet_Nam/HN31242/2007|A_/_H5N1|NA
EPI_ISL_13850|2007.586|A/Georgia_NHRC/36/2007|A_/_H3N2|NA
EPI_ISL_13848|2007.679|A/Cygnus_cygnus/Krasnodar/329/07|A_/_H5N1|NA
EPI_ISL_13786|2007.000|A/chicken/Thailand/ICRC-V143/2007|A_/_H5N1|NA
EPI_ISL_13782|2007.000|A/swine/Yunnan/Simao2/2007|A_/_H9N2|NA
EPI_ISL_13781|2007.000|A/duck/Yunnan/Yuxi2/2007|A_/_H9N2|NA
EPI_ISL_13780|2007.000|A/chicken/Yunnan/Yuxi1/2007|A_/_H9N2|NA
EPI_ISL_13759|2007.000|A/chicken/Yunnan/Baoshan2/2007|A_/_H9N2|NA
EPI_ISL_13778|2007.000|A/chicken/Yunnan/Banna2/2007|A_/_H9N2|NA
EPI_ISL_13776|2007.000|A/chicken/Yunnan/Simao1/2007|A_/_H9N2|NA
EPI_ISL_13775|2007.000|A/chicken/Yunnan/Dehong2/2007|A_/_H9N2|NA
EPI_ISL_13762|2007.000|A/chicken/Yunnan/Chuxiong2/2007|A_/_H9N2|NA
EPI_ISL_13761|2007.000|A/chicken/Yunnan/Chuxiong1/2007|A_/_H9N2|NA
EPI_ISL_21197|2007.000|A/Brisbane/10/2007|A_/_H3N2|NA
EPI_ISL_13618|2007.000|A/Brisbane/10/2007|A_/_H3N2|NA
EPI_ISL_13577|2007.677|A/chicken/Krasnodar/300/07|A_/_H5N1|NA
EPI_ISL_13526|2007.000|A/chicken/Nigeria/1071-30/2007|A_/_H5N1|NA
EPI_ISL_13525|2007.000|A/chicken/Nigeria/1071-29/2007|A_/_H5N1|NA
EPI_ISL_13524|2007.000|A/chicken/Nigeria/1071-23/2007|A_/_H5N1|NA
EPI_ISL_13523|2007.000|A/chicken/Nigeria/1071-22/2007|A_/_H5N1|NA
EPI_ISL_13522|2007.000|A/chicken/Nigeria/1071-15/2007|A_/_H5N1|NA
EPI_ISL_13521|2007.000|A/chicken/Nigeria/1071-10/2007|A_/_H5N1|NA
EPI_ISL_13520|2007.000|A/chicken/Nigeria/1071-9/2007|A_/_H5N1|NA
EPI_ISL_13519|2007.000|A/chicken/Nigeria/1071-7/2007|A_/_H5N1|NA
EPI_ISL_13518|2007.000|A/chicken/Nigeria/1071-5/2007|A_/_H5N1|NA
EPI_ISL_13517|2007.000|A/chicken/Nigeria/1071-4/2007|A_/_H5N1|NA
EPI_ISL_13516|2007.000|A/chicken/Nigeria/1071-3/2007|A_/_H5N1|NA
EPI_ISL_13515|2007.000|A/chicken/Nigeria/1071-1/2007|A_/_H5N1|NA
EPI_ISL_13514|2007.000|A/Nigeria/6e/07|A_/_H5N1|NA
EPI_ISL_13390|2007.162|A/Chicken/Indonesia/Semerang1631-62/2007|A_/_H5N1|NA
EPI_ISL_13393|2007.085|A/Swan/Indonesia/Magelang1631-57/2007|A_/_H5N1|NA
EPI_ISL_13388|2007.000|A/Chicken/Indonesia/Magelang1631-57/2007|A_/_H5N1|NA
EPI_ISL_13366|2007.085|A/Chicken/Indonesia/Soppeng1631-71/2007|A_/_H5N1|NA
EPI_ISL_13365|2007.047|A/Brisbane/4/2007|A_/_H3N2|NA
EPI_ISL_12901|2007.000|A/swine/Italy/45894/2007|A_/_H1N1|NA
EPI_ISL_12900|2007.000|A/swine/Italy/37460/2007|A_/_H1N1|NA
EPI_ISL_12847|2007.000|A/Thailand/CU282/2007|A_/_H3N2|NA
EPI_ISL_12845|2007.000|A/Thailand/CU280/2007|A_/_H3N2|NA
EPI_ISL_12844|2007.000|A/Thailand/CU272/2007|A_/_H3N2|NA
EPI_ISL_12738|2007.375|A/chicken/Wales/1306/2007|A_/_H7N2|NA
EPI_ISL_12614|2007.000|A/chicken/Ghana/3160-NAMRU3/2007|A_/_H5N1|NA
EPI_ISL_12613|2007.000|A/chicken/Ghana/3159-NAMRU3/2007|A_/_H5N1|NA
EPI_ISL_12612|2007.000|A/chicken/Ghana/3158-NAMRU3/2007|A_/_H5N1|NA
EPI_ISL_11826|2007.000|A/duck/Phitsanulok/NIAH6-5-0001/2007|A_/_H5N1|NA
EPI_ISL_11499|2007.000|A/duck/Egypt/1888N3-SM25/2007|A_/_H5N1|NA
EPI_ISL_11502|2007.000|A/chicken/Egypt/1892N3-HK49/2007|A_/_H5N1|NA
EPI_ISL_11501|2007.000|A/chicken/Egypt/1891N3-CLEVB/2007|A_/_H5N1|NA
EPI_ISL_11496|2007.000|A/chicken/Egypt/1890N3-HK45/2007|A_/_H5N1|NA
EPI_ISL_11495|2007.000|A/chicken/Egypt/1889N3-SM26/2007|A_/_H5N1|NA
EPI_ISL_11492|2007.000|A/chicken/Egypt/1129N3-HK9/2007|A_/_H5N1|NA
EPI_ISL_11823|2007.118|A/chicken/Moscow/2/2007|A_/_H5N1|NA
EPI_ISL_11426|2007.000|A/chicken/Russia_Moscow_oblast_Odintsovo/1/2007|A_/_H5N1|NA
EPI_ISL_11425|2007.000|A/goose/Hungary/3413/2007|A_/_H5N1|NA
EPI_ISL_11416|2007.000|A/turkey/England/250/2007|A_/_H5N1|NA
EPI_ISL_11410|2007.000|A/Egypt/0636-NAMRU3/2007|A_/_H5N1|NA
EPI_ISL_8103|2007.000|A/chicken/Malaysia/5223/2007|A_/_H5N1|NA
EPI_ISL_8084|2007.137|A/Virginia/UR06-0361/2007|A_/_H1N1|NA
EPI_ISL_8083|2007.121|A/Kansas/UR06-0299/2007|A_/_H1N1|NA
EPI_ISL_8082|2007.099|A/Virginia/UR06-0180/2007|A_/_H1N1|NA
EPI_ISL_8081|2007.140|A/Kentucky/UR06-0372/2007|A_/_H1N1|NA
EPI_ISL_8080|2007.162|A/Virginia/UR06-0489/2007|A_/_H3N2|NA
EPI_ISL_8079|2007.159|A/California/UR06-0462/2007|A_/_H1N1|NA
EPI_ISL_8046|2007.197|A/Texas/UR06-0603/2007|A_/_H3N2|NA
EPI_ISL_8045|2007.181|A/California/UR06-0552/2007|A_/_H1N1|NA
EPI_ISL_8044|2007.153|A/California/UR06-0442/2007|A_/_H1N1|NA
EPI_ISL_8043|2007.066|A/Tennessee/UR06-0073/2007|A_/_H1N1|NA
EPI_ISL_8042|2007.044|A/Kentucky/UR06-0044/2007|A_/_H3N2|NA
EPI_ISL_8039|2007.104|A/Illinois/UR06-0215/2007|A_/_H1N1|NA
EPI_ISL_8038|2007.134|A/Virginia/UR06-0346/2007|A_/_H1N1|NA
EPI_ISL_8037|2007.145|A/Ohio/UR06-0429/2007|A_/_H1N1|NA
EPI_ISL_8036|2007.121|A/Tennessee/UR06-0277/2007|A_/_H1N1|NA
EPI_ISL_8035|2007.134|A/North_Carolina/UR06-0365/2007|A_/_H1N1|NA
EPI_ISL_8034|2007.134|A/Virginia/UR06-0332/2007|A_/_H1N1|NA
EPI_ISL_8033|2007.104|A/Oregon/UR06-0221/2007|A_/_H3N2|NA
EPI_ISL_8032|2007.096|A/Kansas/UR06-0192/2007|A_/_H1N1|NA
EPI_ISL_8031|2007.099|A/Kentucky/UR06-0181/2007|A_/_H1N1|NA
EPI_ISL_8030|2007.077|A/Illinois/UR06-0096/2007|A_/_H1N1|NA
EPI_ISL_8029|2007.101|A/Florida/UR06-0209/2007|A_/_H1N1|NA
EPI_ISL_8028|2007.115|A/Texas/UR06-0250/2007|A_/_H1N1|NA
EPI_ISL_8027|2007.027|A/Texas/UR06-0026/2007|A_/_H1N1|NA
EPI_ISL_8026|2007.104|A/Texas/UR06-0217/2007|A_/_H1N1|NA
EPI_ISL_8025|2007.162|A/California/UR06-0479/2007|A_/_H1N1|NA
EPI_ISL_8024|2007.115|A/Ohio/UR06-0256/2007|A_/_H3N2|NA
EPI_ISL_8023|2007.041|A/Texas/UR06-0038/2007|A_/_H1N1|NA
EPI_ISL_8015|2007.153|A/Texas/UR06-0420/2007|A_/_H1N1|NA
EPI_ISL_8014|2007.101|A/Oregon/UR06-0219/2007|A_/_H1N1|NA
EPI_ISL_8013|2007.058|A/Tennessee/UR06-0055/2007|A_/_H1N1|NA
EPI_ISL_8008|2007.118|A/Kentucky/UR06-0258/2007|A_/_H1N1|NA
EPI_ISL_8007|2007.137|A/Virginia/UR06-0351/2007|A_/_H1N1|NA
EPI_ISL_8006|2007.099|A/Kentucky/UR06-0182/2007|A_/_H1N1|NA
EPI_ISL_8005|2007.096|A/Kansas/UR06-0191/2007|A_/_H1N1|NA
EPI_ISL_8004|2007.173|A/Oklahoma/UR06-0519/2007|A_/_H1N1|NA
EPI_ISL_8003|2007.134|A/Ohio/UR06-0353/2007|A_/_H1N1|NA
EPI_ISL_8002|2007.173|A/Tennessee/UR06-0509/2007|A_/_H1N1|NA
EPI_ISL_8001|2007.066|A/Tennessee/UR06-0076/2007|A_/_H1N1|NA
EPI_ISL_8000|2007.142|A/Virginia/UR06-0387/2007|A_/_H1N1|NA
EPI_ISL_7999|2007.173|A/Tennessee/UR06-0523/2007|A_/_H1N1|NA
EPI_ISL_7998|2007.142|A/Kentucky/UR06-0391/2007|A_/_H1N1|NA
EPI_ISL_7997|2007.068|A/Tennessee/UR06-0080/2007|A_/_H1N1|NA
EPI_ISL_7996|2007.077|A/Illinois/UR06-0093/2007|A_/_H1N1|NA
EPI_ISL_7995|2007.115|A/Tennessee/UR06-0238/2007|A_/_H1N1|NA
EPI_ISL_7994|2007.153|A/Kentucky/UR06-0425/2007|A_/_H1N1|NA
EPI_ISL_7993|2007.145|A/Kentucky/UR06-0401/2007|A_/_H1N1|NA
EPI_ISL_7992|2007.049|A/Kentucky/UR06-0046/2007|A_/_H1N1|NA
EPI_ISL_7991|2007.175|A/Ohio/UR06-0522/2007|A_/_H1N1|NA
EPI_ISL_7990|2007.096|A/Kentucky/UR06-0162/2007|A_/_H1N1|NA
EPI_ISL_7989|2007.068|A/Kansas/UR06-0084/2007|A_/_H1N1|NA
EPI_ISL_7988|2007.123|A/Tennessee/UR06-0312/2007|A_/_H1N1|NA
EPI_ISL_7987|2007.077|A/Virginia/UR06-0092/2007|A_/_H1N1|NA
EPI_ISL_7986|2007.153|A/Ohio/UR06-0411/2007|A_/_H1N1|NA
EPI_ISL_7985|2007.115|A/Kansas/UR06-0284/2007|A_/_H1N1|NA
EPI_ISL_7984|2007.118|A/Virginia/UR06-0266/2007|A_/_H1N1|NA
EPI_ISL_7983|2007.115|A/Oklahoma/UR06-0241/2007|A_/_H1N1|NA
EPI_ISL_7982|2007.096|A/Oregon/UR06-0185/2007|A_/_H1N1|NA
EPI_ISL_7981|2007.195|A/Virginia/UR06-0594/2007|A_/_H1N1|NA
EPI_ISL_7980|2007.121|A/Virginia/UR06-0295/2007|A_/_H1N1|NA
EPI_ISL_7979|2007.118|A/Oregon/UR06-0291/2007|A_/_H1N1|NA
EPI_ISL_7978|2007.096|A/Oregon/UR06-0186/2007|A_/_H1N1|NA
EPI_ISL_7977|2007.118|A/Kentucky/UR06-0259/2007|A_/_H1N1|NA
EPI_ISL_7976|2007.162|A/Illinois/UR06-0475/2007|A_/_H1N1|NA
EPI_ISL_7975|2007.162|A/Colorado/UR06-0496/2007|A_/_H1N1|NA
EPI_ISL_7974|2007.156|A/California/UR06-0440/2007|A_/_H1N1|NA
EPI_ISL_7973|2007.173|A/Texas/UR06-0503/2007|A_/_H1N1|NA
EPI_ISL_7971|2007.192|A/Virginia/UR06-0580/2007|A_/_H3N2|NA
EPI_ISL_7970|2007.137|A/Virginia/UR06-0360/2007|A_/_H1N1|NA
EPI_ISL_7969|2007.079|A/Kansas/UR06-0143/2007|A_/_H1N1|NA
EPI_ISL_7968|2007.079|A/California/UR06-0125/2007|A_/_H1N1|NA
EPI_ISL_7967|2007.068|A/Kansas/UR06-0085/2007|A_/_H1N1|NA
EPI_ISL_7966|2007.066|A/Virginia/UR06-0075/2007|A_/_H1N1|NA
EPI_ISL_7965|2007.066|A/Illinois/UR06-0074/2007|A_/_H1N1|NA
EPI_ISL_7964|2007.041|A/Texas/UR06-0039/2007|A_/_H1N1|NA
EPI_ISL_7963|2007.041|A/Illinois/UR06-0032/2007|A_/_H1N1|NA
EPI_ISL_7962|2007.099|A/Oregon/UR06-0200/2007|A_/_H3N2|NA
EPI_ISL_7961|2007.107|A/Illinois/UR06-0227/2007|A_/_H1N1|NA
EPI_ISL_7960|2007.134|A/Kentucky/UR06-0339/2007|A_/_H1N1|NA
EPI_ISL_7959|2007.058|A/Oklahoma/UR06-0063/2007|A_/_H1N1|NA
EPI_ISL_7958|2007.079|A/Ohio/UR06-0112/2007|A_/_H1N1|NA
EPI_ISL_7957|2007.079|A/Virginia/UR06-0114/2007|A_/_H1N1|NA
EPI_ISL_7956|2007.156|A/Tennessee/UR06-0459/2007|A_/_H1N1|NA
EPI_ISL_7955|2007.063|A/Kansas/UR06-0068/2007|A_/_H1N1|NA
EPI_ISL_7954|2007.173|A/Tennessee/UR06-0508/2007|A_/_H1N1|NA
EPI_ISL_7953|2007.077|A/Tennessee/UR06-0113/2007|A_/_H1N1|NA
EPI_ISL_7952|2007.148|A/Illinois/UR06-0402/2007|A_/_H3N2|NA
EPI_ISL_7951|2007.178|A/Virginia/UR06-0549/2007|A_/_H1N1|NA
EPI_ISL_7950|2007.082|A/Illinois/UR06-0131/2007|A_/_H1N1|NA
EPI_ISL_7949|2007.096|A/Oregon/UR06-0179/2007|A_/_H1N1|NA
EPI_ISL_7948|2007.099|A/Oregon/UR06-0202/2007|A_/_H3N2|NA
EPI_ISL_7947|2007.156|A/Kentucky/UR06-0449/2007|A_/_H1N1|NA
EPI_ISL_7946|2007.068|A/Illinois/UR06-0088/2007|A_/_H1N1|NA
EPI_ISL_7945|2007.082|A/Texas/UR06-0133/2007|A_/_H1N1|NA
EPI_ISL_7944|2007.181|A/Virginia/UR06-0562/2007|A_/_H1N1|NA
EPI_ISL_7943|2007.121|A/Virginia/UR06-0297/2007|A_/_H1N1|NA
EPI_ISL_7942|2007.142|A/Tennessee/UR06-0388/2007|A_/_H1N1|NA
EPI_ISL_7941|2007.195|A/Florida/UR06-0578/2007|A_/_H1N1|NA
EPI_ISL_7940|2007.104|A/Texas/UR06-0216/2007|A_/_H1N1|NA
EPI_ISL_7939|2007.156|A/Florida/UR06-0447/2007|A_/_H1N1|NA
EPI_ISL_7938|2007.126|A/New_York/UR06-0326/2007|A_/_H1N1|NA
EPI_ISL_7937|2007.156|A/Texas/UR06-0445/2007|A_/_H1N1|NA
EPI_ISL_7936|2007.175|A/Illinois/UR06-0546/2007|A_/_H3N2|NA
EPI_ISL_7935|2007.159|A/California/UR06-0463/2007|A_/_H3N2|NA
EPI_ISL_7934|2007.178|A/Colorado/UR06-0534/2007|A_/_H3N2|NA
EPI_ISL_7933|2007.137|A/Texas/UR06-0358/2007|A_/_H3N2|NA
EPI_ISL_7932|2007.101|A/Texas/UR06-0204/2007|A_/_H1N1|NA
EPI_ISL_7931|2007.019|A/Colorado/UR06-0024/2007|A_/_H3N2|NA
EPI_ISL_7930|2007.019|A/Colorado/UR06-022/2007|A_/_H3N2|NA
EPI_ISL_7925|2007.145|A/Ohio/UR06-0410/2007|A_/_H3N2|NA
EPI_ISL_7924|2007.162|A/Tennessee/UR06-0473/2007|A_/_H1N1|NA
EPI_ISL_7923|2007.079|A/Illinois/UR06-0115/2007|A_/_H1N1|NA
EPI_ISL_7922|2007.115|A/Tennessee/UR06-0234/2007|A_/_H1N1|NA
EPI_ISL_7921|2007.145|A/Ohio/UR06-0394/2007|A_/_H1N1|NA
EPI_ISL_7920|2007.099|A/Kentucky/UR06-0184/2007|A_/_H1N1|NA
EPI_ISL_7919|2007.153|A/Tennessee/UR06-0414/2007|A_/_H1N1|NA
EPI_ISL_7918|2007.079|A/Ohio/UR06-0121/2007|A_/_H1N1|NA
EPI_ISL_7917|2007.077|A/Illinois/UR06-0094/2007|A_/_H1N1|NA
EPI_ISL_7916|2007.115|A/Kansas/UR06-0283/2007|A_/_H1N1|NA
EPI_ISL_7915|2007.118|A/Tennessee/UR06-0262/2007|A_/_H1N1|NA
EPI_ISL_7914|2007.175|A/Alabama/UR06-0536/2007|A_/_H1N1|NA
EPI_ISL_7913|2007.096|A/Ohio/UR06-0166/2007|A_/_H1N1|NA
EPI_ISL_7912|2007.085|A/Illinois/UR06-0136/2007|A_/_H1N1|NA
EPI_ISL_7911|2007.107|A/Ohio/UR06-0233/2007|A_/_H1N1|NA
EPI_ISL_7910|2007.077|A/Tennessee/UR06-0119/2007|A_/_H1N1|NA
EPI_ISL_7909|2007.153|A/Kentucky/UR06-0424/2007|A_/_H1N1|NA
EPI_ISL_7908|2007.077|A/Illinois/UR06-0098/2007|A_/_H1N1|NA
EPI_ISL_7907|2007.178|A/California/UR06-0564/2007|A_/_H1N1|NA
EPI_ISL_7906|2007.115|A/Illinois/UR06-0249/2007|A_/_H1N1|NA
EPI_ISL_7905|2007.137|A/Texas/UR06-0357/2007|A_/_H1N1|NA
EPI_ISL_7904|2007.104|A/Kentucky/UR06-0220/2007|A_/_H1N1|NA
EPI_ISL_7903|2007.134|A/Texas/UR06-0342/2007|A_/_H1N1|NA
EPI_ISL_7902|2007.101|A/Florida/UR06-0208/2007|A_/_H1N1|NA
EPI_ISL_7898|2007.140|A/Kentucky/UR06-0371/2007|A_/_H1N1|NA
EPI_ISL_7897|2007.079|A/Illinois/UR06-0116/2007|A_/_H1N1|NA
EPI_ISL_7896|2007.115|A/Tennessee/UR06-0239/2007|A_/_H1N1|NA
EPI_ISL_7895|2007.173|A/Ohio/UR06-0521/2007|A_/_H1N1|NA
EPI_ISL_7894|2007.121|A/Tennessee/UR06-0294/2007|A_/_H1N1|NA
EPI_ISL_7893|2007.077|A/Tennessee/UR06-0124/2007|A_/_H1N1|NA
EPI_ISL_7892|2007.079|A/Virginia/UR06-0117/2007|A_/_H1N1|NA
EPI_ISL_7891|2007.173|A/Colorado/UR06-0499/2007|A_/_H1N1|NA
EPI_ISL_7890|2007.030|A/Kentucky/UR06-0029/2007|A_/_H1N1|NA
EPI_ISL_7889|2007.184|A/California/UR06-0585/2007|A_/_H1N1|NA
EPI_ISL_7888|2007.058|A/Mississippi/UR06-0047/2007|A_/_H1N1|NA
EPI_ISL_7887|2007.162|A/Vermont/UR06-0469/2007|A_/_H3N2|NA
EPI_ISL_7886|2007.162|A/Vermont/UR06-0472/2007|A_/_H1N1|NA
EPI_ISL_7885|2007.099|A/Texas/UR06-0176/2007|A_/_H1N1|NA
EPI_ISL_7884|2007.066|A/Kentucky/UR06-0081/2007|A_/_H1N1|NA
EPI_ISL_7883|2007.123|A/Texas/UR06-0305/2007|A_/_H1N1|NA
EPI_ISL_7880|2007.099|A/Ohio/UR06-0177/2007|A_/_H1N1|NA
EPI_ISL_7879|2007.077|A/Tennessee/UR06-0120/2007|A_/_H1N1|NA
EPI_ISL_7878|2007.118|A/Oregon/UR06-0272/2007|A_/_H3N2|NA
EPI_ISL_7877|2007.088|A/Tennessee/UR06-0152/2007|A_/_H1N1|NA
EPI_ISL_7876|2007.134|A/Oregon/UR06-0389/2007|A_/_H3N2|NA
EPI_ISL_7875|2007.058|A/Florida/UR06-0049/2007|A_/_H1N1|NA
EPI_ISL_7874|2007.085|A/Illinois/UR06-0137/2007|A_/_H1N1|NA
EPI_ISL_7873|2007.107|A/Oregon/UR06-0230/2007|A_/_H1N1|NA
EPI_ISL_7872|2007.118|A/Oregon/UR06-0273/2007|A_/_H3N2|NA
EPI_ISL_7871|2007.153|A/Ohio/UR06-0443/2007|A_/_H1N1|NA
EPI_ISL_7870|2007.088|A/Tennessee/UR06-0151/2007|A_/_H1N1|NA
EPI_ISL_7869|2007.088|A/Kentucky/UR06-0154/2007|A_/_H1N1|NA
EPI_ISL_7868|2007.085|A/Illinois/UR06-0146/2007|A_/_H1N1|NA
EPI_ISL_7867|2007.079|A/Kansas/UR06-0104/2007|A_/_H1N1|NA
EPI_ISL_7866|2007.115|A/Virginia/UR06-0244/2007|A_/_H1N1|NA
EPI_ISL_7865|2007.099|A/Kentucky/UR06-0183/2007|A_/_H1N1|NA
EPI_ISL_7864|2007.126|A/Kentucky/UR06-0327/2007|A_/_H1N1|NA
EPI_ISL_7863|2007.159|A/Ohio/UR06-0465/2007|A_/_H1N1|NA
EPI_ISL_7862|2007.134|A/North_Carolina/UR06-0364/2007|A_/_H1N1|NA
EPI_ISL_7861|2007.126|A/Kentucky/UR06-0328/2007|A_/_H1N1|NA
EPI_ISL_7860|2007.096|A/Kentucky/UR06-0161/2007|A_/_H1N1|NA
EPI_ISL_7859|2007.077|A/Illinois/UR06-0095/2007|A_/_H1N1|NA
EPI_ISL_7858|2007.096|A/Texas/UR06-0157/2007|A_/_H1N1|NA
EPI_ISL_7857|2007.077|A/Ohio/UR06-0091/2007|A_/_H1N1|NA
EPI_ISL_7856|2007.173|A/Ohio/UR06-0518/2007|A_/_H1N1|NA
EPI_ISL_7855|2007.096|A/Virginia/UR06-0164/2007|A_/_H1N1|NA
EPI_ISL_7854|2007.118|A/Virginia/UR06-0267/2007|A_/_H1N1|NA
EPI_ISL_7853|2007.164|A/Ohio/UR06-0494/2007|A_/_H3N2|NA
EPI_ISL_7852|2007.140|A/Virginia/UR06-0384/2007|A_/_H1N1|NA
EPI_ISL_7851|2007.118|A/Virginia/UR06-0254/2007|A_/_H1N1|NA
EPI_ISL_7850|2007.104|A/Oregon/UR06-0231/2007|A_/_H1N1|NA
EPI_ISL_7849|2007.068|A/Tennessee/UR06-0078/2007|A_/_H1N1|NA
EPI_ISL_7848|2007.096|A/Kentucky/UR06-0158/2007|A_/_H3N2|NA
EPI_ISL_7847|2007.079|A/Kentucky/UR06-0123/2007|A_/_H1N1|NA
EPI_ISL_7846|2007.082|A/Kentucky/UR06-0127/2007|A_/_H1N1|NA
EPI_ISL_7845|2007.077|A/North_Carolina/UR06-0099/2007|A_/_H1N1|NA
EPI_ISL_7844|2007.134|A/Ohio/UR06-0341/2007|A_/_H1N1|NA
EPI_ISL_7843|2007.118|A/Oregon/UR06-0289/2007|A_/_H3N2|NA
EPI_ISL_7842|2007.085|A/Virginia/UR06-0139/2007|A_/_H1N1|NA
EPI_ISL_7841|2007.153|A/Oregon/UR06-0450/2007|A_/_H3N2|NA
EPI_ISL_7840|2007.126|A/Colorado/UR06-0336/2007|A_/_H1N1|NA
EPI_ISL_7839|2007.063|A/Kentucky/UR06-0071/2007|A_/_H1N1|NA
EPI_ISL_7838|2007.060|A/Kentucky/UR06-0058/2007|A_/_H1N1|NA
EPI_ISL_7837|2007.162|A/Illinois/UR06-0491/2007|A_/_H1N1|NA
EPI_ISL_7836|2007.178|A/California/UR06-0565/2007|A_/_H3N2|NA
EPI_ISL_7835|2007.118|A/Colorado/UR06-0287/2007|A_/_H1N1|NA
EPI_ISL_7834|2007.115|A/Washington/UR06-0252/2007|A_/_H3N2|NA
EPI_ISL_7833|2007.126|A/California/UR06-0321/2007|A_/_H1N1|NA
EPI_ISL_7832|2007.181|A/Vermont/UR06-0556/2007|A_/_H1N1|NA
EPI_ISL_7831|2007.175|A/Illinois/UR06-0528/2007|A_/_H3N2|NA
EPI_ISL_7830|2007.058|A/Kentucky/UR06-0061/2007|A_/_H1N1|NA
EPI_ISL_7829|2007.082|A/New_York/UR06-0134/2007|A_/_H1N1|NA
EPI_ISL_7828|2007.153|A/Florida/UR06-0412/2007|A_/_H1N1|NA
EPI_ISL_7827|2007.192|A/Texas/UR06-0582/2007|A_/_H1N1|NA
EPI_ISL_7826|2007.153|A/Colorado/UR06-0454/2007|A_/_H3N2|NA
EPI_ISL_7825|2007.047|A/Tennessee/UR06-0045/2007|A_/_H1N1|NA
EPI_ISL_7824|2007.014|A/Illinois/UR06-0224/2007|A_/_H1N1|NA
EPI_ISL_7823|2007.041|A/Vermont/UR06-0035/2007|A_/_H1N1|NA
EPI_ISL_7822|2007.137|A/California/UR06-0375/2007|A_/_H1N1|NA
EPI_ISL_7821|2007.121|A/Colorado/UR06-0279/2007|A_/_H3N2|NA
EPI_ISL_7820|2007.173|A/Florida/UR06-0501/2007|A_/_H1N1|NA
EPI_ISL_7819|2007.030|A/Kentucky/UR06-0027/2007|A_/_H1N1|NA
EPI_ISL_7818|2007.118|A/New_York/UR06-0253/2007|A_/_H1N1|NA
EPI_ISL_7817|2007.123|A/Texas/UR06-0308/2007|A_/_H1N1|NA
EPI_ISL_7816|2007.101|A/New_York/UR06-0199/2007|A_/_H1N1|NA
EPI_ISL_7815|2007.173|A/Vermont/UR06-0511/2007|A_/_H1N1|NA
EPI_ISL_7814|2007.140|A/Illinois/UR06-0376/2007|A_/_H1N1|NA
EPI_ISL_7813|2007.104|A/Washington/UR06-0225/2007|A_/_H3N2|NA
EPI_ISL_7812|2007.123|A/Texas/UR06-0309/2007|A_/_H1N1|NA
EPI_ISL_7811|2007.162|A/Kentucky/UR06-0476/2007|A_/_H1N1|NA
EPI_ISL_7810|2007.079|A/Colorado/UR06-0110/2007|A_/_H1N1|NA
EPI_ISL_7809|2007.192|A/Vermont/UR06-0573/2007|A_/_H1N1|NA
EPI_ISL_7808|2007.145|A/Texas/UR06-0397/2007|A_/_H1N1|NA
EPI_ISL_7807|2007.137|A/Texas/UR06-0356/2007|A_/_H3N2|NA
EPI_ISL_7806|2007.195|A/Florida/UR06-0577/2007|A_/_H1N1|NA
EPI_ISL_7805|2007.140|A/California/UR06-0393/2007|A_/_H1N1|NA
EPI_ISL_7804|2007.121|A/California/UR06-0302/2007|A_/_H1N1|NA
EPI_ISL_7803|2007.058|A/Colorado/UR06-0053/2007|A_/_H1N1|NA
EPI_ISL_7802|2007.060|A/Kentucky/UR06-0057/2007|A_/_H1N1|NA
EPI_ISL_7801|2007.068|A/Tennessee/UR06-0087/2007|A_/_H1N1|NA
EPI_ISL_7800|2007.162|A/Texas/UR06-0468/2007|A_/_H1N1|NA
EPI_ISL_7788|2007.118|A/Texas/UR06-0270/2007|A_/_H1N1|NA
EPI_ISL_7787|2007.195|A/Mississippi/UR06-0595/2007|A_/_H1N1|NA
EPI_ISL_7786|2007.156|A/Texas/UR06-0444/2007|A_/_H1N1|NA
EPI_ISL_7785|2007.060|A/New_York/UR06-0056/2007|A_/_H1N1|NA
EPI_ISL_7784|2007.137|A/Mississippi/UR06-0378/2007|A_/_H1N1|NA
EPI_ISL_7783|2007.099|A/Texas/UR06-0175/2007|A_/_H1N1|NA
EPI_ISL_7782|2007.107|A/California/UR06-0232/2007|A_/_H1N1|NA
EPI_ISL_7781|2007.118|A/Texas/UR06-0271/2007|A_/_H1N1|NA
EPI_ISL_7780|2007.178|A/Texas/UR06-0542/2007|A_/_H1N1|NA
EPI_ISL_7779|2007.175|A/Texas/UR06-0540/2007|A_/_H1N1|NA
EPI_ISL_7778|2007.137|A/Florida/UR06-0354/2007|A_/_H1N1|NA
EPI_ISL_7777|2007.137|A/California/UR06-0374/2007|A_/_H1N1|NA
EPI_ISL_19134|2007.019|A/Virginia/UR06-0021/2007|A_/_H3N2|NA
EPI_ISL_7772|2007.184|A/Texas/UR06-0566/2007|A_/_H3N2|NA
EPI_ISL_7771|2007.123|A/Texas/UR06-0306/2007|A_/_H1N1|NA
EPI_ISL_7770|2007.178|A/Illinois/UR06-0555/2007|A_/_H3N2|NA
EPI_ISL_7769|2007.178|A/Colorado/UR06-0558/2007|A_/_H3N2|NA
EPI_ISL_7768|2007.175|A/California/UR06-0547/2007|A_/_H3N2|NA
EPI_ISL_7767|2007.173|A/Colorado/UR06-0498/2007|A_/_H1N1|NA
EPI_ISL_7766|2007.178|A/Kentucky/UR06-0538/2007|A_/_H1N1|NA
EPI_ISL_7765|2007.030|A/Kentucky/UR06-0028/2007|A_/_H1N1|NA
EPI_ISL_7764|2007.099|A/Texas/UR06-0195/2007|A_/_H1N1|NA
EPI_ISL_7763|2007.096|A/Kentucky/UR06-0187/2007|A_/_H1N1|NA
EPI_ISL_7762|2007.195|A/California/UR06-0589/2007|A_/_H3N2|NA
EPI_ISL_7761|2007.123|A/Texas/UR06-0303/2007|A_/_H1N1|NA
EPI_ISL_7760|2007.104|A/Illinois/UR06-0223/2007|A_/_H1N1|NA
EPI_ISL_7759|2007.192|A/Vermont/UR06-0575/2007|A_/_H1N1|NA
EPI_ISL_7758|2007.178|A/Colorado/UR06-0535/2007|A_/_H3N2|NA
EPI_ISL_7756|2007.019|A/Colorado/UR06-0023/2007|A_/_H3N2|NA
EPI_ISL_7658|2007.162|A/Alabama/UR06-0482/2007|A_/_H3N2|NA
EPI_ISL_7657|2007.038|A/Illinois/UR06-0030/2007|A_/_H3N2|NA
EPI_ISL_7656|2007.038|A/Illinois/UR06-0036/2007|A_/_H3N2|NA
EPI_ISL_7655|2007.079|A/Ohio/UR06-0122/2007|A_/_H1N1|NA
EPI_ISL_7654|2007.077|A/Ohio/UR06-0100/2007|A_/_H1N1|NA
EPI_ISL_7653|2007.077|A/Virginia/UR06-0109/2007|A_/_H1N1|NA
EPI_ISL_7652|2007.115|A/Virginia/UR06-0245/2007|A_/_H1N1|NA
EPI_ISL_7651|2007.082|A/Kentucky/UR06-0128/2007|A_/_H1N1|NA
EPI_ISL_7650|2007.126|A/Ohio/UR06-0325/2007|A_/_H1N1|NA
EPI_ISL_7649|2007.085|A/Kansas/UR06-0140/2007|A_/_H1N1|NA
EPI_ISL_7648|2007.099|A/Texas/UR06-0174/2007|A_/_H1N1|NA
EPI_ISL_7647|2007.118|A/Kentucky/UR06-0257/2007|A_/_H1N1|NA
EPI_ISL_7646|2007.178|A/Kentucky/UR06-0539/2007|A_/_H1N1|NA
EPI_ISL_7645|2007.156|A/Colorado/UR06-0453/2007|A_/_H3N2|NA
EPI_ISL_7644|2007.041|A/Kentucky/UR06-0034/2007|A_/_H1N1|NA
EPI_ISL_7643|2007.063|A/Kentucky/UR06-0069/2007|A_/_H1N1|NA
EPI_ISL_7642|2007.140|A/Kentucky/UR06-0370/2007|A_/_H3N2|NA
EPI_ISL_7641|2007.156|A/Illinois/UR06-0436/2007|A_/_H3N2|NA
EPI_ISL_7640|2007.178|A/Mississippi/UR06-0537/2007|A_/_H1N1|NA
EPI_ISL_7639|2007.162|A/Vermont/UR06-0486/2007|A_/_H3N2|NA
EPI_ISL_7638|2007.156|A/Vermont/UR06-0470/2007|A_/_H3N2|NA
EPI_ISL_7637|2007.164|A/Vermont/UR06-0483/2007|A_/_H3N2|NA
EPI_ISL_7636|2007.178|A/Alabama/UR06-0545/2007|A_/_H3N2|NA
EPI_ISL_7635|2007.153|A/Texas/UR06-0418/2007|A_/_H3N2|NA
EPI_ISL_7634|2007.173|A/New_York/UR06-0510/2007|A_/_H3N2|NA
EPI_ISL_7633|2007.140|A/New_York/UR06-0373/2007|A_/_H3N2|NA
EPI_ISL_7632|2007.079|A/Colorado/UR06-0111/2007|A_/_H1N1|NA
EPI_ISL_7631|2007.189|A/Vermont/UR06-0574/2007|A_/_H1N1|NA
EPI_ISL_7630|2007.058|A/Vermont/UR06-0051/2007|A_/_H1N1|NA
EPI_ISL_7629|2007.058|A/Mississippi/UR06-0048/2007|A_/_H1N1|NA
EPI_ISL_7628|2007.068|A/Vermont/UR06-0089/2007|A_/_H1N1|NA
EPI_ISL_7627|2007.038|A/Kentucky/UR06-0033/2007|A_/_H1N1|NA
EPI_ISL_7626|2007.140|A/Florida/UR06-0383/2007|A_/_H1N1|NA
EPI_ISL_7625|2007.121|A/Florida/UR06-0280/2007|A_/_H1N1|NA
EPI_ISL_7624|2007.164|A/Vermont/UR06-0485/2007|A_/_H1N1|NA
EPI_ISL_7623|2007.088|A/Florida/UR06-0150/2007|A_/_H3N2|NA
EPI_ISL_7622|2007.164|A/Texas/UR06-0480/2007|A_/_H3N2|NA
EPI_ISL_7621|2007.077|A/California/UR06-0118/2007|A_/_H3N2|NA
EPI_ISL_7620|2007.175|A/New_York/UR06-0529/2007|A_/_H3N2|NA
EPI_ISL_7619|2007.175|A/Colorado/UR06-0531/2007|A_/_H3N2|NA
EPI_ISL_7618|2007.156|A/New_York/UR06-0437/2007|A_/_H3N2|NA
EPI_ISL_7617|2007.162|A/Illinois/UR06-0478/2007|A_/_H3N2|NA
EPI_ISL_7616|2007.047|A/Kentucky/UR06-0043/2007|A_/_H1N1|NA
EPI_ISL_7615|2007.137|A/Texas/UR06-0359/2007|A_/_H1N1|NA
EPI_ISL_7614|2007.099|A/Texas/UR06-0193/2007|A_/_H1N1|NA
EPI_ISL_7613|2007.115|A/Kentucky/UR06-0240/2007|A_/_H1N1|NA
EPI_ISL_7612|2007.181|A/Kentucky/UR06-0553/2007|A_/_H1N1|NA
EPI_ISL_7611|2007.123|A/Vermont/UR06-0301/2007|A_/_H1N1|NA
EPI_ISL_7610|2007.068|A/Vermont/UR06-0090/2007|A_/_H1N1|NA
EPI_ISL_7609|2007.044|A/New_York/UR06-0040/2007|A_/_H3N2|NA
EPI_ISL_7608|2007.096|A/Kentucky/UR06-0188/2007|A_/_H1N1|NA
EPI_ISL_7607|2007.068|A/Mississippi/UR06-0086/2007|A_/_H1N1|NA
EPI_ISL_7606|2007.085|A/Mississippi/UR06-0142/2007|A_/_H1N1|NA
EPI_ISL_7605|2007.181|A/Colorado/UR06-0557/2007|A_/_H3N2|NA
EPI_ISL_7604|2007.159|A/Vermont/UR06-0471/2007|A_/_H3N2|NA
EPI_ISL_7603|2007.153|A/Illinois/UR06-0415/2007|A_/_H1N1|NA
EPI_ISL_7602|2007.175|A/Texas/UR06-0526/2007|A_/_H1N1|NA
EPI_ISL_7601|2007.088|A/Mississippi/UR06-0145/2007|A_/_H1N1|NA
EPI_ISL_7600|2007.115|A/Illinois/UR06-0248/2007|A_/_H1N1|NA
EPI_ISL_7599|2007.156|A/Texas/UR06-0461/2007|A_/_H1N1|NA
EPI_ISL_7598|2007.082|A/Mississippi/UR06-0130/2007|A_/_H1N1|NA
EPI_ISL_7597|2007.178|A/Texas/UR06-0563/2007|A_/_H1N1|NA
EPI_ISL_7596|2007.137|A/Florida/UR06-0355/2007|A_/_H1N1|NA
EPI_ISL_7595|2007.099|A/Texas/UR06-0196/2007|A_/_H1N1|NA
EPI_ISL_7594|2007.159|A/Illinois/UR06-0456/2007|A_/_H1N1|NA
EPI_ISL_7593|2007.077|A/Kentucky/UR06-0097/2007|A_/_H1N1|NA
EPI_ISL_7592|2007.164|A/Vermont/UR06-0484/2007|A_/_H3N2|NA
EPI_ISL_7591|2007.047|A/Kentucky/UR06-0042/2007|A_/_H1N1|NA
EPI_ISL_7590|2007.173|A/New_York/UR06-0515/2007|A_/_H3N2|NA
EPI_ISL_7589|2007.134|A/Illinois/UR06-0334/2007|A_/_H3N2|NA
EPI_ISL_7588|2007.192|A/Vermont/UR06-0576/2007|A_/_H1N1|NA
EPI_ISL_7587|2007.079|A/Kentucky/UR06-0129/2007|A_/_H1N1|NA
EPI_ISL_7586|2007.060|A/Kentucky/UR06-0062/2007|A_/_H1N1|NA
EPI_ISL_7585|2007.162|A/Texas/UR06-0467/2007|A_/_H1N1|NA
EPI_ISL_7584|2007.134|A/Illinois/UR06-0333/2007|A_/_H1N1|NA
EPI_ISL_7583|2007.063|A/Kentucky/UR06-0072/2007|A_/_H1N1|NA
EPI_ISL_7582|2007.134|A/California/UR06-0347/2007|A_/_H3N2|NA
EPI_ISL_7581|2007.173|A/Vermont/UR06-0524/2007|A_/_H3N2|NA
EPI_ISL_7580|2007.101|A/Colorado/UR06-0207/2007|A_/_H1N1|NA
EPI_ISL_7579|2007.101|A/Texas/UR06-0203/2007|A_/_H1N1|NA
EPI_ISL_7578|2007.142|A/Texas/UR06-0398/2007|A_/_H1N1|NA
EPI_ISL_7577|2007.159|A/Alabama/UR06-0455/2007|A_/_H1N1|NA
EPI_ISL_7576|2007.153|A/California/UR06-0435/2007|A_/_H1N1|NA
EPI_ISL_7575|2007.027|A/Texas/UR06-0025/2007|A_/_H1N1|NA
EPI_ISL_7574|2007.137|A/Kentucky/UR06-0363/2007|A_/_H1N1|NA
EPI_ISL_7573|2007.099|A/Colorado/UR06-0206/2007|A_/_H3N2|NA
EPI_ISL_7572|2007.197|A/Florida/UR06-0597/2007|A_/_H3N2|NA
EPI_ISL_7571|2007.115|A/Colorado/UR06-0255/2007|A_/_H1N1|NA
EPI_ISL_7570|2007.140|A/Illinois/UR06-0377/2007|A_/_H1N1|NA
EPI_ISL_7569|2007.115|A/Mississippi/UR06-0242/2007|A_/_H1N1|NA
EPI_ISL_7568|2007.068|A/Kentucky/UR06-0082/2007|A_/_H1N1|NA
EPI_ISL_7567|2007.058|A/Vermont/UR06-0050/2007|A_/_H1N1|NA
EPI_ISL_7566|2007.140|A/Texas/UR06-0380/2007|A_/_H1N1|NA
EPI_ISL_7565|2007.142|A/New_York/UR06-0386/2007|A_/_H1N1|NA
EPI_ISL_7564|2007.184|A/Illinois/UR06-0567/2007|A_/_H3N2|NA
EPI_ISL_7563|2007.173|A/Texas/UR06-0502/2007|A_/_H1N1|NA
EPI_ISL_7562|2007.060|A/Kentucky/UR06-0059/2007|A_/_H1N1|NA
EPI_ISL_7560|2007.008|A/Illinois/UR006-018/2007|A_/_H1N1|NA
EPI_ISL_7559|2007.011|A/Illinois/UR06-0019/2007|A_/_H1N1|NA
EPI_ISL_7518|2007.011|A/USA/AF1090/2007|A_/_H3N2|NA
EPI_ISL_7517|2007.000|A/USA/AF1089/2007|A_/_H3N2|NA
EPI_ISL_7516|2007.162|A/USA/AF1088/2007|A_/_H3N2|NA
EPI_ISL_7515|2007.219|A/USA/AF1087/2007|A_/_H3N2|NA
EPI_ISL_7514|2007.159|A/USA/AF1086/2007|A_/_H3N2|NA
EPI_ISL_6802|2007.030|A/Indonesia/CDC1047S/2007|A_/_H5N1|NA
EPI_ISL_6801|2007.030|A/Indonesia/CDC1047/2007|A_/_H5N1|NA
EPI_ISL_6800|2007.027|A/Indonesia/CDC1046T/2007|A_/_H5N1|NA
EPI_ISL_6799|2007.027|A/Indonesia/CDC1046/2007|A_/_H5N1|NA
EPI_ISL_6798|2007.016|A/Indonesia/CDC1032T/2007|A_/_H5N1|NA
EPI_ISL_6797|2007.016|A/Indonesia/CDC1032N/2007|A_/_H5N1|NA
EPI_ISL_6796|2007.014|A/Indonesia/CDC1032/2007|A_/_H5N1|NA
EPI_ISL_6795|2007.011|A/Indonesia/CDC1031RE2/2007|A_/_H5N1|NA
EPI_ISL_6794|2007.014|A/Indonesia/CDC1031T2/2007|A_/_H5N1|NA
EPI_ISL_6793|2007.011|A/Indonesia/CDC1031T/2007|A_/_H5N1|NA
EPI_ISL_6792|2007.011|A/Indonesia/CDC1031/2007|A_/_H5N1|NA
EPI_ISL_3012|2007.000|A/black-necked_grebe/Germany/R1393/07|A_/_H5N1|NA
EPI_ISL_3010|2007.000|A/mute_swan/Germany/R1349/07|A_/_H5N1|NA
EPI_ISL_3011|2007.000|A/mute_swan/Germany/R1359/07|A_/_H5N1|NA
EPI_ISL_664|2007.000|A/duck/Hokkaido/Vac-3/2007|A_/_H5N1|NA
EPI_ISL_20580|2007.466|A/Bangladesh/5057/2007|A_/_H1N1|NA
EPI_ISL_20579|2007.430|A/Bangladesh/30376/2007|A_/_H3N2|NA
EPI_ISL_20578|2007.427|A/Bangladesh/1695/2007|A_/_H3N2|NA
EPI_ISL_20526|2007.332|A/Bangladesh/9745/2007|A_/_H3N2|NA
EPI_ISL_20525|2007.315|A/Bangladesh/4699/2007|A_/_H3N2|NA
EPI_ISL_24600|2007.496_(Day_unknown)|A/muscovy_duck/Vietnam/NCVD-69/2007|A_/_H5N1|NA
EPI_ISL_24599|2007.496_(Day_unknown)|A/muscovy_duck/Vietnam/NCVD-67/2007|A_/_H5N1|NA
EPI_ISL_24598|2007.496_(Day_unknown)|A/muscovy_duck/Vietnam/NCVD-66/2007|A_/_H5N1|NA
EPI_ISL_24597|2007.496_(Day_unknown)|A/muscovy_duck/Vietnam/NCVD-52/2007|A_/_H5N1|NA
EPI_ISL_24596|2007.496_(Day_unknown)|A/muscovy_duck/Vietnam/NCVD-51/2007|A_/_H5N1|NA
EPI_ISL_24595|2007.496_(Day_unknown)|A/muscovy_duck/Vietnam/NCVD-47/2007|A_/_H5N1|NA
EPI_ISL_23996|2008.000|A/Cote_D'Ivoire/198/2008|A_/_H1N1|NA
EPI_ISL_23995|2008.328|A/Cote_D'Ivoire/172/2008|A_/_H1N1|NA
EPI_ISL_23992|2008.219|A/Tennessee/04/2008|A_/_H3N2|NA
EPI_ISL_23991|2008.426|A/Taiwan/420/2008|A_/_H3N2|NA
EPI_ISL_23990|2008.369|A/Singapore/22/2008|A_/_H3N2|NA
EPI_ISL_23989|2007.655|A/Philippines/1641/2007|A_/_H3N2|NA
EPI_ISL_23988|2008.178|A/New_York/29/2008|A_/_H3N2|NA
EPI_ISL_23987|2008.363|A/New_York/28/2008|A_/_H3N2|NA
EPI_ISL_23986|2007.879|A/Honduras/1038/2007|A_/_H3N2|NA
EPI_ISL_23985|2008.437|A/Uruguay/08/2008|A_/_H1N1|NA
EPI_ISL_23984|2008.429|A/Uruguay/07/2008|A_/_H1N1|NA
EPI_ISL_23983|2008.178|A/Ukraine/377/2008|A_/_H1N1|NA
EPI_ISL_23982|2008.169|A/Ukraine/362/2008|A_/_H1N1|NA
EPI_ISL_23981|2008.456|A/Tula/31/2008|A_/_H1N1|NA
EPI_ISL_23980|2008.167|A/Thailand/381/2008|A_/_H1N1|NA
EPI_ISL_23979|2008.519|A/Minnesota/24/2008|A_/_H1N1|NA
EPI_ISL_23978|2008.057|A/Martinique/19/2008|A_/_H1N1|NA
EPI_ISL_23977|2008.191|A/Guyane/8190/2008|A_/_H1N1|NA
EPI_ISL_23976|2008.079|A/Guadeloupe/26/2008|A_/_H1N1|NA
EPI_ISL_23975|2008.459|A/El_Salvador/289/2008|A_/_H1N1|NA
EPI_ISL_23974|2008.423|A/Argentina/81/2008|A_/_H1N1|NA
EPI_ISL_23973|2008.533|A/Argentina/284/2008|A_/_H1N1|NA
EPI_ISL_23972|2008.495|A/Argentina/204/2008|A_/_H1N1|NA
EPI_ISL_23971|2008.426|A/Argentina/18/2008|A_/_H1N1|NA
EPI_ISL_23941|2008.355|A/New_Mexico/02/2008|A_/_H3N2|NA
EPI_ISL_23940|2008.265|A/Minnesota/16/2008|A_/_H3N2|NA
EPI_ISL_23939|2008.249|A/Michigan/01/2008|A_/_H3N2|NA
EPI_ISL_23937|2008.000|A/Ohio/04/2008|A_/_H3N2|NA
EPI_ISL_23936|2008.219|A/Thailand/419/2008|A_/_H3N2|NA
EPI_ISL_23935|2008.153|A/Thailand/356/2008|A_/_H3N2|NA
EPI_ISL_23934|2008.404|A/Guatemala/545/2008|A_/_H3N2|NA
EPI_ISL_23933|2008.380|A/Guatemala/494/2008|A_/_H3N2|NA
EPI_ISL_23932|2008.284|A/Tianjin/Jinnan173/2008|A_/_H3N2|NA
EPI_ISL_23931|2008.251|A/Tianjin/Jinnan166/2008|A_/_H3N2|NA
EPI_ISL_23930|2008.249|A/Tianjin/Hongqiao148/2008|A_/_H3N2|NA
EPI_ISL_23927|2008.038|A/Jiangsu/Beitang18/2008|A_/_H3N2|NA
EPI_ISL_23899|2008.030|A/Martinique/06/2008|A_/_H1N1|NA
EPI_ISL_23898|2008.150|A/Gyeongnam/1890/2008|A_/_H1N1|NA
EPI_ISL_19766|2008.120|A/Wyoming/10/2008|A_/_H1N1|NA
EPI_ISL_23897|2007.997|A/Pennsylvania/13/2007|A_/_H1N1|NA
EPI_ISL_23896|2008.153|A/New_Jersey/16/2008|A_/_H1N1|NA
EPI_ISL_23894|2008.087|A/New_Jersey/06/2008|A_/_H1N1|NA
EPI_ISL_23893|2008.019|A/New_Jersey/01/2008|A_/_H1N1|NA
EPI_ISL_23892|2008.161|A/Montana/01/2008|A_/_H1N1|NA
EPI_ISL_19084|2007.989|A/Illinois/16/2007|A_/_H1N1|NA
EPI_ISL_19093|2007.975|A/Illinois/15/2007|A_/_H1N1|NA
EPI_ISL_23891|2008.060|A/Georgia/08/2008|A_/_H1N1|NA
EPI_ISL_23890|2008.169|A/Ukraine/373/2008|A_/_H1N1|NA
EPI_ISL_23889|2008.235|A/Kiev/49/2008|A_/_H1N1|NA
EPI_ISL_23888|2008.117|A/Donetsk/71/2008|A_/_H1N1|NA
EPI_ISL_23887|2008.172|A/Thailand/380/2008|A_/_H1N1|NA
EPI_ISL_23886|2008.169|A/Thailand/375/2008|A_/_H1N1|NA
EPI_ISL_23885|2008.150|A/Thailand/358/2008|A_/_H1N1|NA
EPI_ISL_23884|2008.333|A/Taiwan/401/2008|A_/_H1N1|NA
EPI_ISL_23883|2008.314|A/Taiwan/392/2008|A_/_H1N1|NA
EPI_ISL_23882|2008.117|A/St_Petersburg/05/2008|A_/_H1N1|NA
EPI_ISL_23881|2008.208|A/Moscow/38/2008|A_/_H1N1|NA
EPI_ISL_23880|2008.191|A/Moscow/31/2008|A_/_H1N1|NA
EPI_ISL_23879|2007.951|A/Mexico/5165/2007|A_/_H1N1|NA
EPI_ISL_23878|2008.098|A/Mexico/1023/2008|A_/_H1N1|NA
EPI_ISL_23877|2008.172|A/Kazakhstan/2600/2008|A_/_H1N1|NA
EPI_ISL_23876|2008.385|A/Guatemala/4701/2008|A_/_H1N1|NA
EPI_ISL_23875|2008.169|A/Ecuador/5961/2008|A_/_H1N1|NA
EPI_ISL_23874|2008.153|A/Ecuador/5179/2008|A_/_H1N1|NA
EPI_ISL_23873|2008.087|A/Colombia/11730/2008|A_/_H1N1|NA
EPI_ISL_23872|2008.178|A/Hong_Kong/549/2008|A_/_H1N1|NA
EPI_ISL_23871|2008.041|A/Hong_Kong/41/2008|A_/_H1N1|NA
EPI_ISL_23869|2008.107|A/Hong_Kong/175/2008|A_/_H1N1|NA
EPI_ISL_23868|2008.085|A/Hong_Kong/132/2008|A_/_H1N1|NA
EPI_ISL_23867|2008.087|A/Hong_Kong/128/2008|A_/_H1N1|NA
EPI_ISL_23866|2008.284|A/Valparaiso/5370/2008|A_/_H1N1|NA
EPI_ISL_23865|2008.284|A/Valparaiso/5366/2008|A_/_H1N1|NA
EPI_ISL_23863|2008.292|A/Santiago/5593/2008|A_/_H1N1|NA
EPI_ISL_23862|2008.292|A/Santiago/5593/2008|A_/_H1N1|NA
EPI_ISL_23861|2008.290|A/Santiago/5580/2008|A_/_H1N1|NA
EPI_ISL_23860|2008.284|A/Santiago/5250/2008|A_/_H1N1|NA
EPI_ISL_23859|2008.287|A/Santiago/5248/2008|A_/_H1N1|NA
EPI_ISL_23858|2008.273|A/Santiago/5087/2008|A_/_H1N1|NA
EPI_ISL_23857|2008.060|A/Santiago/1412/2008|A_/_H1N1|NA
EPI_ISL_23856|2008.407|A/Brazil/529/2008|A_/_H1N1|NA
EPI_ISL_23855|2008.322|A/Brazil/2410/2008|A_/_H1N1|NA
EPI_ISL_23853|2008.429|A/Brazil/1059/2008|A_/_H1N1|NA
EPI_ISL_23852|2008.429|A/Brazil/1059/2008|A_/_H1N1|NA
EPI_ISL_23382|2007.770|A/Florida/04/2007|A_/_H3N2|NA
EPI_ISL_23344|2007.000|A/Brisbane/59/2007|A_/_H1N1|NA
EPI_ISL_22282|2007.559|A/Philippines/5321/2007|A_/_H3N2|NA
EPI_ISL_22281|2007.542|A/Philippines/5305/2007|A_/_H3N2|NA
EPI_ISL_23342|2007.674|A/Venezuela/9602/2007|A_/_H3N2|NA
EPI_ISL_23341|2007.614|A/Venezuela/8241/2007|A_/_H3N2|NA
EPI_ISL_22385|2007.795|A/Thailand/786/2007|A_/_H3N2|NA
EPI_ISL_22384|2007.797|A/Thailand/778/2007|A_/_H1N1|NA
EPI_ISL_22383|2007.825|A/Thailand/777/2007|A_/_H1N1|NA
EPI_ISL_22382|2007.773|A/Thailand/767/2007|A_/_H1N1|NA
EPI_ISL_22381|2007.748|A/Thailand/711/2007|A_/_H1N1|NA
EPI_ISL_22380|2007.699|A/Thailand/677/2007|A_/_H3N2|NA
EPI_ISL_22374|2007.712|A/Thailand/284/2007|A_/_H3N2|NA
EPI_ISL_22373|2007.718|A/Thailand/271/2007|A_/_H3N2|NA
EPI_ISL_22372|2007.885|A/Thailand/1577/2007|A_/_H1N1|NA
EPI_ISL_22369|2007.841|A/Taiwan/835/2007|A_/_H1N1|NA
EPI_ISL_22367|2007.800|A/Taiwan/825/2007|A_/_H3N2|NA
EPI_ISL_22366|2007.712|A/Taiwan/821/2007|A_/_H3N2|NA
EPI_ISL_22365|2007.786|A/Taiwan/820/2007|A_/_H1N1|NA
EPI_ISL_22364|2007.753|A/Taiwan/782/2007|A_/_H1N1|NA
EPI_ISL_22363|2007.753|A/Taiwan/760/2007|A_/_H3N2|NA
EPI_ISL_22362|2007.753|A/Taiwan/760/2007|A_/_H3N2|NA
EPI_ISL_22361|2007.742|A/Taiwan/707/2007|A_/_H3N2|NA
EPI_ISL_23333|2008.025|A/Korea/269/2008|A_/_H1N1|NA
EPI_ISL_22321|2007.874|A/Singapore/66/2007|A_/_H3N2|NA
EPI_ISL_22320|2007.830|A/Singapore/65/2007|A_/_H3N2|NA
EPI_ISL_22319|2007.600|A/Singapore/63/2007|A_/_H1N1|NA
EPI_ISL_23325|2008.115|A/Voronezh/26/2008|A_/_H1N1|NA
EPI_ISL_23323|2008.235|A/Tula/01/2008|A_/_H1N1|NA
EPI_ISL_23322|2008.284|A/St_Petersburg/85/2008|A_/_H1N1|NA
EPI_ISL_23321|2008.303|A/St._Petersburg/75/2008|A_/_H1N1|NA
EPI_ISL_23320|2008.284|A/St._Petersburg/62/2008|A_/_H1N1|NA
EPI_ISL_23319|2008.227|A/St._Petersburg/53/2008|A_/_H1N1|NA
EPI_ISL_23318|2008.117|A/St_Petersburg/16/2008|A_/_H1N1|NA
EPI_ISL_23317|2008.098|A/St_Petersburg/03/2008|A_/_H1N1|NA
EPI_ISL_23316|2008.057|A/St._Petersburg/01/2008|A_/_H1N1|NA
EPI_ISL_23315|2008.117|A/Novosibirsk/01/2008|A_/_H3N2|NA
EPI_ISL_23314|2008.098|A/Moscow/04/2008|A_/_H1N1|NA
EPI_ISL_23313|2008.303|A/Kursk/01/2008|A_/_H1N1|NA
EPI_ISL_23312|2008.303|A/Khabarovsk/41/2008|A_/_H3N2|NA
EPI_ISL_23311|2008.303|A/Khabarovsk/10/2008|A_/_H3N2|NA
EPI_ISL_23310|2008.117|A/Kaliningrad/11/2008|A_/_H1N1|NA
EPI_ISL_23309|2008.117|A/Kaliningrad/07/2008|A_/_H1N1|NA
EPI_ISL_23305|2008.038|A/Iasi/145/2008|A_/_H1N1|NA
EPI_ISL_23304|2008.038|A/Iasi/144/2008|A_/_H1N1|NA
EPI_ISL_23303|2008.025|A/Constanta/114/2008|A_/_H1N1|NA
EPI_ISL_23302|2008.036|A/Bucuresti/136/2008|A_/_H1N1|NA
EPI_ISL_23301|2008.036|A/Bucuresti/134/2008|A_/_H1N1|NA
EPI_ISL_23300|2007.000|A/Brisbane/10/2007_X-171|A_/_H3N2|NA
EPI_ISL_23300|2007.000|A/Brisbane/10/2007_X-171|A_/_H3N2|NA
EPI_ISL_23300|2007.000|A/Brisbane/10/2007_X-171|A_/_H3N2|NA
EPI_ISL_23300|2007.000|A/Brisbane/10/2007_X-171|A_/_H3N2|NA
EPI_ISL_23300|2007.000|A/Brisbane/10/2007_X-171|A_/_H3N2|NA
EPI_ISL_22286|2007.890|A/Qatar/1124/2007|A_/_H1N1|NA
EPI_ISL_22285|2007.888|A/Qatar/1123/2007|A_/_H1N1|NA
EPI_ISL_22280|2007.674|A/Philippines/1646/2007|A_/_H3N2|NA
EPI_ISL_22279|2007.641|A/Philippines/1619/2007|A_/_H1N1|NA
EPI_ISL_23298|2007.945|A/Norway/1747/07|A_/_H1N1|NA
EPI_ISL_23297|2007.447|A/Managua/68.01/2007|A_/_H3N2|NA
EPI_ISL_23296|2007.000|A/Managua/4130.01/2007|A_/_H3N2|NA
EPI_ISL_23295|2007.433|A/Managua/3012.01/2007|A_/_H3N2|NA
EPI_ISL_23293|2007.000|A/Managua/2760.01/2007|A_/_H3N2|NA
EPI_ISL_22223|2007.496|A/Nepal/4715/2007|A_/_H1N1|NA
EPI_ISL_22222|2007.496|A/Nepal/4715/2007|A_/_H1N1|NA
EPI_ISL_22221|2007.496|A/Nepal/4606/2007|A_/_H1N1|NA
EPI_ISL_23289|2008.117|A/Montserrat/1448/2008|A_/_H1N1|NA
EPI_ISL_23288|2008.117|A/Montserrat/1447/2008|A_/_H1N1|NA
EPI_ISL_23284|2008.060|A/Ulaanbaatar/0607/2008|A_/_H1N1|NA
EPI_ISL_23283|2008.057|A/Ulaanbaatar/0598/2008|A_/_H3N2|NA
EPI_ISL_23282|2008.055|A/Sainshand/0643/2008|A_/_H3N2|NA
EPI_ISL_23281|2008.044|A/Mexico/499/2008|A_/_H3N2|NA
EPI_ISL_22197|2007.849|A/Mexico/3963/2007|A_/_H1N1|NA
EPI_ISL_22196|2007.844|A/Mexico/3919/2007|A_/_H1N1|NA
EPI_ISL_22186|2007.107|A/Martinique/12/2007|A_/_H3N2|NA
EPI_ISL_22178|2007.655|A/Malaysia/1199/2007|A_/_H3N2|NA
EPI_ISL_23278|2007.468|A/Uruguay/716/2007_NYMC_X-175B|A_/_H3N2|NA
EPI_ISL_23276|2007.468|A/Uruguay/716/2007_X-175A|A_/_H3N2|NA
EPI_ISL_23274|2007.468|A/Uruguay/716/2007_X-175|A_/_H3N2|NA
EPI_ISL_23270|2008.085|A/Kuwait/1148/2008|A_/_H3N2|NA
EPI_ISL_23269|2008.068|A/Kuwait/1070/2008|A_/_H1N1|NA
EPI_ISL_22149|2007.805|A/Korea/6612/2007|A_/_H1N1|NA
EPI_ISL_21970|2007.921|A/Gyeongnam/4517/2007|A_/_H1N1|NA
EPI_ISL_21969|2007.921|A/Gyeongnam/4516/2007|A_/_H1N1|NA
EPI_ISL_21968|2007.882|A/Gyeongnam/4506/2007|A_/_H3N2|NA
EPI_ISL_21967|2007.874|A/Gyeongnam/4504/2007|A_/_H1N1|NA
EPI_ISL_22140|2007.847|A/Kenya/94/2007|A_/_H1N1|NA
EPI_ISL_23268|2008.000|A/Kenya/459/2008|A_/_H1N1|NA
EPI_ISL_22138|2007.729|A/Kenya/343/2007|A_/_H1N1|NA
EPI_ISL_22137|2007.715|A/Kenya/331/2007|A_/_H1N1|NA
EPI_ISL_22136|2007.633|A/Kenya/242/2007|A_/_H3N2|NA
EPI_ISL_22135|2007.849|A/Kenya/100/2007|A_/_H1N1|NA
EPI_ISL_23267|2008.074|A/Japan/765/2008|A_/_H3N2|NA
EPI_ISL_23266|2008.060|A/Japan/763/2008|A_/_H1N1|NA
EPI_ISL_23265|2008.025|A/Iraq/566/2008|A_/_H1N1|NA
EPI_ISL_21978|2007.775|A/Honduras/6453/2007|A_/_H3N2|NA
EPI_ISL_21977|2007.827|A/Honduras/643/2007|A_/_H1N1|NA
EPI_ISL_21976|2007.759|A/Honduras/6374/2007|A_/_H3N2|NA
EPI_ISL_21975|2007.819|A/Honduras/602/2007|A_/_H3N2|NA
EPI_ISL_21973|2007.649|A/Honduras/5560/2007|A_/_H3N2|NA
EPI_ISL_21959|2007.627|A/Guatemala/7562/2007|A_/_H3N2|NA
EPI_ISL_21954|2007.827|A/Guam/6733/2007|A_/_H1N1|NA
EPI_ISL_21953|2007.825|A/Guam/6729/2007|A_/_H1N1|NA
EPI_ISL_21952|2007.797|A/Guam/6721/2007|A_/_H1N1|NA
EPI_ISL_21951|2007.805|A/Guam/6719/2007|A_/_H1N1|NA
EPI_ISL_21950|2007.797|A/Guam/6572/2007|A_/_H1N1|NA
EPI_ISL_21949|2007.797|A/Guam/6570/2007|A_/_H1N1|NA
EPI_ISL_21948|2007.775|A/Guam/6496/2007|A_/_H1N1|NA
EPI_ISL_21947|2007.781|A/Guam/6495/2007|A_/_H1N1|NA
EPI_ISL_21946|2007.781|A/Guam/6495/2007|A_/_H1N1|NA
EPI_ISL_21966|2007.499|A/Guyane/32/2007|A_/_H3N2|NA
EPI_ISL_21965|2007.482|A/Guyane/31/2007|A_/_H1N1|NA
EPI_ISL_21964|2007.356|A/Guyane/25/2007|A_/_H3N2|NA
EPI_ISL_21962|2007.184|A/Guyane/13/2007|A_/_H3N2|NA
EPI_ISL_22399|2007.907|A/Toulouse/1401/2007|A_/_H1N1|NA
EPI_ISL_22172|2007.959|A/Lyon/1388/2007|A_/_H1N1|NA
EPI_ISL_22171|2007.951|A/Lyon/1350/2007|A_/_H1N1|NA
EPI_ISL_22170|2007.942|A/Lyon/1337/2007|A_/_H1N1|NA
EPI_ISL_22169|2007.921|A/Lyon/1249/2007|A_/_H1N1|NA
EPI_ISL_21933|2007.710|A/El_Salvador/610/2007|A_/_H1N1|NA
EPI_ISL_21932|2007.690|A/El_Salvador/600/2007|A_/_H1N1|NA
EPI_ISL_21931|2007.679|A/El_Salvador/590/2007|A_/_H3N2|NA
EPI_ISL_21930|2007.671|A/El_Salvador/582/2007|A_/_H1N1|NA
EPI_ISL_21929|2007.671|A/El_Salvador/579/2007|A_/_H3N2|NA
EPI_ISL_21916|2007.986|A/Egypt/1004/2007|A_/_H1N1|NA
EPI_ISL_21915|2007.942|A/Egypt/0914/2007|A_/_H1N1|NA
EPI_ISL_21906|2007.395|A/Costa_Rica/4082/2007|A_/_H3N2|NA
EPI_ISL_23236|2008.033|A/Xinjing/Tulufan540/2008|A_/_H3N2|NA
EPI_ISL_23235|2008.016|A/Tianjin/Nankai110/2008|A_/_H3N2|NA
EPI_ISL_23234|2008.074|A/Tianjin/Hongqiao115/2008|A_/_H1N1|NA
EPI_ISL_23233|2008.014|A/Tianjin/Hedong112/2008|A_/_H3N2|NA
EPI_ISL_23232|2008.052|A/Sichuan/Qingyang146/2008|A_/_H1N1|NA
EPI_ISL_23231|2007.827|A/Liaoninghuanggu1183/2007|A_/_H1N1|NA
EPI_ISL_22124|2007.764|A/Jilin/Chaoyang1124/2007|A_/_H3N2|NA
EPI_ISL_23229|2008.038|A/Jiangsu/Beitang18/2008|A_/_H3N2|NA
EPI_ISL_22064|2007.540|A/Hunan/Furong1221/2007|A_/_H3N2|NA
EPI_ISL_22063|2007.540|A/Hunan/Furong1217/2007|A_/_H3N2|NA
EPI_ISL_23227|2008.066|A/Hong_Kong/97/2008|A_/_H3N2|NA
EPI_ISL_23226|2008.060|A/Hong_Kong/71/2008|A_/_H3N2|NA
EPI_ISL_23225|2008.189|A/Hong_Kong/690/2008|A_/_H1N1|NA
EPI_ISL_23224|2008.049|A/Hong_Kong/52/2008|A_/_H3N2|NA
EPI_ISL_23223|2007.978|A/Hong_Kong/4766/2007|A_/_H1N1|NA
EPI_ISL_22037|2007.959|A/Hong_Kong/4760/2007|A_/_H1N1|NA
EPI_ISL_23222|2007.901|A/Hong_Kong/4758/07|A_/_H3N2|NA
EPI_ISL_22034|2007.718|A/Hong_Kong/4703/2007|A_/_H1N1|NA
EPI_ISL_22035|2007.718|A/Hong_Kong/4703/2007|A_/_H1N1|NA
EPI_ISL_23219|2008.150|A/Hong_Kong/393/2008|A_/_H3N2|NA
EPI_ISL_23218|2008.038|A/Hong_Kong/39/2008|A_/_H3N2|NA
EPI_ISL_23217|2008.038|A/Hong_Kong/36/2008|A_/_H1N1|NA
EPI_ISL_23216|2008.022|A/Hong_Kong/23/2008|A_/_H3N2|NA
EPI_ISL_23215|2008.107|A/Hong_Kong/184/2008|A_/_H3N2|NA
EPI_ISL_23214|2008.107|A/Hong_Kong/179/2008|A_/_H1N1|NA
EPI_ISL_23213|2008.107|A/Hong_Kong/175/2008|A_/_H1N1|NA
EPI_ISL_23212|2008.107|A/Hong_Kong/173/2008|A_/_H3N2|NA
EPI_ISL_23211|2008.098|A/Hong_Kong/161/2008|A_/_H3N2|NA
EPI_ISL_23210|2008.096|A/Hong_Kong/156/2008|A_/_H3N2|NA
EPI_ISL_23209|2008.074|A/Hong_Kong/105/2008|A_/_H3N2|NA
EPI_ISL_21935|2007.564|A/Fujian/Gulou1713/2007|A_/_H3N2|NA
EPI_ISL_22256|2007.995|A/Ontario/RV0131/2007|A_/_H1N1|NA
EPI_ISL_23208|2008.000|A/Ontario/RV0119/2008|A_/_H1N1|NA
EPI_ISL_21859|2007.918|A/British_Columbia/RV1585/2007|A_/_H1N1|NA
EPI_ISL_21858|2007.737|A/British_Columbia/1287/2007|A_/_H3N2|NA
EPI_ISL_21870|2007.652|A/Cambodia/502/2007|A_/_H1N1|NA
EPI_ISL_21869|2007.636|A/Cambodia/365/2007|A_/_H1N1|NA
EPI_ISL_21868|2007.619|A/Cambodia/0384/2007|A_/_H3N2|NA
EPI_ISL_21867|2007.605|A/Cambodia/0374/2007|A_/_H1N1|NA
EPI_ISL_21866|2007.603|A/Cambodia/0371/2007|A_/_H1N1|NA
EPI_ISL_21865|2007.603|A/Cambodia/0371/2007|A_/_H1N1|NA
EPI_ISL_21864|2007.600|A/Cambodia/0356/2007|A_/_H3N2|NA
EPI_ISL_21863|2007.586|A/Cambodia/0344/2007|A_/_H3N2|NA
EPI_ISL_21862|2007.556|A/Cambodia/0266/2007|A_/_H3N2|NA
EPI_ISL_23204|2008.246|A/Brazil/1633/2008|A_/_H1N1|NA
EPI_ISL_23203|2008.246|A/Brazil/1623/2008|A_/_H3N2|NA
EPI_ISL_23202|2008.238|A/Brazil/1619/2008|A_/_H3N2|NA
EPI_ISL_23201|2008.189|A/Brazil/1067/2008|A_/_H1N1|NA
EPI_ISL_23197|2008.148|A/Brisbane/10/2008|A_/_H3N2|NA
EPI_ISL_23194|2007.000|A/Brisbane/10/2007|A_/_H3N2|NA
EPI_ISL_23193|2008.038|A/Brisbane/02/2008|A_/_H3N2|NA
EPI_ISL_21784|2007.444|A/Argentina/449/2007|A_/_H3N2|NA
EPI_ISL_21783|2007.444|A/Argentina/445/2007|A_/_H3N2|NA
EPI_ISL_21781|2007.447|A/Argentina/389/2007|A_/_H3N2|NA
EPI_ISL_22907|2007.496_(Day_unknown)|A/duck/Vietnam/NCVD-82/2007|A_/_H5N1|NA
EPI_ISL_22906|2007.496_(Day_unknown)|A/duck/Vietnam/NCVD-81/2007|A_/_H5N1|NA
EPI_ISL_22905|2007.496_(Day_unknown)|A/duck/Vietnam/NCVD-76/2007|A_/_H5N1|NA
EPI_ISL_22904|2007.496_(Day_unknown)|A/chicken/Vietnam/NCVD-74/2007|A_/_H5N1|NA
EPI_ISL_22903|2007.496_(Day_unknown)|A/duck/Vietnam/NCVD-71/2007|A_/_H5N1|NA
EPI_ISL_22902|2007.496_(Day_unknown)|A/duck/Vietnam/NCVD-70/2007|A_/_H5N1|NA
EPI_ISL_22901|2007.496_(Day_unknown)|A/duck/Vietnam/NCVD-68/2007|A_/_H5N1|NA
EPI_ISL_22900|2007.496_(Day_unknown)|A/duck/Vietnam/NCVD-65/2007|A_/_H5N1|NA
EPI_ISL_22899|2007.496_(Day_unknown)|A/duck/Vietnam/NCVD-64/2007|A_/_H5N1|NA
EPI_ISL_22898|2007.496_(Day_unknown)|A/duck/Vietnam/NCVD-63/2007|A_/_H5N1|NA
EPI_ISL_22897|2007.496_(Day_unknown)|A/duck/Vietnam/NCVD-62/2007|A_/_H5N1|NA
EPI_ISL_22896|2007.496_(Day_unknown)|A/duck/Vietnam/NCVD-61/2007|A_/_H5N1|NA
EPI_ISL_22895|2007.496_(Day_unknown)|A/duck/Vietnam/NCVD-60/2007|A_/_H5N1|NA
EPI_ISL_22894|2007.496_(Day_unknown)|A/duck/Vietnam/NCVD-59/2007|A_/_H5N1|NA
EPI_ISL_22893|2007.496_(Day_unknown)|A/duck/Vietnam/NCVD-58/2007|A_/_H5N1|NA
EPI_ISL_22892|2007.496_(Day_unknown)|A/duck/Vietnam/NCVD-57/2007|A_/_H5N1|NA
EPI_ISL_22891|2007.496_(Day_unknown)|A/duck/Vietnam/NCVD-56/2007|A_/_H5N1|NA
EPI_ISL_22890|2007.496_(Day_unknown)|A/duck/Vietnam/NCVD-55/2007|A_/_H5N1|NA
EPI_ISL_22889|2007.496_(Day_unknown)|A/duck/Vietnam/NCVD-54/2007|A_/_H5N1|NA
EPI_ISL_22888|2007.496_(Day_unknown)|A/duck/Vietnam/NCVD-53/2007|A_/_H5N1|NA
EPI_ISL_22887|2007.496_(Day_unknown)|A/duck/Vietnam/NCVD-50/2007|A_/_H5N1|NA
EPI_ISL_22886|2007.496_(Day_unknown)|A/duck/Vietnam/NCVD-49/2007|A_/_H5N1|NA
EPI_ISL_22885|2007.496_(Day_unknown)|A/duck/Vietnam/NCVD-48/2007|A_/_H5N1|NA
EPI_ISL_22790|2008.238|A/South_Carolina/01/2008|A_/_H1N1|NA
EPI_ISL_22789|2008.131|A/New_Jersey/13/2008|A_/_H1N1|NA
EPI_ISL_22788|2008.027|A/Florida/06/2008|A_/_H1N1|NA
EPI_ISL_15573|2007.942|A/Texas/78/2007|A_/_H1N1|NA
EPI_ISL_15493|2007.923|A/Alaska/13/2007|A_/_H1N1|NA
EPI_ISL_15445|2007.866|A/Pennsylvania/10/2007|A_/_H1N1|NA
EPI_ISL_15443|2007.756|A/Washington/27/2007|A_/_H1N1|NA
EPI_ISL_22783|2008.303|A/New_York/09/2008|A_/_H3N2|NA
EPI_ISL_22782|2008.213|A/Minnesota/07/2008|A_/_H3N2|NA
EPI_ISL_22781|2008.197|A/Minnesota/06/2008|A_/_H3N2|NA
EPI_ISL_22780|2008.191|A/Oregon/01/2008|A_/_H3N2|NA
EPI_ISL_22779|2008.219|A/South_Carolina/03/2008|A_/_H3N2|NA
EPI_ISL_22778|2008.219|A/Illinois/09/2008|A_/_H3N2|NA
EPI_ISL_22777|2008.085|A/Vermont/02/2008|A_/_H3N2|NA
EPI_ISL_22776|2008.257|A/New_Jersey/14/2008|A_/_H3N2|NA
EPI_ISL_22775|2008.197|A/Washington/04/2008|A_/_H3N2|NA
EPI_ISL_22774|2008.219|A/Tennessee/04/2008|A_/_H3N2|NA
EPI_ISL_22773|2008.199|A/New_Jersey/15/2008|A_/_H3N2|NA
EPI_ISL_22772|2008.169|A/Washington/03/2008|A_/_H3N2|NA
EPI_ISL_22771|2008.167|A/Arkansas/05/2008|A_/_H3N2|NA
EPI_ISL_22770|2008.117|A/New_York/08/2008|A_/_H3N2|NA
EPI_ISL_22769|2008.063|A/New_York/07/2008|A_/_H3N2|NA
EPI_ISL_22768|2008.137|A/Indiana/05/2008|A_/_H3N2|NA
EPI_ISL_22766|2008.093|A/Memphis/28/2008|A_/_H3N2|NA
EPI_ISL_22765|2008.096|A/Florida/10/2008|A_/_H3N2|NA
EPI_ISL_22764|2008.014|A/Minnesota/05/2008|A_/_H3N2|NA
EPI_ISL_22763|2008.025|A/Louisiana/06/2008|A_/_H3N2|NA
EPI_ISL_20577|2007.000|A/Brazil/80/2007|A_/_H3N2|NA
EPI_ISL_20362|2007.066|A/Canada/309/2007|A_/_H3N2|NA
EPI_ISL_20356|2007.077|A/Canada/270/2007|A_/_H3N2|NA
EPI_ISL_20360|2007.077|A/Canada/281/2007|A_/_H3N2|NA
EPI_ISL_20354|2007.066|A/Canada/267/2007|A_/_H3N2|NA
EPI_ISL_19048|2007.000|A/Uruguay/716/2007|A_/_H3N2|NA
EPI_ISL_19048|2007.000|A/Uruguay/716/2007|A_/_H3N2|NA
EPI_ISL_19048|2007.000|A/Uruguay/716/2007|A_/_H3N2|NA
EPI_ISL_22399|2007.907|A/Toulouse/1401/2007|A_/_H1N1|NA
EPI_ISL_22385|2007.795|A/Thailand/786/2007|A_/_H3N2|NA
EPI_ISL_22384|2007.797|A/Thailand/778/2007|A_/_H1N1|NA
EPI_ISL_22383|2007.825|A/Thailand/777/2007|A_/_H1N1|NA
EPI_ISL_22382|2007.773|A/Thailand/767/2007|A_/_H1N1|NA
EPI_ISL_22381|2007.748|A/Thailand/711/2007|A_/_H1N1|NA
EPI_ISL_22380|2007.699|A/Thailand/677/2007|A_/_H3N2|NA
EPI_ISL_22374|2007.712|A/Thailand/284/2007|A_/_H3N2|NA
EPI_ISL_22373|2007.718|A/Thailand/271/2007|A_/_H3N2|NA
EPI_ISL_22372|2007.885|A/Thailand/1577/2007|A_/_H1N1|NA
EPI_ISL_22369|2007.841|A/Taiwan/835/2007|A_/_H1N1|NA
EPI_ISL_22367|2007.800|A/Taiwan/825/2007|A_/_H3N2|NA
EPI_ISL_22366|2007.712|A/Taiwan/821/2007|A_/_H3N2|NA
EPI_ISL_22365|2007.786|A/Taiwan/820/2007|A_/_H1N1|NA
EPI_ISL_22364|2007.753|A/Taiwan/782/2007|A_/_H1N1|NA
EPI_ISL_22363|2007.753|A/Taiwan/760/2007|A_/_H3N2|NA
EPI_ISL_22362|2007.753|A/Taiwan/760/2007|A_/_H3N2|NA
EPI_ISL_22361|2007.742|A/Taiwan/707/2007|A_/_H3N2|NA
EPI_ISL_22321|2007.874|A/Singapore/66/2007|A_/_H3N2|NA
EPI_ISL_22320|2007.830|A/Singapore/65/2007|A_/_H3N2|NA
EPI_ISL_22319|2007.600|A/Singapore/63/2007|A_/_H1N1|NA
EPI_ISL_22286|2007.890|A/Qatar/1124/2007|A_/_H1N1|NA
EPI_ISL_22285|2007.888|A/Qatar/1123/2007|A_/_H1N1|NA
EPI_ISL_22282|2007.559|A/Philippines/5321/2007|A_/_H3N2|NA
EPI_ISL_22281|2007.542|A/Philippines/5305/2007|A_/_H3N2|NA
EPI_ISL_22280|2007.674|A/Philippines/1646/2007|A_/_H3N2|NA
EPI_ISL_22279|2007.641|A/Philippines/1619/2007|A_/_H1N1|NA
EPI_ISL_22256|2007.995|A/Ontario/RV0131/2007|A_/_H1N1|NA
EPI_ISL_22247|2007.945|A/Norway/1747/2007|A_/_H1N1|NA
EPI_ISL_22223|2007.496|A/Nepal/4715/2007|A_/_H1N1|NA
EPI_ISL_22222|2007.496|A/Nepal/4715/2007|A_/_H1N1|NA
EPI_ISL_22221|2007.496|A/Nepal/4606/2007|A_/_H1N1|NA
EPI_ISL_22197|2007.849|A/Mexico/3963/2007|A_/_H1N1|NA
EPI_ISL_22196|2007.844|A/Mexico/3919/2007|A_/_H1N1|NA
EPI_ISL_22186|2007.107|A/Martinique/12/2007|A_/_H3N2|NA
EPI_ISL_22185|2007.000|A/Managua/68_01/2007|A_/_H3N2|NA
EPI_ISL_22184|2007.000|A/Managua/4130_01/2007|A_/_H3N2|NA
EPI_ISL_22183|2007.000|A/Managua/3012_01/2007|A_/_H3N2|NA
EPI_ISL_22180|2007.000|A/Managua/2760_01/2007|A_/_H3N2|NA
EPI_ISL_22178|2007.655|A/Malaysia/1199/2007|A_/_H3N2|NA
EPI_ISL_22172|2007.959|A/Lyon/1388/2007|A_/_H1N1|NA
EPI_ISL_22171|2007.951|A/Lyon/1350/2007|A_/_H1N1|NA
EPI_ISL_22170|2007.942|A/Lyon/1337/2007|A_/_H1N1|NA
EPI_ISL_22169|2007.921|A/Lyon/1249/2007|A_/_H1N1|NA
EPI_ISL_22166|2007.827|A/Liaoninghuanggu1183/2007|A_/_H1N1|NA
EPI_ISL_22149|2007.805|A/Korea/6612/2007|A_/_H1N1|NA
EPI_ISL_22140|2007.847|A/Kenya/94/2007|A_/_H1N1|NA
EPI_ISL_22138|2007.729|A/Kenya/343/2007|A_/_H1N1|NA
EPI_ISL_22137|2007.715|A/Kenya/331/2007|A_/_H1N1|NA
EPI_ISL_22136|2007.633|A/Kenya/242/2007|A_/_H3N2|NA
EPI_ISL_22135|2007.849|A/Kenya/100/2007|A_/_H1N1|NA
EPI_ISL_22124|2007.764|A/Jilin/Chaoyang1124/2007|A_/_H3N2|NA
EPI_ISL_22064|2007.540|A/Hunan/Furong1221/2007|A_/_H3N2|NA
EPI_ISL_22063|2007.540|A/Hunan/Furong1217/2007|A_/_H3N2|NA
EPI_ISL_22037|2007.959|A/Hong_Kong/4760/2007|A_/_H1N1|NA
EPI_ISL_22036|2007.901|A/Hong_Kong/4758/2007|A_/_H3N2|NA
EPI_ISL_22035|2007.718|A/Hong_Kong/4703/2007|A_/_H1N1|NA
EPI_ISL_22034|2007.718|A/Hong_Kong/4703/2007|A_/_H1N1|NA
EPI_ISL_21978|2007.775|A/Honduras/6453/2007|A_/_H3N2|NA
EPI_ISL_21977|2007.827|A/Honduras/643/2007|A_/_H1N1|NA
EPI_ISL_21976|2007.759|A/Honduras/6374/2007|A_/_H3N2|NA
EPI_ISL_21975|2007.819|A/Honduras/602/2007|A_/_H3N2|NA
EPI_ISL_21973|2007.649|A/Honduras/5560/2007|A_/_H3N2|NA
EPI_ISL_21970|2007.921|A/Gyeongnam/4517/2007|A_/_H1N1|NA
EPI_ISL_21969|2007.921|A/Gyeongnam/4516/2007|A_/_H1N1|NA
EPI_ISL_21968|2007.882|A/Gyeongnam/4506/2007|A_/_H3N2|NA
EPI_ISL_21967|2007.874|A/Gyeongnam/4504/2007|A_/_H1N1|NA
EPI_ISL_21966|2007.499|A/Guyane/32/2007|A_/_H3N2|NA
EPI_ISL_21965|2007.482|A/Guyane/31/2007|A_/_H1N1|NA
EPI_ISL_21964|2007.356|A/Guyane/25/2007|A_/_H3N2|NA
EPI_ISL_21962|2007.184|A/Guyane/13/2007|A_/_H3N2|NA
EPI_ISL_21959|2007.627|A/Guatemala/7562/2007|A_/_H3N2|NA
EPI_ISL_21954|2007.827|A/Guam/6733/2007|A_/_H1N1|NA
EPI_ISL_21952|2007.797|A/Guam/6721/2007|A_/_H1N1|NA
EPI_ISL_21951|2007.805|A/Guam/6719/2007|A_/_H1N1|NA
EPI_ISL_21950|2007.797|A/Guam/6572/2007|A_/_H1N1|NA
EPI_ISL_21949|2007.797|A/Guam/6570/2007|A_/_H1N1|NA
EPI_ISL_21948|2007.775|A/Guam/6496/2007|A_/_H1N1|NA
EPI_ISL_21947|2007.781|A/Guam/6495/2007|A_/_H1N1|NA
EPI_ISL_21946|2007.781|A/Guam/6495/2007|A_/_H1N1|NA
EPI_ISL_21935|2007.564|A/Fujian/Gulou1713/2007|A_/_H3N2|NA
EPI_ISL_21933|2007.710|A/El_Salvador/610/2007|A_/_H1N1|NA
EPI_ISL_21932|2007.690|A/El_Salvador/600/2007|A_/_H1N1|NA
EPI_ISL_21931|2007.679|A/El_Salvador/590/2007|A_/_H3N2|NA
EPI_ISL_21930|2007.671|A/El_Salvador/582/2007|A_/_H1N1|NA
EPI_ISL_21929|2007.671|A/El_Salvador/579/2007|A_/_H3N2|NA
EPI_ISL_21906|2007.395|A/Costa_Rica/4082/2007|A_/_H3N2|NA
EPI_ISL_21870|2007.652|A/Cambodia/502/2007|A_/_H1N1|NA
EPI_ISL_21869|2007.636|A/Cambodia/365/2007|A_/_H1N1|NA
EPI_ISL_21868|2007.619|A/Cambodia/0384/2007|A_/_H3N2|NA
EPI_ISL_21867|2007.605|A/Cambodia/0374/2007|A_/_H1N1|NA
EPI_ISL_21866|2007.603|A/Cambodia/0371/2007|A_/_H1N1|NA
EPI_ISL_21865|2007.603|A/Cambodia/0371/2007|A_/_H1N1|NA
EPI_ISL_21864|2007.600|A/Cambodia/0356/2007|A_/_H3N2|NA
EPI_ISL_21863|2007.586|A/Cambodia/0344/2007|A_/_H3N2|NA
EPI_ISL_21862|2007.556|A/Cambodia/0266/2007|A_/_H3N2|NA
EPI_ISL_21859|2007.918|A/British_Columbia/RV1585/2007|A_/_H1N1|NA
EPI_ISL_21858|2007.737|A/British_Columbia/1287/2007|A_/_H3N2|NA
EPI_ISL_21856|2007.000|A/Brisbane/10/2007|A_/_H3N2|NA
EPI_ISL_21856|2007.000|A/Brisbane/10/2007|A_/_H3N2|NA
EPI_ISL_21855|2007.000|A/Brisbane/10/2007|A_/_H3N2|NA
EPI_ISL_21784|2007.444|A/Argentina/449/2007|A_/_H3N2|NA
EPI_ISL_21783|2007.444|A/Argentina/445/2007|A_/_H3N2|NA
EPI_ISL_21781|2007.447|A/Argentina/389/2007|A_/_H3N2|NA
EPI_ISL_20796|2008.197|A/Ohio/02/2008|A_/_H1N1|NA
EPI_ISL_20795|2008.131|A/Vermont/01/2008|A_/_H1N1|NA
EPI_ISL_20794|2008.199|A/Tennessee/03/2008|A_/_H1N1|NA
EPI_ISL_20793|2008.096|A/New_York/05/2008|A_/_H1N1|NA
EPI_ISL_20792|2008.038|A/Minnesota/01/2008|A_/_H1N1|NA
EPI_ISL_21336|2008.063|A/Mississippi/06/2008|A_/_H1N1|NA
EPI_ISL_20791|2008.044|A/Hawaii/02/2008|A_/_H1N1|NA
EPI_ISL_20790|2008.000|A/Hawaii/01/2008|A_/_H1N1|NA
EPI_ISL_20789|2008.224|A/Iowa/02/2008|A_/_H3N2|NA
EPI_ISL_20788|2008.219|A/Iowa/01/2008|A_/_H3N2|NA
EPI_ISL_20787|2008.213|A/Texas/06/2008|A_/_H3N2|NA
EPI_ISL_20786|2008.063|A/Nebraska/03/2008|A_/_H3N2|NA
EPI_ISL_20785|2008.112|A/North_Carolina/01/2008|A_/_H3N2|NA
EPI_ISL_20784|2008.117|A/New_York/06/2008|A_/_H3N2|NA
EPI_ISL_20783|2008.000|A/Ohio/01/2008|A_/_H3N2|NA
EPI_ISL_20782|2008.030|A/Louisiana/05/2008|A_/_H3N2|NA
EPI_ISL_20781|2008.033|A/Louisiana/04/2008|A_/_H3N2|NA
EPI_ISL_20752|2007.433|A/Hong_Kong/2657/2007|A_/_H3N2|NA
EPI_ISL_20751|2007.403|A/Hong_Kong/2571/2007|A_/_H3N2|NA
EPI_ISL_20750|2007.425|A/Hong_Kong/2613/2007|A_/_H1N1|NA
EPI_ISL_20749|2007.326|A/Hong_Kong/2387/2007|A_/_H1N1|NA
EPI_ISL_20745|2007.211|A/Taiwan/378/2007|A_/_H1N1|NA
EPI_ISL_20744|2007.208|A/Taiwan/308/2007|A_/_H1N1|NA
EPI_ISL_20743|2007.132|A/Taiwan/307/2007|A_/_H1N1|NA
EPI_ISL_20702|2007.633|A/El_Salvador/515/2007|A_/_H1N1|NA
EPI_ISL_20701|2007.619|A/El_Salvador/507/2007|A_/_H3N2|NA
EPI_ISL_20700|2007.603|A/El_Salvador/428/2007|A_/_H3N2|NA
EPI_ISL_20693|2007.000|A/Brisbane/10/2007_IVR-147|A_/_H3N2|NA
EPI_ISL_20691|2007.386|A/Panama/0475/2007|A_/_H3N2|NA
EPI_ISL_20690|2007.277|A/Jeonbuk/2641/2007|A_/_H1N1|NA
EPI_ISL_20689|2007.326|A/Incheon/2596/2007|A_/_H1N1|NA
EPI_ISL_20687|2007.332|A/Incheon/2583/2007|A_/_H1N1|NA
EPI_ISL_20686|2007.348|A/Chungnam/2463/2007|A_/_H1N1|NA
EPI_ISL_20684|2007.351|A/Peru/8307/2007|A_/_H3N2|NA
EPI_ISL_20677|2007.518|A/Santiago/10086/2007|A_/_H3N2|NA
EPI_ISL_20673|2007.000|A/Guatemala/405/2007|A_/_H1N1|NA
EPI_ISL_20671|2007.551|A/Johannesburg/141/2007|A_/_H1N1|NA
EPI_ISL_20670|2007.364|A/Mexico/2335/2007|A_/_H1N1|NA
EPI_ISL_20668|2007.334|A/Mexico/2222/2007|A_/_H3N2|NA
EPI_ISL_20667|2007.238|A/Mexico/1835/2007|A_/_H1N1|NA
EPI_ISL_20666|2007.145|A/Mexico/981/2007|A_/_H1N1|NA
EPI_ISL_20665|2007.153|A/Mexico/936/2007|A_/_H1N1|NA
EPI_ISL_20662|2007.299|A/Hunan/Yuetang35/2007|A_/_H3N2|NA
EPI_ISL_20657|2007.274|A/Neimenggu/Tumoteyouqi/311/2007|A_/_H1N1|NA
EPI_ISL_20656|2007.255|A/Neimenggu/Tumoteyouqi/33/2007|A_/_H1N1|NA
EPI_ISL_20654|2007.000|A/Brisbane/10/2007|A_/_H3N2|NA
EPI_ISL_20653|2007.047|A/Brisbane/04/2007|A_/_H3N2|NA
EPI_ISL_20638|2007.452|A/Uruguay/0723/2007|A_/_H3N2|NA
EPI_ISL_20636|2007.433|A/Uruguay/0710/2007|A_/_H3N2|NA
EPI_ISL_20635|2007.405|A/Uruguay/0707/2007|A_/_H3N2|NA
EPI_ISL_20634|2007.000|A/Kenya/2444/2007|A_/_H3N2|NA
EPI_ISL_23706|2007.940|A/YOKOSUKA/34/2007|A_/_H1N1|NA
EPI_ISL_23705|2008.158|A/YOKOHAMA/86/2008|A_/_H3N2|NA
EPI_ISL_23704|2007.792|A/YOKOHAMA/74/2007|A_/_H1N1|NA
EPI_ISL_23703|2008.150|A/YOKOHAMA/71/2008|A_/_H1N1|NA
EPI_ISL_23702|2008.014|A/YOKOHAMA/5/2008|A_/_H1N1|NA
EPI_ISL_23701|2008.112|A/YOKOHAMA/46/2008|A_/_H3N2|NA
EPI_ISL_23700|2008.052|A/YOKOHAMA/32/2008|A_/_H3N2|NA
EPI_ISL_23699|2008.052|A/YOKOHAMA/15/2008|A_/_H1N1|NA
EPI_ISL_23698|2007.904|A/YAMANASHI/183/2007|A_/_H3N2|NA
EPI_ISL_23697|2007.978|A/YAMAGUCHI/92/2007|A_/_H1N1|NA
EPI_ISL_23696|2007.940|A/YAMAGUCHI/83/2007|A_/_H3N2|NA
EPI_ISL_23695|2007.929|A/YAMAGUCHI/73/2007|A_/_H3N2|NA
EPI_ISL_23694|2008.049|A/YAMAGUCHI/7/2008|A_/_H1N1|NA
EPI_ISL_23693|2008.128|A/YAMAGUCHI/22/2008|A_/_H1N1|NA
EPI_ISL_23692|2008.112|A/YAMAGUCHI/20/2008|A_/_H1N1|NA
EPI_ISL_23691|2008.055|A/YAMAGUCHI/11/2008|A_/_H1N1|NA
EPI_ISL_23690|2008.036|A/YAMAGATA/5/2008|A_/_H1N1|NA
EPI_ISL_23689|2008.071|A/YAMAGATA/21/2008|A_/_H3N2|NA
EPI_ISL_23688|2008.044|A/YAMAGATA/14/2008|A_/_H1N1|NA
EPI_ISL_23687|2007.940|A/YAMAGATA/138/2007|A_/_H1N1|NA
EPI_ISL_23686|2007.986|A/WAKAYAMA/87/2007|A_/_H1N1|NA
EPI_ISL_23685|2007.921|A/WAKAYAMA/50/2007|A_/_H1N1|NA
EPI_ISL_23684|2007.899|A/WAKAYAMA/47/2007|A_/_H1N1|NA
EPI_ISL_23683|2008.096|A/WAKAYAMA/11/2008|A_/_H3N2|NA
EPI_ISL_23682|2007.468|A/Uruguay/716/2007|A_/_H3N2|NA
EPI_ISL_23681|2008.019|A/TOYAMA/8/2008|A_/_H3N2|NA
EPI_ISL_23680|2008.044|A/TOYAMA/25/2008|A_/_H3N2|NA
EPI_ISL_23679|2008.041|A/TOYAMA/24/2008|A_/_H3N2|NA
EPI_ISL_23678|2007.967|A/TOYAMA/205/2007|A_/_H3N2|NA
EPI_ISL_23677|2007.951|A/TOYAMA/195/2007|A_/_H3N2|NA
EPI_ISL_23676|2008.027|A/TOYAMA/18/2008|A_/_H1N1|NA
EPI_ISL_23675|2007.921|A/TOYAMA/177/2007|A_/_H3N2|NA
EPI_ISL_23674|2007.937|A/TOYAMA/173/2007|A_/_H3N2|NA
EPI_ISL_23673|2008.254|A/TOYAMA/123/2008|A_/_H3N2|NA
EPI_ISL_23672|2008.038|A/TOTTORI/7/2008|A_/_H1N1|NA
EPI_ISL_23671|2008.180|A/TOTTORI/62/2008|A_/_H3N2|NA
EPI_ISL_23670|2007.956|A/TOTTORI/48/2007|A_/_H1N1|NA
EPI_ISL_23669|2007.918|A/TOKYO/12012/2007|A_/_H1N1|NA
EPI_ISL_23668|2007.918|A/TOKYO/12012/2007|A_/_H1N1|NA
EPI_ISL_23667|2007.863|A/TOKUSHIMA/13/2007|A_/_H1N1|NA
EPI_ISL_23666|2008.016|A/TOKUSHIMA/1/2008|A_/_H1N1|NA
EPI_ISL_23665|2008.036|A/TOCHIGI/9/2008|A_/_H1N1|NA
EPI_ISL_23664|2007.901|A/TOCHIGI/37/2007|A_/_H1N1|NA
EPI_ISL_23663|2008.052|A/TOCHIGI/1/2008|A_/_H1N1|NA
EPI_ISL_23662|2008.036|A/Tianjinhexi/11/2008|A_/_H3N2|NA
EPI_ISL_23661|2007.753|A/Taiwan/760/2007|A_/_H3N2|NA
EPI_ISL_23660|2007.866|A/SHIZUOKA/955/2007|A_/_H1N1|NA
EPI_ISL_23659|2007.981|A/SHIZUOKA/1251/2007|A_/_H3N2|NA
EPI_ISL_23658|2007.937|A/SHIZUOKA/1080/2007|A_/_H1N1|NA
EPI_ISL_23657|2007.907|A/SHIZUOKA/1032/2007|A_/_H1N1|NA
EPI_ISL_23656|2008.194|A/SHIMANE/64/2008|A_/_H3N2|NA
EPI_ISL_23655|2008.148|A/SHIMANE/54/2008|A_/_H1N1|NA
EPI_ISL_23654|2008.115|A/SHIMANE/48/2008|A_/_H1N1|NA
EPI_ISL_23653|2007.945|A/SHIMANE/48/2007|A_/_H1N1|NA
EPI_ISL_23652|2008.115|A/SHIMANE/37/2008|A_/_H1N1|NA
EPI_ISL_23651|2008.027|A/SHIMANE/2/2008|A_/_H1N1|NA
EPI_ISL_23650|2008.077|A/SHIGA/8/2008|A_/_H1N1|NA
EPI_ISL_23649|2008.077|A/SHIGA/8/2008|A_/_H1N1|NA
EPI_ISL_23648|2007.888|A/SHIGA/48/2007|A_/_H1N1|NA
EPI_ISL_23647|2007.888|A/SHIGA/48/2007|A_/_H1N1|NA
EPI_ISL_23646|2007.789|A/SHIGA/47/2007|A_/_H1N1|NA
EPI_ISL_23645|2007.789|A/SHIGA/44/2007|A_/_H1N1|NA
EPI_ISL_23644|2008.189|A/SHIGA/14/2008|A_/_H1N1|NA
EPI_ISL_23643|2008.189|A/SHIGA/14/2008|A_/_H1N1|NA
EPI_ISL_23642|2008.156|A/SHIGA/12/2008|A_/_H1N1|NA
EPI_ISL_23641|2008.131|A/SHIGA/11/2008|A_/_H1N1|NA
EPI_ISL_23640|2008.003|A/Shanxibeilin/16/2008|A_/_H3N2|NA
EPI_ISL_23639|2008.022|A/Shanxibeilin/141/2008|A_/_H3N2|NA
EPI_ISL_23638|2008.003|A/Shanxibeilin/118/2008|A_/_H3N2|NA
EPI_ISL_23637|2007.784|A/Shanghainanhui/1107/2007|A_/_H3N2|NA
EPI_ISL_23636|2007.904|A/SENDAI/81/2007|A_/_H1N1|NA
EPI_ISL_23635|2008.074|A/SENDAI/50/2008|A_/_H3N2|NA
EPI_ISL_23634|2008.071|A/SENDAI/47/2008|A_/_H1N1|NA
EPI_ISL_23633|2008.071|A/SENDAI/38/2008|A_/_H3N2|NA
EPI_ISL_23632|2008.060|A/SENDAI/28/2008|A_/_H1N1|NA
EPI_ISL_23631|2008.025|A/SENDAI/10/2008|A_/_H1N1|NA
EPI_ISL_23630|2008.066|A/SAPPORO/8/2008|A_/_H1N1|NA
EPI_ISL_23629|2008.063|A/SAPPORO/7/2008|A_/_H3N2|NA
EPI_ISL_23628|2008.205|A/SAPPORO/26/2008|A_/_H3N2|NA
EPI_ISL_23627|2007.937|A/SAPPORO/211/2007|A_/_H1N1|NA
EPI_ISL_23626|2008.175|A/SAPPORO/20/2008|A_/_H3N2|NA
EPI_ISL_23625|2007.901|A/SAPPORO/179/2007|A_/_H1N1|NA
EPI_ISL_23624|2008.014|A/SAKAI/2/2008|A_/_H3N2|NA
EPI_ISL_23623|2008.128|A/SAITAMA-C/5/2008|A_/_H3N2|NA
EPI_ISL_23622|2007.852|A/SAITAMA-C/2/2007|A_/_H1N1|NA
EPI_ISL_23621|2008.347|A/SAITAMA/27/2008|A_/_H3N2|NA
EPI_ISL_23620|2008.167|A/SAITAMA/20/2008|A_/_H3N2|NA
EPI_ISL_23619|2007.000|A/Paris/0641/07|A_/_H1N1|NA
EPI_ISL_23618|2007.000|A/Paris/0267/07|A_/_H3N2|NA
EPI_ISL_23617|2007.885|A/OSAKA/92/2007|A_/_H1N1|NA
EPI_ISL_23616|2008.044|A/OSAKA/8/2008|A_/_H1N1|NA
EPI_ISL_23615|2008.074|A/OKAYAMA/3/2008|A_/_H1N1|NA
EPI_ISL_23614|2007.940|A/OKAYAMA/25/2007|A_/_H1N1|NA
EPI_ISL_23613|2007.940|A/OITA/29/2007|A_/_H1N1|NA
EPI_ISL_23612|2007.918|A/OITA/27/2007|A_/_H1N1|NA
EPI_ISL_23611|2008.036|A/NIIGATA/66/2008|A_/_H1N1|NA
EPI_ISL_23610|2008.219|A/NIIGATA/438/2008|A_/_H3N2|NA
EPI_ISL_23609|2008.093|A/NIIGATA/239/2008|A_/_H1N1|NA
EPI_ISL_23608|2008.077|A/NIIGATA/159/2008|A_/_H3N2|NA
EPI_ISL_23607|2007.959|A/NIIGATA/1326/2007|A_/_H1N1|NA
EPI_ISL_23606|2008.055|A/NIIGATA/120/2008|A_/_H3N2|NA
EPI_ISL_23605|2008.052|A/NAGOYA/5/2008|A_/_H1N1|NA
EPI_ISL_23604|2007.984|A/NAGOYA/5/2007|A_/_H1N1|NA
EPI_ISL_23603|2007.841|A/NAGOYA/20/2007|A_/_H1N1|NA
EPI_ISL_23602|2008.038|A/NAGOYA/2/2008|A_/_H1N1|NA
EPI_ISL_23601|2007.956|A/NAGOYA/19/2007|A_/_H1N1|NA
EPI_ISL_23600|2007.959|A/NAGOYA/15/2007|A_/_H1N1|NA
EPI_ISL_23599|2007.956|A/NAGOYA/12/2007|A_/_H1N1|NA
EPI_ISL_23598|2008.038|A/NAGOYA/1/2008|A_/_H1N1|NA
EPI_ISL_23596|2007.945|A/NAGANO-C/6024/2007|A_/_H3N2|NA
EPI_ISL_23595|2007.956|A/NAGANO-C/6021/2007|A_/_H3N2|NA
EPI_ISL_23594|2007.910|A/NAGANO-C/6018/2007|A_/_H1N1|NA
EPI_ISL_23593|2008.197|A/NAGANO-C/16/2008|A_/_H3N2|NA
EPI_ISL_23592|2007.940|A/NAGANO/1326/2007|A_/_H3N2|NA
EPI_ISL_23591|2008.251|A/NAGANO/1121/2008|A_/_H3N2|NA
EPI_ISL_23590|2008.158|A/NAGANO/1088/2008|A_/_H3N2|NA
EPI_ISL_23589|2008.052|A/NAGANO/1023/2008|A_/_H1N1|NA
EPI_ISL_23588|2007.929|A/MIYAZAKI/41/2007|A_/_H1N1|NA
EPI_ISL_23587|2008.134|A/MIYAZAKI/19/2008|A_/_H3N2|NA
EPI_ISL_23586|2007.926|A/MIYAGI/60/2007|A_/_H1N1|NA
EPI_ISL_23585|2008.019|A/MIYAGI/12/2008|A_/_H1N1|NA
EPI_ISL_23584|2008.205|A/MIE/29/2008|A_/_H3N2|NA
EPI_ISL_23583|2008.044|A/MIE/12/2008|A_/_H1N1|NA
EPI_ISL_23582|2007.592|A/Madagascar/1236/2007|A_/_H3N2|NA
EPI_ISL_23581|2008.096|A/KYOTO-C/6/2008|A_/_H1N1|NA
EPI_ISL_23580|2007.959|A/KYOTO-C/17/2007|A_/_H1N1|NA
EPI_ISL_23579|2008.016|A/KOCHI/8/2008|A_/_H1N1|NA
EPI_ISL_23578|2008.022|A/KOCHI/4/2008|A_/_H1N1|NA
EPI_ISL_23577|2007.937|A/KOCHI/166/2007|A_/_H1N1|NA
EPI_ISL_23576|2007.879|A/KOBE/66/2007|A_/_H1N1|NA
EPI_ISL_23575|2008.230|A/KOBE/34/2008|A_/_H3N2|NA
EPI_ISL_23574|2008.224|A/KOBE/33/2008|A_/_H3N2|NA
EPI_ISL_23573|2008.027|A/KOBE/3/2008|A_/_H1N1|NA
EPI_ISL_23572|2008.139|A/KOBE/26/2008|A_/_H3N2|NA
EPI_ISL_23571|2008.055|A/KOBE/10/2008|A_/_H1N1|NA
EPI_ISL_23570|2008.139|A/KITAKYUSYU/6/2008|A_/_H1N1|NA
EPI_ISL_23569|2008.022|A/KITAKYUSYU/2/2008|A_/_H1N1|NA
EPI_ISL_23568|2007.910|A/KANAGAWA/81/2007|A_/_H3N2|NA
EPI_ISL_23567|2008.142|A/KANAGAWA/48/2008|A_/_H3N2|NA
EPI_ISL_23566|2008.008|A/KANAGAWA/2/2008|A_/_H3N2|NA
EPI_ISL_23565|2007.984|A/KANAGAWA/108/2007|A_/_H3N2|NA
EPI_ISL_23564|2007.962|A/KAGAWA/112/2007|A_/_H1N1|NA
EPI_ISL_23563|2007.830|A/Jilinnanguan/135/2007|A_/_H3N2|NA
EPI_ISL_23562|2007.762|A/Jilinchaoyang/1123/2007|A_/_H3N2|NA
EPI_ISL_23561|2008.016|A/IWATE/8/2008|A_/_H1N1|NA
EPI_ISL_23560|2008.005|A/IWATE/7/2008|A_/_H1N1|NA
EPI_ISL_23559|2007.959|A/IWATE/44/2007|A_/_H1N1|NA
EPI_ISL_23558|2008.137|A/IWATE/32/2008|A_/_H3N2|NA
EPI_ISL_23557|2008.120|A/IWATE/29/2008|A_/_H1N1|NA
EPI_ISL_23556|2008.071|A/IWATE/19/2008|A_/_H1N1|NA
EPI_ISL_23555|2007.981|A/ISHIKAWA/81/2007|A_/_H3N2|NA
EPI_ISL_23554|2007.874|A/ISHIKAWA/80/2007|A_/_H1N1|NA
EPI_ISL_23553|2007.948|A/IBARAKI/81/2007|A_/_H3N2|NA
EPI_ISL_23552|2008.210|A/HYOGO/82/2008|A_/_H3N2|NA
EPI_ISL_23551|2008.025|A/HYOGO/54/2008|A_/_H1N1|NA
EPI_ISL_23550|2008.036|A/HYOGO/53/2008|A_/_H1N1|NA
EPI_ISL_23549|2007.833|A/HYOGO/35/2007|A_/_H1N1|NA
EPI_ISL_23548|2007.707|A/Hunankaifu/1293/2007|A_/_H3N2|NA
EPI_ISL_23547|2007.901|A/HOKKAIDO/49/2007|A_/_H1N1|NA
EPI_ISL_23546|2008.191|A/HIROSHIMA-C/28/2008|A_/_H3N2|NA
EPI_ISL_23545|2007.860|A/HIROSHIMA-C/22/2007|A_/_H1N1|NA
EPI_ISL_23544|2007.844|A/HIROSHIMA/96/2007|A_/_H1N1|NA
EPI_ISL_23543|2008.052|A/HIROSHIMA/8/2008|A_/_H3N2|NA
EPI_ISL_23542|2007.929|A/HIROSHIMA/111/2007|A_/_H1N1|NA
EPI_ISL_23541|2007.899|A/HIROSHIMA/102/2007|A_/_H1N1|NA
EPI_ISL_23540|2007.074|A/Henan/Jinshui/147/2007|A_/_H3N2|NA
EPI_ISL_23539|2007.745|A/HAMAMATU-C/71/2007|A_/_H1N1|NA
EPI_ISL_23538|2007.934|A/GUNMA/62/2007|A_/_H1N1|NA
EPI_ISL_23537|2007.863|A/GUNMA/55/2007|A_/_H1N1|NA
EPI_ISL_23536|2008.112|A/GIFU-C/33/2008|A_/_H3N2|NA
EPI_ISL_23535|2007.962|A/GIFU-C/30/2007|A_/_H1N1|NA
EPI_ISL_23534|2008.074|A/GIFU-C/27/2008|A_/_H3N2|NA
EPI_ISL_23533|2008.041|A/GIFU-C/14/2008|A_/_H1N1|NA
EPI_ISL_23532|2007.984|A/FUKUSHIMA/143/2007|A_/_H1N1|NA
EPI_ISL_23531|2007.964|A/FUKUOKA-C/24/2007|A_/_H3N2|NA
EPI_ISL_23530|2007.981|A/FUKUOKA-C/23/2007|A_/_H1N1|NA
EPI_ISL_23529|2008.112|A/FUKUOKA-C/19/2008|A_/_H1N1|NA
EPI_ISL_23528|2008.128|A/FUKUOKA-C/17/2008|A_/_H3N2|NA
EPI_ISL_23527|2008.008|A/FUKUOKA-C/1/2008|A_/_H3N2|NA
EPI_ISL_23526|2007.956|A/FUKUOKA/34/2007|A_/_H1N1|NA
EPI_ISL_23525|2008.074|A/FUKUOKA/25/2008|A_/_H1N1|NA
EPI_ISL_23524|2008.052|A/FUKUOKA/19/2008|A_/_H3N2|NA
EPI_ISL_23523|2008.131|A/FUKUI/65/2008|A_/_H1N1|NA
EPI_ISL_23522|2007.882|A/FUKUI/60/2007|A_/_H1N1|NA
EPI_ISL_23521|2008.112|A/FUKUI/54/2008|A_/_H3N2|NA
EPI_ISL_23520|2008.093|A/FUKUI/50/2008|A_/_H1N1|NA
EPI_ISL_23519|2007.986|A/EHIME/56/2007|A_/_H1N1|NA
EPI_ISL_23518|2007.926|A/EHIME/40/2007|A_/_H1N1|NA
EPI_ISL_23517|2008.167|A/EHIME/31/2008|A_/_H3N2|NA
EPI_ISL_23516|2008.016|A/EHIME/2/2008|A_/_H1N1|NA
EPI_ISL_23515|2008.060|A/EHIME/12/2008|A_/_H1N1|NA
EPI_ISL_23514|2007.827|A/Egypt/10/2007|A_/_H1N1|NA
EPI_ISL_23513|2008.169|A/Darkhan/2695/2008|A_/_H3N2|NA
EPI_ISL_23512|2007.603|A/Cambodia/0371/2007|A_/_H1N1|NA
EPI_ISL_23511|2007.000|A/Brisbane/229/2007|A_/_H3N2|NA
EPI_ISL_23510|2007.000|A/Brisbane/202/2007|A_/_H3N2|NA
EPI_ISL_23509|2007.000|A/Brisbane/10/2007|A_/_H3N2|NA
EPI_ISL_23508|2007.888|A/Bratislava/45/2007|A_/_H1N1|NA
EPI_ISL_23507|2007.000|A/Austria/397829/2007|A_/_H1N1|NA
EPI_ISL_23506|2008.169|A/Arvaikheer/2796/2008|A_/_H3N2|NA
EPI_ISL_23505|2007.956|A/AOMORI/20/2007|A_/_H1N1|NA
EPI_ISL_23504|2007.937|A/AOMORI/10/2007|A_/_H1N1|NA
EPI_ISL_23503|2007.937|A/AKITA/30/2007|A_/_H1N1|NA
EPI_ISL_23502|2008.158|A/AICHI/72/2008|A_/_H3N2|NA
EPI_ISL_23501|2008.030|A/AICHI/32/2008|A_/_H3N2|NA
EPI_ISL_23500|2008.022|A/AICHI/16/2008|A_/_H1N1|NA
EPI_ISL_23499|2008.025|A/AICHI/1/2008|A_/_H1N1|NA
EPI_ISL_18612|2007.942|A/Lyon/1337/07|A_/_H1N1|NA
EPI_ISL_23849|2008.000|A/Perth/200/2008|A_/_H1N1|NA
EPI_ISL_23840|2008.096|A/Singapore/215/2008|A_/_H3N2|NA
EPI_ISL_25578|2008.000|A/chicken/Togo/4501-7/2008|A_/_H5N1|NA
EPI_ISL_23133|2008.000|A/duck/Nigeria/3724-2/2008|A_/_H5N1|NA
EPI_ISL_22791|2007.962|A/chicken/Egypt/1709-8VIR08/2007|A_/_H5N1|NA
EPI_ISL_20915|2007.915_(Day_unknown)|A/chicken/Benin/6693-1/2007|A_/_H5N1|NA
EPI_ISL_20914|2007.414_(Day_unknown)|A/duck/Egypt/5169-6/2007|A_/_H5N1|NA
EPI_ISL_20913|2007.414_(Day_unknown)|A/chicken/Egypt/5169-5/2007|A_/_H5N1|NA
EPI_ISL_20912|2007.085_(Day_unknown)|A/duck/Egypt/5169-4/2007|A_/_H5N1|NA
EPI_ISL_20911|2007.414_(Day_unknown)|A/chicken/Egypt/5169-3/2007|A_/_H5N1|NA
EPI_ISL_20910|2007.000|A/chicken/Togo/4106-4/2007|A_/_H5N1|NA
EPI_ISL_20909|2007.000|A/avian/Togo/3618-10/2007|A_/_H5N1|NA
EPI_ISL_20908|2007.247_(Day_unknown)|A/chicken/Egypt/2628-4/2007|A_/_H5N1|NA
EPI_ISL_20907|2007.162_(Day_unknown)|A/chicken/Egypt/2628-3/2007|A_/_H5N1|NA
EPI_ISL_20906|2007.162_(Day_unknown)|A/chicken/Egypt/2628-2/2007|A_/_H5N1|NA
EPI_ISL_20904|2007.833_(Day_unknown)|A/duck/Egypt/452-1VIR07/2006|A_/_H5N1|NA
EPI_ISL_23803|2007.000|A/great_crested_grebe/Germany/R1406/07|A_/_H5N1|NA
EPI_ISL_20918|2007.942|A/buzzard/Poland/MB266B-141V08/2007|A_/_H5N1|NA
EPI_ISL_20917|2007.923|A/chicken/Poland/38-140V08/2007|A_/_H5N1|NA
EPI_ISL_20889|2007.584|A/Myanmar/M187/2007|A_/_H3N2|NA
EPI_ISL_20888|2007.584|A/Myanmar/M178/2007|A_/_H3N2|NA
EPI_ISL_20887|2007.581|A/Myanmar/M174/2007|A_/_H3N2|NA
EPI_ISL_20886|2007.581|A/Myanmar/M173/2007|A_/_H3N2|NA
EPI_ISL_20885|2007.578|A/Myanmar/M163/2007|A_/_H3N2|NA
EPI_ISL_20884|2007.575|A/Myanmar/M158/2007|A_/_H3N2|NA
EPI_ISL_20883|2007.575|A/Myanmar/M154/2007|A_/_H3N2|NA
EPI_ISL_20882|2007.559|A/Myanmar/M109/2007|A_/_H3N2|NA
EPI_ISL_20881|2007.556|A/Myanmar/M107/2007|A_/_H3N2|NA
EPI_ISL_25657|2007.000|A/duck/Vietnam/NCVD-43/2007|A_/_H5N1|NA
EPI_ISL_25656|2007.000|A/chicken/Vietnam/NCVD-42/2007|A_/_H5N1|NA
EPI_ISL_25655|2007.000|A/chicken/Vietnam/NCVD-41/2007|A_/_H5N1|NA
EPI_ISL_25654|2007.000|A/chicken/Vietnam/NCVD-40/2007|A_/_H5N1|NA
EPI_ISL_25653|2007.000|A/goose/Laos/NCVD-39/2007|A_/_H5N1|NA
EPI_ISL_25652|2007.000|A/chicken/Laos/NCVD-38/2007|A_/_H5N1|NA
EPI_ISL_25651|2007.000|A/pigeon/Laos/NCVD-36/2007|A_/_H5N1|NA
EPI_ISL_25650|2007.000|A/duck/Laos/NCVD-35/2007|A_/_H5N1|NA
EPI_ISL_25649|2007.000|A/duck/Vietnam/NCVD-34/2007|A_/_H5N1|NA
EPI_ISL_25648|2007.000|A/duck/Vietnam/NCVD-31/2007|A_/_H5N1|NA
EPI_ISL_25647|2007.000|A/duck/Vietnam/NCVD-30/2007|A_/_H5N1|NA
EPI_ISL_25646|2007.000|A/Muscovy_duck/Vietnam/NCVD-29/2007|A_/_H5N1|NA
EPI_ISL_25645|2007.000|A/duck/Vietnam/NCVD-26/2007|A_/_H5N1|NA
EPI_ISL_25644|2007.000|A/duck/Vietnam/NCVD-25/2007|A_/_H5N1|NA
EPI_ISL_25643|2007.000|A/chicken/Vietnam/NCVD-24/2007|A_/_H5N1|NA
EPI_ISL_25642|2007.000|A/Muscovy_duck/Vietnam/NCVD-23/2007|A_/_H5N1|NA
EPI_ISL_25641|2007.000|A/Muscovy_duck/Vietnam/NCVD-22/2007|A_/_H5N1|NA
EPI_ISL_25640|2007.000|A/chicken/Vietnam/NCVD-21/2007|A_/_H5N1|NA
EPI_ISL_25639|2007.000|A/chicken/Vietnam/NCVD-20/2007|A_/_H5N1|NA
EPI_ISL_25638|2007.000|A/duck/Vietnam/NCVD-19/2007|A_/_H5N1|NA
EPI_ISL_25637|2007.000|A/duck/Vietnam/NCVD-18/2007|A_/_H5N1|NA
EPI_ISL_25636|2007.000|A/duck/Vietnam/NCVD-17/2007|A_/_H5N1|NA
EPI_ISL_25635|2007.000|A/duck/Vietnam/NCVD-16/2007|A_/_H5N1|NA
EPI_ISL_25634|2007.000|A/chicken/Vietnam/NCVD-15/2007|A_/_H5N1|NA
EPI_ISL_25633|2007.000|A/duck/Vietnam/NCVD-13/2007|A_/_H5N1|NA
EPI_ISL_25632|2007.000|A/duck/Vietnam/NCVD-12/2007|A_/_H5N1|NA
EPI_ISL_25631|2007.000|A/Muscovy_duck/Vietnam/NCVD-11/2007|A_/_H5N1|NA
EPI_ISL_25630|2007.000|A/chicken/Vietnam/NCVD-10/2007|A_/_H5N1|NA
EPI_ISL_25629|2007.000|A/duck/Vietnam/NCVD-9/2007|A_/_H5N1|NA
EPI_ISL_25628|2007.000|A/duck/Vietnam/NCVD-8/2007|A_/_H5N1|NA
EPI_ISL_25627|2007.000|A/duck/Vietnam/NCVD-7/2007|A_/_H5N1|NA
EPI_ISL_25626|2007.000|A/duck/Vietnam/NCVD-6/2007|A_/_H5N1|NA
EPI_ISL_25625|2007.000|A/Muscovy_duck/Vietnam/NCVD-5/2007|A_/_H5N1|NA
EPI_ISL_25624|2007.000|A/Muscovy_duck/Vietnam/NCVD-4/2007|A_/_H5N1|NA
EPI_ISL_25623|2007.000|A/chicken/Vietnam/NCVD-3/2007|A_/_H5N1|NA
EPI_ISL_25622|2007.000|A/duck/Vietnam/NCVD-2/2007|A_/_H5N1|NA
EPI_ISL_25621|2007.000|A/duck/Vietnam/NCVD-1/2007|A_/_H5N1|NA
EPI_ISL_25601|2007.099|A/Mississippi/UR06-0197/2007|A_/_H3N2|NA
EPI_ISL_25600|2007.871|A/swine/Zhejiang/1/2007|A_/_H1N1|NA
EPI_ISL_25505|2007.858|A/northern_shoveler/California/HKWF592/2007|A_/_H10N7|NA
EPI_ISL_25503|2007.822|A/northern_shoveler/California/HKWF216/2007|A_/_H6N1|NA
EPI_ISL_25502|2007.811|A/northern_pintail/California/HKWF151/2007|A_/_H6N1|NA
EPI_ISL_25499|2007.679|A/mallard/Interior_Alaska/1/2007|A_/_H3N8|NA
EPI_ISL_25498|2007.351|A/least_sandpiper/South_Central_Alaska/1/2007|A_/_H4N8|NA
EPI_ISL_25447|2008.000|A/Denmark/4/2008|A_/_H1N1|NA
EPI_ISL_25445|2007.000|A/England/684/2007|A_/_H1N1|NA
EPI_ISL_25442|2007.000|A/Denmark/27/2007|A_/_H1N1|NA
EPI_ISL_24934|2008.000|A/Luxembourg/116/2008|A_/_H1N1|NA
EPI_ISL_15084|2008.044|A/Austria/403918/2008|A_/_H1N1|NA
EPI_ISL_25441|2008.071|A/Austria/406109/2008|A_/_H1N1|NA
EPI_ISL_25438|2007.000|A/Turkey/1558/2007|A_/_H1N1|NA
EPI_ISL_25432|2008.025|A/Slovenia/131/2008|A_/_H1N1|NA
EPI_ISL_25430|2008.060|A/Latvia/1-938/2008|A_/_H1N1|NA
EPI_ISL_25429|2008.169|A/Berlin/47/2008|A_/_H1N1|NA
EPI_ISL_25427|2008.055|A/Bulgaria/155/2008|A_/_H1N1|NA
EPI_ISL_25425|2008.066|A/Hungary/13/2008|A_/_H1N1|NA
EPI_ISL_25424|2008.025|A/Slovenia/123/2008|A_/_H1N1|NA
EPI_ISL_25421|2008.036|A/Ostrava/79/2008|A_/_H1N1|NA
EPI_ISL_25419|2007.233|A/Georgia/131/2007|A_/_H1N1|NA
EPI_ISL_25418|2007.940|A/Norway/1729/2007|A_/_H1N1|NA
EPI_ISL_25417|2007.945|A/Norway/1758/2007|A_/_H1N1|NA
EPI_ISL_25416|2007.901|A/Norway/1736/2007|A_/_H1N1|NA
EPI_ISL_25415|2007.041|A/St._Petersburg/10/2007|A_/_H1N1|NA
EPI_ISL_25248|2008.596|A/Beijing/8072/2008|A_/_H1N1|NA
EPI_ISL_25247|2008.016|A/Finland/11/2008|A_/_H1N1|NA
EPI_ISL_25229|2007.225|A/swine/Shanghai/1/2007|A_/_H1N2|NA
EPI_ISL_25228|2007.000|A/falcon/Saudi_Arabia/D1936/2007|A_/_H5N1|NA
EPI_ISL_25226|2008.077|A/Leiden/07120/2008|A_/_H1N1|NA
EPI_ISL_25225|2008.003|A/Leiden/00822/2008|A_/_H1N1|NA
EPI_ISL_25214|2008.000|A/Ireland/69/2008|A_/_H1N1|NA
EPI_ISL_25213|2008.000|A/Ireland/68/2008|A_/_H1N1|NA
EPI_ISL_25212|2008.000|A/Ireland/24/2008|A_/_H1N1|NA
EPI_ISL_25211|2008.000|A/Ireland/27/2008|A_/_H1N1|NA
EPI_ISL_25058|2008.150|A/Leiden/13892/2008|A_/_H1N1|NA
EPI_ISL_25057|2008.131|A/Leiden/12178/2008|A_/_H1N1|NA
EPI_ISL_25056|2008.123|A/Leiden/11693/2008|A_/_H1N1|NA
EPI_ISL_25047|2007.173|A/Leiden/16387/2007|A_/_H3N2|NA
EPI_ISL_25039|2008.137|A/Pennsylvania/PIT43/2008|A_/_H3N2|NA
EPI_ISL_25038|2008.104|A/Pennsylvania/PIT31/2008|A_/_H3N2|NA
EPI_ISL_25037|2008.112|A/Pennsylvania/PIT25/2008|A_/_H3N2|NA
EPI_ISL_25036|2008.066|A/Pennsylvania/PIT20/2008|A_/_H3N2|NA
EPI_ISL_25035|2008.025|A/Pennsylvania/PIT12/2008|A_/_H3N2|NA
EPI_ISL_25034|2008.057|A/Pennsylvania/PIT05/2008|A_/_H3N2|NA
EPI_ISL_25028|2007.468|A/Managua/21/2007|A_/_H3N2|NA
EPI_ISL_25027|2007.474|A/Managua/26/2007|A_/_H3N2|NA
EPI_ISL_25026|2007.430|A/Managua/3/2007|A_/_H3N2|NA
EPI_ISL_25024|2008.060|A/Pennsylvania/PIT22/2008|A_/_H3N2|NA
EPI_ISL_25023|2008.038|A/Pennsylvania/PIT08/2008|A_/_H3N2|NA
EPI_ISL_25022|2008.044|A/Pennsylvania/PIT06/2008|A_/_H3N2|NA
EPI_ISL_25021|2008.060|A/Pennsylvania/PIT02/2008|A_/_H3N2|NA
EPI_ISL_25019|2007.000|A/Brisbane/10/2007|A_/_H3N2|NA
EPI_ISL_24996|2007.000|A/Luxembourg/531/2007|A_/_H1N1|NA
EPI_ISL_24995|2008.000|A/Luxembourg/456/2008|A_/_H1N1|NA
EPI_ISL_24994|2008.000|A/Luxembourg/421/2008|A_/_H1N1|NA
EPI_ISL_24993|2008.000|A/Luxembourg/402/2008|A_/_H1N1|NA
EPI_ISL_62905|2008.000|A/Luxembourg/382/2008|A_/_H1N1|NA
EPI_ISL_62904|2008.000|A/Luxembourg/373/2008|A_/_H1N1|NA
EPI_ISL_24990|2008.000|A/Luxembourg/285/2008|A_/_H1N1|NA
EPI_ISL_24989|2008.000|A/Luxembourg/278/2008|A_/_H1N1|NA
EPI_ISL_62900|2008.000|A/Luxembourg/273/2008|A_/_H1N1|NA
EPI_ISL_62896|2008.000|A/Luxembourg/227/2008|A_/_H1N1|NA
EPI_ISL_24982|2008.000|A/Luxembourg/132/2008|A_/_H1N1|NA
EPI_ISL_24981|2008.000|A/Luxembourg/150/2008|A_/_H1N1|NA
EPI_ISL_24979|2008.000|A/Luxembourg/149/2008|A_/_H1N1|NA
EPI_ISL_24977|2008.000|A/Luxembourg/055/2008|A_/_H1N1|NA
EPI_ISL_62877|2008.000|A/Luxembourg/036/2008|A_/_H1N1|NA
EPI_ISL_24974|2008.000|A/Luxembourg/147/2008|A_/_H1N1|NA
EPI_ISL_62891|2008.000|A/Luxembourg/145/2008|A_/_H1N1|NA
EPI_ISL_24972|2008.000|A/Luxembourg/059/2008|A_/_H1N1|NA
EPI_ISL_24971|2008.000|A/Luxembourg/057/2008|A_/_H1N1|NA
EPI_ISL_62882|2008.000|A/Luxembourg/097/2008|A_/_H1N1|NA
EPI_ISL_24969|2008.000|A/Luxembourg/091/2008|A_/_H1N1|NA
EPI_ISL_24968|2008.000|A/Luxembourg/142/2008|A_/_H1N1|NA
EPI_ISL_62890|2008.000|A/Luxembourg/138/2008|A_/_H1N1|NA
EPI_ISL_62889|2008.000|A/Luxembourg/137/2008|A_/_H1N1|NA
EPI_ISL_24965|2008.000|A/Luxembourg/123/2008|A_/_H1N1|NA
EPI_ISL_62888|2008.000|A/Luxembourg/119/2008|A_/_H1N1|NA
EPI_ISL_62885|2008.000|A/Luxembourg/108/2008|A_/_H1N1|NA
EPI_ISL_24962|2007.000|A/Luxembourg/1083/2007|A_/_H1N1|NA
EPI_ISL_24961|2007.000|A/Luxembourg/1074/2007|A_/_H1N1|NA
EPI_ISL_62884|2008.000|A/Luxembourg/104/2008|A_/_H1N1|NA
EPI_ISL_62883|2008.000|A/Luxembourg/101/2008|A_/_H1N1|NA
EPI_ISL_24958|2008.000|A/Luxembourg/100/2008|A_/_H1N1|NA
EPI_ISL_24957|2008.000|A/Luxembourg/022/2008|A_/_H1N1|NA
EPI_ISL_24956|2008.000|A/Luxembourg/020/2008|A_/_H1N1|NA
EPI_ISL_24955|2008.000|A/Luxembourg/019/2008|A_/_H1N1|NA
EPI_ISL_24954|2008.000|A/Luxembourg/016/2008|A_/_H1N1|NA
EPI_ISL_24953|2008.000|A/Luxembourg/006/2008|A_/_H1N1|NA
EPI_ISL_24952|2008.000|A/Luxembourg/098/2008|A_/_H1N1|NA
EPI_ISL_24949|2008.000|A/Luxembourg/360/2008|A_/_H1N1|NA
EPI_ISL_24948|2008.000|A/Luxembourg/300/2008|A_/_H1N1|NA
EPI_ISL_62902|2008.000|A/Luxembourg/286/2008|A_/_H1N1|NA
EPI_ISL_62901|2008.000|A/Luxembourg/279/2008|A_/_H1N1|NA
EPI_ISL_24940|2008.000|A/Luxembourg/189/2008|A_/_H1N1|NA
EPI_ISL_24937|2008.000|A/Luxembourg/152/2008|A_/_H1N1|NA
EPI_ISL_24936|2008.000|A/Luxembourg/151/2008|A_/_H1N1|NA
EPI_ISL_24935|2008.000|A/Luxembourg/120/2008|A_/_H1N1|NA
EPI_ISL_24934|2008.000|A/Luxembourg/116/2008|A_/_H1N1|NA
EPI_ISL_24932|2008.000|A/Luxembourg/109/2008|A_/_H1N1|NA
EPI_ISL_24904|2007.584|A/Myanmar/M187/2007|A_/_H3N2|NA
EPI_ISL_24903|2007.584|A/Myanmar/M178/2007|A_/_H3N2|NA
EPI_ISL_24902|2007.581|A/Myanmar/M174/2007|A_/_H3N2|NA
EPI_ISL_24901|2007.581|A/Myanmar/M173/2007|A_/_H3N2|NA
EPI_ISL_24900|2007.578|A/Myanmar/M163/2007|A_/_H3N2|NA
EPI_ISL_24899|2007.575|A/Myanmar/M158/2007|A_/_H3N2|NA
EPI_ISL_24898|2007.575|A/Myanmar/M154/2007|A_/_H3N2|NA
EPI_ISL_24897|2007.559|A/Myanmar/M109/2007|A_/_H3N2|NA
EPI_ISL_24896|2007.556|A/Myanmar/M107/2007|A_/_H3N2|NA
EPI_ISL_24895|2007.000|A/Myanmar/M054/2007|A_/_H3N2|NA
EPI_ISL_13612|2007.137|A/duck/Egypt/R5/2007|A_/_H5N1|NA
EPI_ISL_13611|2007.085|A/goose/Egypt/R4/2007|A_/_H5N1|NA
EPI_ISL_13610|2007.085|A/chicken/Egypt/R3/2007|A_/_H5N1|NA
EPI_ISL_13609|2007.000|A/chicken/Egypt/R2/2007|A_/_H5N1|NA
EPI_ISL_13607|2007.175|A/chicken/Egypt/F6/2007|A_/_H5N1|NA
EPI_ISL_15726|2007.641|A/chicken/Thailand/ICRC-213/2007|A_/_H5N1|NA
EPI_ISL_20028|2008.077|A/chicken/Thailand/ICRC-618/2008|A_/_H5N1|NA
EPI_ISL_24881|2008.000|A/HongKong/1313/2008|A_/_H1N1|NA
EPI_ISL_24880|2008.000|A/HongKong/1052/2008|A_/_H1N1|NA
EPI_ISL_24879|2008.000|A/HongKong/942/2008|A_/_H1N1|NA
EPI_ISL_24868|2007.255|A/Cambodia/R0405050/2007|A_/_H5N1|NA
EPI_ISL_24812|2007.000|A/chicken/SK/HR-00011/2007|A_/_H7N3|NA
EPI_ISL_24811|2007.000|A/American_black_duck/NB/2538/2007|A_/_H7N3|NA
EPI_ISL_24810|2007.000|A/Canada_goose/BC/3752/2007|A_/_H7N3|NA
EPI_ISL_24703|2008.000|A/Thueringen/2202/2008|A_/_H3N2|NA
EPI_ISL_24702|2007.000|A/Vienna/414/2007|A_/_H1N1|NA
EPI_ISL_24700|2007.000|A/mallard/Bavaria/10/2007|A_/_H5N1|NA
EPI_ISL_24699|2008.000|A/whooper_swan/Aomori/2/2008|A_/_H5N1|NA
EPI_ISL_24698|2008.000|A/whooper_swan/Aomori/1/2008|A_/_H5N1|NA
EPI_ISL_24697|2007.000|A/chicken/Laos/P0171/2007|A_/_H5N1|NA
EPI_ISL_24696|2007.000|A/chicken/Laos/P0169/2007|A_/_H5N1|NA
EPI_ISL_24695|2007.000|A/duck/Laos/P0106/2007|A_/_H5N1|NA
EPI_ISL_24694|2007.000|A/duck/Laos/P0050/2007|A_/_H5N1|NA
EPI_ISL_24693|2007.000|A/chicken/Laos/P0020/2007|A_/_H5N1|NA
EPI_ISL_24627|2008.000|A/Thailand/CU-1103/2008|A_/_H3N2|NA
EPI_ISL_24626|2008.000|A/Thailand/CU-1102/2008|A_/_H3N2|NA
EPI_ISL_24625|2008.000|A/Thailand/CU-1101/2008|A_/_H3N2|NA
EPI_ISL_24590|2007.000|A/swine/Korea/CY10/2007|A_/_H3N2|NA
EPI_ISL_24589|2007.000|A/swine/Korea/CY09/2007|A_/_H3N2|NA
EPI_ISL_24588|2007.000|A/swine/Korea/CY07/2007|A_/_H3N2|NA
EPI_ISL_24587|2007.000|A/swine/Korea/CY05/2007|A_/_H3N2|NA
EPI_ISL_24586|2007.000|A/swine/Korea/CY04/2007|A_/_H3N2|NA
EPI_ISL_24581|2007.000|A/swine/Korea/CY08/2007|A_/_H1N2|NA
EPI_ISL_23380|2007.000|A/Brisbane/59/2007|A_/_H1N1|NA
EPI_ISL_23379|2007.000|A/Brisbane/59/2007|A_/_H1N1|NA
EPI_ISL_23368|2007.197|A/New_York/UR06-0607/2007|A_/_H3N2|NA
EPI_ISL_23367|2007.173|A/Vermont/UR06-0512/2007|A_/_H3N2|NA
EPI_ISL_20107|2007.000|A/chicken/Shandong/L1/2007|A_/_H9N2|NA
EPI_ISL_62999|2008.000|A/chicken/Henan/L3/2008|A_/_H9N2|NA
EPI_ISL_20103|2008.000|A/chicken/Henan/L1/2008|A_/_H9N2|NA
EPI_ISL_63019|2007.000|A/chicken/Zibo/B1/2008|A_/_H9N2|NA
EPI_ISL_23112|2008.443|A/Johannesburg/45/2008|A_/_H1N1|NA
EPI_ISL_23111|2008.440|A/Johannesburg/36/2008|A_/_H1N1|NA
EPI_ISL_23110|2008.437|A/Johannesburg/35/2008|A_/_H1N1|NA
EPI_ISL_23109|2008.429|A/Johannesburg/33/2008|A_/_H1N1|NA
EPI_ISL_23108|2008.000|A/Johannesburg/14/2008|A_/_H1N1|NA
EPI_ISL_23107|2008.421|A/Johannesburg/21/2008|A_/_H1N1|NA
EPI_ISL_23106|2008.402|A/CapeTown/26/2008|A_/_H1N1|NA
EPI_ISL_23105|2008.372|A/Johannesburg/12/2008|A_/_H1N1|NA
EPI_ISL_23029|2008.000|A/Ohio/11/2008|A_/_H3N2|NA
EPI_ISL_24569|2008.000|A/whooper_swan/Akita/1/2008|A_/_H5N1|NA
EPI_ISL_23024|2007.000|A/duck/Mongolia/720/2007|A_/_H7N6|NA
EPI_ISL_23023|2007.000|A/duck/Mongolia/274/2007|A_/_H4N3|NA
EPI_ISL_16181|2007.000|A/duck/Hokkaido/W90/2007|A_/_H10N7|NA
EPI_ISL_16180|2007.000|A/duck/Hokkaido/W87/2007|A_/_H10N2|NA
EPI_ISL_16177|2007.000|A/duck/Hokkaido/138/2007|A_/_H4N6|NA
EPI_ISL_23019|2007.000|A/chicken/Nigeria/EKI15/2007|A_/_H5N1|NA
EPI_ISL_23018|2007.000|A/chicken/Nigeria/OYO14/2007|A_/_H5N1|NA
EPI_ISL_23017|2007.000|A/chicken/Nigeria/OG11/2007|A_/_H5N1|NA
EPI_ISL_23016|2007.000|A/chicken/Nigeria/OG10/2007|A_/_H5N1|NA
EPI_ISL_23015|2007.000|A/chicken/Nigeria/LAG6/2007|A_/_H5N1|NA
EPI_ISL_23014|2007.000|A/chicken/Nigeria/OG5/2007|A_/_H5N1|NA
EPI_ISL_23013|2007.000|A/chicken/Nigeria/OG4/2007|A_/_H5N1|NA
EPI_ISL_23012|2007.000|A/chicken/Nigeria/OG2/2007|A_/_H5N1|NA
EPI_ISL_15042|2007.000|A/duck/Hokkaido/167/2007|A_/_H5N3|NA
EPI_ISL_25506|2007.907|A/northern_shoveler/California/HKWF848/2007|A_/_H3N7|NA
EPI_ISL_25500|2007.918|A/cinnamon_teal/California/HKWF1111/2007|A_/_H5N7|NA
EPI_ISL_25501|2007.937|A/northern_shoveler/California/HKWF1325/2007|A_/_H8N4|NA
EPI_ISL_22863|2008.025|A/Paris/1170/2008|A_/_H1N1|NA
EPI_ISL_22864|2008.033|A/Paris/1149/2008|A_/_H1N1|NA
EPI_ISL_22860|2007.000|A/Paris/194/2007|A_/_H1N1|NA
EPI_ISL_22859|2007.000|A/Paris/6/2007|A_/_H1N1|NA
EPI_ISL_22858|2007.000|A/Paris/438/2007|A_/_H1N1|NA
EPI_ISL_22856|2007.000|A/Paris/286/2007|A_/_H1N1|NA
EPI_ISL_22855|2007.000|A/Paris/692/2007|A_/_H1N1|NA
EPI_ISL_22854|2007.000|A/Paris/749/2007|A_/_H1N1|NA
EPI_ISL_22853|2007.000|A/Paris/814/2007|A_/_H1N1|NA
EPI_ISL_22852|2007.000|A/Paris/847/2007|A_/_H1N1|NA
EPI_ISL_22851|2007.000|A/Paris/611/2007|A_/_H1N1|NA
EPI_ISL_22850|2007.000|A/Paris/546/2007|A_/_H1N1|NA
EPI_ISL_22849|2008.008|A/Paris/963/2008|A_/_H1N1|NA
EPI_ISL_22848|2007.000|A/Paris/658/2007|A_/_H1N1|NA
EPI_ISL_22846|2007.000|A/Paris/497/2007|A_/_H1N1|NA
EPI_ISL_22843|2007.000|A/Paris/577/2007|A_/_H1N1|NA
EPI_ISL_22842|2008.038|A/Paris/1157/2008|A_/_H1N1|NA
EPI_ISL_22841|2008.000|A/Paris/1208/2008|A_/_H1N1|NA
EPI_ISL_22840|2008.000|A/Paris/1154/2008|A_/_H1N1|NA
EPI_ISL_22839|2007.000|A/Paris/341/2007|A_/_H1N1|NA
EPI_ISL_22837|2007.000|A/Paris/644/2007|A_/_H1N1|NA
EPI_ISL_22832|2007.447|A/Managua/5/2007|A_/_H3N2|NA
EPI_ISL_22831|2007.468|A/Managua/17/2007|A_/_H3N2|NA
EPI_ISL_25898|2008.038|A/Mississippi/04/2008|A_/_H3N2|NA
EPI_ISL_25897|2007.945|A/Washington/42/2007|A_/_H3N2|NA
EPI_ISL_22767|2008.101|A/Georgia/07/2008|A_/_H3N2|NA
EPI_ISL_22639|2007.975|A/mallard/California/HKWF1971/2007|A_/_H7N7|NA
EPI_ISL_22638|2007.945|A/northern_shoveler/California/HKWF1367/2007|A_/_H3N7|NA
EPI_ISL_22637|2007.926|A/northern_shoveler/California/HKWF1199/2007|A_/_H3N5|NA
EPI_ISL_22635|2007.918|A/northern_shoveler/California/HKWF1131/2007|A_/_H3N5|NA
EPI_ISL_22634|2007.932|A/northern_shoveler/California/HKWF1128/2007|A_/_H2N7|NA
EPI_ISL_22633|2007.918|A/northern_shoveler/California/HKWF1046/2007|A_/_H3N5|NA
EPI_ISL_22632|2007.918|A/northern_shoveler/California/HKWF1021/2007|A_/_H3N7|NA
EPI_ISL_22609|2007.200|A/Oregon/UR06-0609/2007|A_/_H1N1|NA
EPI_ISL_22608|2007.126|A/Vermont/UR06-0329/2007|A_/_H3N2|NA
EPI_ISL_22578|2007.049|A/Gansu/Chenguan/1129/2007|A_/_H1N1|NA
EPI_ISL_20856|2008.000|A/chicken/Thailand/PC-340/2008|A_/_H5N1|NA
EPI_ISL_20855|2008.000|A/chicken/Thailand/NS-339/2008|A_/_H5N1|NA
EPI_ISL_20854|2008.000|A/chicken/Thailand/NS-342/2008|A_/_H5N1|NA
EPI_ISL_20853|2008.000|A/chicken/Thailand/NS-341/2008|A_/_H5N1|NA
EPI_ISL_20835|2007.000|A/duck/Tasmania/277/2007|A_/_H7N2|NA
EPI_ISL_20833|2007.463|A/Managua/30/2007|A_/_H3N2|NA
EPI_ISL_20694|2007.575|A/Bangladesh/2276/2007|A_/_H1N1|NA
EPI_ISL_20644|2007.521|A/Bangladesh/0886/2007|A_/_H1N1|NA
EPI_ISL_20643|2007.507|A/Bangladesh/6202/2007|A_/_H1N1|NA
EPI_ISL_20641|2007.523|A/Bangladesh/3896/2007|A_/_H1N1|NA
EPI_ISL_20639|2007.477|A/Bangladesh/6023/2007|A_/_H1N1|NA
EPI_ISL_23597|2008.041|A/NAGASAKI/4/2008|A_/_H1N1|NA
EPI_ISL_23843|2008.000|A/Wellington/2/2008|A_/_H3N2|NA
EPI_ISL_24753|2008.000_(Day_unknown)|A/Indonesia/7272/2008|A_/_H5N1|NA
EPI_ISL_24752|2008.000_(Day_unknown)|A/Indonesia/7379/2008|A_/_H5N1|NA
EPI_ISL_24602|2008.350|A/Indonesia/8228/2008|A_/_H5N1|NA
EPI_ISL_23815|2008.041|A/Indonesia/7261/2008|A_/_H5N1|NA
EPI_ISL_23851|2007.978|IVR-150_(A/Guam/1/2007)|A_/_H1N1|NA
EPI_ISL_23847|2008.508|A/Victoria/500/2008|A_/_H3N2|NA
EPI_ISL_23846|2008.522|A/Victoria/501/2008|A_/_H1N1|NA
EPI_ISL_23128|2008.000|A/Perth/201/2008|A_/_H3N2|NA
EPI_ISL_23844|2008.333|A/Singapore/21/2008|A_/_H3N2|NA
EPI_ISL_23842|2008.216|A/Perth/5/2008|A_/_H3N2|NA
EPI_ISL_23841|2008.235|A/Perth/4/2008|A_/_H3N2|NA
EPI_ISL_23848|2008.475|A/Brisbane/24/2008|A_/_H3N2|NA
EPI_ISL_23836|2008.000|A/Brisbane/2/2008|A_/_H3N2|NA
EPI_ISL_23835|2008.148|A/Brisbane/10/2008|A_/_H3N2|NA
EPI_ISL_23834|2008.005|A/Brisbane/1/2008|A_/_H1N1|NA
EPI_ISL_19896|2008.057|A/Nebraska/02/2008|A_/_H3N2|NA
EPI_ISL_26359|2008.716|A/duck/Belgium/15700/2008|A_/_H3N2|NA
EPI_ISL_26352|2008.555|A/Anas_platyrhynchos/Belgium/14283/2008|A_/_H6N5|NA
EPI_ISL_26351|2008.219|A/Aythya_fuligula/07513/2008|A_/_H1N1|NA
EPI_ISL_26350|2007.477|A/turkey/Belgium/05320/2007|A_/_H6N8|NA
EPI_ISL_26267|2007.712|A/Anas_platyrhynchos/Belgium/12827/2007|A_/_H3N8|NA
EPI_ISL_29999|2007.000|A/Duck/Italy/60772/2007|A_/_H10N7|NA
EPI_ISL_28841|2007.000|A/duck/Italy/69238/2007|A_/_H1N1|NA
EPI_ISL_29305|2008.981|A/Wisconsin/23/2008|A_/_H3N2|NA
EPI_ISL_28213|2008.254|A/Toyama/123/2008|A_/_H3N2|NA
EPI_ISL_29303|2008.839|A/Thailand/998/2008|A_/_H3N2|NA
EPI_ISL_29301|2008.847|A/Thailand/944/2008|A_/_H3N2|NA
EPI_ISL_29300|2008.984|A/Texas/39/2008|A_/_H3N2|NA
EPI_ISL_29299|2008.481|A/Singapore/29/2008|A_/_H3N2|NA
EPI_ISL_29298|2008.842|A/Sichuan-Qingyang/1396/2008|A_/_H3N2|NA
EPI_ISL_29297|2008.943|A/Pennsylvania/13/2008|A_/_H3N2|NA
EPI_ISL_29295|2008.954|A/North_Dakota/02/2008|A_/_H3N2|NA
EPI_ISL_29293|2008.989|A/Minnesota/36/2008|A_/_H3N2|NA
EPI_ISL_29292|2008.945|A/Massachusetts/13/2008|A_/_H3N2|NA
EPI_ISL_29291|2008.926|A/Maryland/10/2008|A_/_H3N2|NA
EPI_ISL_29290|2008.560|A/Kenya/1544/2008|A_/_H3N2|NA
EPI_ISL_29289|2008.560|A/Kenya/1544/2008|A_/_H3N2|NA
EPI_ISL_29288|2008.768|A/Hong_Kong/3134/2008|A_/_H3N2|NA
EPI_ISL_29287|2008.708|A/Hong_Kong/3049/2008|A_/_H3N2|NA
EPI_ISL_29284|2008.959|A/Colorado/12/2008|A_/_H3N2|NA
EPI_ISL_29283|2008.967|A/California/10/2008|A_/_H3N2|NA
EPI_ISL_29249|2007.000|A/Egypt/321/2007(H5N1)-PR8-IDCDC-RG11|A_/_H5N1|NA
EPI_ISL_29248|2008.000|A/chicken/Vietnam/NCVD-016/2008(H5N1)-PR8-IDCDC-RG12|A_/_H5N1|NA
EPI_ISL_28832|2007.000|A/Egypt/321/2007|A_/_H5N1|NA
EPI_ISL_28385|2008.735|A/Singapore/39/2008|A_/_H1N1|NA
EPI_ISL_28384|2008.839|A/Singapore/42/2008|A_/_H1N1|NA
EPI_ISL_28383|2008.992|A/Maryland/07/2008|A_/_H1N1|NA
EPI_ISL_28381|2008.937|A/Hong_Kong/3212/2008|A_/_H1N1|NA
EPI_ISL_28380|2008.896|A/Hong_Kong/3195/2008|A_/_H1N1|NA
EPI_ISL_28379|2008.342|A/Vietnam/4212/2008|A_/_H1N1|NA
EPI_ISL_28378|2008.929|A/Colorado/08/2008|A_/_H1N1|NA
EPI_ISL_28377|2008.801|A/Hawaii/42/2008|A_/_H1N1|NA
EPI_ISL_28376|2008.803|A/Hawaii/41/2008|A_/_H1N1|NA
EPI_ISL_28374|2008.986|A/Vermont/03/2008|A_/_H1N1|NA
EPI_ISL_28373|2008.967|A/Hawaii/55/2008|A_/_H1N1|NA
EPI_ISL_28372|2008.954|A/North_Carolina/07/2008|A_/_H1N1|NA
EPI_ISL_28371|2008.989|A/Minnesota/34/2008|A_/_H1N1|NA
EPI_ISL_28370|2008.984|A/Minnesota/33/2008|A_/_H1N1|NA
EPI_ISL_28369|2008.989|A/Texas/32/2008|A_/_H1N1|NA
EPI_ISL_28368|2008.986|A/Pennsylvania/12/2008|A_/_H1N1|NA
EPI_ISL_28367|2008.956|A/Florida/28/2008|A_/_H1N1|NA
EPI_ISL_28366|2008.981|A/Massachusetts/12/2008|A_/_H1N1|NA
EPI_ISL_28365|2008.964|A/Virginia/07/2008|A_/_H1N1|NA
EPI_ISL_28364|2008.981|A/Wisconsin/20/2008|A_/_H1N1|NA
EPI_ISL_28363|2008.831|A/Florida/19/2008|A_/_H1N1|NA
EPI_ISL_28212|2008.153|A/Missouri/05/2008|A_/_H3N2|NA
EPI_ISL_28335|2008.768|A/Yunnan-Mengzi/1441/2008|A_/_H1N1|NA
EPI_ISL_27656|2008.926|A/Wisconsin/17/2008|A_/_H1N1|NA
EPI_ISL_27655|2008.874|A/Wisconsin/16/2008|A_/_H1N1|NA
EPI_ISL_28334|2008.852|A/Washington/10/2008|A_/_H1N1|NA
EPI_ISL_28333|2008.836|A/Washington/08/2008|A_/_H1N1|NA
EPI_ISL_25764|2008.131|A/Washington/06/2008|A_/_H1N1|NA
EPI_ISL_25804|2008.557|A/Washington/05/2008|A_/_H1N1|NA
EPI_ISL_28332|2008.940|A/Virginia/06/2008|A_/_H1N1|NA
EPI_ISL_28331|2008.587|A/Vietnam/289/2008|A_/_H1N1|NA
EPI_ISL_28330|2008.495|A/Vietnam/241/2008|A_/_H1N1|NA
EPI_ISL_28329|2008.533|A/Vietnam/233/2008|A_/_H1N1|NA
EPI_ISL_27657|2008.344|A/Vietnam/160/2008|A_/_H1N1|NA
EPI_ISL_26244|2008.522|A/Victoria/501/2008|A_/_H1N1|NA
EPI_ISL_25803|2008.503|A/Uruguay/34/2008|A_/_H1N1|NA
EPI_ISL_28327|2008.407|A/Uruguay/22/2008|A_/_H1N1|NA
EPI_ISL_25802|2008.407|A/Uruguay/22/2008|A_/_H1N1|NA
EPI_ISL_25771|2008.421|A/Uruguay/03/2008|A_/_H1N1|NA
EPI_ISL_25770|2008.197|A/Ukraine/387/2008|A_/_H1N1|NA
EPI_ISL_25773|2008.475|A/Tula/19/2008|A_/_H1N1|NA
EPI_ISL_28326|2008.784|A/Tianjin-Jinnan/1158/2008|A_/_H1N1|NA
EPI_ISL_28325|2008.760|A/Tianjin-Hongqiao/1120/2008|A_/_H1N1|NA
EPI_ISL_27654|2008.934|A/Texas/29/2008|A_/_H1N1|NA
EPI_ISL_27653|2008.893|A/Texas/27/2008|A_/_H1N1|NA
EPI_ISL_27652|2008.885|A/Texas/23/2008|A_/_H1N1|NA
EPI_ISL_25815|2008.634|A/Texas/11/2008|A_/_H1N1|NA
EPI_ISL_25791|2008.178|A/Texas/10/2008|A_/_H1N1|NA
EPI_ISL_25790|2008.077|A/Texas/09/2008|A_/_H1N1|NA
EPI_ISL_25789|2008.066|A/Texas/08/2008|A_/_H1N1|NA
EPI_ISL_28324|2008.923|A/Tennessee/11/2008|A_/_H1N1|NA
EPI_ISL_28323|2008.926|A/Taiwan/639/2008|A_/_H1N1|NA
EPI_ISL_27638|2008.923|A/Taiwan/638/2008|A_/_H1N1|NA
EPI_ISL_28322|2008.915|A/Taiwan/637/2008|A_/_H1N1|NA
EPI_ISL_28321|2008.781|A/Taiwan/544/2008|A_/_H1N1|NA
EPI_ISL_25796|2008.117|A/St._Petersburg/12/2008|A_/_H1N1|NA
EPI_ISL_28320|2008.806|A/South_Carolina/06/2008|A_/_H1N1|NA
EPI_ISL_27651|2008.806|A/South_Carolina/06/2008|A_/_H1N1|NA
EPI_ISL_28319|2008.839|A/Shanxi-Weicheng/157/2008|A_/_H1N1|NA
EPI_ISL_28318|2008.839|A/Shanxi-Beilin/1134/2008|A_/_H1N1|NA
EPI_ISL_28317|2008.811|A/Shanghai-Nanhui/1167/2008|A_/_H1N1|NA
EPI_ISL_28316|2008.765|A/Shanghai-Nanhui/1156/2008|A_/_H1N1|NA
EPI_ISL_28315|2008.822|A/Shandong-Lixia/159/2008|A_/_H1N1|NA
EPI_ISL_25793|2008.361|A/Santiago/6892/2008|A_/_H1N1|NA
EPI_ISL_25766|2008.254|A/Santiago/4689/2008|A_/_H1N1|NA
EPI_ISL_25774|2008.456|A/Samara/46/2008|A_/_H1N1|NA
EPI_ISL_25809|2008.522|A/Peru/5007/2008|A_/_H1N1|NA
EPI_ISL_25805|2008.503|A/Peru/3909/2008|A_/_H1N1|NA
EPI_ISL_26237|2008.836|A/Pennsylvania/09/2008|A_/_H1N1|NA
EPI_ISL_28313|2008.781|A/Pennsylvania/08/2008|A_/_H1N1|NA
EPI_ISL_28312|2008.781|A/Pennsylvania/08/2008|A_/_H1N1|NA
EPI_ISL_28311|2008.484|A/Panama/1622/2008|A_/_H1N1|NA
EPI_ISL_25782|2008.462|A/Panama/1602/2008|A_/_H1N1|NA
EPI_ISL_25821|2008.347|A/Panama/1310/2008|A_/_H1N1|NA
EPI_ISL_28310|2008.945|A/North_Dakota/01/2008|A_/_H1N1|NA
EPI_ISL_25761|2008.022|A/North_Carolina/06/2008|A_/_H1N1|NA
EPI_ISL_25760|2008.022|A/North_Carolina/06/2008|A_/_H1N1|NA
EPI_ISL_25811|2008.495|A/Nigeria/0023/2008|A_/_H1N1|NA
EPI_ISL_25814|2008.445|A/Nicaragua/89/2008|A_/_H1N1|NA
EPI_ISL_25813|2008.443|A/Nicaragua/88/2008|A_/_H1N1|NA
EPI_ISL_25812|2008.437|A/Nicaragua/5035/2008|A_/_H1N1|NA
EPI_ISL_28308|2008.973|A/New_Jersey/23/2008|A_/_H1N1|NA
EPI_ISL_28307|2008.948|A/New_Jersey/20/2008|A_/_H1N1|NA
EPI_ISL_28306|2008.923|A/Nebraska/07/2008|A_/_H1N1|NA
EPI_ISL_25772|2008.456|A/Moscow/108/2008|A_/_H1N1|NA
EPI_ISL_27650|2008.937|A/Minnesota/27/2008|A_/_H1N1|NA
EPI_ISL_27649|2008.910|A/Michigan/06/2008|A_/_H1N1|NA
EPI_ISL_28305|2008.839|A/Michigan/05/2008|A_/_H1N1|NA
EPI_ISL_27637|2008.844|A/Mexico/4971/2008|A_/_H1N1|NA
EPI_ISL_28304|2008.828|A/Mexico/4726/2008|A_/_H1N1|NA
EPI_ISL_27648|2008.893|A/Massachusetts/09/2008|A_/_H1N1|NA
EPI_ISL_27647|2008.877|A/Massachusetts/08/2008|A_/_H1N1|NA
EPI_ISL_28303|2008.877|A/Massachusetts/08/2008|A_/_H1N1|NA
EPI_ISL_28302|2008.940|A/Maryland/05/2008|A_/_H1N1|NA
EPI_ISL_28301|2008.820|A/Maryland/04/2008|A_/_H1N1|NA
EPI_ISL_25769|2008.134|A/Luhansk/18/2008|A_/_H1N1|NA
EPI_ISL_28300|2008.003|A/Kuwait/251/2008|A_/_H1N1|NA
EPI_ISL_25759|2008.003|A/Kuwait/251/2008|A_/_H1N1|NA
EPI_ISL_25767|2007.814|A/Kenya/9309/2007|A_/_H1N1|NA
EPI_ISL_25820|2008.609|A/Kenya/1957/2008|A_/_H1N1|NA
EPI_ISL_28299|2008.555|A/Kenya/1822/2008|A_/_H1N1|NA
EPI_ISL_25819|2008.555|A/Kenya/1822/2008|A_/_H1N1|NA
EPI_ISL_25807|2008.579|A/Kenya/1573/2008|A_/_H1N1|NA
EPI_ISL_25808|2008.574|A/Kenya/1432/2008|A_/_H1N1|NA
EPI_ISL_28298|2008.904|A/Jilin-Chaoyang/1258/2008|A_/_H1N1|NA
EPI_ISL_28297|2008.858|A/Jilin-Chaoyang/1188/2008|A_/_H1N1|NA
EPI_ISL_25795|2008.230|A/India/9039/2008|A_/_H1N1|NA
EPI_ISL_28296|2008.902|A/Illinois/17/2008|A_/_H1N1|NA
EPI_ISL_28295|2008.904|A/Illinois/16/2008|A_/_H1N1|NA
EPI_ISL_27646|2008.885|A/Illinois/15/2008|A_/_H1N1|NA
EPI_ISL_28294|2008.978|A/Idaho/23/2008|A_/_H1N1|NA
EPI_ISL_25763|2008.158|A/Idaho/09/2008|A_/_H1N1|NA
EPI_ISL_28293|2008.801|A/Hunan-Furong/1295/2008|A_/_H1N1|NA
EPI_ISL_25765|2008.150|A/Hong_Kong/349/2008|A_/_H1N1|NA
EPI_ISL_28292|2008.566|A/Hong_Kong/1870/2008|A_/_H1N1|NA
EPI_ISL_25785|2008.566|A/Hong_Kong/1870/2008|A_/_H1N1|NA
EPI_ISL_25784|2008.557|A/Hong_Kong/1794/2008|A_/_H1N1|NA
EPI_ISL_25762|2008.022|A/Hong_Kong/17/2008|A_/_H1N1|NA
EPI_ISL_25788|2008.538|A/Hong_Kong/1555/2008|A_/_H1N1|NA
EPI_ISL_25787|2008.533|A/Hong_Kong/1492/2008|A_/_H1N1|NA
EPI_ISL_25786|2008.514|A/Hong_Kong/1363/2008|A_/_H1N1|NA
EPI_ISL_25799|2008.462|A/Honduras/73/2008|A_/_H1N1|NA
EPI_ISL_25801|2008.555|A/Honduras/131/2008|A_/_H1N1|NA
EPI_ISL_25800|2008.497|A/Honduras/100/2008|A_/_H1N1|NA
EPI_ISL_27645|2008.858|A/Hawaii/46/2008|A_/_H1N1|NA
EPI_ISL_27644|2008.915|A/Hawaii/38/2008|A_/_H1N1|NA
EPI_ISL_27643|2008.814|A/Hawaii/21/2008|A_/_H1N1|NA
EPI_ISL_27642|2008.795|A/Hawaii/20/2008|A_/_H1N1|NA
EPI_ISL_28288|2008.795|A/Hawaii/20/2008|A_/_H1N1|NA
EPI_ISL_25798|2008.516|A/Guatemala/663/2008|A_/_H1N1|NA
EPI_ISL_25797|2008.462|A/Guatemala/602/2008|A_/_H1N1|NA
EPI_ISL_28287|2008.000|A/Florida/24/2008|A_/_H1N1|NA
EPI_ISL_27641|2008.839|A/Florida/21/2008|A_/_H1N1|NA
EPI_ISL_27640|2008.831|A/Florida/19/2008|A_/_H1N1|NA
EPI_ISL_28286|2008.814|A/Florida/18/2008|A_/_H1N1|NA
EPI_ISL_25806|2008.653|A/Florida/17/2008|A_/_H1N1|NA
EPI_ISL_25818|2008.601|A/El_Salvador/468/2008|A_/_H1N1|NA
EPI_ISL_25817|2008.598|A/El_Salvador/450/2008|A_/_H1N1|NA
EPI_ISL_25777|2008.484|A/El_Salvador/330/2008|A_/_H1N1|NA
EPI_ISL_25776|2008.478|A/El_Salvador/323/2008|A_/_H1N1|NA
EPI_ISL_25768|2008.117|A/Donetsk/73/2008|A_/_H1N1|NA
EPI_ISL_28285|2008.828|A/Delaware/01/2008|A_/_H1N1|NA
EPI_ISL_25792|2008.525|A/Coyhaique/10459/2008|A_/_H1N1|NA
EPI_ISL_27636|2008.484|A/Costa_Rica/7946/2008|A_/_H1N1|NA
EPI_ISL_28284|2008.462|A/Costa_Rica/7271/2008|A_/_H1N1|NA
EPI_ISL_27635|2008.858|A/Costa_Rica/1575/2008|A_/_H1N1|NA
EPI_ISL_28283|2008.249|A/Colombia/1231/2008|A_/_H1N1|NA
EPI_ISL_28282|2008.582|A/Christchurch/20/2008|A_/_H1N1|NA
EPI_ISL_25775|2008.437|A/Chelyabinsk/10/2008|A_/_H1N1|NA
EPI_ISL_25816|2008.675|A/California/07/2008|A_/_H1N1|NA
EPI_ISL_19776|2008.098|A/California/06/2008|A_/_H1N1|NA
EPI_ISL_28281|2008.590|A/Brazil/5943/2008|A_/_H1N1|NA
EPI_ISL_25783|2008.571|A/Brazil/1602/2008|A_/_H1N1|NA
EPI_ISL_25794|2008.342|A/Belem/241/2008|A_/_H1N1|NA
EPI_ISL_28280|2008.784|A/Beijing-Xuanwu/1199/2008|A_/_H1N1|NA
EPI_ISL_28279|2008.888|A/Beijing-Huairou/190/2008|A_/_H1N1|NA
EPI_ISL_28278|2008.858|A/Beijing-Huairou/166/2008|A_/_H1N1|NA
EPI_ISL_28277|2008.874|A/Arizona/13/2008|A_/_H1N1|NA
EPI_ISL_27639|2008.874|A/Arizona/13/2008|A_/_H1N1|NA
EPI_ISL_25810|2008.557|A/Argentina/4152/2008|A_/_H1N1|NA
EPI_ISL_25780|2008.533|A/Argentina/307/2008|A_/_H1N1|NA
EPI_ISL_25779|2008.536|A/Argentina/303/2008|A_/_H1N1|NA
EPI_ISL_25778|2008.525|A/Argentina/295/2008|A_/_H1N1|NA
EPI_ISL_25781|2008.481|A/Argentina/110/2008|A_/_H1N1|NA
EPI_ISL_28276|2008.820|A/Anhui-Luyang/171/2008|A_/_H1N1|NA
EPI_ISL_28275|2008.809|A/Anhui-Baohe/1514/2008|A_/_H1N1|NA
EPI_ISL_28274|2008.940|A/Alaska/05/2008|A_/_H1N1|NA
EPI_ISL_25983|2008.596|A/Kenya/1598/2008|A_/_H3N2|NA
EPI_ISL_27660|2008.825|A/Massachusetts/06/2008|A_/_H3N2|NA
EPI_ISL_27659|2008.790|A/Idaho/18/2008|A_/_H3N2|NA
EPI_ISL_28232|2008.852|A/Taiwan/612/2008|A_/_H3N2|NA
EPI_ISL_28231|2008.814|A/Taiwan/611/2008|A_/_H3N2|NA
EPI_ISL_28230|2008.637|A/Taiwan/471/2008|A_/_H3N2|NA
EPI_ISL_28229|2008.937|A/Montana/02/2008|A_/_H3N2|NA
EPI_ISL_28228|2008.820|A/Guam/7124/2008|A_/_H3N2|NA
EPI_ISL_28227|2008.440|A/Vietnam/214/2008|A_/_H3N2|NA
EPI_ISL_28226|2008.000|A/Colorado/05/2008|A_/_H3N2|NA
EPI_ISL_28225|2008.825|A/Colorado/04/2008|A_/_H3N2|NA
EPI_ISL_28224|2008.921|A/Wisconsin/18/2008|A_/_H3N2|NA
EPI_ISL_28223|2008.464|A/Costa_Rica/7172/2008|A_/_H3N2|NA
EPI_ISL_28222|2008.858|A/Hawaii/47/2008|A_/_H3N2|NA
EPI_ISL_28221|2008.639|A/Christchurch/19/2008|A_/_H3N2|NA
EPI_ISL_28220|2008.593|A/Christchurch/05/2008|A_/_H3N2|NA
EPI_ISL_28219|2008.574|A/Kenya/1431/2008|A_/_H3N2|NA
EPI_ISL_28218|2008.593|A/Kenya/1589/2008|A_/_H3N2|NA
EPI_ISL_28217|2008.598|A/Kenya/1599/2008|A_/_H3N2|NA
EPI_ISL_28216|2008.934|A/Washington/09/2008|A_/_H3N2|NA
EPI_ISL_28215|2008.825|A/Massachusetts/06/2008|A_/_H3N2|NA
EPI_ISL_28214|2008.765|A/Idaho/17/2008|A_/_H3N2|NA
EPI_ISL_28211|2008.194|A/Hawaii/17/2008|A_/_H3N2|NA
EPI_ISL_23950|2008.303|A/New_York/09/2008|A_/_H3N2|NA
EPI_ISL_27658|2008.153|A/Missouri/05/2008|A_/_H3N2|NA
EPI_ISL_15888|2007.962|A/Missouri/06/2007|A_/_H3N2|NA
EPI_ISL_27683|2007.000|IVR-150(A/Guam/1/07)|A_/_H1N1|NA
EPI_ISL_26251|2008.579|A/Wisconsin/13/2008|A_/_H3N2|NA
EPI_ISL_26250|2008.719|A/New_York/33/2008|A_/_H3N2|NA
EPI_ISL_26249|2008.153|A/Missouri/05/2008|A_/_H3N2|NA
EPI_ISL_26248|2008.134|A/Illinois/14/2008|A_/_H3N2|NA
EPI_ISL_26246|2008.787|A/Colorado/03/2008|A_/_H3N2|NA
EPI_ISL_26245|2008.839|A/Wisconsin/12/2008|A_/_H1N1|NA
EPI_ISL_26244|2008.522|A/Victoria/501/2008|A_/_H1N1|NA
EPI_ISL_26243|2008.385|A/Venezuela/3571/2008|A_/_H1N1|NA
EPI_ISL_26242|2008.429|A/Uruguay/07/2008|A_/_H1N1|NA
EPI_ISL_26241|2008.847|A/Texas/18/2008|A_/_H1N1|NA
EPI_ISL_26240|2008.842|A/Texas/17/2008|A_/_H1N1|NA
EPI_ISL_26239|2008.817|A/Texas/16/2008|A_/_H1N1|NA
EPI_ISL_26238|2008.817|A/Texas/15/2008|A_/_H1N1|NA
EPI_ISL_26236|2008.836|A/Pennsylvania/09/2008|A_/_H1N1|NA
EPI_ISL_26235|2008.781|A/Pennsylvania/08/2008|A_/_H1N1|NA
EPI_ISL_26234|2008.781|A/Pennsylvania/08/2008|A_/_H1N1|NA
EPI_ISL_26233|2008.653|A/Missouri/06/2008|A_/_H1N1|NA
EPI_ISL_26232|2008.566|A/Hong_Kong/1870/2008|A_/_H1N1|NA
EPI_ISL_26231|2008.566|A/Hong_Kong/1870/2008|A_/_H1N1|NA
EPI_ISL_26230|2008.814|A/Hawaii/21/2008|A_/_H1N1|NA
EPI_ISL_26229|2008.787|A/Hawaii/19/2008|A_/_H1N1|NA
EPI_ISL_26228|2008.653|A/Florida/17/2008|A_/_H1N1|NA
EPI_ISL_26227|2008.590|A/Brazil/5943/2008|A_/_H1N1|NA
EPI_ISL_26226|2008.571|A/Brazil/1892/2008|A_/_H1N1|NA
EPI_ISL_25982|2008.656|A/Ohio/14/2008|A_/_H3N2|NA
EPI_ISL_25981|2008.593|A/Texas/19/2008|A_/_H3N2|NA
EPI_ISL_25980|2008.593|A/Texas/13/2008|A_/_H3N2|NA
EPI_ISL_25979|2008.661|A/California/09/2008|A_/_H3N2|NA
EPI_ISL_25978|2008.689|A/California/08/2008|A_/_H3N2|NA
EPI_ISL_25977|2008.699|A/Kentucky/01/2008|A_/_H3N2|NA
EPI_ISL_25976|2008.486|A/Kenya/1436/2008|A_/_H3N2|NA
EPI_ISL_25975|2008.571|A/Kenya/1428/2008|A_/_H3N2|NA
EPI_ISL_25974|2008.514|A/Kenya/1477/2008|A_/_H3N2|NA
EPI_ISL_25973|2008.604|A/Alaska/04/2008|A_/_H3N2|NA
EPI_ISL_25972|2008.475|A/Brisbane/24/2008|A_/_H3N2|NA
EPI_ISL_25971|2008.000|A/Perth/201/2008|A_/_H3N2|NA
EPI_ISL_25970|2008.333|A/Singapore/21/2008|A_/_H3N2|NA
EPI_ISL_25969|2008.525|A/Guatemala/680/2008|A_/_H3N2|NA
EPI_ISL_25968|2008.519|A/Wellington/31/2008|A_/_H3N2|NA
EPI_ISL_25967|2008.503|A/Wellington/40/2008|A_/_H3N2|NA
EPI_ISL_25966|2008.478|A/Wellington/13/2008|A_/_H3N2|NA
EPI_ISL_25965|2008.462|A/Waikato/17/2008|A_/_H3N2|NA
EPI_ISL_25964|2008.443|A/Waikato/16/2008|A_/_H3N2|NA
EPI_ISL_25963|2008.421|A/Wellington/06/2008|A_/_H3N2|NA
EPI_ISL_25962|2008.369|A/India/7886/2008|A_/_H3N2|NA
EPI_ISL_25961|2008.246|A/India/7881/2008|A_/_H3N2|NA
EPI_ISL_25960|2008.273|A/Hawaii/18/2008|A_/_H3N2|NA
EPI_ISL_25959|2008.131|A/Texas/12/2008|A_/_H3N2|NA
EPI_ISL_25958|2008.566|A/Hong_Kong/1868/2008|A_/_H3N2|NA
EPI_ISL_25957|2008.325|A/India/7882/2008|A_/_H3N2|NA
EPI_ISL_25955|2008.363|A/Incheon/4274/2008|A_/_H3N2|NA
EPI_ISL_25954|2008.355|A/Seoul/4295/2008|A_/_H3N2|NA
EPI_ISL_25953|2008.273|A/Daegu/4165/2008|A_/_H3N2|NA
EPI_ISL_25952|2008.279|A/Chungbuk/4137/2008|A_/_H3N2|NA
EPI_ISL_25950|2008.399|A/Moscow/118/2008|A_/_H3N2|NA
EPI_ISL_25949|2008.429|A/Taiwan/415/2008|A_/_H3N2|NA
EPI_ISL_25948|2008.372|A/Singapore/23/2008|A_/_H3N2|NA
EPI_ISL_25947|2007.932|A/Vietnam/521/2007|A_/_H3N2|NA
EPI_ISL_25946|2008.134|A/Illinois/14/2008|A_/_H3N2|NA
EPI_ISL_28208|2008.934|A/SEOUL/4437/2008|A_/_H1N1|NA
EPI_ISL_28207|2008.923|A/JEONBUK/4333/2008|A_/_H1N1|NA
EPI_ISL_28206|2008.945|A/INCHEON/4432/2008|A_/_H1N1|NA
EPI_ISL_28205|2008.915|A/INCHEON/4330/2008|A_/_H1N1|NA
EPI_ISL_28204|2008.937|A/GYEONGGIBUK/4503/2008|A_/_H1N1|NA
EPI_ISL_28203|2008.921|A/GYEONGGIBUK/4346/2008|A_/_H1N1|NA
EPI_ISL_28202|2008.915|A/GWANGJU/4324/2008|A_/_H1N1|NA
EPI_ISL_28201|2008.964|A/DAEJEON/4494/2008|A_/_H1N1|NA
EPI_ISL_28200|2008.940|A/CHUNGBUK/4443/2008|A_/_H1N1|NA
EPI_ISL_28199|2008.948|A/YAMANASHI/189/2008|A_/_H1N1|NA
EPI_ISL_28198|2008.954|A/YAMAGATA/120/2008|A_/_H1N1|NA
EPI_ISL_28197|2008.918|A/TIANJIN-JINNAN/1189/2008|A_/_H1N1|NA
EPI_ISL_28196|2008.836|A/SICHUAN-QINGYANG/1391/2008|A_/_H1N1|NA
EPI_ISL_28195|2008.861|A/SICHUAN-JINJIANG/2110/2008|A_/_H1N1|NA
EPI_ISL_28188|2008.962|A/SHIMANE/117/2008|A_/_H1N1|NA
EPI_ISL_28186|2008.885|A/SHANXI-XINGHUALING/1109/2008|A_/_H1N1|NA
EPI_ISL_28185|2008.866|A/SHANXI-WEICHENG/156/2008|A_/_H1N1|NA
EPI_ISL_28184|2008.902|A/SHANXI-TAIGU/185/2008|A_/_H1N1|NA
EPI_ISL_28183|2008.869|A/SHANXI-CHENGQU/277/2008|A_/_H1N1|NA
EPI_ISL_28182|2008.918|A/SAITAMA-C/10/2008|A_/_H1N1|NA
EPI_ISL_28181|2008.902|A/SAGAMIHARA/2/2008|A_/_H1N1|NA
EPI_ISL_28177|2008.915|A/KANAGAWA/68/2008|A_/_H1N1|NA
EPI_ISL_28176|2008.913|A/JILIN-NANGUAN/1114/2008|A_/_H1N1|NA
EPI_ISL_28175|2008.940|A/IBARAKI/68/2008|A_/_H1N1|NA
EPI_ISL_28174|2008.921|A/HYOGO/91/2008|A_/_H1N1|NA
EPI_ISL_28173|2008.934|A/HOKKAIDO/7/2008|A_/_H1N1|NA
EPI_ISL_28172|2008.959|A/GANSU-CHENGGUAN/1822/2008|A_/_H1N1|NA
EPI_ISL_28171|2008.954|A/GANSU-CHENGGUAN/1797/2008|A_/_H1N1|NA
EPI_ISL_28170|2008.978|A/EHIME/38/2008|A_/_H1N1|NA
EPI_ISL_28169|2008.934|A/CHIBA/89/2008|A_/_H1N1|NA
EPI_ISL_28168|2008.880|A/BEIJING-HUAIROU/185/2008|A_/_H1N1|NA
EPI_ISL_28167|2008.945|A/AOMORI/24/2008|A_/_H1N1|NA
EPI_ISL_28166|2008.943|A/AOMORI/19/2008|A_/_H1N1|NA
EPI_ISL_28165|2008.885|A/ANHUI-BAOHE/1594/2008|A_/_H1N1|NA
EPI_ISL_28164|2008.956|A/AKITA/16/2008|A_/_H1N1|NA
EPI_ISL_28063|2008.896|A/TAIWAN/626/2008|A_/_H1N1|NA
EPI_ISL_28062|2008.893|A/TAIWAN/625/2008|A_/_H1N1|NA
EPI_ISL_28061|2008.891|A/TAIWAN/600/2008|A_/_H1N1|NA
EPI_ISL_28060|2008.000|A/SENDAI-H/2103/2008|A_/_H1N1|NA
EPI_ISL_28059|2008.915|A/OSAKA-C/39/2008|A_/_H1N1|NA
EPI_ISL_28058|2008.891|A/MIYAGI/35/2008|A_/_H1N1|NA
EPI_ISL_28057|2008.915|A/MIE/37/2008|A_/_H1N1|NA
EPI_ISL_28010|2008.918|A/SAPPORO/90/2008|A_/_H1N1|NA
EPI_ISL_28009|2008.943|A/SAPPORO/88/2008|A_/_H1N1|NA
EPI_ISL_28008|2008.943|A/SAPPORO/87/2008|A_/_H1N1|NA
EPI_ISL_28007|2008.934|A/OKAYAMA/14/2008|A_/_H1N1|NA
EPI_ISL_28006|2008.934|A/OKAYAMA/13/2008|A_/_H1N1|NA
EPI_ISL_28005|2008.915|A/OKAYAMA/12/2008|A_/_H1N1|NA
EPI_ISL_28004|2008.918|A/NIIGATA/1151/2008|A_/_H1N1|NA
EPI_ISL_28003|2008.921|A/NIIGATA/1150/2008|A_/_H1N1|NA
EPI_ISL_28002|2008.907|A/NIIGATA/1088/2008|A_/_H1N1|NA
EPI_ISL_28001|2008.915|A/NARA/59/2008|A_/_H1N1|NA
EPI_ISL_28000|2008.915|A/NAGANO/8024/2008|A_/_H1N1|NA
EPI_ISL_27999|2008.954|A/NAGANO/1204/2008|A_/_H1N1|NA
EPI_ISL_27998|2008.915|A/KOCHI/48/2008|A_/_H1N1|NA
EPI_ISL_27997|2008.923|A/IWATE/41/2008|A_/_H1N1|NA
EPI_ISL_27996|2008.921|A/IWATE/40/2008|A_/_H1N1|NA
EPI_ISL_27995|2008.926|A/FUKUI/91/2008|A_/_H1N1|NA
EPI_ISL_27994|2008.915|A/FUKUI/90/2008|A_/_H1N1|NA
EPI_ISL_26400|2008.899|A/SHIZUOKA-C/51/2008|A_/_H1N1|NA
EPI_ISL_26399|2008.866|A/SHIGA/18/2008|A_/_H1N1|NA
EPI_ISL_26398|2008.866|A/SHIGA/17/2008|A_/_H1N1|NA
EPI_ISL_26397|2008.899|A/SAPPORO/68/2008|A_/_H1N1|NA
EPI_ISL_26396|2008.885|A/SAPPORO/66/2008|A_/_H1N1|NA
EPI_ISL_26395|2008.880|A/SAPPORO/64/2008|A_/_H1N1|NA
EPI_ISL_26394|2008.872|A/SAPPORO/63/2008|A_/_H1N1|NA
EPI_ISL_26393|2008.883|A/KOBE/49/2008|A_/_H1N1|NA
EPI_ISL_26386|2008.883|A/CHIBA/86/2008|A_/_H1N1|NA
EPI_ISL_26206|2008.811|A/YAMAGUCHI/28/2008|A_/_H1N1|NA
EPI_ISL_26205|2008.811|A/YAMAGUCHI/27/2008|A_/_H1N1|NA
EPI_ISL_26204|2008.811|A/YAMAGUCHI/26/2008|A_/_H1N1|NA
EPI_ISL_26203|2008.828|A/SENDAI/105/2008|A_/_H1N1|NA
EPI_ISL_26202|2008.831|A/SENDAI/104/2008|A_/_H1N1|NA
EPI_ISL_26201|2008.825|A/SENDAI/103/2008|A_/_H1N1|NA
EPI_ISL_26200|2008.850|A/SAKAI/30/2008|A_/_H1N1|NA
EPI_ISL_26199|2008.844|A/MIE/32/2008|A_/_H1N1|NA
EPI_ISL_26198|2008.866|A/HIROSHIMA/48/2008|A_/_H1N1|NA
EPI_ISL_26197|2008.866|A/HIROSHIMA/47/2008|A_/_H1N1|NA
EPI_ISL_26196|2008.863|A/HIROSHIMA/46/2008|A_/_H1N1|NA
EPI_ISL_26195|2008.858|A/HIROSHIMA/45/2008|A_/_H1N1|NA
EPI_ISL_26194|2008.858|A/HIROSHIMA/44/2008|A_/_H1N1|NA
EPI_ISL_26176|2008.822|A/OSAKA-C/28/2008|A_/_H1N1|NA
EPI_ISL_29585|2007.616|A/Myanmar/M260/2007|A_/_H3N2|NA
EPI_ISL_29584|2007.614|A/Myanmar/M248/2007|A_/_H3N2|NA
EPI_ISL_29583|2007.608|A/Myanmar/M238/2007|A_/_H3N2|NA
EPI_ISL_31124|2008.000|A/chicken/Taiwan/A703-1/2008|A_/_H5N2|NA
EPI_ISL_24985|2008.000|A/Luxembourg/215/2008|A_/_H1N1|NA
EPI_ISL_62893|2008.000|A/Luxembourg/182/2008|A_/_H1N1|NA
EPI_ISL_62878|2008.000|A/Luxembourg/056/2008|A_/_H1N1|NA
EPI_ISL_62876|2008.000|A/Luxembourg/030/2008|A_/_H1N1|NA
EPI_ISL_24944|2008.000|A/Luxembourg/257/2008|A_/_H1N1|NA
EPI_ISL_24939|2008.000|A/Luxembourg/185/2008|A_/_H1N1|NA
EPI_ISL_24938|2008.000|A/Luxembourg/176/2008|A_/_H1N1|NA
EPI_ISL_62880|2008.000|A/Luxembourg/086/2008|A_/_H1N1|NA
EPI_ISL_25494|2007.737|A/mink/Nova_Scotia/1055488/2007|A_/_H3N2|NA
EPI_ISL_62899|2008.000|A/Luxembourg/265/2008|A_/_H1N1|NA
EPI_ISL_24984|2008.000|A/Luxembourg/187/2008|A_/_H1N1|NA
EPI_ISL_62892|2008.000|A/Luxembourg/164/2008|A_/_H1N1|NA
EPI_ISL_62881|2008.000|A/Luxembourg/090/2008|A_/_H1N1|NA
EPI_ISL_62898|2008.000|A/Luxembourg/261/2008|A_/_H1N1|NA
EPI_ISL_24943|2008.000|A/Luxembourg/249/2008|A_/_H1N1|NA
EPI_ISL_62897|2008.000|A/Luxembourg/234/2008|A_/_H1N1|NA
EPI_ISL_62895|2008.000|A/Luxembourg/222/2008|A_/_H1N1|NA
EPI_ISL_62887|2008.000|A/Luxembourg/115/2008|A_/_H1N1|NA
EPI_ISL_30862|2008.156|A/duck/Egypt/08425S-NLQP/2008|A_/_H5N1|NA
EPI_ISL_30861|2008.107|A/chicken/Egypt/08371S-NLQP/2008|A_/_H5N1|NA
EPI_ISL_30860|2008.041|A/chicken/Egypt/08194S-NLQP/2008|A_/_H5N1|NA
EPI_ISL_30859|2008.027|A/chicken/Egypt/08139S-NLQP/2008|A_/_H5N1|NA
EPI_ISL_30858|2008.025|A/chicken/Egypt/08124S-NLQP/2008|A_/_H5N1|NA
EPI_ISL_30857|2008.014|A/chicken/Egypt/0875S-NLQP/2008|A_/_H5N1|NA
EPI_ISL_30856|2008.005|A/duck/Egypt/0845S-NLQP/2008|A_/_H5N1|NA
EPI_ISL_30855|2008.978|A/chicken/Egypt/0896-NLQP/2008|A_/_H5N1|NA
EPI_ISL_30854|2008.904|A/chicken/Egypt/0894-NLQP/2008|A_/_H5N1|NA
EPI_ISL_30853|2008.735|A/duck/Egypt/0891-NLQP/2008|A_/_H5N1|NA
EPI_ISL_30852|2008.366|A/chicken/Egypt/0879-NLQP/2008|A_/_H5N1|NA
EPI_ISL_30851|2008.262|A/chicken/Egypt/0876-NLQP/2008|A_/_H5N1|NA
EPI_ISL_30850|2008.262|A/duck/Egypt/0875-NLQP/2008|A_/_H5N1|NA
EPI_ISL_30849|2008.128|A/chicken/Egypt/0870-NLQP/2008|A_/_H5N1|NA
EPI_ISL_30848|2008.134|A/chicken/Egypt/0869h3-NLQP/2008|A_/_H5N1|NA
EPI_ISL_30847|2008.098|A/chicken/Egypt/0865-NLQP/2008|A_/_H5N1|NA
EPI_ISL_30846|2008.082|A/chicken/Egypt/0859-NLQP/2008|A_/_H5N1|NA
EPI_ISL_30845|2008.057|A/chicken/Egypt/0850-NLQP/2008|A_/_H5N1|NA
EPI_ISL_30844|2008.046|A/chicken/Egypt/0847-NLQP/2008|A_/_H5N1|NA
EPI_ISL_30843|2008.046|A/chicken/Egypt/0845-NLQP/2008|A_/_H5N1|NA
EPI_ISL_30842|2008.044|A/chicken/Egypt/0841-NLQP/2008|A_/_H5N1|NA
EPI_ISL_30841|2008.044|A/chicken/Egypt/0837-NLQP/2008|A_/_H5N1|NA
EPI_ISL_30840|2008.025|A/chicken/Egypt/0831-NLQP/2008|A_/_H5N1|NA
EPI_ISL_30839|2008.016|A/chicken/Egypt/0823-NLQP/2008|A_/_H5N1|NA
EPI_ISL_30838|2008.011|A/chicken/Egypt/0815-NLQP/2008|A_/_H5N1|NA
EPI_ISL_30837|2008.008|A/chicken/Egypt/0813-NLQP/2008|A_/_H5N1|NA
EPI_ISL_30836|2008.005|A/chicken/Egypt/085-NLQP/2008|A_/_H5N1|NA
EPI_ISL_15711|2007.929|A/chicken/Egypt/07632S-NLQP/2007|A_/_H5N1|NA
EPI_ISL_15718|2007.214|A/duck/Egypt/07322S-NLQP/2007|A_/_H5N1|NA
EPI_ISL_15707|2007.967|A/turkey/Egypt/07203-NLQP/2007|A_/_H5N1|NA
EPI_ISL_15706|2007.964|A/chicken/Egypt/07202-NLQP/2007|A_/_H5N1|NA
EPI_ISL_15705|2007.962|A/chicken/Egypt/07201-NLQP/2007|A_/_H5N1|NA
EPI_ISL_30835|2007.392|A/chicken/Egypt/07175-NLQP/2007|A_/_H5N1|NA
EPI_ISL_30834|2007.162|A/chicken/Egypt/07118-NLQP/2007|A_/_H5N1|NA
EPI_ISL_30822|2008.194|A/Florida/UR07-0154/2008|A_/_H3N2|NA
EPI_ISL_30821|2008.153|A/Florida/UR07-0095/2008|A_/_H3N2|NA
EPI_ISL_30819|2007.153|A/California/UR06-0439/2007|A_/_H1N1|NA
EPI_ISL_30818|2007.126|A/Texas/UR06-0323/2007|A_/_H1N1|NA
EPI_ISL_30817|2007.000|A/Bewick's_swan/Netherlands/5/2007|A_/_H9N2|NA
EPI_ISL_30812|2007.000|A/mallard/Netherlands/11/2007|A_/_H6N5|NA
EPI_ISL_30805|2007.000|A/turnstone/Netherlands/1/2007|A_/_H3N8|NA
EPI_ISL_30799|2008.735|A/chicken/Egypt/0891/2008|A_/_H5N1|NA
EPI_ISL_30798|2008.038|A/chicken/Egypt/0836/2008|A_/_H5N1|NA
EPI_ISL_30792|2007.000|A/mallard/Netherlands/14/2007|A_/_H2N2|NA
EPI_ISL_30790|2008.434|A/Managua/1225.02/2008|A_/_H1N1|NA
EPI_ISL_30789|2008.123|A/Managua/2512.01/2008|A_/_H1N1|NA
EPI_ISL_30788|2007.000|A/duck/Tsukuba/30/2007|A_/_H7N7|NA
EPI_ISL_30787|2007.000|A/duck/Tsukuba/700/2007|A_/_H7N7|NA
EPI_ISL_30786|2008.000|A/duck/Chiba/13/2008|A_/_H7N7|NA
EPI_ISL_30785|2008.000|A/duck/Tsukuba/922/2008|A_/_H7N7|NA
EPI_ISL_30784|2007.000|A/duck/Tsukuba/664/2007|A_/_H7N7|NA
EPI_ISL_30780|2007.000|A/duck/Niigata/477/2007|A_/_H5N2|NA
EPI_ISL_30779|2007.000|A/duck/Shimane/02/2007|A_/_H5N2|NA
EPI_ISL_30675|2007.000|A/duck/Shiga/B149/2007|A_/_H7N7|NA
EPI_ISL_30661|2007.000|A/duck/Chiba/5/2007|A_/_H6N2|NA
EPI_ISL_30652|2007.000|A/chicken/East_Java/UT6045/2007|A_/_H5N1|NA
EPI_ISL_30651|2007.000|A/chicken/East_Java/UT6044/2007|A_/_H5N1|NA
EPI_ISL_30650|2007.000|A/chicken/East_Java/UT6031/2007|A_/_H5N1|NA
EPI_ISL_30450|2007.910|A/chicken/Israel/953/2007|A_/_H9N2|NA
EPI_ISL_30449|2007.918|A/chicken/Israel/951/2007|A_/_H9N2|NA
EPI_ISL_30448|2008.448|A/chicken/Israel/883/2008|A_/_H9N2|NA
EPI_ISL_30447|2007.841|A/chicken/Israel/869/2007|A_/_H9N2|NA
EPI_ISL_30446|2008.303|A/chicken/Israel/702/2008|A_/_H9N2|NA
EPI_ISL_30445|2008.295|A/chicken/Israel/694/2008|A_/_H9N2|NA
EPI_ISL_30444|2008.287|A/turkey/Israel/689/2008|A_/_H9N2|NA
EPI_ISL_30443|2007.175|A/chicken/Israel/375/2007|A_/_H9N2|NA
EPI_ISL_30442|2008.492|A/chicken/Israel/330/2008|A_/_H9N2|NA
EPI_ISL_30441|2008.486|A/chicken/Israel/310/2008|A_/_H9N2|NA
EPI_ISL_30439|2008.440|A/chicken/Israel/182/2008|A_/_H9N2|NA
EPI_ISL_30438|2008.415|A/chicken/Israel/54/2008|A_/_H9N2|NA
EPI_ISL_30437|2007.975|A/chicken/Israel/1040/2007|A_/_H9N2|NA
EPI_ISL_30619|2008.000|A/swine/Italy/256764/2008|A_/_H1N1|NA
EPI_ISL_30618|2008.000|A/swine/Italy/207871/2008|A_/_H1N1|NA
EPI_ISL_30617|2008.000|A/swine/Italy/188539/2008|A_/_H1N1|NA
EPI_ISL_30616|2008.000|A/swine/Italy/186798/2008|A_/_H1N1|NA
EPI_ISL_30615|2008.000|A/swine/Italy/120133/2008|A_/_H1N1|NA
EPI_ISL_30614|2008.000|A/swine/Italy/80114/2008|A_/_H1N1|NA
EPI_ISL_30613|2008.000|A/swine/Italy/72024-1/2008|A_/_H1N1|NA
EPI_ISL_30612|2008.000|A/swine/Italy/73567/2008|A_/_H1N1|NA
EPI_ISL_30611|2008.000|A/swine/Italy/44795/2008|A_/_H1N1|NA
EPI_ISL_30610|2008.000|A/swine/Italy/43145/2008|A_/_H1N1|NA
EPI_ISL_30609|2008.000|A/swine/Italy/39787/2008|A_/_H1N1|NA
EPI_ISL_30591|2007.159|A/swine/Bondelum/IDT5959/2007|A_/_H3N2|NA
EPI_ISL_30588|2007.356|A/swine/Kitzen/IDT6142/2007|A_/_H1N2|NA
EPI_ISL_30587|2007.219|A/swine/Groitzsch/IDT6016-2/2007|A_/_H1N2|NA
EPI_ISL_30586|2007.219|A/swine/Groitzsch/IDT6016-1/2007|A_/_H1N2|NA
EPI_ISL_30554|2008.000|A/chicken/Laos/37/2008|A_/_H5N1|NA
EPI_ISL_30553|2008.000|A/chicken/Laos/35/2008|A_/_H5N1|NA
EPI_ISL_30552|2008.000|A/chicken/Laos/33/2008|A_/_H5N1|NA
EPI_ISL_30551|2008.000|A/chicken/Laos/17/2008|A_/_H5N1|NA
EPI_ISL_30550|2008.000|A/chicken/Laos/16/2008|A_/_H5N1|NA
EPI_ISL_30549|2008.000|A/chicken/Laos/13/2008|A_/_H5N1|NA
EPI_ISL_30548|2007.000|A/duck/Laos/P0137/2007|A_/_H5N1|NA
EPI_ISL_30547|2007.000|A/chicken/Laos/P0130/2007|A_/_H5N1|NA
EPI_ISL_30546|2007.000|A/chicken/Laos/A0573/2007|A_/_H3N8|NA
EPI_ISL_30545|2007.000|A/duck/Laos/A0617/2007|A_/_H5N1|NA
EPI_ISL_30544|2007.000|A/duck/Laos/A0503/2007|A_/_H5N1|NA
EPI_ISL_30543|2007.000|A/chicken/Laos/A0464/2007|A_/_H5N1|NA
EPI_ISL_30542|2007.000|A/duck/Laos/A0301/2007|A_/_H5N1|NA
EPI_ISL_30541|2007.000|A/duck/Laos/P0161/2007|A_/_H5N1|NA
EPI_ISL_30540|2007.000|A/duck/Laos/P0117/2007|A_/_H5N1|NA
EPI_ISL_30539|2007.000|A/duck/Laos/P0127/2007|A_/_H5N1|NA
EPI_ISL_30538|2007.000|A/chicken/Laos/P0072/2007|A_/_H5N1|NA
EPI_ISL_30537|2007.000|A/pigeon/Laos/P0022/2007|A_/_H5N1|NA
EPI_ISL_30536|2007.000|A/chicken/Laos/P0001/2007|A_/_H5N1|NA
EPI_ISL_30234|2008.486|A/Managua/3570.01/2008|A_/_H1N1|NA
EPI_ISL_30233|2008.847|A/Managua/4412.01/2008|A_/_H1N1|NA
EPI_ISL_30232|2008.762|A/Managua/4924.01/2008|A_/_H1N1|NA
EPI_ISL_30231|2008.828|A/Managua/309.01/2008|A_/_H1N1|NA
EPI_ISL_30230|2008.623|A/Managua/3759.02/2008|A_/_H1N1|NA
EPI_ISL_30228|2008.016|A/Managua/3307.01/2008|A_/_H1N1|NA
EPI_ISL_30227|2008.776|A/Managua/2860.01/2008|A_/_H1N1|NA
EPI_ISL_30226|2008.440|A/Managua/2055.01/2008|A_/_H1N1|NA
EPI_ISL_30225|2007.433|A/Managua/3012.01/2007|A_/_H3N2|NA
EPI_ISL_30224|2007.449|A/Managua/469.01/2007|A_/_H3N2|NA
EPI_ISL_30223|2007.466|A/Managua/2347.01/2007|A_/_H3N2|NA
EPI_ISL_30222|2007.447|A/Managua/68.01/2007|A_/_H3N2|NA
EPI_ISL_30221|2008.434|A/Managua/1038.01/2008|A_/_H1N1|NA
EPI_ISL_30220|2008.437|A/Managua/4341.01/2008|A_/_H1N1|NA
EPI_ISL_30218|2008.437|A/Managua/3180.01/2008|A_/_H1N1|NA
EPI_ISL_30214|2007.501|A/Taiwan/1452/2007|A_/_H3N2|NA
EPI_ISL_30213|2007.805|A/Taiwan/72106/2007|A_/_H3N2|NA
EPI_ISL_30212|2008.055|A/Taiwan/70167/2008|A_/_H1N1|NA
EPI_ISL_30211|2008.041|A/Taiwan/70132/2008|A_/_H1N1|NA
EPI_ISL_30210|2008.038|A/Taiwan/70120/2008|A_/_H3N2|NA
EPI_ISL_30209|2008.005|A/Taiwan/70013/2008|A_/_H1N1|NA
EPI_ISL_30206|2007.863|A/Taiwan/2361/2007|A_/_H3N2|NA
EPI_ISL_30205|2007.658|A/Taiwan/71720/2007|A_/_H1N1|NA
EPI_ISL_30204|2007.090|A/Taiwan/70307/2007|A_/_H3N2|NA
EPI_ISL_30164|2007.000|A/swine/IL/07003243/2007|A_/_H1N2|NA
EPI_ISL_30047|2008.768|A/mallard/California/7766/2008|A_/_H4N6|NA
EPI_ISL_30033|2007.858|A/northern_shoveler/California/HKWF608/2007|A_/_H10N7|NA
EPI_ISL_30032|2007.858|A/northern_shoveler/California/HKWF569/2007|A_/_H3N1|NA
EPI_ISL_30031|2007.841|A/northern_pintail/California/HKWF440/2007|A_/_H6N1|NA
EPI_ISL_30030|2007.838|A/northern_shoveler/California/HKWF392sm/2007|A_/_H10N7|NA
EPI_ISL_30029|2008.060|A/northern_shoveler/California/HKWF2031/2008|A_/_H7N3|NA
EPI_ISL_30028|2007.926|A/northern_shoveler/California/HKWF1204/2007|A_/_H8N4|NA
EPI_ISL_30027|2007.918|A/northern_shoveler/California/HKWF1026/2007|A_/_H7N3|NA
EPI_ISL_30026|2007.811|A/northern_shoveler/California/HKWF96/2007|A_/_H10N7|NA
EPI_ISL_30025|2007.945|A/greater_white-fronted_goose/California/AKS617/2007|A_/_H6N1|NA
EPI_ISL_30024|2007.937|A/gadwall/California/AKS514/2007|A_/_H6N1|NA
EPI_ISL_30023|2007.915|A/northern_shoveler/California/AKS273/2007|A_/_H8N4|NA
EPI_ISL_30020|2007.707|A/mallard/Interior_Alaska/8/2007|A_/_H3N8|NA
EPI_ISL_30019|2007.677|A/mallard/Interior_Alaska/7/2007|A_/_H3N8|NA
EPI_ISL_30018|2007.679|A/mallard/Interior_Alaska/1/2007|A_/_H4N5|NA
EPI_ISL_30017|2007.677|A/northern_shoveler/Interior_Alaska/4/2007|A_/_H3N8|NA
EPI_ISL_30013|2007.682|A/northern_shoveler/Interior_Alaska/3/2007|A_/_H3N8|NA
EPI_ISL_30012|2007.679|A/northern_shoveler/Interior_Alaska/2/2007|A_/_H3N8|NA
EPI_ISL_29944|2008.164|A/Oklahoma/1806/2008|A_/_H3N2|NA
EPI_ISL_29939|2008.112|A/Oklahoma/1123/2008|A_/_H3N2|NA
EPI_ISL_29938|2008.112|A/Oklahoma/1123/2008|A_/_H3N2|NA
EPI_ISL_29937|2008.052|A/Oklahoma/483/2008|A_/_H3N2|NA
EPI_ISL_29936|2008.052|A/Oklahoma/483/2008|A_/_H3N2|NA
EPI_ISL_29943|2007.926|A/Oklahoma/5545/2007|A_/_H3N2|NA
EPI_ISL_29942|2008.109|A/Oklahoma/1108/2008|A_/_H1N1|NA
EPI_ISL_29941|2008.049|A/Oklahoma/447/2008|A_/_H1N1|NA
EPI_ISL_29928|2007.616|A/Myanmar/M260/2007|A_/_H3N2|NA
EPI_ISL_29927|2007.614|A/Myanmar/M248/2007|A_/_H3N2|NA
EPI_ISL_29926|2007.608|A/Myanmar/M238/2007|A_/_H3N2|NA
EPI_ISL_29912|2008.814|A/Managua/4315.04/2008|A_/_H1N1|NA
EPI_ISL_29911|2007.425|A/Managua/4348.01/2007|A_/_H3N2|NA
EPI_ISL_29910|2008.169|A/Kentucky/UR07-0116/2008|A_/_H3N2|NA
EPI_ISL_29909|2008.131|A/Kentucky/UR07-0038/2008|A_/_H3N2|NA
EPI_ISL_29908|2008.120|A/Mississippi/UR07-0024/2008|A_/_H3N2|NA
EPI_ISL_29907|2007.038|A/Taiwan/70113/2007|A_/_H3N2|NA
EPI_ISL_29906|2007.003|A/Taiwan/70002/2007|A_/_H3N2|NA
EPI_ISL_29901|2007.175|A/northern_pintail/California/44387-194/2007|A_/_H11N9|NA
EPI_ISL_29898|2007.688|A/northern_pintail/California/44345-820/2007|A_/_H5N2|NA
EPI_ISL_29796|2007.222|A/chicken/Pakistan/UDL-04/2007|A_/_H9N2|NA
EPI_ISL_29795|2008.172|A/chicken/Pakistan/UDL-03/2008|A_/_H9N2|NA
EPI_ISL_29794|2008.142|A/chicken/Pakistan/UDL-02/2008|A_/_H9N2|NA
EPI_ISL_29793|2008.022|A/chicken/Pakistan/UDL-01/2008|A_/_H9N2|NA
EPI_ISL_29792|2007.959|A/chicken/Pakistan/UDL-03/2007|A_/_H9N2|NA
EPI_ISL_29785|2007.430|A/chicken/Pakistan/UDL-01/2007|A_/_H9N2|NA
EPI_ISL_29779|2008.481|A/Managua/4086.02/2008|A_/_H1N1|NA
EPI_ISL_29778|2008.478|A/Managua/3027.01/2008|A_/_H1N1|NA
EPI_ISL_29777|2008.443|A/Managua/156.01/2008|A_/_H1N1|NA
EPI_ISL_29776|2008.563|A/Managua/5214.01/2008|A_/_H1N1|NA
EPI_ISL_29704|2008.139|A/Macau/229/2008|A_/_H1N1|NA
EPI_ISL_29676|2008.842|A/Managua/5380.01/2008|A_/_H1N1|NA
EPI_ISL_29675|2008.833|A/Managua/254.01/2008|A_/_H1N1|NA
EPI_ISL_29674|2008.653|A/Managua/1409.01/2008|A_/_H1N1|NA
EPI_ISL_29673|2008.434|A/Managua/521.01/2008|A_/_H1N1|NA
EPI_ISL_29672|2008.437|A/Managua/3029.01/2008|A_/_H1N1|NA
EPI_ISL_29671|2008.134|A/Ohio/UR07-0045/2008|A_/_H3N2|NA
EPI_ISL_29670|2008.131|A/Mississippi/UR07-0042/2008|A_/_H3N2|NA
EPI_ISL_29669|2008.131|A/Ohio/UR07-0034/2008|A_/_H3N2|NA
EPI_ISL_29668|2007.000|A/Brisbane/10/2007|A_/_H3N2|NA
EPI_ISL_29648|2008.839|A/Managua/4537.03/2008|A_/_H1N1|NA
EPI_ISL_29647|2008.484|A/Managua/107.01/2008|A_/_H1N1|NA
EPI_ISL_29646|2007.488|A/Managua/419.01/2007|A_/_H3N2|NA
EPI_ISL_29643|2007.422|A/Managua/3556.01/2007|A_/_H3N2|NA
EPI_ISL_29641|2008.189|A/Florida/UR07-0150/2008|A_/_H3N2|NA
EPI_ISL_29640|2008.189|A/Kentucky/UR07-0149/2008|A_/_H3N2|NA
EPI_ISL_29639|2008.189|A/Kentucky/UR07-0148/2008|A_/_H3N2|NA
EPI_ISL_29638|2008.153|A/Kansas/UR07-0096/2008|A_/_H3N2|NA
EPI_ISL_29637|2008.139|A/California/UR07-0076/2008|A_/_H3N2|NA
EPI_ISL_29636|2008.139|A/Ohio/UR07-0073/2008|A_/_H3N2|NA
EPI_ISL_29635|2008.139|A/Kentucky/UR07-0069/2008|A_/_H3N2|NA
EPI_ISL_29634|2008.137|A/California/UR07-0067/2008|A_/_H3N2|NA
EPI_ISL_29633|2008.123|A/Florida/UR07-0026/2008|A_/_H1N1|NA
EPI_ISL_29632|2008.120|A/Florida/UR07-0021/2008|A_/_H3N2|NA
EPI_ISL_29631|2008.117|A/California/UR07-0017/2008|A_/_H3N2|NA
EPI_ISL_29630|2008.112|A/Mississippi/UR07-0003/2008|A_/_H3N2|NA
EPI_ISL_29504|2008.000|A/chicken/Vietnam/NCVD-093/2008|A_/_H5N1|NA
EPI_ISL_29503|2007.000|A/duck/Vietnam/NCVD-100/2007|A_/_H5N1|NA
EPI_ISL_29478|2007.474|A/Managua/1867.01/2007|A_/_H3N2|NA
EPI_ISL_29477|2007.477|A/Managua/1507.01/2007|A_/_H3N2|NA
EPI_ISL_29476|2007.477|A/Managua/3243.01/2007|A_/_H3N2|NA
EPI_ISL_29475|2008.437|A/Managua/4032.01/2008|A_/_H1N1|NA
EPI_ISL_29474|2007.507|A/Managua/4127.01/2007|A_/_H3N2|NA
EPI_ISL_29473|2007.430|A/Managua/112.01/2007|A_/_H3N2|NA
EPI_ISL_29472|2007.430|A/Managua/3616.01/2007|A_/_H3N2|NA
EPI_ISL_29470|2008.139|A/Pennsylvania/PIT39/2008|A_/_H3N2|NA
EPI_ISL_29469|2008.096|A/Pennsylvania/PIT37/2008|A_/_H3N2|NA
EPI_ISL_29427|2007.682|A/northern_pintail/Interior_Alaska/2/2007|A_/_H4N8|NA
EPI_ISL_24692|2007.000|A/chicken/Manshera/NARC10337/2007|A_/_H5N1|NA
EPI_ISL_24689|2007.000|A/turkey/Islamabad/NARC7873/2007|A_/_H5N1|NA
EPI_ISL_24688|2007.000|A/goose/Islamabad/NARC7757/2007|A_/_H5N1|NA
EPI_ISL_29375|2008.885|A/chicken/Assam/140203/2008|A_/_H5N1|NA
EPI_ISL_29374|2008.885|A/chicken/Assam/140187/2008|A_/_H5N1|NA
EPI_ISL_29362|2008.587|A/mallard/Minnesota/Sg-00570/2008|A_/_H8N4|NA
EPI_ISL_29361|2008.582|A/mallard/Minnesota/Sg-00569/2008|A_/_H4N6|NA
EPI_ISL_29360|2008.423|A/ruddy_turnstone/New_Jersey/Sg-00565/2008|A_/_H4N6|NA
EPI_ISL_29359|2008.388|A/ruddy_turnstone/New_Jersey/Sg-00564/2008|A_/_H11N9|NA
EPI_ISL_29358|2008.355|A/ruddy_turnstone/New_Jersey/Sg-00563/2008|A_/_H10N7|NA
EPI_ISL_29357|2008.377|A/ruddy_turnstone/New_Jersey/Sg-00561/2008|A_/_H11N9|NA
EPI_ISL_29356|2008.372|A/ruddy_turnstone/New_Jersey/Sg-00560/2008|A_/_H12N5|NA
EPI_ISL_29355|2008.423|A/ruddy_turnstone/New_Jersey/Sg-00558/2008|A_/_H4N6|NA
EPI_ISL_29354|2008.423|A/ruddy_turnstone/New_Jersey/Sg-00556/2008|A_/_H4N6|NA
EPI_ISL_29353|2008.423|A/ruddy_turnstone/New_Jersey/Sg-00552/2008|A_/_H4N6|NA
EPI_ISL_29352|2008.388|A/ruddy_turnstone/New_Jersey/Sg-00551/2008|A_/_H6N6|NA
EPI_ISL_29351|2008.404|A/ruddy_turnstone/New_Jersey/Sg-00550/2008|A_/_H4N6|NA
EPI_ISL_29350|2008.415|A/ruddy_turnstone/New_Jersey/Sg-00542/2008|A_/_H4N6|NA
EPI_ISL_29349|2008.413|A/ruddy_turnstone/Delaware/Sg-00539/2008|A_/_H4N6|NA
EPI_ISL_29348|2008.388|A/ruddy_turnstone/New_Jersey/Sg-00534/2008|A_/_H4N6|NA
EPI_ISL_29347|2008.410|A/ruddy_turnstone/New_Jersey/Sg-00533/2008|A_/_H4N6|NA
EPI_ISL_29346|2008.391|A/ruddy_turnstone/New_Jersey/Sg-00527/2008|A_/_H4N6|NA
EPI_ISL_29345|2008.391|A/ruddy_turnstone/New_Jersey/Sg-00526/2008|A_/_H10N7|NA
EPI_ISL_29344|2008.388|A/ruddy_turnstone/New_Jersey/Sg-00525/2008|A_/_H3N8|NA
EPI_ISL_29343|2008.388|A/ruddy_turnstone/New_Jersey/Sg-00522/2008|A_/_H3N7|NA
EPI_ISL_29342|2008.404|A/ruddy_turnstone/New_Jersey/Sg-00518/2008|A_/_H3N2|NA
EPI_ISL_29341|2008.404|A/ruddy_turnstone/New_Jersey/Sg-00513/2008|A_/_H3N2|NA
EPI_ISL_29340|2008.388|A/ruddy_turnstone/New_Jersey/Sg-00509/2008|A_/_H12N5|NA
EPI_ISL_29339|2008.372|A/ruddy_turnstone/New_Jersey/Sg-00507/2008|A_/_H4N6|NA
EPI_ISL_29338|2008.374|A/ruddy_turnstone/New_Jersey/Sg-00506/2008|A_/_H4N6|NA
EPI_ISL_29337|2008.377|A/ruddy_turnstone/New_Jersey/Sg-0505/2008|A_/_H12N5|NA
EPI_ISL_29336|2008.372|A/ruddy_turnstone/New_Jersey/Sg-00501/2008|A_/_H12N5|NA
EPI_ISL_29335|2008.372|A/ruddy_turnstone/New_Jersey/Sg-00500/2008|A_/_H12N5|NA
EPI_ISL_29334|2008.374|A/ruddy_turnstone/New_Jersey/Sg-00497/2008|A_/_H12N5|NA
EPI_ISL_29333|2008.355|A/ruddy_turnstone/New_Jersey/Sg-00496/2008|A_/_H4N6|NA
EPI_ISL_29332|2008.374|A/ruddy_turnstone/New_Jersey/Sg-00495/2008|A_/_H12N5|NA
EPI_ISL_29331|2008.377|A/ruddy_turnstone/New_Jersey/Sg-00494/2008|A_/_H4N6|NA
EPI_ISL_29330|2008.377|A/ruddy_turnstone/New_Jersey/Sg-00493/2008|A_/_H12N5|NA
EPI_ISL_29329|2008.372|A/ruddy_turnstone/New_Jersey/Sg-00490/2008|A_/_H10N7|NA
EPI_ISL_29328|2008.377|A/ruddy_turnstone/New_Jersey/Sg-00489/2008|A_/_H4N6|NA
EPI_ISL_29327|2008.377|A/ruddy_turnstone/New_Jersey/Sg-00488/2008|A_/_H12N5|NA
EPI_ISL_29326|2008.372|A/ruddy_turnstone/New_Jersey/Sg-00484/2008|A_/_H12N5|NA
EPI_ISL_29325|2008.383|A/red_knot/New_Jersey/Sg-00483/2008|A_/_H12N5|NA
EPI_ISL_29324|2008.377|A/ruddy_turnstone/New_Jersey/Sg-00481/2008|A_/_H12N5|NA
EPI_ISL_29323|2008.377|A/ruddy_turnstone/New_Jersey/Sg-00480/2008|A_/_H4N6|NA
EPI_ISL_29322|2008.372|A/red_knot/New_Jersey/Sg-00479/2008|A_/_H4N6|NA
EPI_ISL_29321|2008.372|A/red_knot/New_Jersey/Sg-00478/2008|A_/_H12N5|NA
EPI_ISL_29320|2008.374|A/ruddy_turnstone/New_Jersey/Sg-00477/2008|A_/_H4N6|NA
EPI_ISL_29319|2008.372|A/ruddy_turnstone/New_Jersey/Sg-00476/2008|A_/_H12N5|NA
EPI_ISL_29318|2008.385|A/ruddy_turnstone/Delaware/Sg-00474/2008|A_/_H4N7|NA
EPI_ISL_29317|2008.385|A/ruddy_turnstone/Delaware/Sg-00470/2008|A_/_H4N6|NA
EPI_ISL_63148|2008.385|A/ruddy_turnstone/Delaware/Sg-00469/2008|A_/_H3N2|NA
EPI_ISL_29315|2007.921|A/Toronto/398/2007|A_/_H1N1|NA
EPI_ISL_29314|2008.019|A/Toronto/415/2008|A_/_H1N1|NA
EPI_ISL_29313|2007.973|A/Toronto/087/2007|A_/_H1N1|NA
EPI_ISL_29312|2008.082|A/Toronto/432/2008|A_/_H1N1|NA
EPI_ISL_29311|2007.975|A/Toronto/104/2007|A_/_H1N1|NA
EPI_ISL_29310|2007.901|A/Toronto/008/2007|A_/_H1N1|NA
EPI_ISL_29309|2007.000|A/swine/Hungary/13509/2007|A_/_H3N2|NA
EPI_ISL_29307|2007.000|A/Nyiregyhaza/01/2007|A_/_H1N1|NA
EPI_ISL_27691|2007.000|A/Denmark/22/2007|A_/_H1N1|NA
EPI_ISL_27690|2008.000|A/Denmark/01/2008|A_/_H1N1|NA
EPI_ISL_29281|2008.172|A/Ohio/UR07-0126/2008|A_/_H3N2|NA
EPI_ISL_29280|2008.150|A/Kentucky/UR07-0083/2008|A_/_H3N2|NA
EPI_ISL_29279|2008.150|A/Kentucky/UR07-0082/2008|A_/_H3N2|NA
EPI_ISL_29278|2008.134|A/California/UR07-0063/2008|A_/_H3N2|NA
EPI_ISL_29277|2008.120|A/Ohio/UR07-0023/2008|A_/_H3N2|NA
EPI_ISL_28464|2007.112|A/Tehran/762/2007|A_/_H3N2|NA
EPI_ISL_28463|2007.099|A/Kermanshah/687/2007|A_/_H3N2|NA
EPI_ISL_28462|2007.088|A/Tehran/631/2007|A_/_H3N2|NA
EPI_ISL_28461|2007.088|A/Tehran/630/2007|A_/_H3N2|NA
EPI_ISL_28460|2007.071|A/Kermanshah/580/2007|A_/_H3N2|NA
EPI_ISL_28459|2007.153|A/Tehran/556/2007|A_/_H3N2|NA
EPI_ISL_28458|2007.049|A/Esfahan/501/2007|A_/_H3N2|NA
EPI_ISL_28457|2007.055|A/Tehran/487/2007|A_/_H3N2|NA
EPI_ISL_28454|2007.030|A/Tehran/379/2007|A_/_H3N2|NA
EPI_ISL_29263|2007.545|A/chicken/Manipur/NIV9743/2007|A_/_H5N1|NA
EPI_ISL_29186|2007.077|A/chicken/Hubei/3002/2007|A_/_H5N1|NA
EPI_ISL_29185|2007.077|A/duck/Hubei/2911/2007|A_/_H5N1|NA
EPI_ISL_29184|2007.077|A/chicken/Hubei/2856/2007|A_/_H5N1|NA
EPI_ISL_29183|2007.060|A/duck/Hunan/1994/2007|A_/_H5N1|NA
EPI_ISL_29182|2007.060|A/duck/Hunan/1964/2007|A_/_H5N1|NA
EPI_ISL_29181|2007.060|A/duck/Hunan/1930/2007|A_/_H5N1|NA
EPI_ISL_29180|2007.060|A/chicken/Hunan/1793/2007|A_/_H5N1|NA
EPI_ISL_29175|2007.074|A/chicken/Anhui/1089/2007|A_/_H5N1|NA
EPI_ISL_25896|2008.000|A/chicken/Sukhothai/NIAH114843/2008|A_/_H5N1|NA
EPI_ISL_29171|2008.000|A/chicken/Uthaithani/NIAH115067/2008|A_/_H5N1|NA
EPI_ISL_29093|2008.175|A/Kansas/UR07-0136/2008|A_/_H3N2|NA
EPI_ISL_29092|2008.175|A/Kansas/UR07-0129/2008|A_/_H3N2|NA
EPI_ISL_29091|2008.172|A/Kentucky/UR07-0124/2008|A_/_H3N2|NA
EPI_ISL_29090|2008.150|A/Kentucky/UR07-0085/2008|A_/_H3N2|NA
EPI_ISL_29089|2008.134|A/Kentucky/UR07-0049/2008|A_/_H3N2|NA
EPI_ISL_29088|2008.134|A/Kansas/UR07-0047/2008|A_/_H3N2|NA
EPI_ISL_29087|2008.131|A/Ohio/UR07-0035/2008|A_/_H3N2|NA
EPI_ISL_29086|2008.123|A/Kentucky/UR07-0028/2008|A_/_H3N2|NA
EPI_ISL_29085|2007.077|A/Tennessee/UR06-0106/2007|A_/_H1N1|NA
EPI_ISL_29084|2007.137|A/Tennessee/UR06-0379/2007|A_/_H1N1|NA
EPI_ISL_28901|2008.178|A/New_York/UR07-0133/2008|A_/_H3N2|NA
EPI_ISL_28900|2008.156|A/Kentucky/UR07-0109/2008|A_/_H3N2|NA
EPI_ISL_28899|2008.153|A/Florida/UR07-0102/2008|A_/_H3N2|NA
EPI_ISL_28898|2008.150|A/Mississippi/UR07-0100/2008|A_/_H3N2|NA
EPI_ISL_28897|2008.150|A/New_York/UR07-0093/2008|A_/_H3N2|NA
EPI_ISL_28896|2008.139|A/Kentucky/UR07-0072/2008|A_/_H3N2|NA
EPI_ISL_28895|2008.137|A/Kentucky/UR07-0061/2008|A_/_H1N1|NA
EPI_ISL_28894|2008.137|A/Kentucky/UR07-0060/2008|A_/_H3N2|NA
EPI_ISL_28893|2008.120|A/Florida/UR07-0022/2008|A_/_H1N1|NA
EPI_ISL_28892|2008.120|A/Kentucky/UR07-0015/2008|A_/_H3N2|NA
EPI_ISL_28891|2007.140|A/Kentucky/UR06-0369/2007|A_/_H1N1|NA
EPI_ISL_28890|2007.164|A/Ohio/UR06-0493/2007|A_/_H1N1|NA
EPI_ISL_28889|2008.216|A/Kentucky/UR07-0164/2008|A_/_H3N2|NA
EPI_ISL_28888|2008.213|A/Kentucky/UR07-0162/2008|A_/_H3N2|NA
EPI_ISL_28887|2008.194|A/New_York/UR07-0153/2008|A_/_H3N2|NA
EPI_ISL_28886|2008.189|A/Florida/UR07-0146/2008|A_/_H3N2|NA
EPI_ISL_28885|2008.175|A/Kansas/UR07-0137/2008|A_/_H3N2|NA
EPI_ISL_28884|2008.158|A/New_York/UR07-0111/2008|A_/_H3N2|NA
EPI_ISL_28883|2008.158|A/Kansas/UR07-0110/2008|A_/_H3N2|NA
EPI_ISL_28882|2008.156|A/Kentucky/UR07-0108/2008|A_/_H3N2|NA
EPI_ISL_28881|2008.156|A/Kentucky/UR07-0107/2008|A_/_H3N2|NA
EPI_ISL_28880|2008.153|A/Ohio/UR07-0105/2008|A_/_H3N2|NA
EPI_ISL_28879|2008.150|A/Kentucky/UR07-0081/2008|A_/_H3N2|NA
EPI_ISL_28878|2008.139|A/Kentucky/UR07-0068/2008|A_/_H3N2|NA
EPI_ISL_28877|2008.134|A/Ohio/UR07-0058/2008|A_/_H3N2|NA
EPI_ISL_28876|2008.134|A/California/UR07-0053/2008|A_/_H3N2|NA
EPI_ISL_28875|2008.131|A/Kentucky/UR07-0041/2008|A_/_H3N2|NA
EPI_ISL_28874|2008.131|A/Kentucky/UR07-0037/2008|A_/_H3N2|NA
EPI_ISL_28873|2008.131|A/Ohio/UR07-0031/2008|A_/_H3N2|NA
EPI_ISL_28872|2008.120|A/Mississippi/UR07-0025/2008|A_/_H3N2|NA
EPI_ISL_28871|2008.117|A/California/UR07-0019/2008|A_/_H3N2|NA
EPI_ISL_28870|2008.120|A/Ohio/UR07-0016/2008|A_/_H3N2|NA
EPI_ISL_28869|2008.115|A/Kansas/UR07-0007/2008|A_/_H3N2|NA
EPI_ISL_28868|2008.115|A/Ohio/UR07-0005/2008|A_/_H3N2|NA
EPI_ISL_28867|2007.060|A/Virginia/UR06-0065/2007|A_/_H1N1|NA
EPI_ISL_28866|2007.164|A/Vermont/UR06-0513/2007|A_/_H1N1|NA
EPI_ISL_28865|2007.126|A/Vermont/UR06-0330/2007|A_/_H1N1|NA
EPI_ISL_28864|2007.118|A/Florida/UR06-0265/2007|A_/_H1N1|NA
EPI_ISL_28863|2007.153|A/Texas/UR06-0422/2007|A_/_H1N1|NA
EPI_ISL_28853|2007.586|A/Managua/4902.01/2007|A_/_H3N2|NA
EPI_ISL_28850|2008.066|A/Japan/AF07/2008|A_/_H1N1|NA
EPI_ISL_28848|2008.134|A/Korea/AF05/2008|A_/_H3N2|NA
EPI_ISL_28847|2008.087|A/Kuwait/AF03/2008|A_/_H3N2|NA
EPI_ISL_28846|2008.077|A/Qatar/AF02/2008|A_/_H3N2|NA
EPI_ISL_28844|2008.000|A/duck/Hokkaido/238/2008|A_/_H9N2|NA
EPI_ISL_28840|2008.863|A/Aragon/RR3218/2008|A_/_H1N1|NA
EPI_ISL_28839|2007.970|A/NL/365/2007|A_/_H1N1|NA
EPI_ISL_28838|2008.123|A/Leiden/11729/2008|A_/_H1N1|NA
EPI_ISL_28837|2008.112|A/Leiden/10320/2008|A_/_H1N1|NA
EPI_ISL_28836|2008.077|A/Leiden/07211/2008|A_/_H1N1|NA
EPI_ISL_28835|2008.000|A/duck/Mongolia/119/2008|A_/_H7N9|NA
EPI_ISL_28826|2007.000|A/swine/OH/511445/2007|A_/_H1N1|NA
EPI_ISL_28776|2008.019|A/chicken/Egypt/24NLQP-CLEVB227/2008|A_/_H5N1|NA
EPI_ISL_28774|2008.066|A/chicken/Egypt/22NLQP-CLEVB232/2008|A_/_H5N1|NA
EPI_ISL_28771|2008.131|A/chicken/Egypt/17NLQP-CLEVB241/2008|A_/_H5N1|NA
EPI_ISL_28769|2008.145|A/chicken/Egypt/15NLQP-CLEVB244/2008|A_/_H5N1|NA
EPI_ISL_28766|2008.298|A/chicken/Egypt/10NLQP-CLEVB299/2008|A_/_H5N1|NA
EPI_ISL_28761|2008.342|A/chicken/Egypt/4NLQP-CLEVB308/2008|A_/_H5N1|NA
EPI_ISL_28758|2008.454|A/chicken/Egypt/1NLQP-CLEVB331/2008|A_/_H5N1|NA
EPI_ISL_28757|2008.000|A/swine/Korea/C13/2008|A_/_H5N2|NA
EPI_ISL_28756|2008.000|A/swine/Korea/C12/2008|A_/_H5N2|NA
EPI_ISL_28732|2007.868|A/Yokohama/100/2007|A_/_H1N1|NA
EPI_ISL_28740|2008.158|A/Yokohama/79/2008|A_/_H1N1|NA
EPI_ISL_28739|2008.158|A/Yokohama/78/2008|A_/_H1N1|NA
EPI_ISL_28738|2008.153|A/Yokohama/77/2008|A_/_H1N1|NA
EPI_ISL_28737|2008.074|A/Yokohama/31/2008|A_/_H1N1|NA
EPI_ISL_28736|2008.074|A/Yokohama/30/2008|A_/_H1N1|NA
EPI_ISL_28735|2008.074|A/Yokohama/35/2008|A_/_H1N1|NA
EPI_ISL_28734|2008.074|A/Yokohama/34/2008|A_/_H1N1|NA
EPI_ISL_28733|2008.074|A/YOKOHAMA/22/2008|A_/_H1N1|NA
EPI_ISL_28731|2007.868|A/yokohama/91/2007|A_/_H1N1|NA
EPI_ISL_28624|2008.164|A/Aichi/86/2008|A_/_H1N1|NA
EPI_ISL_25931|2008.156|A/Aichi/74/2008|A_/_H1N1|NA
EPI_ISL_28623|2008.057|A/Aichi/71/2008|A_/_H1N1|NA
EPI_ISL_28622|2008.030|A/Aichi/70/2008|A_/_H1N1|NA
EPI_ISL_28621|2008.134|A/Aichi/69/2008|A_/_H1N1|NA
EPI_ISL_28620|2008.077|A/Aichi/64/2008|A_/_H1N1|NA
EPI_ISL_28619|2008.057|A/Aichi/50/2008|A_/_H1N1|NA
EPI_ISL_28618|2008.060|A/Aichi/49/2008|A_/_H1N1|NA
EPI_ISL_28617|2008.060|A/Aichi/48/2008|A_/_H1N1|NA
EPI_ISL_28616|2008.060|A/Aichi/47/2008|A_/_H1N1|NA
EPI_ISL_28615|2008.066|A/Aichi/46/2008|A_/_H1N1|NA
EPI_ISL_28614|2008.066|A/Aichi/45/2008|A_/_H1N1|NA
EPI_ISL_25930|2008.087|A/Aichi/44/2008|A_/_H1N1|NA
EPI_ISL_28613|2008.011|A/Aichi/43/2008|A_/_H1N1|NA
EPI_ISL_28612|2008.057|A/Aichi/42/2008|A_/_H1N1|NA
EPI_ISL_28611|2008.068|A/Aichi/41/2008|A_/_H1N1|NA
EPI_ISL_28610|2008.074|A/Aichi/40/2008|A_/_H1N1|NA
EPI_ISL_28609|2008.057|A/Aichi/34/2008|A_/_H1N1|NA
EPI_ISL_28608|2008.074|A/Aichi/33/2008|A_/_H1N1|NA
EPI_ISL_28607|2008.055|A/Aichi/31/2008|A_/_H1N1|NA
EPI_ISL_28606|2008.030|A/Aichi/30/2008|A_/_H1N1|NA
EPI_ISL_25929|2008.044|A/Aichi/28/2008|A_/_H1N1|NA
EPI_ISL_28605|2008.044|A/Aichi/27/2008|A_/_H1N1|NA
EPI_ISL_28604|2008.057|A/Aichi/26/2008|A_/_H1N1|NA
EPI_ISL_28603|2008.046|A/Aichi/24/2008|A_/_H1N1|NA
EPI_ISL_28602|2008.022|A/AICHI/16/2008|A_/_H1N1|NA
EPI_ISL_28601|2008.041|A/Aichi/15/2008|A_/_H1N1|NA
EPI_ISL_28600|2008.041|A/Aichi/14/2008|A_/_H1N1|NA
EPI_ISL_28599|2008.041|A/Aichi/13/2008|A_/_H1N1|NA
EPI_ISL_28598|2008.025|A/Aichi/12/2008|A_/_H1N1|NA
EPI_ISL_28597|2008.022|A/Aichi/11/2008|A_/_H1N1|NA
EPI_ISL_28596|2008.019|A/Aichi/10/2008|A_/_H1N1|NA
EPI_ISL_28595|2008.019|A/Aichi/6/2008|A_/_H1N1|NA
EPI_ISL_28594|2008.016|A/Aichi/4/2008|A_/_H1N1|NA
EPI_ISL_28593|2008.025|A/AICHI/1/2008|A_/_H1N1|NA
EPI_ISL_28592|2007.951|A/Aichi/100/2007|A_/_H1N1|NA
EPI_ISL_28591|2007.926|A/Aichi/96/2007|A_/_H1N1|NA
EPI_ISL_28590|2007.871|A/Aichi/92/2007|A_/_H1N1|NA
EPI_ISL_28589|2007.816|A/Aichi/88/2007|A_/_H1N1|NA
EPI_ISL_28449|2007.704|A/mallard/Bavaria/1/2007|A_/_H5N2|NA
EPI_ISL_28445|2008.055|A/Austria/404811/2008|A_/_H1N1|NA
EPI_ISL_28437|2008.268|A/chicken/Primorsky/85/2008|A_/_H5N1|NA
EPI_ISL_27769|2007.000|A/domestic_duck/Germany/R2048/2007|A_/_H5N1|NA
EPI_ISL_27768|2007.000|A/domestic_duck/Germany/R1779/2007|A_/_H5N1|NA
EPI_ISL_27767|2007.000|A/domestic_duck/Germany/R1772/2007|A_/_H5N1|NA
EPI_ISL_27798|2007.000|A/domestic_duck/Germany/R1797/07|A_/_H5N1|NA
EPI_ISL_27797|2007.000|A/great_crested_grebe/Germany/R1406/07|A_/_H5N1|NA
EPI_ISL_27795|2007.000|A/domestic_goose/Germany/R1400/07|A_/_H5N1|NA
EPI_ISL_3012|2007.000|A/black-necked_grebe/Germany/R1393/07|A_/_H5N1|NA
EPI_ISL_3011|2007.000|A/mute_swan/Germany/R1359/07|A_/_H5N1|NA
EPI_ISL_3010|2007.000|A/mute_swan/Germany/R1349/07|A_/_H5N1|NA
EPI_ISL_27773|2007.000|A/chicken/Germany/R3234/2007|A_/_H5N1|NA
EPI_ISL_27772|2007.000|A/chicken/Germany/R3294/2007|A_/_H5N1|NA
EPI_ISL_27771|2007.000|A/chicken/Germany/R3272/2007|A_/_H5N1|NA
EPI_ISL_27765|2007.000|A/Peking_duck/Germany/R1959/2007|A_/_H5N1|NA
EPI_ISL_27764|2007.000|A/Cygnus_olor/Germany/R1372/2007|A_/_H5N1|NA
EPI_ISL_27763|2007.000|A/turkey/Poland/R3249/2007|A_/_H5N1|NA
EPI_ISL_27762|2007.000|A/chicken/Poland/R3248/2007|A_/_H5N1|NA
EPI_ISL_27761|2008.456|A/bar-headed_goose_/Qinghai/14/2008|A_/_H5N1|NA
EPI_ISL_27758|2008.604|A/bar-headed_goose/Qinghai/13/2008|A_/_H5N1|NA
EPI_ISL_27756|2008.601|A/bar-headed_goose/Qinghai/11/2008|A_/_H5N1|NA
EPI_ISL_27755|2008.530|A/bar-headed_goose/Qinghai/10/2008|A_/_H5N1|NA
EPI_ISL_27752|2008.530|A/bar-headed_goose/Qinghai/7/2008|A_/_H5N1|NA
EPI_ISL_27751|2008.456|A/bar-headed_goose/Qinghai/6/2008|A_/_H5N1|NA
EPI_ISL_27750|2008.456|A/bar-headed_goose/Qinghai/5/2008|A_/_H5N1|NA
EPI_ISL_27749|2008.481|A/bar-headed_goose/Qinghai/4/2008|A_/_H5N1|NA
EPI_ISL_27748|2008.445|A/bar-headed_goose/Qinghai/3/2008|A_/_H5N1|NA
EPI_ISL_27747|2008.393|A/bar-headed_goose/Qinghai/2/2008|A_/_H5N1|NA
EPI_ISL_27746|2008.393|A/bar-headed_goose/Qinghai/1/2008|A_/_H5N1|NA
EPI_ISL_27745|2007.723|A/bar-headed_goose/Qinghai/13/2007|A_/_H5N1|NA
EPI_ISL_27744|2007.627|A/great_black-headed_gull/Qinghai/12/2007|A_/_H5N1|NA
EPI_ISL_27740|2007.564|A/great_black-headed_gull/Qinghai/8/2007|A_/_H5N1|NA
EPI_ISL_27739|2007.479|A/bar-headed_goose/Qinghai/7/2007|A_/_H5N1|NA
EPI_ISL_27760|2007.471|A/brown-headed_gull/Qinghai/6/2007|A_/_H5N1|NA
EPI_ISL_27738|2007.463|A/bar-headed_goose/Qinghai/5/2007|A_/_H5N1|NA
EPI_ISL_27737|2007.373|A/brown-headed_gull/Qinghai/4/2007|A_/_H5N1|NA
EPI_ISL_27736|2007.373|A/brown-headed_gull/Qinghai/3/2007|A_/_H5N1|NA
EPI_ISL_27735|2007.353|A/bar-headed_goose/Qinghai/2/2007|A_/_H5N1|NA
EPI_ISL_27759|2007.353|A/bar-headed_goose/Qinghai/1/2007|A_/_H5N1|NA
EPI_ISL_27695|2008.117|A/Denmark/122/2008|A_/_H1N1|NA
EPI_ISL_27694|2008.000|A/Denmark/52/2008|A_/_H1N1|NA
EPI_ISL_27693|2007.000|A/Denmark/27/2007|A_/_H1N1|NA
EPI_ISL_27717|2008.000|A/Denmark/151/2008|A_/_H1N1|NA
EPI_ISL_27685|2008.000|A/Denmark/04/2008|A_/_H1N1|NA
EPI_ISL_27686|2008.000|A/Denmark/05/2008|A_/_H1N1|NA
EPI_ISL_27688|2008.000|A/Denmark/06/2008|A_/_H1N1|NA
EPI_ISL_27716|2008.000|A/Denmark/07/2008|A_/_H1N1|NA
EPI_ISL_27689|2008.000|A/Denmark/02/2008|A_/_H1N1|NA
EPI_ISL_27715|2008.000|A/Denmark/37/2008|A_/_H1N1|NA
EPI_ISL_27714|2008.000|A/Denmark/43/2008|A_/_H1N1|NA
EPI_ISL_27713|2008.000|A/Denmark/38/2008|A_/_H1N1|NA
EPI_ISL_27712|2008.000|A/Denmark/27/2008|A_/_H1N1|NA
EPI_ISL_27711|2008.000|A/Denmark/18/2008|A_/_H1N1|NA
EPI_ISL_27710|2008.000|A/Denmark/17/2008|A_/_H1N1|NA
EPI_ISL_27709|2008.000|A/Denmark/16/2008|A_/_H1N1|NA
EPI_ISL_27708|2008.000|A/Denmark/36/2008|A_/_H1N1|NA
EPI_ISL_27707|2008.000|A/Denmark/34/2008|A_/_H1N1|NA
EPI_ISL_27706|2008.000|A/Denmark/33/2008|A_/_H1N1|NA
EPI_ISL_27705|2008.000|A/Denmark/30/2008|A_/_H1N1|NA
EPI_ISL_27704|2008.000|A/Denmark/23/2008|A_/_H1N1|NA
EPI_ISL_27703|2008.000|A/Denmark/47/2008|A_/_H1N1|NA
EPI_ISL_27702|2008.000|A/Denmark/46/2008|A_/_H1N1|NA
EPI_ISL_27701|2008.000|A/Denmark/41/2008|A_/_H1N1|NA
EPI_ISL_27700|2008.000|A/Denmark/15/2008|A_/_H1N1|NA
EPI_ISL_27699|2008.000|A/Denmark/14/2008|A_/_H1N1|NA
EPI_ISL_27698|2008.000|A/Denmark/13/2008|A_/_H1N1|NA
EPI_ISL_27697|2008.000|A/Denmark/09/2008|A_/_H1N1|NA
EPI_ISL_27696|2007.000|A/Denmark/28/2007|A_/_H1N1|NA
EPI_ISL_27684|2008.134|A/Aichi/76/2008|A_/_H1N1|NA
EPI_ISL_27633|2008.178|A/Ohio/UR07-0140/2008|A_/_H3N2|NA
EPI_ISL_27632|2008.175|A/Kansas/UR07-0135/2008|A_/_H3N2|NA
EPI_ISL_27631|2008.153|A/Florida/UR07-0101/2008|A_/_H3N2|NA
EPI_ISL_27630|2008.153|A/Ohio/UR07-0089/2008|A_/_H3N2|NA
EPI_ISL_27629|2008.150|A/New_York/UR07-0080/2008|A_/_H3N2|NA
EPI_ISL_27628|2008.134|A/Ohio/UR07-0043/2008|A_/_H3N2|NA
EPI_ISL_27627|2008.112|A/Mississippi/UR07-0004/2008|A_/_H3N2|NA
EPI_ISL_27626|2008.137|A/Pennsylvania/PIT42/2008|A_/_H3N2|NA
EPI_ISL_27625|2008.060|A/Pennsylvania/PIT04/2008|A_/_H3N2|NA
EPI_ISL_27616|2007.096|A/Texas/UR06-0156/2007|A_/_H1N1|NA
EPI_ISL_27613|2008.000|A/Baleares/R2928/2008|A_/_H1N1|NA
EPI_ISL_27612|2007.000|A/Canarias/R2915/2007|A_/_H1N1|NA
EPI_ISL_27607|2007.458|A/Israel/PD6755/2007|A_/_H3N2|NA
EPI_ISL_27604|2007.000|A/chicken/Iran/SR110/2007|A_/_H9N2|NA
EPI_ISL_27592|2007.386|A/ruddy_turnstone/Delaware_Bay/123/2007|A_/_H7N3|NA
EPI_ISL_27591|2007.386|A/ruddy_turnstone/Delaware_Bay/121/2007|A_/_H7N3|NA
EPI_ISL_27590|2007.386|A/ruddy_turnstone/Delaware_Bay/108/2007|A_/_H7N3|NA
EPI_ISL_27384|2008.082|A/Grodno/163/2008|A_/_H1N1|NA
EPI_ISL_27383|2008.123|A/Minsk/211/2008|A_/_H1N1|NA
EPI_ISL_27382|2008.096|A/Minsk/142/2008|A_/_H1N1|NA
EPI_ISL_27381|2008.098|A/Minsk/124/2008|A_/_H1N1|NA
EPI_ISL_27351|2007.000|A/Laos/Nong_Khai_1/2007|A_/_H5N1|NA
EPI_ISL_26272|2007.608|A/green-winged_teal/Interior_Alaska/1/2007|A_/_H3N8|NA
EPI_ISL_26271|2007.600|A/northern_pintail/Interior_Alaska/1/2007|A_/_H4N6|NA
EPI_ISL_26270|2007.353|A/least_sandpiper/South_Central_Alaska/4/2007|A_/_H4N8|NA
EPI_ISL_26001|2007.000|A/turkey/England/2614/2007|A_/_H5N1|NA
EPI_ISL_25999|2008.060|A/Grodno/108/2008|A_/_H1N1|NA
EPI_ISL_16179|2007.000|A/duck/Hokkaido/W73/2007|A_/_H1N1|NA
EPI_ISL_24875|2008.290|A/Egypt/3401-NAMRU3/2008|A_/_H5N1|NA
EPI_ISL_24874|2008.276|A/Egypt/3300-NAMRU3/2008|A_/_H5N1|NA
EPI_ISL_24873|2008.260|A/Egypt/3158-NAMRU3/2008|A_/_H5N1|NA
EPI_ISL_24872|2008.183|A/Egypt/2546-NAMRU3/2008|A_/_H5N1|NA
EPI_ISL_24869|2008.153|A/Egypt/1980-NAMRU3/2008|A_/_H5N1|NA
EPI_ISL_24870|2008.167|A/Egypt/2289-NAMRU3/2008|A_/_H5N1|NA
EPI_ISL_24871|2008.172|A/Egypt/2514-NAMRU3/2008|A_/_H5N1|NA
EPI_ISL_25906|2007.995|A/Egypt/10217-NAMRU3/2007|A_/_H5N1|NA
EPI_ISL_24878|2007.992|A/Egypt/10216-NAMRU3/2007|A_/_H5N1|NA
EPI_ISL_24877|2007.984|A/Egypt/10215-NAMRU3/2007|A_/_H5N1|NA
EPI_ISL_24876|2007.978|A/Egypt/10211-NAMRU3/2007|A_/_H5N1|NA
EPI_ISL_13036|2007.551|A/Egypt/6251-NAMRU3/2007|A_/_H5N1|NA
EPI_ISL_13035|2007.468|A/Egypt/4226-NAMRU3/2007|A_/_H5N1|NA
EPI_ISL_13034|2007.438|A/Egypt/4082-NAMRU3/2007|A_/_H5N1|NA
EPI_ISL_13033|2007.430|A/Egypt/4081-NAMRU3/2007|A_/_H5N1|NA
EPI_ISL_13032|2007.260|A/Egypt/2751-NAMRU3/2007|A_/_H5N1|NA
EPI_ISL_13031|2007.255|A/Egypt/2750-NAMRU3/2007|A_/_H5N1|NA
EPI_ISL_13030|2007.241|A/Egypt/2631-NAMRU3/2007|A_/_H5N1|NA
EPI_ISL_13029|2007.241|A/Egypt/2630-NAMRU3/2007|A_/_H5N1|NA
EPI_ISL_13028|2007.238|A/Egypt/2629-NAMRU3/2007|A_/_H5N1|NA
EPI_ISL_11875|2007.227|A/Egypt/2621-NAMRU3/2007|A_/_H5N1|NA
EPI_ISL_11874|2007.227|A/Egypt/2620-NAMRU3/2007|A_/_H5N1|NA
EPI_ISL_11873|2007.225|A/Egypt/2616-NAMRU3/2007|A_/_H5N1|NA
EPI_ISL_11872|2007.203|A/Egypt/2331-NAMRU3/2007|A_/_H5N1|NA
EPI_ISL_11871|2007.195|A/Egypt/2321-NAMRU3/2007|A_/_H5N1|NA
EPI_ISL_11870|2007.186|A/Egypt/2256-NAMRU3/2007|A_/_H5N1|NA
EPI_ISL_11869|2007.159|A/Egypt/1902-NAMRU3/2007|A_/_H5N1|NA
EPI_ISL_11868|2007.121|A/Egypt/1731-NAMRU3/2007|A_/_H5N1|NA
EPI_ISL_11867|2007.115|A/Egypt/1604-NAMRU3/2007|A_/_H5N1|NA
EPI_ISL_11866|2007.096|A/Egypt/1394-NAMRU3/2007|A_/_H5N1|NA
EPI_ISL_25851|2007.000|A/Sendai-H/441/2007|A_/_H3N2|NA
EPI_ISL_25850|2007.000|A/Sendai-H/271/2007|A_/_H3N2|NA
EPI_ISL_25849|2007.000|A/Sendai-H/F193/2007|A_/_H3N2|NA
EPI_ISL_25848|2007.000|A/Sendai-H/F150/2007|A_/_H3N2|NA
EPI_ISL_25847|2007.000|A/Sendai-H/F093/2007|A_/_H3N2|NA
EPI_ISL_25846|2007.000|A/Sendai-H/115/2007|A_/_H3N2|NA
EPI_ISL_25713|2007.997|A/England/654/2007|A_/_H1N1|NA
EPI_ISL_16372|2007.871|A/England/557/2007|A_/_H1N1|NA
EPI_ISL_25711|2008.022|A/England/26/2008|A_/_H1N1|NA
EPI_ISL_16373|2007.570|A/England/545/2007|A_/_H1N1|NA
EPI_ISL_25706|2008.000|A/chicken/Iran/53-3/2008|A_/_H5N1|NA
EPI_ISL_25705|2008.093|A/Netherlands/162/2008|A_/_H1N1|NA
EPI_ISL_25704|2008.096|A/Netherlands/159/2008|A_/_H1N1|NA
EPI_ISL_25702|2008.000|A/peregrine_falcon/Hong_Kong/2142/2008|A_/_H5N1|NA
EPI_ISL_25701|2008.000|A/magpie_robin/Hong_Kong/1897/2008|A_/_H5N1|NA
EPI_ISL_25700|2008.000|A/magpie_robin/Hong_Kong/1097/2008|A_/_H5N1|NA
EPI_ISL_25699|2008.000|A/grey_heron/Hong_Kong/1046/2008|A_/_H5N1|NA
EPI_ISL_25698|2008.000|A/great_egret/Hong_Kong/807/2008|A_/_H5N1|NA
EPI_ISL_25696|2007.000|A/common_buzzard/Hong_Kong/9213/2007|A_/_H5N1|NA
EPI_ISL_25695|2007.000|A/grey_heron/Hong_Kong/3088/2007|A_/_H5N1|NA
EPI_ISL_25694|2007.000|A/little_egret/Hong_Kong/8863/2007|A_/_H5N1|NA
EPI_ISL_25693|2007.000|A/little_egret/Hong_Kong/8550/2007|A_/_H5N1|NA
EPI_ISL_25692|2007.000|A/house_crow/Hong_Kong/5288/2007|A_/_H5N1|NA
EPI_ISL_25690|2007.000|A/common_magpie/Hong_Kong/5052/2007|A_/_H5N1|NA
EPI_ISL_25688|2007.000|A/long-tailed_shrike/Hong_Kong/2762/2007|A_/_H5N1|NA
EPI_ISL_25684|2007.000|A/common_kestrel/Hong_Kong/2372/2007|A_/_H5N1|NA
EPI_ISL_25683|2007.000|A/silver-eared_mesia/Hong_Kong/2065/2007|A_/_H5N1|NA
EPI_ISL_25682|2007.000|A/blue_magpie/Hong_Kong/1993/2007|A_/_H5N1|NA
EPI_ISL_25681|2007.000|A/house_crow/Hong_Kong/1203/2007|A_/_H5N1|NA
EPI_ISL_25680|2007.000|A/peregrine_falcon/Hong_Kong/1143/2007|A_/_H5N1|NA
EPI_ISL_25679|2007.000|A/white-backed_munia/Hong_Kong/828/2007|A_/_H5N1|NA
EPI_ISL_25678|2007.000|A/Japanese_white-eye/Hong_Kong/737/2007|A_/_H5N1|NA
EPI_ISL_25677|2007.000|A/house_crow/Hong_Kong/719/2007|A_/_H5N1|NA
EPI_ISL_25676|2007.000|A/crested_goshawk/Hong_Kong/458/2007|A_/_H5N1|NA
EPI_ISL_25670|2007.000|A/duck/Italy/69238/2007|A_/_H1N1|NA
EPI_ISL_25660|2007.000|A/Muscovy_duck/Vietnam/NCVD-46/2007|A_/_H5N1|NA
EPI_ISL_25659|2007.000|A/chicken/Vietnam/NCVD-45/2007|A_/_H5N1|NA
EPI_ISL_25658|2007.000|A/chicken/Vietnam/NCVD-44/2007|A_/_H5N1|NA
EPI_ISL_29771|2007.962|A/swine/Hong_Kong/NS1179/2007|A_/_H1N1|NA
EPI_ISL_26265|2007.126|A/duck/France/070090b/2007|A_/_H5N3|NA
EPI_ISL_28375|2009.000|A/Washington/01/2009|A_/_H1N1|NA
EPI_ISL_28830|2008.000|A/chicken/Vietnam/NCVD-016/2008|A_/_H5N1|NA
EPI_ISL_26339|2007.989|A/mallard/Poland/01/08|A_/_H7N7|NA
EPI_ISL_23280|2007.468|A/Uruguay/716/2007_NYMC_X-175C|A_/_H3N2|NA
EPI_ISL_28584|2007.753|A/Victoria/07159220/2007|A_/_H1N1|NA
EPI_ISL_23119|2008.522|A/Victoria/501/2008|A_/_H1N1|NA
EPI_ISL_28572|2008.877|A/Taiwan/648/2008|A_/_H1N1|NA
EPI_ISL_28579|2008.945|A/Singapore/104/2008|A_/_H1N1|NA
EPI_ISL_28574|2008.899|A/Singapore/619/2008|A_/_H3N2|NA
EPI_ISL_28581|2007.836|A/Sydney/142/2007|A_/_H1N1|NA
EPI_ISL_23392|2008.538|A/Sydney/7/2008|A_/_H1N1|NA
EPI_ISL_28582|2008.623|A/Perth/33/2008|A_/_H1N1|NA
EPI_ISL_28093|2008.637|A/Perth/46/2008|A_/_H1N1|NA
EPI_ISL_26367|2008.000|A/Mallard/Sweden/100993/2008|A_/_H7N7|NA
EPI_ISL_28585|2007.748|A/Cambodia/21/2007|A_/_H1N1|NA
EPI_ISL_28102|2008.648|A/New_Caledonia/6/2008|A_/_H1N1|NA
EPI_ISL_22972|2008.426|A/South_Australia/1/2008|A_/_H1N1|NA
EPI_ISL_20933|2008.407|A/Johannesburg/28/2008|A_/_H1N1|NA
EPI_ISL_20931|2008.440|A/Johannesburg/37/2008|A_/_H1N1|NA
EPI_ISL_28096|2008.555|A/Johannesburg/279/2008|A_/_H1N1|NA
EPI_ISL_28583|2008.495|A/Philippines/1159/2008|A_/_H1N1|NA
EPI_ISL_28573|2008.902|A/Philippines/3803/2008|A_/_H3N2|NA
EPI_ISL_28571|2008.918|A/Philippines/3914/2008|A_/_H1N1|NA
EPI_ISL_33676|2008.781|A/Kenya/2266/2008|A_/_H1N1|NA
EPI_ISL_61876|2008.940|A/Florida/26/2008|A_/_H1N1|NA
EPI_ISL_33707|2008.975|A/Jilin-Chuanying/1318/2008|A_/_H1N1|NA
EPI_ISL_60726|2008.934|A/Liaoning-Heping/1103/2008|A_/_H1N1|NA
EPI_ISL_33704|2008.940|A/Shannxi-Beilin/1264/2008|A_/_H1N1|NA
EPI_ISL_60729|2008.604|A/Guatemala/22/2008|A_/_H1N1|NA
EPI_ISL_60724|2008.995|A/Florida/29/2008|A_/_H1N1|NA
EPI_ISL_60723|2008.945|A/Florida/27/2008|A_/_H1N1|NA
EPI_ISL_60722|2008.888|A/Florida/25/2008|A_/_H1N1|NA
EPI_ISL_60715|2008.000|A/Perth/200/2008|A_/_H1N1|NA
EPI_ISL_29285|2008.978|A/Colorado/15/2008|A_/_H3N2|NA
EPI_ISL_29306|2008.975|A/Wisconsin/24/2008|A_/_H3N2|NA
EPI_ISL_34974|2008.921|A/California/12/2008|A_/_H3N2|NA
EPI_ISL_34973|2008.956|A/Nevada/02/2008|A_/_H3N2|NA
EPI_ISL_34743|2008.216|A/Vietnam/100/2008|A_/_H1N1|NA
EPI_ISL_25821|2008.347|A/Panama/1310/2008|A_/_H1N1|NA
EPI_ISL_23884|2008.333|A/Taiwan/401/2008|A_/_H1N1|NA
EPI_ISL_25767|2007.814|A/Kenya/9309/2007|A_/_H1N1|NA
EPI_ISL_25765|2008.150|A/Hong_Kong/349/2008|A_/_H1N1|NA
EPI_ISL_23289|2008.117|A/Montserrat/1448/2008|A_/_H1N1|NA
EPI_ISL_23288|2008.117|A/Montserrat/1447/2008|A_/_H1N1|NA
EPI_ISL_23266|2008.060|A/Japan/763/2008|A_/_H1N1|NA
EPI_ISL_23214|2008.107|A/Hong_Kong/179/2008|A_/_H1N1|NA
EPI_ISL_23217|2008.038|A/Hong_Kong/36/2008|A_/_H1N1|NA
EPI_ISL_25762|2008.022|A/Hong_Kong/17/2008|A_/_H1N1|NA
EPI_ISL_33813|2008.992|A/Washington/12/2008|A_/_H1N1|NA
EPI_ISL_33802|2008.937|A/Beijing-Xicheng/1278/2008|A_/_H1N1|NA
EPI_ISL_33801|2008.885|A/Texas/23/2008|A_/_H1N1|NA
EPI_ISL_33750|2008.951|A/New_Jersey/32/2008|A_/_H1N1|NA
EPI_ISL_33749|2008.951|A/New_Jersey/32/2008|A_/_H1N1|NA
EPI_ISL_33747|2008.937|A/New_Jersey/30/2008|A_/_H1N1|NA
EPI_ISL_33735|2008.959|A/Hawaii/58/2008|A_/_H1N1|NA
EPI_ISL_33734|2008.975|A/Michigan/10/2008|A_/_H1N1|NA
EPI_ISL_33733|2008.986|A/Texas/36/2008|A_/_H1N1|NA
EPI_ISL_33732|2008.973|A/Texas/35/2008|A_/_H1N1|NA
EPI_ISL_33706|2008.975|A/Neimenggu-Saihan/177/2008|A_/_H1N1|NA
EPI_ISL_33703|2008.945|A/Beijing-Huairou/1117/2008|A_/_H1N1|NA
EPI_ISL_33702|2008.945|A/Gansu-Qingshui/31/2008|A_/_H1N1|NA
EPI_ISL_33691|2008.986|A/Vladivostok/04/2008|A_/_H1N1|NA
EPI_ISL_33690|2008.986|A/Vladivostok/03/2008|A_/_H1N1|NA
EPI_ISL_33689|2008.986|A/Vladivostok/02/2008|A_/_H1N1|NA
EPI_ISL_33688|2008.975|A/Vladivostok/01/2008|A_/_H1N1|NA
EPI_ISL_33684|2008.896|A/Neimenggu-Huimin/1172/2008|A_/_H1N1|NA
EPI_ISL_33683|2008.899|A/Ningxia-Xingqing/1266/2008|A_/_H1N1|NA
EPI_ISL_33682|2008.902|A/Heilongjiang-Daowai/110/2008|A_/_H1N1|NA
EPI_ISL_33681|2008.954|A/Gansu-Chengguan/1798/2008|A_/_H1N1|NA
EPI_ISL_33679|2008.891|A/Jilin-Nanguan/1107/2008|A_/_H1N1|NA
EPI_ISL_33678|2008.891|A/Hebei-Xinhua/1171/2008|A_/_H1N1|NA
EPI_ISL_33677|2008.790|A/Kenya/0793/2008|A_/_H1N1|NA
EPI_ISL_33667|2008.915|A/Thailand/1037/2008|A_/_H1N1|NA
EPI_ISL_33666|2008.918|A/Thailand/1035/2008|A_/_H1N1|NA
EPI_ISL_33663|2008.954|A/Incheon/4542/2008|A_/_H1N1|NA
EPI_ISL_33662|2008.943|A/Chungbuk/4448/2008|A_/_H1N1|NA
EPI_ISL_33661|2008.934|A/Korea/7721/2008|A_/_H1N1|NA
EPI_ISL_33660|2008.907|A/India/7311/2008|A_/_H1N1|NA
EPI_ISL_33659|2008.899|A/India/7308/2008|A_/_H1N1|NA
EPI_ISL_33658|2008.907|A/California/11/2008|A_/_H1N1|NA
EPI_ISL_33657|2008.926|A/Puerto_Rico/01/2008|A_/_H1N1|NA
EPI_ISL_33656|2008.000|A/Hawaii/59/2008|A_/_H1N1|NA
EPI_ISL_33655|2008.000|A/Hawaii/59/2008|A_/_H1N1|NA
EPI_ISL_33654|2008.915|A/Hawaii/38/2008|A_/_H1N1|NA
EPI_ISL_33653|2008.937|A/Colorado/17/2008|A_/_H1N1|NA
EPI_ISL_33652|2008.937|A/Colorado/17/2008|A_/_H1N1|NA
EPI_ISL_33647|2008.995|A/Pennsylvania/15/2008|A_/_H1N1|NA
EPI_ISL_33646|2008.995|A/Pennsylvania/15/2008|A_/_H1N1|NA
EPI_ISL_33645|2008.964|A/Pennsylvania/14/2008|A_/_H1N1|NA
EPI_ISL_33644|2008.964|A/Pennsylvania/14/2008|A_/_H1N1|NA
EPI_ISL_28288|2008.795|A/Hawaii/20/2008|A_/_H1N1|NA
EPI_ISL_32296|2008.997|A/South_Carolina/07/2008|A_/_H3N2|NA
EPI_ISL_32292|2008.992|A/North_Carolina/08/2008|A_/_H3N2|NA
EPI_ISL_32285|2008.973|A/Nebraska/08/2008|A_/_H3N2|NA
EPI_ISL_32282|2008.975|A/Minnesota/37/2008|A_/_H3N2|NA
EPI_ISL_32259|2008.863|A/Thailand/981/2008|A_/_H3N2|NA
EPI_ISL_29302|2008.839|A/Thailand/947/2008|A_/_H3N2|NA
EPI_ISL_32258|2008.754|A/Thailand/860/2008|A_/_H3N2|NA
EPI_ISL_32257|2008.948|A/Korea/7858/2008|A_/_H3N2|NA
EPI_ISL_32256|2008.948|A/Korea/7858/2008|A_/_H3N2|NA
EPI_ISL_32255|2008.937|A/Korea/7723/2008|A_/_H3N2|NA
EPI_ISL_32254|2008.934|A/Korea/7719/2008|A_/_H3N2|NA
EPI_ISL_32248|2008.727|A/Kenya/730/2008|A_/_H3N2|NA
EPI_ISL_32247|2008.803|A/Kenya/2297/2008|A_/_H3N2|NA
EPI_ISL_32246|2008.787|A/Kenya/2282/2008|A_/_H3N2|NA
EPI_ISL_32245|2008.754|A/Kenya/2234/2008|A_/_H3N2|NA
EPI_ISL_32240|2008.740|A/Egypt/0809/2008|A_/_H3N2|NA
EPI_ISL_32239|2008.995|A/Tianjin-Nankai/1211/2008|A_/_H3N2|NA
EPI_ISL_32237|2008.842|A/Sichuan-Qingyang/1396/2008|A_/_H3N2|NA
EPI_ISL_32234|2008.923|A/Liaoning-Tiedong/14/2008|A_/_H3N2|NA
EPI_ISL_32223|2008.902|A/Fujian-Siming/1242/2008|A_/_H3N2|NA
EPI_ISL_60705|2008.918|A/YOKOHAMA/97/2008|A_/_H3N2|NA
EPI_ISL_60704|2008.962|A/YAMANASHI/191/2008|A_/_H3N2|NA
EPI_ISL_32984|2008.844|A/YAMANASHI/140/2008|A_/_H3N2|NA
EPI_ISL_60703|2008.828|A/YAMANASHI/129/2008|A_/_H3N2|NA
EPI_ISL_60702|2008.828|A/YAMANASHI/127/2008|A_/_H3N2|NA
EPI_ISL_60701|2008.820|A/YAMANASHI/123/2008|A_/_H3N2|NA
EPI_ISL_60700|2008.934|A/YAMAGUCHI/35/2008|A_/_H3N2|NA
EPI_ISL_60699|2008.921|A/YAMAGUCHI/30/2008|A_/_H3N2|NA
EPI_ISL_32981|2008.874|A/YAMAGATA/112/2008|A_/_H3N2|NA
EPI_ISL_32980|2008.872|A/YAMAGATA/111/2008|A_/_H3N2|NA
EPI_ISL_60697|2008.921|A/WAKAYAMA/26/2008|A_/_H3N2|NA
EPI_ISL_60696|2008.872|A/WAKAYAMA/23/2008|A_/_H3N2|NA
EPI_ISL_60694|2008.973|A/TOYAMA/205/2008|A_/_H3N2|NA
EPI_ISL_60691|2008.921|A/TOYAMA/143/2008|A_/_H3N2|NA
EPI_ISL_60690|2008.907|A/TOYAMA/138/2008|A_/_H3N2|NA
EPI_ISL_32978|2008.962|A/TOTTORI/82/2008|A_/_H3N2|NA
EPI_ISL_60689|2008.842|A/TOKUSHIMA/19/2008|A_/_H3N2|NA
EPI_ISL_26466|2008.842|A/TOKUSHIMA/18/2008|A_/_H3N2|NA
EPI_ISL_60688|2008.680|A/TOCHIGI/88/2008|A_/_H3N2|NA
EPI_ISL_26465|2008.866|A/Taiwan/599/2008|A_/_H3N2|NA
EPI_ISL_26464|2008.850|A/Taiwan/580/2008|A_/_H3N2|NA
EPI_ISL_26463|2008.831|A/Taiwan/573/2008|A_/_H3N2|NA
EPI_ISL_26462|2008.795|A/Taiwan/549/2008|A_/_H3N2|NA
EPI_ISL_26461|2008.779|A/Taiwan/548/2008|A_/_H3N2|NA
EPI_ISL_26460|2008.754|A/Taiwan/542/2008|A_/_H3N2|NA
EPI_ISL_26459|2008.754|A/Taiwan/540/2008|A_/_H3N2|NA
EPI_ISL_60686|2008.637|A/Taiwan/471/2008|A_/_H3N2|NA
EPI_ISL_60685|2008.705|A/Singapore/N593/2008|A_/_H3N2|NA
EPI_ISL_60684|2008.612|A/Singapore/N567/2008|A_/_H3N2|NA
EPI_ISL_60683|2008.612|A/Singapore/N565/2008|A_/_H3N2|NA
EPI_ISL_32975|2008.423|A/Singapore/N510/2008|A_/_H3N2|NA
EPI_ISL_32974|2008.385|A/Singapore/N486/2008|A_/_H3N2|NA
EPI_ISL_32973|2008.385|A/Singapore/N474/2008|A_/_H3N2|NA
EPI_ISL_32972|2008.350|A/Singapore/N468/2008|A_/_H3N2|NA
EPI_ISL_32971|2008.347|A/Singapore/N430/2008|A_/_H3N2|NA
EPI_ISL_33202|2008.347|A/Singapore/N425/2008|A_/_H3N2|NA
EPI_ISL_32970|2008.333|A/Singapore/N422/2008|A_/_H3N2|NA
EPI_ISL_32969|2008.309|A/Singapore/N390/2008|A_/_H3N2|NA
EPI_ISL_33201|2008.254|A/Singapore/N362/2008|A_/_H3N2|NA
EPI_ISL_33200|2008.249|A/Singapore/N352/2008|A_/_H3N2|NA
EPI_ISL_33199|2008.249|A/Singapore/N351/2008|A_/_H3N2|NA
EPI_ISL_33198|2008.249|A/Singapore/N350/2008|A_/_H3N2|NA
EPI_ISL_32968|2008.249|A/Singapore/N348/2008|A_/_H3N2|NA
EPI_ISL_32967|2008.495|A/Singapore/EN089/2008|A_/_H3N2|NA
EPI_ISL_32966|2008.445|A/Singapore/EN074/2008|A_/_H3N2|NA
EPI_ISL_32965|2008.342|A/Singapore/EN047/2008|A_/_H3N2|NA
EPI_ISL_32958|2008.984|A/SHIZUOKA-C/57/2008|A_/_H3N2|NA
EPI_ISL_60680|2008.962|A/SHIZUOKA-C/55/2008|A_/_H3N2|NA
EPI_ISL_60679|2008.899|A/SHIZUOKA-C/52/2008|A_/_H3N2|NA
EPI_ISL_60675|2008.885|A/SHIMANE/96/2008|A_/_H3N2|NA
EPI_ISL_60674|2008.883|A/SHIMANE/94/2008|A_/_H3N2|NA
EPI_ISL_60673|2008.866|A/SHIMANE/93/2008|A_/_H3N2|NA
EPI_ISL_60671|2008.934|A/SHIMANE/107/2008|A_/_H3N2|NA
EPI_ISL_60670|2008.937|A/SHIMANE/106/2008|A_/_H3N2|NA
EPI_ISL_60668|2008.940|A/SHIGA/19/2008|A_/_H3N2|NA
EPI_ISL_60667|2008.940|A/SAPPORO/85/2008|A_/_H3N2|NA
EPI_ISL_60666|2008.902|A/SAPPORO/74/2008|A_/_H3N2|NA
EPI_ISL_32950|2008.929|A/SAKAI/53/2008|A_/_H3N2|NA
EPI_ISL_26454|2008.855|A/SAKAI/33/2008|A_/_H3N2|NA
EPI_ISL_60665|2008.842|A/SAKAI/29/2008|A_/_H3N2|NA
EPI_ISL_60664|2008.798|A/SAKAI/21/2008|A_/_H3N2|NA
EPI_ISL_60663|2008.792|A/SAKAI/20/2008|A_/_H3N2|NA
EPI_ISL_32948|2008.964|A/SAITAMA/47/2008|A_/_H3N2|NA
EPI_ISL_60661|2008.918|A/SAGAMIHARA/5/2008|A_/_H3N2|NA
EPI_ISL_32944|2008.964|A/SAGA/204/2008|A_/_H3N2|NA
EPI_ISL_60660|2008.787|A/OSAKA/47/2008|A_/_H3N2|NA
EPI_ISL_60658|2008.855|A/OSAKA-C/29/2008|A_/_H3N2|NA
EPI_ISL_60657|2008.984|A/OKAYAMA/21/2008|A_/_H3N2|NA
EPI_ISL_60655|2008.964|A/NIIGATA/1239/2008|A_/_H3N2|NA
EPI_ISL_60650|2008.943|A/NAGOYA/12/2008|A_/_H3N2|NA
EPI_ISL_32937|2008.962|A/NAGOYA/10/2008|A_/_H3N2|NA
EPI_ISL_26452|2008.885|A/NAGANO/1201/2008|A_/_H3N2|NA
EPI_ISL_60644|2008.656|A/Myanmar/78/2008|A_/_H3N2|NA
EPI_ISL_60643|2008.656|A/Myanmar/76/2008|A_/_H3N2|NA
EPI_ISL_60641|2008.656|A/Myanmar/75/2008|A_/_H3N2|NA
EPI_ISL_60640|2008.656|A/Myanmar/74/2008|A_/_H3N2|NA
EPI_ISL_60639|2008.656|A/Myanmar/73/2008|A_/_H3N2|NA
EPI_ISL_60638|2008.656|A/Myanmar/72/2008|A_/_H3N2|NA
EPI_ISL_60636|2008.656|A/Myanmar/69/2008|A_/_H3N2|NA
EPI_ISL_60635|2008.656|A/Myanmar/68/2008|A_/_H3N2|NA
EPI_ISL_60634|2008.656|A/Myanmar/66/2008|A_/_H3N2|NA
EPI_ISL_60633|2008.656|A/Myanmar/65/2008|A_/_H3N2|NA
EPI_ISL_60632|2008.656|A/Myanmar/64/2008|A_/_H3N2|NA
EPI_ISL_60631|2008.656|A/Myanmar/63/2008|A_/_H3N2|NA
EPI_ISL_60630|2008.656|A/Myanmar/62/2008|A_/_H3N2|NA
EPI_ISL_60629|2008.656|A/Myanmar/59/2008|A_/_H3N2|NA
EPI_ISL_60628|2008.656|A/Myanmar/58/2008|A_/_H3N2|NA
EPI_ISL_60627|2008.656|A/Myanmar/57/2008|A_/_H3N2|NA
EPI_ISL_60626|2008.656|A/Myanmar/56/2008|A_/_H3N2|NA
EPI_ISL_60625|2008.656|A/Myanmar/55/2008|A_/_H3N2|NA
EPI_ISL_60624|2008.656|A/Myanmar/54/2008|A_/_H3N2|NA
EPI_ISL_60623|2008.656|A/Myanmar/53/2008|A_/_H3N2|NA
EPI_ISL_60622|2008.656|A/Myanmar/52/2008|A_/_H3N2|NA
EPI_ISL_60621|2008.656|A/Myanmar/50/2008|A_/_H3N2|NA
EPI_ISL_32927|2008.921|A/MIYAGI/36/2008|A_/_H3N2|NA
EPI_ISL_32925|2008.973|A/MIE/43/2008|A_/_H3N2|NA
EPI_ISL_26451|2008.921|A/MIE/36/2008|A_/_H3N2|NA
EPI_ISL_26450|2008.921|A/MIE/34/2008|A_/_H3N2|NA
EPI_ISL_32923|2008.883|A/KYOTO/20/2008|A_/_H3N2|NA
EPI_ISL_32922|2008.899|A/KYOTO/19/2008|A_/_H3N2|NA
EPI_ISL_32919|2008.929|A/KOCHI/53/2008|A_/_H3N2|NA
EPI_ISL_32916|2008.959|A/KOBE/61/2008|A_/_H3N2|NA
EPI_ISL_60615|2008.940|A/KOBE/58/2008|A_/_H3N2|NA
EPI_ISL_60614|2008.934|A/KOBE/57/2008|A_/_H3N2|NA
EPI_ISL_60613|2008.822|A/KOBE/45/2008|A_/_H3N2|NA
EPI_ISL_60612|2008.792|A/KOBE/43/2008|A_/_H3N2|NA
EPI_ISL_60611|2008.697|A/KOBE/42/2008|A_/_H3N2|NA
EPI_ISL_60609|2008.923|A/KAWASAKI/8008/2008|A_/_H3N2|NA
EPI_ISL_26449|2008.863|A/KANAGAWA/65/2008|A_/_H3N2|NA
EPI_ISL_26448|2008.863|A/KANAGAWA/61/2008|A_/_H3N2|NA
EPI_ISL_60604|2008.880|A/KAGOSHIMA/3/2008|A_/_H3N2|NA
EPI_ISL_60602|2008.754|A/Jiangsu-gulou/1271/2008|A_/_H3N2|NA
EPI_ISL_60601|2008.981|A/ISHIKAWA/2/2008|A_/_H3N2|NA
EPI_ISL_32910|2008.943|A/HYOGO/99/2008|A_/_H3N2|NA
EPI_ISL_32909|2008.910|A/HYOGO/6/2008|A_/_H3N2|NA
EPI_ISL_32908|2008.929|A/HOKKAIDO/9/2008|A_/_H3N2|NA
EPI_ISL_60599|2008.945|A/HIROSHIMA/52/2008|A_/_H3N2|NA
EPI_ISL_60596|2008.943|A/GUNMA/25/2008|A_/_H3N2|NA
EPI_ISL_60595|2008.866|A/GUNMA/18/2008|A_/_H3N2|NA
EPI_ISL_32903|2008.984|A/FUKUSHIMA/124/2008|A_/_H3N2|NA
EPI_ISL_32901|2008.984|A/FUKUOKA-C/39/2008|A_/_H3N2|NA
EPI_ISL_60592|2008.940|A/FUKUI/92/2008|A_/_H3N2|NA
EPI_ISL_60591|2008.904|A/FUKUI/89/2008|A_/_H3N2|NA
EPI_ISL_32898|2008.954|A/EHIME/36/2008|A_/_H3N2|NA
EPI_ISL_60589|2008.833|A/CHIBA/85/2008|A_/_H3N2|NA
EPI_ISL_60586|2008.945|A/AKITA/17/2008|A_/_H3N2|NA
EPI_ISL_26446|2008.902|A/AKITA/12/2008|A_/_H3N2|NA
EPI_ISL_60585|2008.902|A/AICHI/119/2008|A_/_H3N2|NA
EPI_ISL_60556|2008.929|A/YOKOHAMA/96/2008|A_/_H1N1|NA
EPI_ISL_60555|2008.926|A/YOKOHAMA/95/2008|A_/_H1N1|NA
EPI_ISL_60542|2008.934|A/TOTTORI/72/2008|A_/_H1N1|NA
EPI_ISL_60536|2008.784|A/Tianjin-hexi/1153/2008|A_/_H1N1|NA
EPI_ISL_60535|2008.760|A/Tianjin-hexi/1143/2008|A_/_H1N1|NA
EPI_ISL_60532|2008.781|A/Taiwan/544/2008|A_/_H1N1|NA
EPI_ISL_60526|2008.590|A/Singapore/N559/2008|A_/_H1N1|NA
EPI_ISL_60525|2008.350|A/Singapore/N446/2008|A_/_H1N1|NA
EPI_ISL_60524|2008.276|A/Singapore/N373/2008|A_/_H1N1|NA
EPI_ISL_60517|2008.943|A/SHIZUOKA-C/54/2008|A_/_H1N1|NA
EPI_ISL_60514|2008.820|A/Shanxi-xinghualing/183/2008|A_/_H1N1|NA
EPI_ISL_60513|2008.861|A/Shanxi-weicheng/167/2008|A_/_H1N1|NA
EPI_ISL_60512|2008.831|A/Shanxi-qindu/140/2008|A_/_H1N1|NA
EPI_ISL_60510|2008.915|A/Shannxi-yingze/1117/2008|A_/_H1N1|NA
EPI_ISL_60509|2008.945|A/Shannxi-beilin/1263/2008|A_/_H1N1|NA
EPI_ISL_60508|2008.945|A/Shannxi-beilin/1260/2008|A_/_H1N1|NA
EPI_ISL_60507|2008.806|A/Shanghai-nanhui/1163/2008|A_/_H1N1|NA
EPI_ISL_60504|2008.934|A/SAPPORO/83/2008|A_/_H1N1|NA
EPI_ISL_60503|2008.943|A/SAPPORO/80/2008|A_/_H1N1|NA
EPI_ISL_60502|2008.918|A/SAPPORO/72/2008|A_/_H1N1|NA
EPI_ISL_60501|2008.923|A/SAPPORO/70/2008|A_/_H1N1|NA
EPI_ISL_60499|2008.896|A/SAKAI/47/2008|A_/_H1N1|NA
EPI_ISL_60493|2008.940|A/OKAYAMA/18/2008|A_/_H1N1|NA
EPI_ISL_60488|2008.973|A/Neimenggu-huimin/1240/2008|A_/_H1N1|NA
EPI_ISL_60487|2008.959|A/Neimenggu-huimin/1221/2008|A_/_H1N1|NA
EPI_ISL_60486|2008.896|A/Neimenggu-huimin/1176/2008|A_/_H1N1|NA
EPI_ISL_60485|2008.929|A/Neimenggu-donghe/1262/2008|A_/_H1N1|NA
EPI_ISL_60482|2008.973|A/NAGOYA/11/2008|A_/_H1N1|NA
EPI_ISL_60470|2008.713|A/Myanmar/82/2008|A_/_H1N1|NA
EPI_ISL_60449|2008.934|A/Jilin-nanguan/1119/2008|A_/_H1N1|NA
EPI_ISL_60446|2008.956|A/Jilin-chaoyang/1344/2008|A_/_H1N1|NA
EPI_ISL_60445|2008.858|A/Jilin-chaoyang/1191/2008|A_/_H1N1|NA
EPI_ISL_60444|2008.828|A/Jilin-chaoyang/1172/2008|A_/_H1N1|NA
EPI_ISL_60443|2008.975|A/Jilin-changyi/33/2008|A_/_H1N1|NA
EPI_ISL_60437|2008.984|A/IBARAKI/74/2008|A_/_H1N1|NA
EPI_ISL_60436|2008.822|A/Hunan-yuhua/1690/2008|A_/_H1N1|NA
EPI_ISL_60418|2008.934|A/GUNMA/21/2008|A_/_H1N1|NA
EPI_ISL_26387|2007.811|A/Guam/1/2007|A_/_H1N1|NA
EPI_ISL_60413|2008.940|A/Gansu-qingshui/310/2008|A_/_H1N1|NA
EPI_ISL_60411|2008.959|A/Gansu-chengguan/1821/2008|A_/_H1N1|NA
EPI_ISL_60410|2008.954|A/Gansu-chengguan/1792/2008|A_/_H1N1|NA
EPI_ISL_60409|2008.984|A/FUKUSHIMA/109/2008|A_/_H1N1|NA
EPI_ISL_60401|2008.164|A/Chongqing-yuzhong/197/2008|A_/_H1N1|NA
EPI_ISL_60396|2008.825|A/Beijing-xuanwu/1218/2008|A_/_H1N1|NA
EPI_ISL_60395|2008.784|A/Beijing-xuanwu/1201/2008|A_/_H1N1|NA
EPI_ISL_60394|2008.776|A/Beijing-xuanwu/1190/2008|A_/_H1N1|NA
EPI_ISL_60393|2008.751|A/Beijing-xuanwu/1166/2008|A_/_H1N1|NA
EPI_ISL_60392|2008.918|A/Beijing-xicheng/1254/2008|A_/_H1N1|NA
EPI_ISL_60390|2008.877|A/Beijing-huairou/180/2008|A_/_H1N1|NA
EPI_ISL_60389|2008.749|A/Beijing-huairou/15/2008|A_/_H1N1|NA
EPI_ISL_60388|2008.945|A/Beijing-huairou/1115/2008|A_/_H1N1|NA
EPI_ISL_60386|2008.842|A/Anhui-baohe/1543/2008|A_/_H1N1|NA
EPI_ISL_60385|2008.792|A/Anhui-baohe/1496/2008|A_/_H1N1|NA
EPI_ISL_32413|2008.000|A/duck/Germany/R854/2008|A_/_H5N1|NA
EPI_ISL_25455|2008.749_(Day_unknown)|A/domestic_duck/Germany/R874/2008|A_/_H5N1|NA
EPI_ISL_32005|2007.000|A/mute_swan/Germany/R2927/2007|A_/_H6N8|NA
EPI_ISL_32004|2008.000|A/mallard/Germany/R752/2008|A_/_H3N6|NA
EPI_ISL_32003|2008.000|A/mallard/Germany/R529/2008|A_/_H3N8|NA
EPI_ISL_63292|2008.057|A/chicken/India/WB-NIV2664/2008|A_/_H5N1|NA
EPI_ISL_63291|2008.055|A/chicken/India/WB-NIV2656/2008|A_/_H5N1|NA
EPI_ISL_63290|2008.055|A/chicken/India/WB-NIV2654/2008|A_/_H5N1|NA
EPI_ISL_63289|2008.055|A/chicken/India/WB-NIV2653/2008|A_/_H5N1|NA
EPI_ISL_63146|2008.634|A/ring-necked_duck/Minnesota/Sg-00449/2008|A_/_H4N8|NA
EPI_ISL_63002|2008.956|A/chicken/India/WB-NIV16915/2008|A_/_H5N1|NA
EPI_ISL_62986|2008.000|A/brown-head_gull/Thailand/vsmu-4/2008|A_/_H5N1|NA
EPI_ISL_62950|2008.000|A/Thailand/669/2008|A_/_H1N1|NA
EPI_ISL_63233|2008.000|A/Luxembourg/951/2008|A_/_H1N1|NA
EPI_ISL_63232|2008.000|A/Luxembourg/630/2008|A_/_H1N1|NA
EPI_ISL_63231|2008.000|A/Luxembourg/572/2008|A_/_H1N1|NA
EPI_ISL_63230|2008.000|A/Luxembourg/525/2008|A_/_H1N1|NA
EPI_ISL_63229|2008.000|A/Luxembourg/492/2008|A_/_H1N1|NA
EPI_ISL_63228|2008.000|A/Luxembourg/442/2008|A_/_H1N1|NA
EPI_ISL_63227|2008.000|A/Luxembourg/433/2008|A_/_H1N1|NA
EPI_ISL_63226|2008.000|A/Luxembourg/398/2008|A_/_H1N1|NA
EPI_ISL_62903|2008.000|A/Luxembourg/365/2008|A_/_H1N1|NA
EPI_ISL_63225|2008.000|A/Luxembourg/296/2008|A_/_H1N1|NA
EPI_ISL_63224|2008.000|A/Luxembourg/288/2008|A_/_H1N1|NA
EPI_ISL_63223|2008.000|A/Luxembourg/270/2008|A_/_H1N1|NA
EPI_ISL_63222|2008.000|A/Luxembourg/198/2008|A_/_H1N1|NA
EPI_ISL_63221|2008.000|A/Luxembourg/184/2008|A_/_H1N1|NA
EPI_ISL_63220|2008.000|A/Luxembourg/181/2008|A_/_H1N1|NA
EPI_ISL_62886|2008.000|A/Luxembourg/110/2008|A_/_H1N1|NA
EPI_ISL_63212|2008.000|A/swine/Texas/050625/2008|A_/_H1N2|NA
EPI_ISL_63211|2008.000|A/swine/Texas/050593/2008|A_/_H1N2|NA
EPI_ISL_63210|2008.000|A/swine/Texas/008648/2008|A_/_H1N2|NA
EPI_ISL_63208|2008.000|A/swine/Oklahoma/053259/2008|A_/_H1N2|NA
EPI_ISL_63207|2008.000|A/swine/Oklahoma/042169/2008|A_/_H1N2|NA
EPI_ISL_63206|2008.000|A/swine/Oklahoma/032726/2008|A_/_H1N2|NA
EPI_ISL_63205|2008.000|A/swine/Oklahoma/020736-2/2008|A_/_H1N2|NA
EPI_ISL_63204|2008.000|A/swine/Oklahoma/020736-1/2008|A_/_H1N2|NA
EPI_ISL_63203|2008.000|A/swine/Oklahoma/020734-3/2008|A_/_H1N2|NA
EPI_ISL_63202|2008.000|A/swine/Oklahoma/020734-2/2008|A_/_H1N2|NA
EPI_ISL_63201|2008.000|A/swine/Oklahoma/016179-9/2008|A_/_H1N2|NA
EPI_ISL_63200|2008.000|A/swine/Oklahoma/016179-8/2008|A_/_H1N2|NA
EPI_ISL_63199|2008.000|A/swine/Oklahoma/011521-5/2008|A_/_H1N2|NA
EPI_ISL_63198|2008.000|A/swine/Oklahoma/011521-4/2008|A_/_H1N2|NA
EPI_ISL_63197|2008.000|A/swine/Oklahoma/011289-9/2008|A_/_H1N2|NA
EPI_ISL_63196|2008.000|A/swine/Oklahoma/011289-8/2008|A_/_H1N2|NA
EPI_ISL_63195|2008.000|A/swine/Oklahoma/011289-10/2008|A_/_H1N2|NA
EPI_ISL_63194|2008.000|A/swine/Oklahoma/010710-9/2008|A_/_H1N2|NA
EPI_ISL_63193|2008.000|A/swine/Oklahoma/010710-8/2008|A_/_H1N2|NA
EPI_ISL_63192|2008.000|A/swine/Oklahoma/010226-17/2008|A_/_H1N2|NA
EPI_ISL_63191|2008.000|A/swine/Oklahoma/010226-16/2008|A_/_H1N2|NA
EPI_ISL_63179|2008.828|A/swine/Jilin/37/2008|A_/_H3N2|NA
EPI_ISL_63170|2008.377|A/sanderling/New_Jersey/Sg-00486/2008|A_/_H10N7|NA
EPI_ISL_63169|2008.388|A/ruddy_turnstone/New_Jersey/Sg-00554/2008|A_/_H10N7|NA
EPI_ISL_63168|2008.415|A/ruddy_turnstone/New_Jersey/Sg-00548/2008|A_/_H10N2|NA
EPI_ISL_63167|2008.415|A/ruddy_turnstone/New_Jersey/Sg-00547/2008|A_/_H10N7|NA
EPI_ISL_63166|2008.415|A/ruddy_turnstone/New_Jersey/Sg-00543/2008|A_/_H3N7|NA
EPI_ISL_63165|2008.388|A/ruddy_turnstone/New_Jersey/Sg-00537/2008|A_/_H10N7|NA
EPI_ISL_63164|2008.404|A/ruddy_turnstone/New_Jersey/Sg-00536/2008|A_/_H10N7|NA
EPI_ISL_63163|2008.388|A/ruddy_turnstone/New_Jersey/Sg-00535/2008|A_/_H10N7|NA
EPI_ISL_63162|2008.404|A/ruddy_turnstone/New_Jersey/Sg-00528/2008|A_/_H10N7|NA
EPI_ISL_63161|2008.388|A/ruddy_turnstone/New_Jersey/Sg-00521/2008|A_/_H10N7|NA
EPI_ISL_63160|2008.388|A/ruddy_turnstone/New_Jersey/Sg-00517/2008|A_/_H10N7|NA
EPI_ISL_63159|2008.404|A/ruddy_turnstone/New_Jersey/Sg-00516/2008|A_/_H10N7|NA
EPI_ISL_63158|2008.391|A/ruddy_turnstone/New_Jersey/Sg-00514/2008|A_/_H10N7|NA
EPI_ISL_63157|2008.391|A/ruddy_turnstone/New_Jersey/Sg-00512/2008|A_/_H10N7|NA
EPI_ISL_63156|2008.388|A/ruddy_turnstone/New_Jersey/Sg-00511/2008|A_/_H10N7|NA
EPI_ISL_63155|2008.391|A/ruddy_turnstone/New_Jersey/Sg-00508/2008|A_/_H10N7|NA
EPI_ISL_63154|2008.377|A/ruddy_turnstone/New_Jersey/Sg-00504/2008|A_/_H10N7|NA
EPI_ISL_63153|2008.377|A/ruddy_turnstone/New_Jersey/Sg-00503/2008|A_/_H10N7|NA
EPI_ISL_63152|2008.374|A/ruddy_turnstone/New_Jersey/Sg-00498/2008|A_/_H10N7|NA
EPI_ISL_63151|2008.377|A/ruddy_turnstone/New_Jersey/Sg-00491/2008|A_/_H10N7|NA
EPI_ISL_63150|2008.377|A/ruddy_turnstone/New_Jersey/Sg-00487/2008|A_/_H10N7|NA
EPI_ISL_63149|2008.385|A/ruddy_turnstone/Delaware/Sg-00472/2008|A_/_H10N7|NA
EPI_ISL_63147|2008.385|A/ruddy_turnstone/Delaware/Sg-00468/2008|A_/_H10N7|NA
EPI_ISL_63144|2008.249_(Day_unknown)|A/red-winged_tinamou/Argentina/MP1/2008|A_/_H1N1|NA
EPI_ISL_63142|2008.579|A/northern_shoveler/Minnesota/Sg-00671/2008|A_/_H3N8|NA
EPI_ISL_63140|2008.579|A/northern_shoveler/Minnesota/Sg-00669/2008|A_/_H3N8|NA
EPI_ISL_63139|2008.579|A/northern_shoveler/Minnesota/Sg-00668/2008|A_/_H3N8|NA
EPI_ISL_63138|2008.579|A/northern_shoveler/Minnesota/Sg-00667/2008|A_/_H3N8|NA
EPI_ISL_63137|2008.579|A/northern_shoveler/Minnesota/Sg-00666/2008|A_/_H3N8|NA
EPI_ISL_63136|2008.579|A/northern_shoveler/Minnesota/Sg-00665/2008|A_/_H3N1|NA
EPI_ISL_63135|2008.579|A/northern_shoveler/Minnesota/Sg-00664/2008|A_/_H3N8|NA
EPI_ISL_63134|2008.579|A/northern_shoveler/Minnesota/Sg-00663/2008|A_/_H3N8|NA
EPI_ISL_63133|2008.579|A/northern_shoveler/Minnesota/Sg-00662/2008|A_/_H3N8|NA
EPI_ISL_63131|2008.579|A/northern_shoveler/Minnesota/Sg-00660/2008|A_/_H3N8|NA
EPI_ISL_63130|2008.579|A/northern_shoveler/Minnesota/Sg-00659/2008|A_/_H3N8|NA
EPI_ISL_63129|2008.579|A/northern_shoveler/Minnesota/Sg-00658/2008|A_/_H3N8|NA
EPI_ISL_63128|2008.579|A/northern_shoveler/Minnesota/Sg-00657/2008|A_/_H3N8|NA
EPI_ISL_63127|2008.579|A/northern_shoveler/Minnesota/Sg-00656/2008|A_/_H3N8|NA
EPI_ISL_63126|2008.579|A/northern_shoveler/Minnesota/Sg-00655/2008|A_/_H1N1|NA
EPI_ISL_63125|2008.579|A/northern_shoveler/Minnesota/Sg-00654/2008|A_/_H3N8|NA
EPI_ISL_63123|2008.579|A/northern_shoveler/Minnesota/Sg-00652/2008|A_/_H3N8|NA
EPI_ISL_63122|2008.579|A/northern_shoveler/Minnesota/Sg-00651/2008|A_/_H1N1|NA
EPI_ISL_63121|2008.582|A/northern_shoveler/Minnesota/Sg-00648/2008|A_/_H8N4|NA
EPI_ISL_63120|2008.582|A/northern_shoveler/Minnesota/Sg-00647/2008|A_/_H4N6|NA
EPI_ISL_63119|2008.582|A/northern_shoveler/Minnesota/Sg-00646/2008|A_/_H4N4|NA
EPI_ISL_63118|2008.579|A/northern_shoveler/Minnesota/Sg-00645/2008|A_/_H3N8|NA
EPI_ISL_63117|2008.631|A/northern_pintail/South_Dakota/Sg-00461/2008|A_/_H3N8|NA
EPI_ISL_63116|2008.639|A/northern_pintail/South_Dakota/Sg-00456/2008|A_/_H6N1|NA
EPI_ISL_63115|2008.639|A/northern_pintail/South_Dakota/Sg-00455/2008|A_/_H6N1|NA
EPI_ISL_63114|2008.000|A/northern_pintail/Miyagi/674/2008|A_/_H7N7|NA
EPI_ISL_63113|2008.000|A/northern_pintail/Aomori/385/2008|A_/_H5N3|NA
EPI_ISL_63112|2008.000|A/northern_pintail/Aomori/372/2008|A_/_H7N7|NA
EPI_ISL_63111|2008.000|A/northern_pintail/Aomori/1192/2008|A_/_H5N9|NA
EPI_ISL_63110|2008.000|A/northern_pintail/Aomori/1001/2008|A_/_H7N7|NA
EPI_ISL_63109|2008.000|A/northern_pintail/Akita/1370/2008|A_/_H7N7|NA
EPI_ISL_63108|2008.000|A/northern_pintail/Akita/1369/2008|A_/_H7N7|NA
EPI_ISL_63107|2008.000|A/northern_pintail/Akita/1368/2008|A_/_H7N7|NA
EPI_ISL_63106|2008.000|A/northern_pintail/Akita/1367/2008|A_/_H7N7|NA
EPI_ISL_63105|2008.000|A/northern_pintail/Akita/1366/2008|A_/_H7N7|NA
EPI_ISL_63100|2008.631|A/mallard/South_Dakota/Sg-00457/2008|A_/_H4N2|NA
EPI_ISL_63095|2008.587|A/mallard/Minnesota/Sg-00689/2008|A_/_H8N4|NA
EPI_ISL_63094|2008.587|A/mallard/Minnesota/Sg-00688/2008|A_/_H8N4|NA
EPI_ISL_63093|2008.587|A/mallard/Minnesota/Sg-00687/2008|A_/_H3N8|NA
EPI_ISL_63092|2008.587|A/mallard/Minnesota/Sg-00686/2008|A_/_H8N4|NA
EPI_ISL_63091|2008.587|A/mallard/Minnesota/Sg-00685/2008|A_/_H8N4|NA
EPI_ISL_63090|2008.587|A/mallard/Minnesota/Sg-00684/2008|A_/_H8N4|NA
EPI_ISL_63089|2008.587|A/mallard/Minnesota/Sg-00683/2008|A_/_H3N8|NA
EPI_ISL_63088|2008.587|A/mallard/Minnesota/Sg-00682/2008|A_/_H8N4|NA
EPI_ISL_63087|2008.587|A/mallard/Minnesota/Sg-00681/2008|A_/_H8N4|NA
EPI_ISL_63086|2008.587|A/mallard/Minnesota/Sg-00680/2008|A_/_H3N4|NA
EPI_ISL_63085|2008.587|A/mallard/Minnesota/Sg-00679/2008|A_/_H3N8|NA
EPI_ISL_63084|2008.587|A/mallard/Minnesota/Sg-00678/2008|A_/_H8N4|NA
EPI_ISL_63083|2008.587|A/mallard/Minnesota/Sg-00677/2008|A_/_H3N8|NA
EPI_ISL_63082|2008.587|A/mallard/Minnesota/Sg-00676/2008|A_/_H3N8|NA
EPI_ISL_63081|2008.587|A/mallard/Minnesota/Sg-00675/2008|A_/_H8N4|NA
EPI_ISL_63080|2008.587|A/mallard/Minnesota/Sg-00674/2008|A_/_H3N8|NA
EPI_ISL_63079|2008.587|A/mallard/Minnesota/Sg-00673/2008|A_/_H8N4|NA
EPI_ISL_63078|2008.587|A/mallard/Minnesota/Sg-00672/2008|A_/_H3N8|NA
EPI_ISL_63077|2008.579|A/mallard/Minnesota/Sg-00644/2008|A_/_H3N8|NA
EPI_ISL_63076|2008.579|A/mallard/Minnesota/Sg-00643/2008|A_/_H3N8|NA
EPI_ISL_63075|2008.579|A/mallard/Minnesota/Sg-00642/2008|A_/_H3N8|NA
EPI_ISL_63074|2008.579|A/mallard/Minnesota/Sg-00641/2008|A_/_H3N8|NA
EPI_ISL_63073|2008.579|A/mallard/Minnesota/Sg-00640/2008|A_/_H3N8|NA
EPI_ISL_63064|2008.574|A/mallard/Minnesota/Sg-00630/2008|A_/_H10N7|NA
EPI_ISL_63063|2008.574|A/mallard/Minnesota/Sg-00628/2008|A_/_H1N1|NA
EPI_ISL_63062|2008.574|A/mallard/Minnesota/Sg-00627/2008|A_/_H1N1|NA
EPI_ISL_63059|2008.710|A/mallard/Minnesota/Sg-00467/2008|A_/_H6N1|NA
EPI_ISL_63058|2008.708|A/mallard/Minnesota/Sg-00465/2008|A_/_H4N8|NA
EPI_ISL_63057|2008.708|A/mallard/Minnesota/Sg-00464/2008|A_/_H6N1|NA
EPI_ISL_63056|2008.708|A/mallard/Minnesota/Sg-00463/2008|A_/_H3N8|NA
EPI_ISL_63055|2008.631|A/mallard/Minnesota/Sg-00448/2008|A_/_H6N1|NA
EPI_ISL_63054|2008.612|A/mallard/Minnesota/Sg-00447/2008|A_/_H1N1|NA
EPI_ISL_63052|2008.000|A/house_crow/Hong_Kong/7677/2008|A_/_H5N1|NA
EPI_ISL_63050|2008.071|A/green_winged_teal/California/AKS1370/2008|A_/_H7N3|NA
EPI_ISL_63049|2008.068|A/green_winged_teal/California/AKS1305/2008|A_/_H11N9|NA
EPI_ISL_63042|2008.691|A/env/California/7600/2008|A_/_H5N3|NA
EPI_ISL_63041|2008.628|A/env/California/7341/2008|A_/_H5N3|NA
EPI_ISL_63040|2008.628|A/env/California/7335/2008|A_/_H2N3|NA
EPI_ISL_63039|2008.628|A/env/California/7313/2008|A_/_H2N3|NA
EPI_ISL_63037|2008.628|A/env/California/7286/2008|A_/_H2N3|NA
EPI_ISL_63036|2008.628|A/env/California/7279/2008|A_/_H2N3|NA
EPI_ISL_63035|2008.617|A/env/California/7264/2008|A_/_H5N3|NA
EPI_ISL_63034|2008.617|A/env/California/7262/2008|A_/_H5N3|NA
EPI_ISL_63033|2008.617|A/env/California/7261/2008|A_/_H5N3|NA
EPI_ISL_63032|2008.617|A/env/California/7258/2008|A_/_H5N3|NA
EPI_ISL_63031|2008.617|A/env/California/7255/2008|A_/_H5N3|NA
EPI_ISL_63030|2008.617|A/env/California/7251/2008|A_/_H5N3|NA
EPI_ISL_63022|2008.833_(Day_unknown)|A/duck/Hunan/8/2008|A_/_H5N1|NA
EPI_ISL_63020|2008.000|A/chicken/Zibo/L2/2008|A_/_H9N2|NA
EPI_ISL_63018|2008.000|A/chicken/Uthaithani/NIAH115067/2008|A_/_H5N1|NA
EPI_ISL_63017|2008.000|A/chicken/Thailand/ST-351/2008|A_/_H5N1|NA
EPI_ISL_63016|2008.869|A/chicken/Thailand/CU-355/2008|A_/_H5N1|NA
EPI_ISL_63014|2008.869|A/chicken/Thailand/CU-354/2008|A_/_H5N1|NA
EPI_ISL_63013|2008.869|A/chicken/Thailand/CU-353/2008|A_/_H5N1|NA
EPI_ISL_63011|2008.000|A/chicken/Sukhothai/NIAH114843/2008|A_/_H5N1|NA
EPI_ISL_63010|2008.273|A/chicken/Primorje/1/2008|A_/_H5N1|NA
EPI_ISL_63009|2008.186|A/chicken/Israel/524/2008|A_/_H9N2|NA
EPI_ISL_63008|2008.066|A/chicken/Israel/292/2008|A_/_H9N2|NA
EPI_ISL_63007|2008.973|A/chicken/Iran/RZ53/2008|A_/_H9N2|NA
EPI_ISL_63006|2008.861|A/chicken/Iran/RZ42/2008|A_/_H9N2|NA
EPI_ISL_63005|2008.779|A/chicken/Iran/RZ37/2008|A_/_H9N2|NA
EPI_ISL_63004|2008.743|A/chicken/Iran/RZ36/2008|A_/_H9N2|NA
EPI_ISL_63003|2008.568|A/chicken/Iran/RZ28/2008|A_/_H9N2|NA
EPI_ISL_63001|2008.904|A/chicken/India/AS-NIV15983/2008|A_/_H5N1|NA
EPI_ISL_63000|2008.833_(Day_unknown)|A/chicken/Hunan/8/2008|A_/_H5N1|NA
EPI_ISL_62998|2008.000|A/chicken/Henan/L2/2008|A_/_H9N2|NA
EPI_ISL_62985|2008.609|A/blue-winged_teal/South_Dakota/Sg-00446/2008|A_/_H3N1|NA
EPI_ISL_62983|2008.579|A/blue-winged_teal/Minnesota/Sg-00650/2008|A_/_H3N8|NA
EPI_ISL_62982|2008.579|A/blue-winged_teal/Minnesota/Sg-00649/2008|A_/_H3N8|NA
EPI_ISL_62981|2008.634|A/blue-winged_teal/Minnesota/Sg-00451/2008|A_/_H4N8|NA
EPI_ISL_62980|2008.634|A/blue-winged_teal/Minnesota/Sg-00450/2008|A_/_H4N8|NA
EPI_ISL_62979|2008.000|A/black-crowned_night_heron/Hong_Kong/659/2008|A_/_H5N1|NA
EPI_ISL_62978|2008.000|A/bald_eagle/Virginia/Sg-00154/2008|A_/_H0N0|NA
EPI_ISL_62978|2008.000|A/bald_eagle/Virginia/Sg-00154/2008|A_/_H0N0|NA
EPI_ISL_62977|2008.000|A/avian/Israel/314/2008|A_/_H9N2|NA
EPI_ISL_62976|2008.000|A/avian/Israel/313/2008|A_/_H9N2|NA
EPI_ISL_62958|2008.000|A/Zagreb/1982/2008|A_/_H1N1|NA
EPI_ISL_62957|2008.025|A/Washington/AF06/2007|A_/_H1N1|NA
EPI_ISL_62956|2008.421|A/Uruguay/03/2008|A_/_H1N1|NA
EPI_ISL_62956|2008.421|A/Uruguay/03/2008|A_/_H1N1|NA
EPI_ISL_62955|2008.057|A/Trieste/16/2008|A_/_H1N1|NA
EPI_ISL_62954|2008.000|A/Thailand/839/2008|A_/_H1N1|NA
EPI_ISL_62953|2008.000|A/Thailand/829/2008|A_/_H1N1|NA
EPI_ISL_62952|2008.000|A/Thailand/778/2008|A_/_H1N1|NA
EPI_ISL_62951|2008.000|A/Thailand/764/2008|A_/_H3N2|NA
EPI_ISL_62949|2008.000|A/Thailand/56/2008|A_/_H1N1|NA
EPI_ISL_62948|2008.000|A/Thailand/545/2008|A_/_H3N2|NA
EPI_ISL_62947|2008.000|A/Thailand/536/2008|A_/_H3N2|NA
EPI_ISL_62946|2008.000|A/Thailand/530/2008|A_/_H1N1|NA
EPI_ISL_62945|2008.000|A/Thailand/515/2008|A_/_H3N2|NA
EPI_ISL_62944|2008.000|A/Thailand/496/2008|A_/_H1N1|NA
EPI_ISL_62943|2008.000|A/Thailand/469/2008|A_/_H1N1|NA
EPI_ISL_62942|2008.000|A/Thailand/447/2008|A_/_H3N2|NA
EPI_ISL_62941|2008.000|A/Thailand/343/2008|A_/_H3N2|NA
EPI_ISL_62940|2008.000|A/Thailand/332/2008|A_/_H1N1|NA
EPI_ISL_62939|2008.000|A/Thailand/322/2008|A_/_H3N2|NA
EPI_ISL_62938|2008.000|A/Thailand/315/2008|A_/_H3N2|NA
EPI_ISL_62937|2008.000|A/Thailand/309/2008|A_/_H1N1|NA
EPI_ISL_62936|2008.000|A/Thailand/308/2008|A_/_H3N2|NA
EPI_ISL_62935|2008.016|A/Texas/AF01/2007|A_/_H3N2|NA
EPI_ISL_62934|2008.011|A/Tehran/523/2008|A_/_H1N1|NA
EPI_ISL_62929|2008.098|A/Pennsylvania/PIT34/2008|A_/_H3N2|NA
EPI_ISL_62927|2008.117|A/Parma/34/2008|A_/_H1N1|NA
EPI_ISL_62926|2008.011|A/Paris/910/2007|A_/_H1N1|NA
EPI_ISL_62925|2008.117|A/Ohio/UR07-0013/2008|A_/_H3N2|NA
EPI_ISL_62924|2008.208|A/New_York/UR07-0160/2008|A_/_H3N2|NA
EPI_ISL_62923|2008.120|A/New_Jersey/AF09/2008|A_/_H1N1|NA
EPI_ISL_62922|2008.672|A/Myanmar/M258/2008|A_/_H3N2|NA
EPI_ISL_62921|2008.667|A/Myanmar/M250/2008|A_/_H3N2|NA
EPI_ISL_62920|2008.585|A/Myanmar/M156/2008|A_/_H3N2|NA
EPI_ISL_62919|2008.566|A/Myanmar/M114/2008|A_/_H3N2|NA
EPI_ISL_62918|2008.563|A/Myanmar/M106/2008|A_/_H3N2|NA
EPI_ISL_62917|2008.527|A/Myanmar/M084/2008|A_/_H3N2|NA
EPI_ISL_62916|2008.525|A/Myanmar/M082/2008|A_/_H3N2|NA
EPI_ISL_62915|2008.571|A/Myanmar/M042/2008|A_/_H3N2|NA
EPI_ISL_62914|2008.519|A/Myanmar/M022/2008|A_/_H3N2|NA
EPI_ISL_62913|2008.011|A/Mazandaran/510/2008|A_/_H1N1|NA
EPI_ISL_62912|2008.598|A/Managua/5007.01/2008|A_/_H1N1|NA
EPI_ISL_62911|2008.656|A/Managua/496.01/2008|A_/_H1N1|NA
EPI_ISL_62910|2008.497|A/Managua/4359.01/2008|A_/_H1N1|NA
EPI_ISL_62909|2008.443|A/Managua/4070.01/2008|A_/_H1N1|NA
EPI_ISL_62908|2008.467|A/Managua/4017.02/2008|A_/_H1N1|NA
EPI_ISL_62907|2008.598|A/Managua/3153.01/2008|A_/_H1N1|NA
EPI_ISL_62906|2008.801|A/Managua/1985.01/2008|A_/_H1N1|NA
EPI_ISL_62894|2008.000|A/Luxembourg/20/08|A_/_H1N1|NA
EPI_ISL_62875|2008.003|A/Lisbon/3/2008|A_/_H1N1|NA
EPI_ISL_62874|2008.082|A/Lisbon/15/2008|A_/_H1N1|NA
EPI_ISL_62872|2008.115|A/Kiev/313/2008|A_/_H1N1|NA
EPI_ISL_62871|2008.098|A/Kiev/245/2008|A_/_H1N1|NA
EPI_ISL_62870|2008.022|A/Khorasan/527/2008|A_/_H1N1|NA
EPI_ISL_62869|2008.005|A/Khorasan/512/2008|A_/_H1N1|NA
EPI_ISL_62868|2008.005|A/Khorasan-Jonoobi/511/2008|A_/_H1N1|NA
EPI_ISL_62866|2008.000|A/Ireland/v1088/08|A_/_H1N1|NA
EPI_ISL_62865|2008.000|A/Ireland/43/2008|A_/_H0N1|NA
EPI_ISL_62846|2008.117|A/Geneva/9296/2008|A_/_H1N1|NA
EPI_ISL_62841|2008.101|A/Esfahan/708/2008|A_/_H1N1|NA
EPI_ISL_62840|2008.085|A/District_of_Columbia/WRAMC-1154048/2008|A_/_H1N1|NA
EPI_ISL_62839|2008.085|A/District_of_Columbia/WRAMC-1154047/2008|A_/_H1N1|NA
EPI_ISL_62834|2008.287|A/Cheongju/H473/2008|A_/_H3N2|NA
EPI_ISL_62833|2008.158|A/Cheongju/H471/2008|A_/_H3N2|NA
EPI_ISL_62832|2008.134|A/Cheongju/H412/2008|A_/_H3N2|NA
EPI_ISL_62831|2008.134|A/Cheongju/H411/2008|A_/_H3N2|NA
EPI_ISL_62830|2008.134|A/Cheongju/H407/2008|A_/_H3N2|NA
EPI_ISL_62829|2008.027|A/Cheongju/H398/2008|A_/_H3N2|NA
EPI_ISL_62828|2008.025|A/Cheongju/H397/2008|A_/_H3N2|NA
EPI_ISL_62826|2008.055|A/Bucuresti/229/2008|A_/_H1N1|NA
EPI_ISL_62825|2008.036|A/Bucuresti/137/2008|A_/_H1N1|NA
EPI_ISL_62824|2008.199|A/Boston/97/2008|A_/_H3N2|NA
EPI_ISL_62823|2008.137|A/Boston/96/2008|A_/_H3N2|NA
EPI_ISL_62822|2008.000|A/Boston/94/2008|A_/_H3N2|NA
EPI_ISL_62821|2008.000|A/Boston/92/2008|A_/_H3N2|NA
EPI_ISL_62820|2008.156|A/Boston/9/2008|A_/_H3N2|NA
EPI_ISL_62819|2008.290|A/Boston/88/2008|A_/_H3N2|NA
EPI_ISL_62818|2008.197|A/Boston/81/2008|A_/_H3N2|NA
EPI_ISL_62817|2008.194|A/Boston/79/2008|A_/_H3N2|NA
EPI_ISL_62816|2008.191|A/Boston/78/2008|A_/_H3N2|NA
EPI_ISL_62815|2008.167|A/Boston/71/2008|A_/_H3N2|NA
EPI_ISL_62814|2008.164|A/Boston/68/2008|A_/_H3N2|NA
EPI_ISL_62813|2008.156|A/Boston/66/2008|A_/_H3N2|NA
EPI_ISL_62812|2008.156|A/Boston/64/2008|A_/_H3N2|NA
EPI_ISL_62811|2008.153|A/Boston/63/2008|A_/_H3N2|NA
EPI_ISL_62810|2008.153|A/Boston/62/2008|A_/_H3N2|NA
EPI_ISL_62809|2008.153|A/Boston/61/2008|A_/_H3N2|NA
EPI_ISL_62808|2008.150|A/Boston/60/2008|A_/_H3N2|NA
EPI_ISL_62807|2008.148|A/Boston/59/2008|A_/_H3N2|NA
EPI_ISL_62806|2008.148|A/Boston/58/2008|A_/_H3N2|NA
EPI_ISL_62805|2008.148|A/Boston/57/2008|A_/_H3N2|NA
EPI_ISL_62804|2008.148|A/Boston/56/2008|A_/_H3N2|NA
EPI_ISL_62803|2008.148|A/Boston/55/2008|A_/_H3N2|NA
EPI_ISL_62802|2008.145|A/Boston/52/2008|A_/_H1N1|NA
EPI_ISL_62801|2008.139|A/Boston/51/2008|A_/_H3N2|NA
EPI_ISL_62800|2008.139|A/Boston/50/2008|A_/_H3N2|NA
EPI_ISL_62799|2008.153|A/Boston/5/2008|A_/_H3N2|NA
EPI_ISL_62798|2008.137|A/Boston/49/2008|A_/_H1N1|NA
EPI_ISL_62797|2008.137|A/Boston/48/2008|A_/_H3N2|NA
EPI_ISL_62796|2008.137|A/Boston/47/2008|A_/_H3N2|NA
EPI_ISL_62795|2008.134|A/Boston/46/2008|A_/_H3N2|NA
EPI_ISL_62794|2008.134|A/Boston/45/2008|A_/_H3N2|NA
EPI_ISL_62793|2008.134|A/Boston/44/2008|A_/_H3N2|NA
EPI_ISL_62792|2008.134|A/Boston/43/2008|A_/_H3N2|NA
EPI_ISL_62791|2008.131|A/Boston/42/2008|A_/_H3N2|NA
EPI_ISL_62790|2008.123|A/Boston/40/2008|A_/_H3N2|NA
EPI_ISL_62789|2008.150|A/Boston/4/2008|A_/_H3N2|NA
EPI_ISL_62788|2008.120|A/Boston/39/2008|A_/_H3N2|NA
EPI_ISL_62787|2008.120|A/Boston/38/2008|A_/_H3N2|NA
EPI_ISL_62786|2008.117|A/Boston/36/2008|A_/_H3N2|NA
EPI_ISL_62785|2008.115|A/Boston/35/2008|A_/_H1N1|NA
EPI_ISL_62784|2008.107|A/Boston/34/2008|A_/_H1N1|NA
EPI_ISL_62783|2008.101|A/Boston/31/2008|A_/_H3N2|NA
EPI_ISL_62782|2008.148|A/Boston/3/2008|A_/_H3N2|NA
EPI_ISL_62781|2008.098|A/Boston/29/2008|A_/_H3N2|NA
EPI_ISL_62780|2008.093|A/Boston/27/2008|A_/_H1N1|NA
EPI_ISL_62779|2008.090|A/Boston/26/2008|A_/_H1N1|NA
EPI_ISL_62778|2008.082|A/Boston/23/2008|A_/_H3N2|NA
EPI_ISL_62777|2008.074|A/Boston/21/2008|A_/_H3N2|NA
EPI_ISL_62776|2008.074|A/Boston/20/2008|A_/_H3N2|NA
EPI_ISL_62775|2008.139|A/Boston/2/2008|A_/_H3N2|NA
EPI_ISL_62774|2008.074|A/Boston/19/2008|A_/_H3N2|NA
EPI_ISL_62773|2008.169|A/Boston/10/2008|A_/_H3N2|NA
EPI_ISL_62772|2008.117|A/Boston/1/2008|A_/_H3N2|NA
EPI_ISL_62771|2008.025|A/Berlin/1/08|A_/_H1N1|NA
EPI_ISL_62770|2008.014|A/Belgium/G257/08|A_/_H1N1|NA
EPI_ISL_62769|2008.005|A/Barcelona/00083/2008|A_/_H1N1|NA
EPI_ISL_62768|2008.085_(Day_unknown)|A/Bangladesh/207095/2008|A_/_H5N1|NA
EPI_ISL_62766|2008.019|A/Athens/41/2008|A_/_H1N1|NA
EPI_ISL_62765|2008.107|A/Anas_plathyrhynchos/Spain/1502/2008|A_/_H8N4|NA
EPI_ISL_62764|2008.107|A/Anas_plathyrhynchos/Spain/1495/2008|A_/_H10N4|NA
EPI_ISL_33934|2007.682|A/northern_shoveler/Alaska/7MP1668/2007|A_/_H3N8|NA
EPI_ISL_33933|2007.679|A/northern_shoveler/Alaska/7MP0954/2007|A_/_H4N6|NA
EPI_ISL_33932|2007.674|A/northern_shoveler/Alaska/7MP1606/2007|A_/_H3N8|NA
EPI_ISL_33931|2007.353|A/least_sandpiper/Alaska/7KW0411/2007|A_/_H4N8|NA
EPI_ISL_33930|2007.616|A/northern_pintail/Alaska/7MP1393/2007|A_/_H4N6|NA
EPI_ISL_33929|2007.690|A/northern_pintail/Alaska/7MP1092/2007|A_/_H3N8|NA
EPI_ISL_33928|2007.690|A/American_widgeon/Alaska/7MP1061/2007|A_/_H3N8|NA
EPI_ISL_33927|2007.682|A/mallard/Alaska/7MP1028/2007|A_/_H4N8|NA
EPI_ISL_33926|2007.682|A/northern_shoveler/Alaska/7MP1026/2007|A_/_H3N8|NA
EPI_ISL_33925|2007.693|A/northern_shoveler/Alaska/7MP1113/2007|A_/_H4N6|NA
EPI_ISL_33924|2007.595|A/northern_pintail/Alaska/7MP0608/2007|A_/_H3N8|NA
EPI_ISL_33923|2007.622|A/northern_pintail/Alaska/7MP0344/2007|A_/_H3N8|NA
EPI_ISL_33890|2008.000|A/swine/Shandong/692/2008|A_/_H1N1|NA
EPI_ISL_33888|2008.000|A/swine/Shandong/443/2008|A_/_H1N1|NA
EPI_ISL_33889|2008.000|A/swine/Shandong/1012/2008|A_/_H1N1|NA
EPI_ISL_33887|2007.000|A/swine/Fujian/204/2007|A_/_H1N1|NA
EPI_ISL_33886|2008.000|A/swine/Shandong/187/2008|A_/_H1N1|NA
EPI_ISL_33885|2008.000|A/swine/Shandong/62/2008|A_/_H1N1|NA
EPI_ISL_33884|2008.000|A/swine/Shandong/128/2008|A_/_H1N1|NA
EPI_ISL_33883|2008.000|A/swine/Fujian/58/2008|A_/_H1N1|NA
EPI_ISL_33882|2008.000|A/swine/Beijing/26/2008|A_/_H1N1|NA
EPI_ISL_33881|2008.000|A/swine/Beijing/21/2008|A_/_H1N1|NA
EPI_ISL_33866|2008.137|A/duck/Egypt/0871/2008|A_/_H5N1|NA
EPI_ISL_33865|2008.003|A/chicken/Egypt/083/2008|A_/_H5N1|NA
EPI_ISL_33858|2007.000|A/mallard/Netherlands/17/2007|A_/_H11N8|NA
EPI_ISL_33853|2007.000|A/mallard/Netherlands/22/2007|A_/_H7N1|NA
EPI_ISL_33850|2007.000|A/mallard/Netherlands/1/2007|A_/_H3N2|NA
EPI_ISL_33849|2008.880|A/Managua/4444.01/2008|A_/_H1N1|NA
EPI_ISL_33848|2008.497|A/Managua/954.02/2008|A_/_H1N1|NA
EPI_ISL_33847|2008.861|A/Managua/5751.01/2008|A_/_H1N1|NA
EPI_ISL_33842|2008.776|A/Managua/3418.01/2008|A_/_H1N1|NA
EPI_ISL_33829|2008.795|A/Hawaii/20/2008|A_/_H1N1|NA
EPI_ISL_33828|2008.787|A/Hawaii/19/2008|A_/_H1N1|NA
EPI_ISL_33827|2008.347|A/Panama/1310/2008|A_/_H1N1|NA
EPI_ISL_33825|2008.150|A/Hong_Kong/349/2008|A_/_H1N1|NA
EPI_ISL_33824|2008.117|A/Montserrat/1448/2008|A_/_H1N1|NA
EPI_ISL_33823|2008.107|A/Hong_Kong/179/2008|A_/_H1N1|NA
EPI_ISL_33822|2008.038|A/Hong_Kong/36/2008|A_/_H1N1|NA
EPI_ISL_33821|2008.022|A/Hong_Kong/17/2008|A_/_H1N1|NA
EPI_ISL_33820|2007.805|A/Hawaii/28/2007|A_/_H1N1|NA
EPI_ISL_33819|2008.918|A/Thailand/1035/2008|A_/_H1N1|NA
EPI_ISL_33559|2008.000|A/Naypyitaw/M783/2008|A_/_H1N1|NA
EPI_ISL_33558|2008.000|A/Naypyitaw/M721/2008|A_/_H1N1|NA
EPI_ISL_33557|2008.000|A/Naypyitaw/M499/2008|A_/_H1N1|NA
EPI_ISL_33556|2008.000|A/Yangon/M285/2008|A_/_H1N1|NA
EPI_ISL_33555|2008.000|A/Yangon/M195/2008|A_/_H1N1|NA
EPI_ISL_63072|2008.579|A/mallard/Minnesota/Sg-00639/2008|A_/_H3N8|NA
EPI_ISL_63071|2008.579|A/mallard/Minnesota/Sg-00638/2008|A_/_H3N8|NA
EPI_ISL_63070|2008.579|A/mallard/Minnesota/Sg-00637/2008|A_/_H3N8|NA
EPI_ISL_33384|2008.579|A/mallard/Minnesota/Sg-00636/2008|A_/_H3N8|NA
EPI_ISL_63069|2008.574|A/mallard/Minnesota/Sg-00635/2008|A_/_H4N8|NA
EPI_ISL_63068|2008.579|A/mallard/Minnesota/Sg-00634/2008|A_/_H3N8|NA
EPI_ISL_63067|2008.579|A/mallard/Minnesota/Sg-00633/2008|A_/_H3N8|NA
EPI_ISL_63066|2008.574|A/mallard/Minnesota/Sg-00632/2008|A_/_H10N7|NA
EPI_ISL_63065|2008.574|A/mallard/Minnesota/Sg-00631/2008|A_/_H4N8|NA
EPI_ISL_33377|2008.579|A/mallard/Minnesota/Sg-00629/2008|A_/_H3N8|NA
EPI_ISL_63061|2008.574|A/mallard/Minnesota/Sg-00626/2008|A_/_H4N8|NA
EPI_ISL_63060|2008.574|A/mallard/Minnesota/Sg-00625/2008|A_/_H4N8|NA
EPI_ISL_33372|2008.574|A/mallard/Minnesota/Sg-00624/2008|A_/_H4N8|NA
EPI_ISL_33368|2008.579|A/gadwall_duck/Minnesota/Sg-00575/2008|A_/_H3N8|NA
EPI_ISL_33367|2008.579|A/mallard/Minnesota/Sg-00574/2008|A_/_H3N8|NA
EPI_ISL_33366|2008.579|A/mallard/Minnesota/Sg-00573/2008|A_/_H3N8|NA
EPI_ISL_33365|2008.579|A/mallard/Minnesota/Sg-00572/2008|A_/_H3N1|NA
EPI_ISL_33364|2008.587|A/mallard/Minnesota/Sg-00571/2008|A_/_H3N4|NA
EPI_ISL_33363|2008.404|A/laughing_gull/New_Jersey/Sg-00568/2008|A_/_H13N9|NA
EPI_ISL_33362|2008.423|A/ruddy_turnstone/New_Jersey/Sg-00567/2008|A_/_H11N2|NA
EPI_ISL_33361|2008.377|A/ruddy_turnstone/New_Jersey/Sg-00562/2008|A_/_H4N6|NA
EPI_ISL_33360|2008.404|A/laughing_gull/New_Jersey/Sg-00559/2008|A_/_H13N9|NA
EPI_ISL_33359|2008.423|A/ruddy_turnstone/New_Jersey/Sg-00557/2008|A_/_H11N5|NA
EPI_ISL_33358|2008.388|A/ruddy_turnstone/New_Jersey/Sg-00555/2008|A_/_H3N2|NA
EPI_ISL_33355|2008.413|A/ruddy_turnstone/Delaware/Sg-00549/2008|A_/_H1N6|NA
EPI_ISL_33352|2008.415|A/ruddy_turnstone/New_Jersey/Sg-00546/2008|A_/_H4N6|NA
EPI_ISL_33351|2008.415|A/ruddy_turnstone/New_Jersey/Sg-00545/2008|A_/_H4N6|NA
EPI_ISL_33350|2008.415|A/ruddy_turnstone/New_Jersey/Sg-00544/2008|A_/_H1N5|NA
EPI_ISL_33348|2008.413|A/ruddy_turnstone/Delaware/Sg-00541/2008|A_/_H4N6|NA
EPI_ISL_33347|2008.413|A/ruddy_turnstone/Delaware/Sg-00540/2008|A_/_H12N4|NA
EPI_ISL_33346|2008.413|A/ruddy_turnstone/Delaware/Sg-00538/2008|A_/_H1N5|NA
EPI_ISL_33342|2008.423|A/ruddy_turnstone/New_Jersey/Sg-00532/2008|A_/_H1N5|NA
EPI_ISL_33341|2008.388|A/ruddy_turnstone/New_Jersey/Sg-00531/2008|A_/_H4N6|NA
EPI_ISL_33337|2008.388|A/ruddy_turnstone/New_Jersey/Sg-00524/2008|A_/_H4N6|NA
EPI_ISL_33334|2008.391|A/ruddy_turnstone/New_Jersey/Sg-00520/2008|A_/_H3N2|NA
EPI_ISL_33333|2008.404|A/ruddy_turnstone/New_Jersey/Sg-00519/2008|A_/_H3N2|NA
EPI_ISL_33326|2008.391|A/ruddy_turnstone/New_Jersey/Sg-00510/2008|A_/_H4N6|NA
EPI_ISL_33322|2008.374|A/ruddy_turnstone/New_Jersey/Sg-00502/2008|A_/_H4N6|NA
EPI_ISL_33321|2008.377|A/ruddy_turnstone/New_Jersey/Sg-00499/2008|A_/_H4N6|NA
EPI_ISL_33319|2008.377|A/ruddy_turnstone/New_Jersey/Sg-00492/2008|A_/_H4N6|NA
EPI_ISL_33315|2008.369|A/laughing_gull/New_Jersey/Sg-00485/2008|A_/_H13N9|NA
EPI_ISL_33314|2008.355|A/ruddy_turnstone/New_Jersey/Sg-00482/2008|A_/_H6N8|NA
EPI_ISL_33313|2008.374|A/ruddy_turnstone/New_Jersey/Sg-00475/2008|A_/_H4N6|NA
EPI_ISL_33312|2008.385|A/ruddy_turnstone/Delaware/Sg-00473/2008|A_/_H10N6|NA
EPI_ISL_33310|2008.363|A/ruddy_turnstone/New_Jersey/Sg-00471/2008|A_/_H6N8|NA
EPI_ISL_25300|2007.704|A/blue-winged_teal/Louisiana/Sg-00224/2007|A_/_H3N8|NA
EPI_ISL_25299|2007.707|A/mallard/Minnesota/Sg-00223/2007|A_/_H6N1|NA
EPI_ISL_25298|2007.707|A/green-winged_teal/Minnesota/Sg-00222/2007|A_/_H6N2|NA
EPI_ISL_25296|2007.701|A/mallard/Minnesota/Sg-00220/2007|A_/_H6N1|NA
EPI_ISL_25295|2007.701|A/mallard/Minnesota/Sg-00219/2007|A_/_H4N8|NA
EPI_ISL_25294|2007.704|A/blue-winged_teal/Louisiana/Sg-00218/2007|A_/_H3N8|NA
EPI_ISL_33268|2007.707|A/mallard/Minnesota/Sg-00217/2007|A_/_H1N1|NA
EPI_ISL_33267|2007.707|A/northern_pintail/Minnesota/Sg-00216/2007|A_/_H1N1|NA
EPI_ISL_25293|2007.732|A/mallard/Minnesota/Sg-00215/2007|A_/_H3N8|NA
EPI_ISL_25292|2007.707|A/mallard/Minnesota/Sg-00214/2007|A_/_H6N1|NA
EPI_ISL_25291|2007.745|A/green-winged_teal/Minnesota/Sg-00213/2007|A_/_H11N9|NA
EPI_ISL_25289|2007.734|A/mallard/Minnesota/Sg-00211/2007|A_/_H3N8|NA
EPI_ISL_25288|2007.723|A/mallard/Minnesota/Sg-00210/2007|A_/_H4N6|NA
EPI_ISL_33266|2007.732|A/mallard/Minnesota/Sg-00209/2007|A_/_H3N8|NA
EPI_ISL_25287|2007.707|A/blue-winged_teal/Texas/Sg-00208/2007|A_/_H4N6|NA
EPI_ISL_25312|2007.704|A/blue-winged_teal/Texas/Sg-00207/2007|A_/_H4N6|NA
EPI_ISL_25286|2007.704|A/blue-winged_teal/Texas/Sg-00206/2007|A_/_H4N6|NA
EPI_ISL_25285|2007.704|A/blue-winged_teal/Texas/Sg-00205/2007|A_/_H3N8|NA
EPI_ISL_25284|2007.707|A/blue-winged_teal/Texas/Sg-00204/2007|A_/_H4N6|NA
EPI_ISL_25283|2007.734|A/mallard/Minnesota/Sg-00203/2007|A_/_H3N8|NA
EPI_ISL_25282|2007.723|A/mallard/Minnesota/Sg-00202/2007|A_/_H3N8|NA
EPI_ISL_25281|2007.742|A/blue-winged_teal/Minnesota/Sg-00201/2007|A_/_H4N6|NA
EPI_ISL_25280|2007.723|A/mallard/Minnesota/Sg-00200/2007|A_/_H3N8|NA
EPI_ISL_25279|2007.701|A/green-winged_teal/Minnesota/Sg-00199/2007|A_/_H6N2|NA
EPI_ISL_33265|2007.723|A/mallard/Minnesota/Sg-00198/2007|A_/_H11N9|NA
EPI_ISL_25278|2007.701|A/green-winged_teal/Minnesota/Sg-00197/2007|A_/_H6N8|NA
EPI_ISL_25277|2007.701|A/Northern_pintail/Minnesota/Sg-00196/2007|A_/_H6N6|NA
EPI_ISL_33264|2007.723|A/mallard/Minnesota/Sg-00194/2007|A_/_H10N3|NA
EPI_ISL_25276|2007.732|A/mallard/Minnesota/Sg-00192/2007|A_/_H3N8|NA
EPI_ISL_25275|2007.732|A/mallard/Minnesota/Sg-00191/2007|A_/_H3N8|NA
EPI_ISL_25274|2007.734|A/mallard/Minnesota/Sg-00190/2007|A_/_H3N8|NA
EPI_ISL_25273|2007.704|A/blue-winged_teal/Texas/Sg-00188/2007|A_/_H4N8|NA
EPI_ISL_25272|2007.734|A/mallard/Minnesota/Sg-00187/2007|A_/_H11N2|NA
EPI_ISL_33262|2007.734|A/mallard/Minnesota/Sg-00186/2007|A_/_H1N9|NA
EPI_ISL_33261|2007.734|A/mallard/Minnesota/Sg-00185/2007|A_/_H3N6|NA
EPI_ISL_25271|2007.732|A/mallard/Minnesota/Sg-00184/2007|A_/_H3N8|NA
EPI_ISL_25270|2007.701|A/mallard/Minnesota/Sg-00182/2007|A_/_H6N1|NA
EPI_ISL_33260|2007.701|A/green-winged_teal/Minnesota/Sg-00180/2007|A_/_H6N2|NA
EPI_ISL_33259|2007.732|A/mallard/Minnesota/Sg-00179/2007|A_/_H11N9|NA
EPI_ISL_25268|2007.696|A/mallard/Minnesota/Sg-00178/2007|A_/_H10N3|NA
EPI_ISL_25267|2007.707|A/mallard/Minnesota/Sg-00177/2007|A_/_H12N9|NA
EPI_ISL_25266|2007.707|A/mallard/Minnesota/Sg-00176/2007|A_/_H4N6|NA
EPI_ISL_25265|2007.734|A/mallard/Minnesota/Sg-00174/2007|A_/_H3N6|NA
EPI_ISL_25264|2007.707|A/blue-winged_teal/Texas/Sg-00173/2007|A_/_H4N8|NA
EPI_ISL_33258|2007.707|A/mallard/Minnesota/Sg-00171/2007|A_/_H4N6|NA
EPI_ISL_25262|2007.707|A/mallard/Minnesota/Sg-00170/2007|A_/_H6N1|NA
EPI_ISL_25261|2007.707|A/mallard/Minnesota/Sg-00169/2007|A_/_H3N8|NA
EPI_ISL_33256|2007.723|A/mallard/Minnesota/Sg-00166/2007|A_/_H6N2|NA
EPI_ISL_25259|2007.704|A/blue-winged_teal/Louisiana/Sg-00165/2007|A_/_H4N6|NA
EPI_ISL_25258|2007.701|A/mallard/Minnesota/Sg-00164/2007|A_/_H3N8|NA
EPI_ISL_25257|2007.704|A/blue-winged_teal/Louisiana/Sg-00163/2007|A_/_H4N8|NA
EPI_ISL_33255|2007.734|A/mallard/Minnesota/Sg-00162/2007|A_/_H1N3|NA
EPI_ISL_25256|2007.707|A/mallard/Minnesota/Sg-00161/2007|A_/_H3N8|NA
EPI_ISL_25255|2007.732|A/mallard/Minnesota/Sg-00160/2007|A_/_H3N8|NA
EPI_ISL_25254|2007.707|A/blue-winged_teal/Texas/Sg-00159/2007|A_/_H4N8|NA
EPI_ISL_25253|2007.704|A/blue-winged_teal/Texas/Sg-00158/2007|A_/_H4N6|NA
EPI_ISL_25252|2007.704|A/blue-winged_teal/Texas/Sg-00157/2007|A_/_H4N6|NA
EPI_ISL_25251|2007.704|A/blue-winged_teal/Texas/Sg-00155/2007|A_/_H4N8|NA
EPI_ISL_33254|2007.742|A/blue-winged_teal/Minnesota/Sg-00153/2007|A_/_H4N6|NA
EPI_ISL_33252|2007.742|A/mallard/Minnesota/Sg-00151/2007|A_/_H1N1|NA
EPI_ISL_33251|2007.742|A/northern_pintail/Minnesota/Sg-00149/2007|A_/_H11N9|NA
EPI_ISL_33250|2007.742|A/mallard/Minnesota/Sg-00148/2007|A_/_H1N1|NA
EPI_ISL_33249|2007.742|A/mallard/Minnesota/Sg-00146/2007|A_/_H1N1|NA
EPI_ISL_33247|2007.742|A/green-winged_teal/Minnesota/Sg-00143/2007|A_/_H7N3|NA
EPI_ISL_33246|2007.742|A/northern_shoveler/Minnesota/Sg-00141/2007|A_/_H1N1|NA
EPI_ISL_33245|2007.742|A/blue-winged_teal/Minnesota/Sg-00140/2007|A_/_H4N6|NA
EPI_ISL_33244|2007.742|A/green-winged_teal/Minnesota/Sg-00139/2007|A_/_H7N7|NA
EPI_ISL_33243|2007.742|A/northern_shoveler/Minnesota/Sg-00138/2007|A_/_H3N2|NA
EPI_ISL_33242|2007.742|A/green-winged_teal/Minnesota/Sg-00137/2007|A_/_H1N1|NA
EPI_ISL_33241|2007.742|A/mallard/Minnesota/Sg-00134/2007|A_/_H4N6|NA
EPI_ISL_33240|2007.742|A/mallard/Minnesota/Sg-00132/2007|A_/_H3N6|NA
EPI_ISL_31598|2007.742|A/green-winged_teal/Minnesota/Sg-00131/2007|A_/_H3N2|NA
EPI_ISL_33239|2007.742|A/green-winged_teal/Minnesota/Sg-00130/2007|A_/_H3N2|NA
EPI_ISL_33238|2007.742|A/mallard/Minnesota/Sg-00129/2007|A_/_H6N2|NA
EPI_ISL_20022|2007.707|A/blue-winged_teal/Texas/Sg-00124/2007|A_/_H4N6|NA
EPI_ISL_33236|2007.734|A/mallard/Minnesota/Sg-00122/2007|A_/_H1N1|NA
EPI_ISL_22668|2007.734|A/mallard_duck/Minnesota/Sg-00121/2007|A_/_H1N1|NA
EPI_ISL_20021|2007.734|A/mallard_duck/Minnesota/Sg-00120/2007|A_/_H4N6|NA
EPI_ISL_22667|2007.732|A/mallard_duck/Minnesota/Sg-00119/2007|A_/_H3N8|NA
EPI_ISL_33235|2007.723|A/mallard/Minnesota/Sg-00118/2007|A_/_H11N9|NA
EPI_ISL_22666|2007.701|A/mallard_duck/Minnesota/Sg-00117/2007|A_/_H3N8|NA
EPI_ISL_20019|2007.701|A/mallard_duck/Minnesota/Sg-00116/2007|A_/_H3N6|NA
EPI_ISL_33234|2007.696|A/mallard/Minnesota/Sg-00115/2007|A_/_H11N9|NA
EPI_ISL_20016|2007.696|A/mallard_duck/Minnesota/Sg-00113/2007|A_/_H1N9|NA
EPI_ISL_25250|2007.696|A/mallard/Minnesota/Sg-00112/2007|A_/_H11N9|NA
EPI_ISL_33233|2007.696|A/mallard/Minnesota/Sg-00110/2007|A_/_H11N9|NA
EPI_ISL_33232|2007.696|A/mallard_duck/Minnesota/Sg-00109/2007|A_/_H10N1|NA
EPI_ISL_20014|2007.707|A/mallard_duck/Minnesota/Sg-00107/2007|A_/_H6N2|NA
EPI_ISL_22662|2007.707|A/mallard_duck/Minnesota/Sg-00106/2007|A_/_H6N2|NA
EPI_ISL_20013|2007.707|A/mallard_duck/Minnesota/Sg-00105/2007|A_/_H6N1|NA
EPI_ISL_24628|2007.707|A/mallard_duck/Minnesota/Sg-00104/2007|A_/_H6N1|NA
EPI_ISL_20012|2007.707|A/mallard_duck/Minnesota/Sg-00103/2007|A_/_H3N8|NA
EPI_ISL_20011|2007.704|A/blue-winged_teal/Minnesota/Sg-00102/2007|A_/_H4N6|NA
EPI_ISL_20009|2007.701|A/mallard_duck/Minnesota/Sg-00100/2007|A_/_H3N3|NA
EPI_ISL_20008|2007.704|A/blue-winged_teal/Louisiana/Sg-00099/2007|A_/_H10N7|NA
EPI_ISL_20007|2007.701|A/mallard_duck/Minnesota/Sg-00098/2007|A_/_H3N6|NA
EPI_ISL_20006|2007.701|A/mallard_duck/Minnesota/Sg-00097/2007|A_/_H3N8|NA
EPI_ISL_33231|2007.701|A/mallard_duck/Minnesota/Sg-00096/2007|A_/_H4N6|NA
EPI_ISL_20005|2007.696|A/blue-winged_teal/Minnesota/Sg-00095/2007|A_/_H4N6|NA
EPI_ISL_20004|2007.715|A/blue-winged_teal/Louisiana/Sg-00094/2007|A_/_H10N7|NA
EPI_ISL_20003|2007.704|A/blue-winged_teal/Louisiana/Sg-00093/2007|A_/_H10N7|NA
EPI_ISL_20002|2007.704|A/green-winged_teal/Louisiana/Sg-00092/2007|A_/_H3N8|NA
EPI_ISL_20001|2007.704|A/blue-winged_teal/Louisiana/Sg-00091/2007|A_/_H10N7|NA
EPI_ISL_22660|2007.704|A/green-winged_teal/Louisiana/Sg-00090/2007|A_/_H1N1|NA
EPI_ISL_20000|2007.707|A/blue-winged_teal/Texas/Sg-00089/2007|A_/_H4N6|NA
EPI_ISL_19999|2007.707|A/cinnamon_teal/Texas/Sg-00088/2007|A_/_H4N6|NA
EPI_ISL_22659|2007.707|A/blue-winged_teal/Texas/Sg-00087/2007|A_/_H4N1|NA
EPI_ISL_19998|2007.707|A/blue-winged_teal/Texas/Sg-00086/2007|A_/_H10N7|NA
EPI_ISL_22657|2007.707|A/blue-winged_teal/Texas/Sg-00084/2007|A_/_H3N8|NA
EPI_ISL_19997|2007.707|A/blue-winged_teal/Texas/Sg-00083/2007|A_/_H3N6|NA
EPI_ISL_19996|2007.704|A/blue-winged_teal/Texas/Sg-00082/2007|A_/_H3N8|NA
EPI_ISL_22656|2007.704|A/blue-winged_teal/Texas/Sg-00080/2007|A_/_H4N6|NA
EPI_ISL_22655|2007.704|A/blue-winged_teal/Texas/Sg-00079/2007|A_/_H3N8|NA
EPI_ISL_19994|2007.704|A/blue-winged_teal/Texas/Sg-00078/2007|A_/_H3N8|NA
EPI_ISL_19993|2007.704|A/blue-winged_teal/Texas/Sg-00077/2007|A_/_H4N6|NA
EPI_ISL_22654|2007.707|A/blue-winged_teal/Texas/Sg-00076/2007|A_/_H4N6|NA
EPI_ISL_19992|2007.707|A/blue-winged_teal/Texas/Sg-00075/2007|A_/_H4N6|NA
EPI_ISL_19991|2007.704|A/blue-winged_teal/Louisiana/Sg-00073/2007|A_/_H10N7|NA
EPI_ISL_19990|2007.600|A/mallard_duck/Minnesota/Sg-00072/2007|A_/_H3N8|NA
EPI_ISL_19989|2007.600|A/mallard_duck/Minnesota/Sg-00071/2007|A_/_H4N8|NA
EPI_ISL_19988|2007.600|A/mallard_duck/Minnesota/Sg-00070/2007|A_/_H4N8|NA
EPI_ISL_19983|2007.586|A/mallard_duck/Minnesota/Sg-00065/2007|A_/_H10N7|NA
EPI_ISL_19982|2007.586|A/mallard_duck/Minnesota/Sg-00064/2007|A_/_H3N8|NA
EPI_ISL_19981|2007.586|A/mallard_duck/Minnesota/Sg-00063/2007|A_/_H4N6|NA
EPI_ISL_19980|2007.586|A/mallard_duck/Minnesota/Sg-00062/2007|A_/_H8N4|NA
EPI_ISL_19979|2007.586|A/mallard_duck/Minnesota/Sg-00061/2007|A_/_H3N8|NA
EPI_ISL_19978|2007.586|A/mallard_duck/Minnesota/Sg-00060/2007|A_/_H4N6|NA
EPI_ISL_19977|2007.586|A/mallard_duck/Minnesota/Sg-00059/2007|A_/_H3N8|NA
EPI_ISL_22652|2007.586|A/mallard_duck/Minnesota/Sg-00058/2007|A_/_H4N6|NA
EPI_ISL_19976|2007.586|A/mallard_duck/Minnesota/Sg-00057/2007|A_/_H10N7|NA
EPI_ISL_19975|2007.586|A/mallard_duck/Minnesota/Sg-00056/2007|A_/_H10N7|NA
EPI_ISL_22651|2007.584|A/mallard_duck/Minnesota/Sg-00055/2007|A_/_H12N5|NA
EPI_ISL_22650|2007.586|A/mallard_duck/Minnesota/Sg-00054/2007|A_/_H4N6|NA
EPI_ISL_19974|2007.586|A/mallard_duck/Minnesota/Sg-00053/2007|A_/_H4N6|NA
EPI_ISL_19973|2007.586|A/mallard_duck/Minnesota/Sg-00052/2007|A_/_H4N6|NA
EPI_ISL_19972|2007.586|A/mallard_duck/Minnesota/Sg-00051/2007|A_/_H3N8|NA
EPI_ISL_19971|2007.586|A/mallard_duck/Minnesota/Sg-00050/2007|A_/_H4N6|NA
EPI_ISL_19970|2007.586|A/mallard_duck/Minnesota/Sg-00049/2007|A_/_H4N6|NA
EPI_ISL_19969|2007.586|A/mallard_duck/Minnesota/Sg-00048/2007|A_/_H3N8|NA
EPI_ISL_19968|2007.586|A/mallard_duck/Minnesota/Sg-00047/2007|A_/_H3N8|NA
EPI_ISL_19967|2007.586|A/mallard_duck/Minnesota/Sg-00046/2007|A_/_H4N6|NA
EPI_ISL_19966|2007.586|A/mallard_duck/Minnesota/Sg-00045/2007|A_/_H4N6|NA
EPI_ISL_19965|2007.586|A/gadwall_duck/Minnesota/Sg-00044/2007|A_/_H3N8|NA
EPI_ISL_19964|2007.586|A/blue-winged_teal/Minnesota/Sg-00043/2007|A_/_H4N6|NA
EPI_ISL_19963|2007.586|A/blue-winged_teal/Minnesota/Sg-00042/2007|A_/_H4N6|NA
EPI_ISL_19962|2007.586|A/blue-winged_teal/Minnesota/Sg-00041/2007|A_/_H4N6|NA
EPI_ISL_19961|2007.586|A/blue-winged_teal/Minnesota/Sg-00040/2007|A_/_H4N6|NA
EPI_ISL_19960|2007.586|A/blue-winged_teal/Minnesota/Sg-00039/2007|A_/_H4N6|NA
EPI_ISL_19959|2007.586|A/blue-winged_teal/Minnesota/Sg-00038/2007|A_/_H4N6|NA
EPI_ISL_19958|2007.586|A/blue-winged_teal/Minnesota/Sg-00037/2007|A_/_H3N8|NA
EPI_ISL_19957|2007.586|A/blue-winged_teal/Minnesota/Sg-00036/2007|A_/_H4N6|NA
EPI_ISL_19956|2007.586|A/blue-winged_teal/Minnesota/Sg-00035/2007|A_/_H4N6|NA
EPI_ISL_19955|2007.586|A/blue-winged_teal/Minnesota/Sg-00034/2007|A_/_H4N6|NA
EPI_ISL_19954|2007.586|A/blue-winged_teal/Minnesota/Sg-00033/2007|A_/_H4N6|NA
EPI_ISL_19953|2007.586|A/blue-winged_teal/Minnesota/Sg-00032/2007|A_/_H4N6|NA
EPI_ISL_19952|2007.586|A/blue-winged_teal/Minnesota/Sg-00031/2007|A_/_H4N6|NA
EPI_ISL_19951|2007.586|A/blue-winged_teal/Minnesota/Sg-00029/2007|A_/_H4N6|NA
EPI_ISL_22648|2007.584|A/blue-winged_teal/Minnesota/Sg-00028/2007|A_/_H4N6|NA
EPI_ISL_32880|2008.896|A/Aragon/RR3217/2008|A_/_H1N1|NA
EPI_ISL_32879|2008.888|A/Baleares/RR3210/2008|A_/_H1N1|NA
EPI_ISL_32878|2008.850|A/Aragon/RR3207/2008|A_/_H1N1|NA
EPI_ISL_32877|2008.858|A/Baleares/RR3205/2008|A_/_H1N1|NA
EPI_ISL_32876|2008.801|A/PaisVasco/RR3174/2008|A_/_H1N1|NA
EPI_ISL_32724|2008.992|A/Madrid/G3135/2008|A_/_H3N2|NA
EPI_ISL_32715|2008.992|A/Murcia/RR3356/2008|A_/_H3N2|NA
EPI_ISL_32714|2008.992|A/Murcia/G3146/2008|A_/_H3N2|NA
EPI_ISL_32713|2008.997|A/Murcia/G3147/2008|A_/_H3N2|NA
EPI_ISL_32712|2008.997|A/Murcia/G3149/2008|A_/_H3N2|NA
EPI_ISL_32709|2008.000|A/LaRioja/RR3414/2008|A_/_H3N2|NA
EPI_ISL_32708|2008.992|A/Extremadura/RR3345/2008|A_/_H3N2|NA
EPI_ISL_32706|2008.995|A/PaisVasco/RR3527/2008|A_/_H3N2|NA
EPI_ISL_32705|2009.000|A/Baleares/RR3274/2009|A_/_H3N2|NA
EPI_ISL_32704|2008.992|A/Aragon/RR3438/2008|A_/_H3N2|NA
EPI_ISL_32703|2008.973|A/Navarra/RR3449/2008|A_/_H3N2|NA
EPI_ISL_32702|2008.975|A/Navarra/RR3296/2008|A_/_H3N2|NA
EPI_ISL_32701|2008.986|A/Murcia/RR3260/2008|A_/_H3N2|NA
EPI_ISL_32700|2008.984|A/Navarra/RR3462/2008|A_/_H3N2|NA
EPI_ISL_32699|2008.984|A/Madrid/G3138/2008|A_/_H3N2|NA
EPI_ISL_32698|2008.975|A/Madrid/G3137/2008|A_/_H3N2|NA
EPI_ISL_32697|2008.975|A/Madrid/G3136/2008|A_/_H3N2|NA
EPI_ISL_32696|2008.989|A/Madrid/SO6773/2008|A_/_H3N2|NA
EPI_ISL_32695|2008.986|A/Madrid/SO6770/2008|A_/_H3N2|NA
EPI_ISL_32694|2008.975|A/Madrid/SO6751/2008|A_/_H3N2|NA
EPI_ISL_32693|2008.975|A/Madrid/SO6749/2008|A_/_H3N2|NA
EPI_ISL_32692|2008.973|A/Baleares/RR3272/2008|A_/_H3N2|NA
EPI_ISL_32691|2008.954|A/Navarra/RR3450/2008|A_/_H3N2|NA
EPI_ISL_32690|2008.954|A/Navarra/RR3294/2008|A_/_H3N2|NA
EPI_ISL_32689|2008.962|A/Madrid/SO6728/2008|A_/_H3N2|NA
EPI_ISL_32688|2008.967|A/Madrid/SO6735/2008|A_/_H3N2|NA
EPI_ISL_32687|2008.962|A/Madrid/G3133/2008|A_/_H3N2|NA
EPI_ISL_32686|2008.962|A/Madrid/G3129/2008|A_/_H3N2|NA
EPI_ISL_32685|2008.962|A/Navarra/RR3465/2008|A_/_H3N2|NA
EPI_ISL_32684|2008.954|A/Navarra/RR3466/2008|A_/_H3N2|NA
EPI_ISL_32683|2008.962|A/CastillaLaMancha/G3131/2008|A_/_H3N2|NA
EPI_ISL_32682|2008.956|A/CastillaLaMancha/G3128/2008|A_/_H3N2|NA
EPI_ISL_32681|2008.956|A/Baleares/RR3269/2008|A_/_H3N2|NA
EPI_ISL_32680|2008.940|A/Navarra/RR3305/2008|A_/_H3N2|NA
EPI_ISL_32679|2008.943|A/Navarra/RR3300/2008|A_/_H3N2|NA
EPI_ISL_32678|2008.943|A/Madrid/SO6695/2008|A_/_H3N2|NA
EPI_ISL_32677|2008.940|A/Madrid/RR3219/2008|A_/_H3N2|NA
EPI_ISL_32676|2008.000|A/LaRioja/RR3243/2008|A_/_H3N2|NA
EPI_ISL_32675|2008.923|A/Navarra/RR3299/2008|A_/_H3N2|NA
EPI_ISL_32674|2008.921|A/Madrid/G3112/2008|A_/_H3N2|NA
EPI_ISL_32673|2008.915|A/Madrid/G3111/2008|A_/_H3N2|NA
EPI_ISL_32672|2008.885|A/Navarra/RR3335/2008|A_/_H3N2|NA
EPI_ISL_32671|2008.839|A/PaisVasco/RR3193/2008|A_/_H3N2|NA
EPI_ISL_32670|2008.844|A/PaisVasco/RR3194/2008|A_/_H3N2|NA
EPI_ISL_32669|2008.806|A/Baleares/RR3188/2008|A_/_H3N2|NA
EPI_ISL_32666|2007.000|A/equine/Xinjiang/5/2007|A_/_H3N8|NA
EPI_ISL_32665|2007.000|A/equine/Xinjiang/4/2007|A_/_H3N8|NA
EPI_ISL_32664|2007.000|A/equine/Xinjiang/3/2007|A_/_H3N8|NA
EPI_ISL_32663|2007.000|A/equine/Xinjiang/2/2007|A_/_H3N8|NA
EPI_ISL_32662|2007.000|A/equine/Xinjiang/1/2007|A_/_H3N8|NA
EPI_ISL_32660|2008.000|A/equine/Inner_Mongolia/8/2008|A_/_H3N8|NA
EPI_ISL_32659|2008.000|A/equine/Liaoning/9/2008|A_/_H3N8|NA
EPI_ISL_32658|2008.000|A/equine/Heilongjiang/10/2008|A_/_H3N8|NA
EPI_ISL_32657|2008.000|A/equine/Hubei/6/2008|A_/_H3N8|NA
EPI_ISL_32656|2008.000|A/equine/Gansu/7/2008|A_/_H3N8|NA
EPI_ISL_32623|2007.000|A/swine/Cotes_d'Armor/0111/2007|A_/_H1N2|NA
EPI_ISL_32622|2007.096|A/swine/Morbihan/0028/2007|A_/_H1N2|NA
EPI_ISL_32601|2008.068|A/Anas_crecca/Spain/1459/2008|A_/_H8N4|NA
EPI_ISL_32600|2007.915|A/Anas_crecca/Spain/1404/2007|A_/_H1N1|NA
EPI_ISL_32605|2007.915|A/Anas_crecca/Spain/1402/2007|A_/_H1N1|NA
EPI_ISL_32599|2007.901|A/Anas_crecca/Spain/1384/2007|A_/_H1N1|NA
EPI_ISL_32499|2008.984|A/Adana-TR/261/2008|A_/_H1N1|NA
EPI_ISL_32498|2008.943|A/Erzurum-TR/30/2008|A_/_H1N1|NA
EPI_ISL_32497|2007.836|A/Konya-TR/1370/2007|A_/_H1N1|NA
EPI_ISL_32427|2008.000|A/chicken/Shanghai/Y2/2008|A_/_H9N2|NA
EPI_ISL_32426|2007.000|A/chicken/Shanghai/Y2/2007|A_/_H9N2|NA
EPI_ISL_32424|2008.000|A/chicken/Shanghai/Y1/2008|A_/_H9N2|NA
EPI_ISL_32423|2007.000|A/chicken/Shanghai/Y1/2007|A_/_H9N2|NA
EPI_ISL_31666|2007.000|A/mute_swan/France/070203/2007|A_/_H5N1|NA
EPI_ISL_25306|2007.145|A/swine/Minnesota/SG-00239/2007|A_/_H1N2|NA
EPI_ISL_31599|2007.742|A/mallard/Minnesota/Sg-00133/2007|A_/_H4N6|NA
EPI_ISL_31593|2008.000|A/swine/North_Carolina/R08-001877-D08-013371/2008|A_/_H3N2|NA
EPI_ISL_31544|2008.000|A/chicken/West_Bengal/81010/2008|A_/_H5N1|NA
EPI_ISL_31543|2008.000|A/chicken/West_Bengal/80995/2008|A_/_H5N1|NA
EPI_ISL_31534|2008.000|A/duck/Viet_Nam/7B-TV/2008|A_/_H5N1|NA
EPI_ISL_31533|2008.000|A/duck/Viet_Nam/39ST/2008|A_/_H5N1|NA
EPI_ISL_31532|2008.000|A/duck/Viet_Nam/11A-LA/2008|A_/_H5N1|NA
EPI_ISL_31531|2008.000|A/duck/Viet_Nam/20A-TV/2008|A_/_H5N1|NA
EPI_ISL_31530|2008.000|A/duck/Viet_Nam/19A-TV/2008|A_/_H5N1|NA
EPI_ISL_31529|2008.000|A/duck/Viet_Nam/40ST/2008|A_/_H5N1|NA
EPI_ISL_63029|2008.000|A/duck/Viet_Nam/41ST/2008|A_/_H5N1|NA
EPI_ISL_63028|2008.000|A/duck/Viet_Nam/38ST/2008|A_/_H5N1|NA
EPI_ISL_63027|2008.000|A/duck/Viet_Nam/36ST/2008|A_/_H5N1|NA
EPI_ISL_63026|2008.000|A/duck/Viet_Nam/2B-TV/2008|A_/_H5N1|NA
EPI_ISL_63025|2008.000|A/duck/Viet_Nam/17A-TV/2008|A_/_H5N1|NA
EPI_ISL_63024|2008.000|A/duck/Viet_Nam/15A-TV/2008|A_/_H5N1|NA
EPI_ISL_63023|2008.000|A/duck/Viet_Nam/12A-LA/2008|A_/_H5N1|NA
EPI_ISL_31520|2007.000|A/duck/Viet_Nam/DT-9/2007|A_/_H5N1|NA
EPI_ISL_31491|2008.000|A/Liverpool/07/2008|A_/_H1N1|NA
EPI_ISL_31490|2008.000|A/Liverpool/06/2008|A_/_H1N1|NA
EPI_ISL_31489|2008.000|A/Liverpool/05/2008|A_/_H1N1|NA
EPI_ISL_31488|2008.000|A/Liverpool/04/2008|A_/_H1N1|NA
EPI_ISL_31487|2008.000|A/Liverpool/03/2008|A_/_H1N1|NA
EPI_ISL_31486|2008.000|A/Liverpool/02/2008|A_/_H1N1|NA
EPI_ISL_31485|2008.000|A/Liverpool/01/2008|A_/_H1N1|NA
EPI_ISL_31484|2007.000|A/mallard/Hungary/19616/2007|A_/_H3N8|NA
EPI_ISL_31483|2007.000|A/mute_swan/Hungary/5973/2007|A_/_H7N7|NA
EPI_ISL_31474|2007.000|A/duck/New_York/492652/2007|A_/_H5N2|NA
EPI_ISL_31429|2008.964|A/Aichi/138/2008|A_/_H1N1|NA
EPI_ISL_31428|2008.923|A/Aichi/125/2008|A_/_H1N1|NA
EPI_ISL_31427|2008.926|A/Aichi/124/2008|A_/_H1N1|NA
EPI_ISL_61709|2008.964|A/England/699/2008|A_/_H3N2|NA
EPI_ISL_61708|2008.940|A/England/695/2008|A_/_H3N2|NA
EPI_ISL_61707|2008.995|A/England/687/2008|A_/_H3N2|NA
EPI_ISL_61706|2008.995|A/England/669/2008|A_/_H3N2|NA
EPI_ISL_61705|2008.937|A/England/652/2008|A_/_H3N2|NA
EPI_ISL_60756|2008.536|A/Bangladesh/2009/2008|A_/_H3N2|NA
EPI_ISL_33674|2008.596|A/Bangladesh/3003/2008|A_/_H1N1|NA
EPI_ISL_33673|2008.538|A/Bangladesh/2020/2008|A_/_H1N1|NA
EPI_ISL_33672|2008.519|A/Bangladesh/1009/2008|A_/_H1N1|NA
EPI_ISL_33671|2008.585|A/Bangladesh/9067/2008|A_/_H1N1|NA
EPI_ISL_33670|2008.536|A/Bangladesh/6666/2008|A_/_H1N1|NA
EPI_ISL_32214|2008.500|A/Bangladesh/9890/2008|A_/_H3N2|NA
EPI_ISL_32213|2008.519|A/Bangladesh/3017/2008|A_/_H3N2|NA
EPI_ISL_61750|2008.866|A/Thuringen/75/2008|A_/_H3N2|NA
EPI_ISL_61749|2008.866|A/Thuringen/75/2008|A_/_H3N2|NA
EPI_ISL_61702|2008.962|A/Baden-Wuerttemburg/196/2008|A_/_H3N2|NA
EPI_ISL_61701|2008.964|A/Baden-Wuerttemburg/194/2008|A_/_H3N2|NA
EPI_ISL_61723|2008.842|A/Poitiers/1341/2008|A_/_H3N2|NA
EPI_ISL_32262|2009.000|A/Colorado/01/2009|A_/_H3N2|NA
EPI_ISL_61781|2008.992|A/Aragon/RR-3438/2008|A_/_H3N2|NA
EPI_ISL_60837|2007.778|A/Netherlands/345/2007|A_/_H1N1|NA
EPI_ISL_60012|2007.915_(Day_unknown)|A/chicken/Rostov/864/07|A_/_H5N1|NA
EPI_ISL_60001|2007.666_(Day_unknown)|A/chicken/Krasnodar/776/2007|A_/_H5N1|NA
EPI_ISL_61726|2008.705|A/Singapore/N593/2008|A_/_H3N2|NA
EPI_ISL_61725|2008.347|A/Singapore/N425/2008|A_/_H3N2|NA
EPI_ISL_61724|2008.254|A/Singapore/N362/2008|A_/_H3N2|NA
EPI_ISL_61735|2008.926|A/Seoul/4436/2008|A_/_H3N2|NA
EPI_ISL_61751|2008.945|A/Torino/14/2008|A_/_H3N2|NA
EPI_ISL_61722|2008.997|A/Parma/53/2008|A_/_H3N2|NA
EPI_ISL_61710|2008.973|A/Firenze/24/08|A_/_H3N2|NA
EPI_ISL_61732|2008.997|A/Switzerland/1409281/2008|A_/_H3N2|NA
EPI_ISL_61731|2008.984|A/Switzerland/1397477/2008|A_/_H3N2|NA
EPI_ISL_60849|2007.000_(Day_unknown)|A/Trieste/25c/2007|A_/_H3N2|NA
EPI_ISL_61770|2008.995|A/Algeria/G217/2009|A_/_H3N2|NA
EPI_ISL_61769|2008.975|A/Algeria/G202/2009|A_/_H3N2|NA
EPI_ISL_61768|2008.967|A/Tanger/533/2009|A_/_H3N2|NA
EPI_ISL_61712|2008.986|A/Latvia/12-817/2008|A_/_H3N2|NA
EPI_ISL_60836|2008.117|A/St.Petersburg/12/2008|A_/_H1N1|NA
EPI_ISL_60838|2008.560|A/Hong_Kong/1856/2008|A_/_H1N1|NA
EPI_ISL_61715|2008.915_(Day_unknown)|A/Luxembourg/1378/2008|A_/_H3N2|NA
EPI_ISL_60835|2008.178|A/Seychelles/2239/2008|A_/_H1N1|NA
EPI_ISL_61714|2008.915|A/Lisboa/34/2008|A_/_H3N2|NA
EPI_ISL_60842|2008.016|A/Finland/9/2008|A_/_H3N2|NA
EPI_ISL_61756|2008.995|A/Norway/1/2009|A_/_H3N2|NA
EPI_ISL_61718|2008.962|A/Norway/2314/2008|A_/_H3N2|NA
EPI_ISL_61717|2008.959|A/Norway/2235/2008|A_/_H3N2|NA
EPI_ISL_61716|2009.000|A/Norway/14/2009|A_/_H3N2|NA
EPI_ISL_32483|2008.139|A/Macau/229/2008|A_/_H1N1|NA
EPI_ISL_60784|2007.496|IVR-148(A/Brisbane/59/2007)|A_/_H1N1|NA
EPI_ISL_61730|2008.918|A/Sweden/5/2008|A_/_H3N2|NA
EPI_ISL_61729|2008.811|A/Stockholm/25/2008|A_/_H3N2|NA
EPI_ISL_60841|2008.484|A/Johannesburg/15/2008|A_/_H3N2|NA
EPI_ISL_61758|2008.858|A/Paris/288/2008|A_/_H3N2|NA
EPI_ISL_61721|2008.954|A/Paris/817/2008|A_/_H3N2|NA
EPI_ISL_61720|2008.954|A/Paris/777/2008|A_/_H3N2|NA
EPI_ISL_63817|2008.705|A/Arenaria_interpres/Belgium/17044-27/2008|A_/_H3N8|NA
EPI_ISL_63815|2008.628|A/Larus_argentatus/Belgium/14469-20/2008|A_/_H16N8|NA
EPI_ISL_70664|2008.992|A/Stockholm/31/2008|A_/_H3N2|NA
EPI_ISL_74114|2008.989|A/Canada/35/2008|A_/_H1N1|NA
EPI_ISL_28289|2008.795|A/Hawaii/20/2008|A_/_H1N1|NA
EPI_ISL_28289|2008.795|A/Hawaii/20/2008|A_/_H1N1|NA
EPI_ISL_23285|2008.117|A/Ulaanbaatar/1600/2008|A_/_H3N2|NA
EPI_ISL_66826|2007.737|A/British_Columbia/1287/2007|A_/_H3N2|NA
EPI_ISL_33664|2008.781|A/Thailand/874/2008|A_/_H1N1|NA
EPI_ISL_60725|2008.915|A/Thailand/1026/2008|A_/_H1N1|NA
EPI_ISL_33680|2008.880|A/Sichuan-Jinyang/2226/2008|A_/_H1N1|NA
EPI_ISL_66650|2008.934|A/Heilongjiang-Daoli/187/2008|A_/_H1N1|NA
EPI_ISL_66649|2008.992|A/British_Columbia/RV0035/2009|A_/_H1N1|NA
EPI_ISL_63785|2008.000|A/chicken/Afghanistan/329-6vir09-AFG-Khost9/2008|A_/_H9N2|NA
EPI_ISL_63784|2008.000|A/chicken/Afghanistan/329-5vir09-AFG-Khost4/2008|A_/_H9N2|NA
EPI_ISL_63783|2008.000|A/chicken/Afghanistan/329-4vir09-AFG-Khost3/2008|A_/_H9N2|NA
EPI_ISL_63782|2008.000|A/chicken/Afghanistan/329-3vir09-AFG-Khost2/2008|A_/_H9N2|NA
EPI_ISL_63781|2008.000|A/chicken/Afghanistan/329-2vir09-AFG-Khost1/2008|A_/_H9N2|NA
EPI_ISL_71603|2008.000|A/wild_duck/Germany-NW/R04/08|A_/_H1N1|NA
EPI_ISL_71602|2007.000|A/mallard/Germany/WV355/07|A_/_H1N1|NA
EPI_ISL_75180|2007.748_(Day_unknown)|A/aquatic_bird/Korea/w191/2007|A_/_H5N2|NA
EPI_ISL_75179|2007.000_(Day_unknown)|A/aquatic_bird/Korea/w164/2007|A_/_H5N2|NA
EPI_ISL_75178|2007.000_(Day_unknown)|A/aquatic_bird/Korea/w163/2007|A_/_H5N2|NA
EPI_ISL_75177|2007.000_(Day_unknown)|A/aquatic_bird/Korea/w161/2007|A_/_H5N2|NA
EPI_ISL_75562|2007.910|A/mallard/Switzerland/WV4070082/2007|A_/_H2N3|NA
EPI_ISL_75561|2007.964|A/mallard/Switzerland/WV1071028/2007|A_/_H11N9|NA
EPI_ISL_28011|2007.000|A/equine/Athens/02/2007|A_/_H3N8|NA
EPI_ISL_28012|2007.329|A/equine/Athens/04/2007|A_/_H3N8|NA
EPI_ISL_75444|2007.162_(Day_unknown)|A/chicken/Egypt/C1Li27/2007|A_/_H5N1|NA
EPI_ISL_75443|2007.162_(Day_unknown)|A/chicken/Egypt/C1Lu9/2007|A_/_H5N1|NA
EPI_ISL_75435|2007.162_(Day_unknown)|A/chicken/Egypt/C1Tr1/2007|A_/_H5N1|NA
EPI_ISL_75442|2007.000_(Day_unknown)|A/duck/Egypt/D3Li420/2007|A_/_H5N1|NA
EPI_ISL_75441|2007.000_(Day_unknown)|A/duck/Egypt/D3Lu5/2007|A_/_H5N1|NA
EPI_ISL_75432|2007.000_(Day_unknown)|A/duck/Egypt/D2Li14/2007|A_/_H5N1|NA
EPI_ISL_75440|2007.000_(Day_unknown)|A/duck/Egypt/D2Br213/2007|A_/_H5N1|NA
EPI_ISL_75439|2007.000_(Day_unknown)|A/duck/Egypt/D1Li10/2007|A_/_H5N1|NA
EPI_ISL_75438|2007.000_(Day_unknown)|A/duck/Egypt/D1Br2/2007|A_/_H5N1|NA
EPI_ISL_75437|2007.000_(Day_unknown)|A/duck/Egypt/D1Tr220/2007|A_/_H5N1|NA
EPI_ISL_75419|2008.967|A/swine/Hebei/012/2008|A_/_H9N2|NA
EPI_ISL_75374|2008.934|A/Taiwan/5780/2008|A_/_H3N2|NA
EPI_ISL_75369|2008.978|A/Taiwan/2428/2008|A_/_H3N2|NA
EPI_ISL_75196|2008.833_(Day_unknown)|A/aquatic_bird/Korea/w351/2008|A_/_H5N2|NA
EPI_ISL_75195|2008.833_(Day_unknown)|A/aquatic_bird/Korea/w347/2008|A_/_H5N2|NA
EPI_ISL_75194|2008.833_(Day_unknown)|A/aquatic_bird/Korea/w344/2008|A_/_H5N2|NA
EPI_ISL_74348|2008.915_(Day_unknown)|A/crow/Assam/142119/2008|A_/_H5N1|NA
EPI_ISL_74367|2008.940|A/equine/Mysore/1/2008|A_/_H3N8|NA
EPI_ISL_74358|2007.000|A/duck/New_York/494165/2007|A_/_H5N2|NA
EPI_ISL_74357|2007.000|A/duck/New_York/490722/2007|A_/_H5N2|NA
EPI_ISL_74356|2007.000|A/duck/New_York/489761/2007|A_/_H5N2|NA
EPI_ISL_74355|2007.000|A/duck/New_York/484057/2007|A_/_H5N2|NA
EPI_ISL_74354|2007.000|A/duck/New_York/481172/2007|A_/_H5N2|NA
EPI_ISL_11869|2007.159|A/Egypt/1902-NAMRU3/2007|A_/_H5N1|NA
EPI_ISL_74068|2007.000|A/Teal/Norway/10_1745/2007|A_/_H4N8|NA
EPI_ISL_74067|2007.000|A/Mallard/Norway/10_1671/2007|A_/_H1N1|NA
EPI_ISL_74065|2007.000|A/Teal/Norway/10_1575/2007|A_/_H3N8|NA
EPI_ISL_74064|2007.000|A/Teal/Norway/10_1360/2007|A_/_H4N2|NA
EPI_ISL_74063|2007.000|A/Teal/Norway/10_993/2007|A_/_H1N2|NA
EPI_ISL_74027|2008.653|A/ostrich/South_Africa/AI1586/2008|A_/_H9N2|NA
EPI_ISL_74026|2008.541|A/Egyptian_goose/South_Africa/AI1556/2008|A_/_H4N2|NA
EPI_ISL_74025|2007.425|A/Egyptian_goose/South_Africa/AI1448/2007|A_/_H1N8|NA
EPI_ISL_74024|2007.671|A/ostrich/South_Africa/AI1447/2007|A_/_H6N8|NA
EPI_ISL_73997|2007.085_(Day_unknown)|A/Washington/6136/2007|A_/_H1N1|NA
EPI_ISL_73996|2007.082|A/Washington/6008/2007|A_/_H1N1|NA
EPI_ISL_73995|2007.082|A/Washington/5952/2007|A_/_H1N1|NA
EPI_ISL_73991|2007.085_(Day_unknown)|A/Washington/5364/2007|A_/_H1N1|NA
EPI_ISL_73989|2007.249|A/Washington/5752B/2007|A_/_H1N1|NA
EPI_ISL_73988|2007.249|A/Washington/5752A/2007|A_/_H1N1|NA
EPI_ISL_73987|2007.162|A/Washington/5686/2007|A_/_H1N1|NA
EPI_ISL_73986|2007.085_(Day_unknown)|A/Washington/5493/2007|A_/_H1N1|NA
EPI_ISL_73985|2007.085_(Day_unknown)|A/Washington/5422/2007|A_/_H1N1|NA
EPI_ISL_73984|2007.099|A/Washington/2412/2007|A_/_H1N1|NA
EPI_ISL_73983|2007.085_(Day_unknown)|A/Washington/2406/2007|A_/_H1N1|NA
EPI_ISL_73982|2007.082|A/Washington/2404/2007|A_/_H1N1|NA
EPI_ISL_73979|2007.000|A/duck/Victoria/512/2007|A_/_H7N6|NA
EPI_ISL_73789|2008.000|A/chicken/Egypt/1/2008|A_/_H5N1|NA
EPI_ISL_71980|2008.530|A/great_black_headed_gull/Atyrau/2966/2008|A_/_H13N6|NA
EPI_ISL_71937|2008.997|A/Vladivostok/08R93/2008|A_/_H1N1|NA
EPI_ISL_71908|2008.863|A/Vladivostok/08R03/2008|A_/_H1N1|NA
EPI_ISL_71839|2007.000|A/New_Jersey/15/2007|A_/_H1N1|NA
EPI_ISL_71838|2007.000|A/Brisbane/59/2007|A_/_H1N1|NA
EPI_ISL_71684|2008.667|A/northern_pintail/Alaska/44430-290/2008|A_/_H4N6|NA
EPI_ISL_71683|2008.705|A/northern_pintail/Alaska/44430-266/2008|A_/_H3N8|NA
EPI_ISL_71682|2008.751|A/northern_pintail/Alaska/44430-114/2008|A_/_H3N8|NA
EPI_ISL_71680|2008.762|A/northern_pintail/Alaska/44421-446/2008|A_/_H3N6|NA
EPI_ISL_71679|2008.724|A/northern_pintail/Alaska/44421-445/2008|A_/_H3N8|NA
EPI_ISL_71678|2008.754|A/northern_pintail/Alaska/44421-444/2008|A_/_H4N6|NA
EPI_ISL_71677|2008.760|A/northern_pintail/Alaska/44421-431/2008|A_/_H3N6|NA
EPI_ISL_71676|2008.762|A/northern_pintail/Alaska/44421-385/2008|A_/_H3N8|NA
EPI_ISL_71674|2008.596|A/northern_pintail/Alaska/44419-175/2008|A_/_H4N6|NA
EPI_ISL_71673|2008.596|A/northern_pintail/Alaska/44419-104/2008|A_/_H3N6|NA
EPI_ISL_71672|2008.596|A/northern_pintail/Alaska/44419-062/2008|A_/_H3N6|NA
EPI_ISL_71671|2008.604|A/northern_pintail/Alaska/44415-640/2008|A_/_H1N8|NA
EPI_ISL_71670|2007.641|A/northern_pintail/Alaska/44344-881/2007|A_/_H3N6|NA
EPI_ISL_71669|2007.647|A/northern_pintail/Alaska/44344-880/2007|A_/_H4N6|NA
EPI_ISL_71668|2007.649|A/northern_pintail/Alaska/44344-864/2007|A_/_H1N1|NA
EPI_ISL_71667|2007.649|A/northern_pintail/Alaska/44344-824/2007|A_/_H1N3|NA
EPI_ISL_71666|2007.641|A/northern_pintail/Alaska/44344-821/2007|A_/_H4N6|NA
EPI_ISL_71665|2007.647|A/northern_pintail/Alaska/44344-801/2007|A_/_H1N1|NA
EPI_ISL_71664|2007.649|A/northern_pintail/Alaska/44344-798/2007|A_/_H3N6|NA
EPI_ISL_71663|2007.652|A/northern_pintail/Alaska/44344-787/2007|A_/_H1N1|NA
EPI_ISL_71662|2007.644|A/northern_pintail/Alaska/44344-785/2007|A_/_H1N1|NA
EPI_ISL_71660|2007.649|A/northern_pintail/Alaska/44344-762/2007|A_/_H1N1|NA
EPI_ISL_71659|2007.652|A/northern_pintail/Alaska/44344-745/2007|A_/_H1N1|NA
EPI_ISL_71658|2007.647|A/northern_pintail/Alaska/44344-730/2007|A_/_H3N6|NA
EPI_ISL_71657|2007.652|A/northern_pintail/Alaska/44344-728/2007|A_/_H1N1|NA
EPI_ISL_71656|2007.652|A/northern_pintail/Alaska/44344-718/2007|A_/_H1N1|NA
EPI_ISL_71655|2007.597|A/northern_pintail/Alaska/44344-633/2007|A_/_H7N3|NA
EPI_ISL_71654|2007.586|A/northern_pintail/Alaska/44344-581/2007|A_/_H3N8|NA
EPI_ISL_71652|2007.595|A/northern_pintail/Alaska/44344-506/2007|A_/_H3N8|NA
EPI_ISL_71651|2007.584|A/northern_pintail/Alaska/44344-503/2007|A_/_H3N6|NA
EPI_ISL_71650|2007.592|A/northern_pintail/Alaska/44344-490/2007|A_/_H3N8|NA
EPI_ISL_71649|2007.600|A/northern_pintail/Alaska/44344-381/2007|A_/_H0N8|NA
EPI_ISL_71648|2007.597|A/northern_pintail/Alaska/44344-296/2007|A_/_H10N7|NA
EPI_ISL_71647|2007.605|A/northern_pintail/Alaska/44344-293/2007|A_/_H10N7|NA
EPI_ISL_71646|2007.600|A/northern_pintail/Alaska/44344-290/2007|A_/_H10N7|NA
EPI_ISL_71645|2007.600|A/northern_pintail/Alaska/44344-191/2007|A_/_H4N6|NA
EPI_ISL_71644|2007.655|A/northern_pintail/Alaska/44340-690/2007|A_/_H0N6|NA
EPI_ISL_71642|2007.647|A/northern_pintail/Alaska/44340-648/2007|A_/_H3N6|NA
EPI_ISL_71641|2007.605|A/northern_pintail/Alaska/44340-503/2007|A_/_H8N4|NA
EPI_ISL_71640|2007.605|A/northern_pintail/Alaska/44340-441/2007|A_/_H11N9|NA
EPI_ISL_71639|2007.608|A/northern_pintail/Alaska/44340-347/2007|A_/_H3N8|NA
EPI_ISL_71638|2007.597|A/northern_pintail/Alaska/44340-297/2007|A_/_H3N8|NA
EPI_ISL_71636|2007.592|A/northern_pintail/Alaska/44340-268/2007|A_/_H3N8|NA
EPI_ISL_71634|2007.597|A/northern_pintail/Alaska/44340-211/2007|A_/_H7N3|NA
EPI_ISL_71633|2007.597|A/northern_pintail/Alaska/44340-184/2007|A_/_H3N8|NA
EPI_ISL_71632|2007.595|A/northern_pintail/Alaska/44340-155/2007|A_/_H7N3|NA
EPI_ISL_71631|2007.597|A/northern_pintail/Alaska/44340-107/2007|A_/_H0N6|NA
EPI_ISL_71630|2007.707|A/northern_pintail/Alaska/44340-093/2007|A_/_H3N8|NA
EPI_ISL_71629|2007.674|A/northern_pintail/Alaska/44340-071/2007|A_/_H3N8|NA
EPI_ISL_71628|2007.685|A/northern_pintail/Alaska/44340-054/2007|A_/_H3N1|NA
EPI_ISL_71627|2007.707|A/northern_pintail/Alaska/44340-010/2007|A_/_H6N2|NA
EPI_ISL_71626|2007.611|A/northern_pintail/Alaska/44339-624/2007|A_/_H2N3|NA
EPI_ISL_71591|2008.000_(Day_unknown)|A/swine/Ratchaburi/NIAH101942/2008|A_/_H1N1|NA
EPI_ISL_71589|2008.000|A/swine/Tochigi/1/2008|A_/_H1N2|NA
EPI_ISL_71170|2008.306|A/duck/Korea/NSQ263/2008|A_/_H5N1|NA
EPI_ISL_71169|2008.262|A/duck/Korea/JEQ149/2008|A_/_H5N1|NA
EPI_ISL_71168|2008.270|A/chicken/Korea/YAQ173/2008|A_/_H5N1|NA
EPI_ISL_71167|2008.322|A/chicken/Korea/USQ284/2008|A_/_H5N1|NA
EPI_ISL_71165|2008.249|A/chicken/Korea/Gimje/2008|A_/_H5N1|NA
EPI_ISL_71166|2008.303|A/chicken/Korea/ISQ250/2008|A_/_H5N1|NA
EPI_ISL_71093|2008.235|A/Yamagata/74/2008|A_/_H1N1|NA
EPI_ISL_71092|2008.126|A/Yamagata/50/2008|A_/_H1N1|NA
EPI_ISL_71091|2008.117|A/Yamagata/39/2008|A_/_H1N1|NA
EPI_ISL_71090|2008.046|A/Yamagata/13/2008|A_/_H1N1|NA
EPI_ISL_71089|2008.046|A/Yamagata/12/2008|A_/_H1N1|NA
EPI_ISL_71072|2008.984|A/Yamagata/137/2008|A_/_H1N1|NA
EPI_ISL_71071|2008.978|A/Yamagata/133/2008|A_/_H1N1|NA
EPI_ISL_71070|2008.981|A/Yamagata/128/2008|A_/_H1N1|NA
EPI_ISL_71069|2008.973|A/Yamagata/126/2008|A_/_H1N1|NA
EPI_ISL_71068|2008.967|A/Yamagata/125/2008|A_/_H1N1|NA
EPI_ISL_71067|2008.954|A/Yamagata/120/2008|A_/_H1N1|NA
EPI_ISL_71066|2008.208|A/Yamagata/81/2008|A_/_H1N1|NA
EPI_ISL_71065|2008.150|A/Yamagata/71/2008|A_/_H1N1|NA
EPI_ISL_71064|2008.150|A/Yamagata/69/2008|A_/_H1N1|NA
EPI_ISL_71063|2008.169|A/Yamagata/68/2008|A_/_H1N1|NA
EPI_ISL_71062|2008.161|A/Yamagata/67/2008|A_/_H1N1|NA
EPI_ISL_71061|2008.161|A/Yamagata/66/2008|A_/_H1N1|NA
EPI_ISL_71060|2008.142|A/Yamagata/63/2008|A_/_H1N1|NA
EPI_ISL_71059|2008.016|A/Yamagata/1/2008|A_/_H1N1|NA
EPI_ISL_71046|2008.000|A/chicken/Hebei/4/2008|A_/_H9N2|NA
EPI_ISL_70790|2008.016|A/Yokohama/1/2008|A_/_H1N1|NA
EPI_ISL_70634|2008.208|A/Muscovy_duck/Fujian/FZ01/2008|A_/_H6N6|NA
EPI_ISL_70625|2008.156|A/Bethesda/NIH12-D6/2008|A_/_H3N2|NA
EPI_ISL_70624|2008.142|A/Bethesda/NIH12-D0/2008|A_/_H3N2|NA
EPI_ISL_70614|2007.570|A/sparrow/Guangxi/121/2007|A_/_H9N2|NA
EPI_ISL_70606|2007.614|A/chicken/Guangxi/39/2007|A_/_H9N2|NA
EPI_ISL_70604|2007.425|A/chicken/Guangxi/17/2007|A_/_H9N2|NA
EPI_ISL_70550|2007.915_(Day_unknown)|A/mallard/Korea/GH171/2007|A_/_H7N7|NA
EPI_ISL_70554|2007.915_(Day_unknown)|A/magpie/Korea/YJD174/2007|A_/_H7N7|NA
EPI_ISL_70551|2007.915_(Day_unknown)|A/mallard/Korea/GH170/2007|A_/_H7N7|NA
EPI_ISL_70518|2007.000|A/turkey/Egypt/7/2007|A_/_H5N1|NA
EPI_ISL_70438|2007.058|A/chicken/Korea/121/2007|A_/_H9N2|NA
EPI_ISL_70437|2007.595|A/chicken/Korea/1783/2007|A_/_H9N2|NA
EPI_ISL_70436|2007.271|A/chicken/Korea/801/2007|A_/_H9N2|NA
EPI_ISL_70435|2007.200|A/chicken/Korea/575/2007|A_/_H9N2|NA
EPI_ISL_70434|2007.041|A/chicken/Korea/97/2007|A_/_H9N2|NA
EPI_ISL_70195|2007.921|A/equine/Huabei/1/2007|A_/_H3N8|NA
EPI_ISL_70194|2007.748_(Day_unknown)|A/feces/Hunan/3-91/2007|A_/_H9N2|NA
EPI_ISL_70193|2007.247_(Day_unknown)|A/feces/Hunan/2-28/2007|A_/_H9N2|NA
EPI_ISL_70179|2008.158|A/Yokohama/78/2008|A_/_H1N1|NA
EPI_ISL_70178|2008.997|A/Tottori/08T010/2008|A_/_H1N1|NA
EPI_ISL_70174|2008.183|A/Niigata/07F191/2008|A_/_H1N1|NA
EPI_ISL_70173|2008.139|A/Niigata/07F125/2008|A_/_H1N1|NA
EPI_ISL_70172|2008.131|A/Niigata/07F102/2008|A_/_H1N1|NA
EPI_ISL_70170|2008.137|A/Nagasaki/07N035/2008|A_/_H1N1|NA
EPI_ISL_70169|2008.036|A/Nagasaki/07N020/2008|A_/_H1N1|NA
EPI_ISL_70168|2008.137|A/Nagasaki/07N011/2008|A_/_H1N1|NA
EPI_ISL_70167|2008.016|A/Nagasaki/07N005/2008|A_/_H1N1|NA
EPI_ISL_70165|2008.169|A/Kyoto/07K454/2008|A_/_H1N1|NA
EPI_ISL_70164|2008.074|A/Kyoto/07K316/2008|A_/_H1N1|NA
EPI_ISL_70163|2008.055|A/Kyoto/07K303/2008|A_/_H1N1|NA
EPI_ISL_70162|2007.962|A/Hyogo/07K030/2007|A_/_H1N1|NA
EPI_ISL_70160|2007.945|A/Hokkaido/07H007/2007|A_/_H1N1|NA
EPI_ISL_70158|2008.074|A/Gunma/07G006/2008|A_/_H1N1|NA
EPI_ISL_70157|2008.011|A/Gunma/07G002/2008|A_/_H1N1|NA
EPI_ISL_70060|2008.000|A/duck/Ukraine/63(H3N8)_x_A/USSR/90/77(H1N1)|A_/_H0N0|NA
EPI_ISL_70074|2007.000|A/R(duck/Hokkaido/9/99-tern/South_Africa/1961)|A_/_H9N3|NA
EPI_ISL_70060|2008.000|A/duck/Ukraine/63(H3N8)_x_A/USSR/90/77(H1N1)|A_/_H0N0|NA
EPI_ISL_70059|2008.000|A/duck/Czechslovakia/56(H4N6)_x_A/USSR/90/77(H1N1)|A_/_H0N0|NA
EPI_ISL_70059|2008.000|A/duck/Czechslovakia/56(H4N6)_x_A/USSR/90/77(H1N1)|A_/_H0N0|NA
EPI_ISL_69933|2008.000|A/reassortant/CBER_RG1(duck/Laos/3295/2006_x_Puerto_Rico/8/1934)|A_/_H5N1|NA
EPI_ISL_69837|2008.000|A/X-53A(Puerto_Rico/8/1934-New_Jersey/11/1976)|A_/_H1N1|NA
EPI_ISL_69829|2008.000|A/X-117(Puerto_Rico/8/1934-Beijing/32/1992)|A_/_H3N2|NA
EPI_ISL_69828|2008.000|A/X-113(X-31B-Texas/36/1991)|A_/_H1N1|NA
EPI_ISL_69808|2007.000|A/R(equine/Prague/1/56-Bellamy/1942)|A_/_H7N1|NA
EPI_ISL_69797|2008.000|A/NYMC_X-171B(Puerto_Rico/8/1934-Brisbane/10/2007)|A_/_H3N2|NA
EPI_ISL_69796|2008.000|A/NYMC_X-171A(Puerto_Rico/8/1934-Brisbane/10/2007)|A_/_H3N2|NA
EPI_ISL_69795|2008.000|A/NYMC_X-171(Puerto_Rico/8/1934-Brisbane/10/2007)|A_/_H3N2|NA
EPI_ISL_69794|2008.000|A/NYMC_X-163B(NYMC_X-157-St._Petersburg/8/2006)|A_/_H1N1|NA
EPI_ISL_69793|2008.000|A/NYMC_X-163A(NYMC_X-157-St._Petersburg/8/2006)|A_/_H1N1|NA
EPI_ISL_69792|2008.000|A/NYMC_X-163(NYMC_X-157-St._Petersburg/8/2006)|A_/_H1N1|NA
EPI_ISL_69791|2008.000|A/NYMC_X-161B(Puerto_Rico/8/1934-Wisconsin/67/2005)|A_/_H3N2|NA
EPI_ISL_69790|2008.000|A/NYMC_X-161A(Puerto_Rico/8/1934-Wisconsin/67/2005)|A_/_H3N1|NA
EPI_ISL_69789|2008.000|A/NYMC_X-161(Puerto_Rico/8/1934-Wisconsin/67/2005)|A_/_H3N2|NA
EPI_ISL_69788|2008.000|A/NYMC_X-157B(Puerto_Rico/8/1934-New_York/55/2004)|A_/_H3N2|NA
EPI_ISL_69787|2008.000|A/NYMC_X-157A(Puerto_Rico/8/1934-New_York/55/2004)|A_/_H3N2|NA
EPI_ISL_69786|2008.000|A/NYMC_X-149C6(Puerto_Rico/8/1934-Wyoming/03/2003)|A_/_H3N2|NA
EPI_ISL_69735|2008.973|A/Hong_Kong/3239/2008|A_/_H9N2|NA
EPI_ISL_69392|2007.000|A/Tokyo/Ut-Sk-1/2007|A_/_H3N2|NA
EPI_ISL_69212|2008.134|A/common_pochard/Switzerland/WV4080110/2008|A_/_H5N1|NA
EPI_ISL_69119|2008.000|A/equine/Hokkaido/I828/2008|A_/_H3N8|NA
EPI_ISL_63132|2008.579|A/northern_shoveler/Minnesota/Sg-00661/2008|A_/_H3N1|NA
EPI_ISL_63124|2008.579|A/northern_shoveler/Minnesota/Sg-00653/2008|A_/_H3N8|NA
EPI_ISL_33529|2008.667|A/mallard/Minnesota/Sg-00803/2008|A_/_H6N1|NA
EPI_ISL_33511|2008.667|A/mallard/Minnesota/Sg-00777/2008|A_/_H6N1|NA
EPI_ISL_33509|2008.667|A/mallard/Minnesota/Sg-00775/2008|A_/_H6N1|NA
EPI_ISL_33471|2008.678|A/blue-winged_teal/North_Dakota/Sg-00729/2008|A_/_H1N1|NA
EPI_ISL_33417|2008.579|A/northern_shoveler/Minnesota/Sg-00670/2008|A_/_H3N8|NA
EPI_ISL_33371|2008.645|A/mallard/Minnesota/Sg-00580/2008|A_/_H3N8|NA
EPI_ISL_33370|2008.710|A/mallard/Minnesota/Sg-00579/2008|A_/_H1N1|NA
EPI_ISL_33369|2008.710|A/mallard/Minnesota/Sg-00576/2008|A_/_H6N1|NA
EPI_ISL_33340|2008.388|A/ruddy_turnstone/New_Jersey/Sg-00530/2008|A_/_H12N5|NA
EPI_ISL_33339|2008.404|A/ruddy_turnstone/New_Jersey/Sg-00529/2008|A_/_H3N2|NA
EPI_ISL_33336|2008.404|A/ruddy_turnstone/New_Jersey/Sg-00523/2008|A_/_H3N2|NA
EPI_ISL_33330|2008.404|A/ruddy_turnstone/New_Jersey/Sg-00515/2008|A_/_H1N7|NA
EPI_ISL_33302|2008.631|A/mallard/South_Dakota/Sg-00460/2008|A_/_H4N6|NA
EPI_ISL_33301|2008.631|A/mallard/South_Dakota/Sg-00459/2008|A_/_H4N6|NA
EPI_ISL_33300|2008.631|A/mallard/South_Dakota/Sg-00458/2008|A_/_H4N6|NA
EPI_ISL_33296|2008.639|A/northern_pintail/South_Dakota/Sg-00454/2008|A_/_H6N5|NA
EPI_ISL_33295|2008.634|A/blue-winged_teal/Minnesota/Sg-00453/2008|A_/_H3N8|NA
EPI_ISL_33294|2008.634|A/blue-winged_teal/Minnesota/Sg-00452/2008|A_/_H4N2|NA
EPI_ISL_68264|2007.000_(Day_unknown)|A/swan/Bavaria/15/2007|A_/_H5N2|NA
EPI_ISL_68263|2007.581_(Day_unknown)|A/wild_duck/Bavaria/14/2007|A_/_H5N1|NA
EPI_ISL_68262|2007.581_(Day_unknown)|A/wild_duck/Bavaria/13/2007|A_/_H5N1|NA
EPI_ISL_68261|2007.581_(Day_unknown)|A/wild_duck/Bavaria/12/2007|A_/_H5N1|NA
EPI_ISL_68260|2007.496_(Day_unknown)|A/greylag_goose_/Bavaria/11/2007|A_/_H5N1|NA
EPI_ISL_68259|2007.496_(Day_unknown)|A/swan/Bavaria/9/2007|A_/_H5N1|NA
EPI_ISL_68258|2007.496_(Day_unknown)|A/swan/Bavaria/8/2007|A_/_H5N1|NA
EPI_ISL_68257|2007.496_(Day_unknown)|A/swan/Bavaria/7/2007|A_/_H5N1|NA
EPI_ISL_68256|2007.496_(Day_unknown)|A/swan/Bavaria/6/2007|A_/_H5N1|NA
EPI_ISL_68255|2007.414_(Day_unknown)|A/swan/Bavaria/5/2007|A_/_H5N1|NA
EPI_ISL_68254|2007.414_(Day_unknown)|A/Canada_goose/Bavaria/4/2007|A_/_H5N1|NA
EPI_ISL_68253|2007.414_(Day_unknown)|A/mute_swan/Bavaria/3/2007|A_/_H5N1|NA
EPI_ISL_68252|2007.414_(Day_unknown)|A/swan/Bavaria/2/2007|A_/_H5N1|NA
EPI_ISL_68217|2008.978|A/Tottori/08T001/2008|A_/_H1N1|NA
EPI_ISL_68206|2008.208|A/Niigata/07F203/2008|A_/_H1N1|NA
EPI_ISL_68205|2008.164|A/Niigata/07F168/2008|A_/_H1N1|NA
EPI_ISL_68204|2008.150|A/Niigata/07F144/2008|A_/_H1N1|NA
EPI_ISL_68203|2008.115|A/Niigata/07F081/2008|A_/_H1N1|NA
EPI_ISL_68202|2008.115|A/Niigata/07F071/2008|A_/_H1N1|NA
EPI_ISL_68201|2008.101|A/Niigata/07F042/2008|A_/_H1N1|NA
EPI_ISL_68200|2008.085|A/Niigata/07F006/2008|A_/_H1N1|NA
EPI_ISL_68190|2008.981|A/Nagasaki/08N005/2008|A_/_H1N1|NA
EPI_ISL_68189|2008.959|A/Nagasaki/08N004/2008|A_/_H1N1|NA
EPI_ISL_68188|2008.964|A/Nagasaki/08N001/2008|A_/_H1N1|NA
EPI_ISL_68187|2008.161|A/Nagasaki/07N016/2008|A_/_H1N1|NA
EPI_ISL_68186|2008.150|A/Nagasaki/07N014/2008|A_/_H1N1|NA
EPI_ISL_68185|2008.137|A/Nagasaki/07N010/2008|A_/_H1N1|NA
EPI_ISL_68184|2008.022|A/Nagasaki/07N006/2008|A_/_H1N1|NA
EPI_ISL_68183|2007.786|A/Nagasaki/07N001/2007|A_/_H1N1|NA
EPI_ISL_68177|2008.956|A/Kyoto/08K072/2008|A_/_H1N1|NA
EPI_ISL_68176|2008.981|A/Kyoto/08K026/2008|A_/_H1N1|NA
EPI_ISL_68175|2008.992|A/Kyoto/08K008/2008|A_/_H1N1|NA
EPI_ISL_68174|2008.230|A/Kyoto/07K520/2008|A_/_H1N1|NA
EPI_ISL_68173|2008.197|A/Kyoto/07K466/2008|A_/_H1N1|NA
EPI_ISL_68172|2008.150|A/Kyoto/07K431/2008|A_/_H1N1|NA
EPI_ISL_68171|2008.120|A/Kyoto/07K415/2008|A_/_H1N1|NA
EPI_ISL_68170|2008.107|A/Kyoto/07K364/2008|A_/_H1N1|NA
EPI_ISL_68169|2008.093|A/Kyoto/07K350/2008|A_/_H1N1|NA
EPI_ISL_68168|2008.038|A/Kyoto/07K232/2008|A_/_H1N1|NA
EPI_ISL_68167|2008.011|A/Kyoto/07K225/2008|A_/_H1N1|NA
EPI_ISL_68166|2008.077|A/Kyoto/07K145/2008|A_/_H1N1|NA
EPI_ISL_68165|2008.055|A/Kyoto/07K112/2008|A_/_H1N1|NA
EPI_ISL_68164|2008.016|A/Kyoto/07K088/2008|A_/_H1N1|NA
EPI_ISL_68163|2008.038|A/Kyoto/07K018/2008|A_/_H1N1|NA
EPI_ISL_68162|2008.025|A/Kyoto/07K008/2008|A_/_H1N1|NA
EPI_ISL_68161|2007.967|A/Kyoto/07K004/2007|A_/_H1N1|NA
EPI_ISL_68160|2007.959|A/Kyoto/07K001/2007|A_/_H1N1|NA
EPI_ISL_68156|2008.074|A/Hyogo/07K084/2008|A_/_H1N1|NA
EPI_ISL_68155|2008.016|A/Hyogo/07K036/2008|A_/_H1N1|NA
EPI_ISL_68150|2008.995|A/Hokkaido/08H009/2008|A_/_H1N1|NA
EPI_ISL_68149|2008.984|A/Hokkaido/08H006/2008|A_/_H1N1|NA
EPI_ISL_68148|2008.962|A/Hokkaido/08H003/2008|A_/_H1N1|NA
EPI_ISL_68147|2007.951|A/Hokkaido/07H012/2007|A_/_H1N1|NA
EPI_ISL_68146|2007.932|A/Hokkaido/07H002/2007|A_/_H1N1|NA
EPI_ISL_68143|2008.995|A/Gunma/08G005/2008|A_/_H1N1|NA
EPI_ISL_68142|2008.986|A/Gunma/08G004/2008|A_/_H1N1|NA
EPI_ISL_68141|2008.150|A/Gunma/07G019/2008|A_/_H1N1|NA
EPI_ISL_68140|2008.096|A/Gunma/07G011/2008|A_/_H1N1|NA
EPI_ISL_68139|2007.981|A/Gunma/07G001/2007|A_/_H1N1|NA
EPI_ISL_67533|2008.000|A/Hong_Kong/CUHK-77067/2008|A_/_H1N1|NA
EPI_ISL_67532|2008.000|A/Hong_Kong/CUHK-74688/2008|A_/_H1N1|NA
EPI_ISL_67531|2008.000|A/Hong_Kong/CUHK-74269/2008|A_/_H1N1|NA
EPI_ISL_67530|2008.000|A/Hong_Kong/CUHK-74253/2008|A_/_H1N1|NA
EPI_ISL_67529|2008.000|A/Hong_Kong/CUHK-74191/2008|A_/_H1N1|NA
EPI_ISL_67528|2008.000|A/Hong_Kong/CUHK-73801/2008|A_/_H1N1|NA
EPI_ISL_67527|2008.000|A/Hong_Kong/CUHK-73505/2008|A_/_H1N1|NA
EPI_ISL_67526|2008.000|A/Hong_Kong/CUHK-73333/2008|A_/_H1N1|NA
EPI_ISL_67525|2008.000|A/Hong_Kong/CUHK-73205/2008|A_/_H1N1|NA
EPI_ISL_67524|2008.000|A/Hong_Kong/CUHK-72739/2008|A_/_H1N1|NA
EPI_ISL_67523|2008.000|A/Hong_Kong/CUHK-72637/2008|A_/_H1N1|NA
EPI_ISL_67522|2008.000|A/Hong_Kong/CUHK-72574/2008|A_/_H1N1|NA
EPI_ISL_67521|2008.000|A/Hong_Kong/CUHK-72491/2008|A_/_H1N1|NA
EPI_ISL_67520|2008.000|A/Hong_Kong/CUHK-72146/2008|A_/_H1N1|NA
EPI_ISL_67519|2008.000|A/Hong_Kong/CUHK-72144/2008|A_/_H1N1|NA
EPI_ISL_67518|2008.000|A/Hong_Kong/CUHK-71732/2008|A_/_H1N1|NA
EPI_ISL_67517|2007.000|A/Hong_Kong/CUHK-71011/2007|A_/_H1N1|NA
EPI_ISL_67491|2008.000|A/Hong_Kong/CUHK-66616/2008|A_/_H1N1|NA
EPI_ISL_67485|2008.000|A/Hong_Kong/CUHK-64660/2008|A_/_H1N1|NA
EPI_ISL_67484|2008.000|A/Hong_Kong/CUHK-64492/2008|A_/_H1N1|NA
EPI_ISL_67483|2008.000|A/Hong_Kong/CUHK-64005/2008|A_/_H1N1|NA
EPI_ISL_67482|2008.000|A/Hong_Kong/CUHK-63992/2008|A_/_H1N1|NA
EPI_ISL_67481|2008.000|A/Hong_Kong/CUHK-63738/2008|A_/_H1N1|NA
EPI_ISL_67480|2008.000|A/Hong_Kong/CUHK-63460/2008|A_/_H1N1|NA
EPI_ISL_67479|2008.000|A/Hong_Kong/CUHK-63331/2008|A_/_H1N1|NA
EPI_ISL_67478|2008.000|A/Hong_Kong/CUHK-63262/2008|A_/_H1N1|NA
EPI_ISL_67477|2008.000|A/Hong_Kong/CUHK-63113/2008|A_/_H1N1|NA
EPI_ISL_67476|2008.000|A/Hong_Kong/CUHK-62843/2008|A_/_H1N1|NA
EPI_ISL_67475|2008.000|A/Hong_Kong/CUHK-62796/2008|A_/_H1N1|NA
EPI_ISL_67474|2008.000|A/Hong_Kong/CUHK-62592/2008|A_/_H1N1|NA
EPI_ISL_67472|2008.000|A/Hong_Kong/CUHK-61623/2008|A_/_H1N1|NA
EPI_ISL_67470|2007.000|A/Hong_Kong/CUHK-61520/2007|A_/_H1N1|NA
EPI_ISL_67468|2007.000|A/Hong_Kong/CUHK-60536/2007|A_/_H1N1|NA
EPI_ISL_67444|2007.000|A/Hong_Kong/CUHK-43702/2007|A_/_H1N1|NA
EPI_ISL_67075|2007.085|A/Thailand/NA60/2005|A_/_H5N1|NA
EPI_ISL_63097|2008.582|A/mallard/Minnesota/Sg-00692/2008|A_/_H2N3|NA
EPI_ISL_63096|2008.587|A/mallard/Minnesota/Sg-00690/2008|A_/_H8N4|NA
EPI_ISL_62984|2008.587|A/blue-winged_teal/Minnesota/Sg-00691/2008|A_/_H4N8|NA
EPI_ISL_62762|2008.678|A/American_wigeon/North_Dakota/Sg-00744/2008|A_/_H4N6|NA
EPI_ISL_67023|2008.781|A/Cambodia/S272/2008|A_/_H3N2|NA
EPI_ISL_67022|2008.678|A/Cambodia/S252/2008|A_/_H3N2|NA
EPI_ISL_67021|2008.705|A/Cambodia/S243/2008|A_/_H3N2|NA
EPI_ISL_67020|2008.784|A/Cambodia/S231/2008|A_/_H3N2|NA
EPI_ISL_67019|2008.672|A/Cambodia/S124/2008|A_/_H3N2|NA
EPI_ISL_67018|2008.697|A/Cambodia/S099/2008|A_/_H3N2|NA
EPI_ISL_67016|2008.795|A/Cambodia/S058/2008|A_/_H3N2|NA
EPI_ISL_67015|2008.691|A/Cambodia/S020/2008|A_/_H3N2|NA
EPI_ISL_67014|2007.622|A/Cambodia/R453/2007|A_/_H3N2|NA
EPI_ISL_67013|2007.792|A/Cambodia/R081/2007|A_/_H3N2|NA
EPI_ISL_67012|2007.638|A/Cambodia/R068/2007|A_/_H3N2|NA
EPI_ISL_67001|2008.732|A/Cambodia/S241/2008|A_/_H1N1|NA
EPI_ISL_67000|2008.727|A/Cambodia/S220/2008|A_/_H1N1|NA
EPI_ISL_66999|2008.680|A/Cambodia/S169/2008|A_/_H1N1|NA
EPI_ISL_66998|2008.598|A/Cambodia/S136/2008|A_/_H1N1|NA
EPI_ISL_66997|2008.634|A/Cambodia/S128/2008|A_/_H1N1|NA
EPI_ISL_66996|2008.708|A/Cambodia/S105/2008|A_/_H1N1|NA
EPI_ISL_66995|2008.751|A/Cambodia/S101/2008|A_/_H1N1|NA
EPI_ISL_66994|2007.586|A/Cambodia/R198/2007|A_/_H1N1|NA
EPI_ISL_66993|2007.699|A/Cambodia/R174/2007|A_/_H1N1|NA
EPI_ISL_66992|2007.756|A/Cambodia/R173/2007|A_/_H1N1|NA
EPI_ISL_66991|2007.663|A/Cambodia/R105/2007|A_/_H1N1|NA
EPI_ISL_66990|2007.710|A/Cambodia/R024/2007|A_/_H1N1|NA
EPI_ISL_66989|2007.759|A/Cambodia/R012/2007|A_/_H1N1|NA
EPI_ISL_33536|2008.667|A/mallard/Minnesota/Sg-00810/2008|A_/_H6N2|NA
EPI_ISL_33535|2008.667|A/mallard/Minnesota/Sg-00809/2008|A_/_H4N6|NA
EPI_ISL_33533|2008.667|A/mallard/Minnesota/Sg-00807/2008|A_/_H4N6|NA
EPI_ISL_33530|2008.667|A/mallard/Minnesota/Sg-00804/2008|A_/_H3N8|NA
EPI_ISL_33528|2008.667|A/mallard/Minnesota/Sg-00802/2008|A_/_H6N1|NA
EPI_ISL_33526|2008.667|A/blue-winged_teal/Minnesota/Sg-00800/2008|A_/_H4N6|NA
EPI_ISL_33525|2008.667|A/blue-winged_teal/Minnesota/Sg-00799/2008|A_/_H4N6|NA
EPI_ISL_33524|2008.667|A/blue-winged_teal/Minnesota/Sg-00798/2008|A_/_H4N2|NA
EPI_ISL_33523|2008.667|A/blue-winged_teal/Minnesota/Sg-00797/2008|A_/_H3N2|NA
EPI_ISL_33522|2008.667|A/mallard/Minnesota/Sg-00796/2008|A_/_H6N1|NA
EPI_ISL_33521|2008.667|A/mallard/Minnesota/Sg-00795/2008|A_/_H3N6|NA
EPI_ISL_33520|2008.667|A/mallard/Minnesota/Sg-00794/2008|A_/_H4N6|NA
EPI_ISL_33519|2008.667|A/mallard/Minnesota/Sg-00793/2008|A_/_H4N6|NA
EPI_ISL_33514|2008.675|A/blue-winged_teal/Minnesota/Sg-00780/2008|A_/_H3N6|NA
EPI_ISL_33513|2008.675|A/green-winged_teal/Minnesota/Sg-00779/2008|A_/_H3N8|NA
EPI_ISL_33512|2008.667|A/mallard/Minnesota/Sg-00778/2008|A_/_H6N2|NA
EPI_ISL_33508|2008.667|A/mallard/Minnesota/Sg-00774/2008|A_/_H4N6|NA
EPI_ISL_33505|2008.667|A/mallard/Minnesota/Sg-00769/2008|A_/_H4N6|NA
EPI_ISL_33504|2008.667|A/mallard/Minnesota/Sg-00768/2008|A_/_H6N2|NA
EPI_ISL_33503|2008.653|A/mallard/Minnesota/Sg-00767/2008|A_/_H4N8|NA
EPI_ISL_33502|2008.653|A/mallard/Minnesota/Sg-00765/2008|A_/_H3N8|NA
EPI_ISL_33501|2008.653|A/mallard/Minnesota/Sg-00764/2008|A_/_H3N8|NA
EPI_ISL_33499|2008.721|A/mallard/New_Jersey/Sg-00762/2008|A_/_H4N6|NA
EPI_ISL_33498|2008.727|A/mallard/New_Jersey/Sg-00761/2008|A_/_H4N8|NA
EPI_ISL_33497|2008.721|A/mallard/New_Jersey/Sg-00760/2008|A_/_H4N6|NA
EPI_ISL_33496|2008.694|A/blue-winged_teal/North_Dakota/Sg-00759/2008|A_/_H3N6|NA
EPI_ISL_33495|2008.697|A/blue-winged_teal/North_Dakota/Sg-00758/2008|A_/_H3N8|NA
EPI_ISL_33494|2008.694|A/blue-winged_teal/North_Dakota/Sg-00757/2008|A_/_H4N8|NA
EPI_ISL_33493|2008.694|A/blue-winged_teal/North_Dakota/Sg-00756/2008|A_/_H4N6|NA
EPI_ISL_33491|2008.691|A/blue-winged_teal/North_Dakota/Sg-00753/2008|A_/_H4N6|NA
EPI_ISL_33490|2008.691|A/blue-winged_teal/North_Dakota/Sg-00752/2008|A_/_H4N6|NA
EPI_ISL_33489|2008.672|A/mallard/Minnesota/Sg-00751/2008|A_/_H3N6|NA
EPI_ISL_33488|2008.691|A/blue-winged_teal/North_Dakota/Sg-00750/2008|A_/_H4N6|NA
EPI_ISL_33487|2008.683|A/blue-winged_teal/North_Dakota/Sg-00748/2008|A_/_H4N6|NA
EPI_ISL_33486|2008.683|A/blue-winged_teal/North_Dakota/Sg-00747/2008|A_/_H3N8|NA
EPI_ISL_33485|2008.683|A/blue-winged_teal/North_Dakota/Sg-00746/2008|A_/_H3N8|NA
EPI_ISL_33482|2008.678|A/blue-winged_teal/North_Dakota/Sg-00743/2008|A_/_H4N6|NA
EPI_ISL_33480|2008.678|A/blue-winged_teal/North_Dakota/Sg-00741/2008|A_/_H4N8|NA
EPI_ISL_33479|2008.689|A/blue-winged_teal/North_Dakota/Sg-00739/2008|A_/_H3N8|NA
EPI_ISL_33477|2008.678|A/mallard/North_Dakota/Sg-00737/2008|A_/_H6N8|NA
EPI_ISL_33474|2008.689|A/blue-winged_teal/North_Dakota/Sg-00732/2008|A_/_H4N6|NA
EPI_ISL_33473|2008.678|A/blue-winged_teal/North_Dakota/Sg-00731/2008|A_/_H4N6|NA
EPI_ISL_33466|2008.680|A/blue-winged_teal/North_Dakota/Sg-00723/2008|A_/_H3N8|NA
EPI_ISL_33465|2008.680|A/mallard/North_Dakota/Sg-00722/2008|A_/_H1N1|NA
EPI_ISL_33463|2008.680|A/blue-winged_teal/North_Dakota/Sg-00720/2008|A_/_H4N6|NA
EPI_ISL_33462|2008.686|A/blue-winged_teal/North_Dakota/Sg-00719/2008|A_/_H3N8|NA
EPI_ISL_33460|2008.686|A/blue-winged_teal/North_Dakota/Sg-00717/2008|A_/_H4N6|NA
EPI_ISL_33454|2008.672|A/blue-winged_teal/North_Dakota/Sg-00711/2008|A_/_H4N8|NA
EPI_ISL_33452|2008.669|A/blue-winged_teal/North_Dakota/Sg-00707/2008|A_/_H4N8|NA
EPI_ISL_33451|2008.669|A/blue-winged_teal/North_Dakota/Sg-00705/2008|A_/_H4N6|NA
EPI_ISL_33450|2008.669|A/blue-winged_teal/North_Dakota/Sg-00704/2008|A_/_H3N8|NA
EPI_ISL_33448|2008.669|A/blue-winged_teal/North_Dakota/Sg-00702/2008|A_/_H4N6|NA
EPI_ISL_33444|2008.582|A/mallard/Minnesota/Sg-00697/2008|A_/_H4N6|NA
EPI_ISL_33443|2008.582|A/mallard/Minnesota/Sg-00696/2008|A_/_H3N8|NA
EPI_ISL_33442|2008.582|A/mallard/Minnesota/Sg-00695/2008|A_/_H4N6|NA
EPI_ISL_66932|2008.574|A/American_white_pelican/Minnesota/Sg-0611/2008|A_/_H13N9|NA
EPI_ISL_66931|2007.000|A/American_white_pelican/Minnesota/AI-07-1819/2007|A_/_H13N9|NA
EPI_ISL_66924|2007.479|A/chicken/Nigeria/08RS848-99/2007|A_/_H5N1|NA
EPI_ISL_66923|2007.586|A/chicken/Nigeria/08RS848-97/2007|A_/_H5N1|NA
EPI_ISL_66922|2007.586|A/chicken/Nigeria/08RS848-96/2007|A_/_H5N1|NA
EPI_ISL_66921|2007.545|A/chicken/Nigeria/08RS848-94/2007|A_/_H5N1|NA
EPI_ISL_66920|2007.551|A/chicken/Nigeria/08RS848-93/2007|A_/_H5N1|NA
EPI_ISL_66919|2007.526|A/chicken/Nigeria/08RS848-92/2007|A_/_H5N1|NA
EPI_ISL_66918|2007.559|A/chicken/Nigeria/08RS848-91/2007|A_/_H5N1|NA
EPI_ISL_66917|2007.540|A/chicken/Nigeria/08RS848-90/2007|A_/_H5N1|NA
EPI_ISL_66915|2007.512|A/chicken/Nigeria/08RS848-88/2007|A_/_H5N1|NA
EPI_ISL_66914|2007.233|A/ostrich/Nigeria/08RS848-84/2007|A_/_H5N1|NA
EPI_ISL_66913|2007.233|A/chicken/Nigeria/08RS848-83/2007|A_/_H5N1|NA
EPI_ISL_66912|2007.216|A/chicken/Nigeria/08RS848-82/2007|A_/_H5N1|NA
EPI_ISL_66910|2007.200|A/guinea_fowl/Nigeria/08RS848-78/2007|A_/_H5N1|NA
EPI_ISL_66909|2007.197|A/chicken/Nigeria/08RS848-77/2007|A_/_H5N1|NA
EPI_ISL_66908|2007.184|A/chicken/Nigeria/08RS848-76/2007|A_/_H5N1|NA
EPI_ISL_66907|2007.184|A/chicken/Nigeria/08RS848-75/2007|A_/_H5N1|NA
EPI_ISL_66906|2007.153|A/chicken/Nigeria/08RS848-74/2007|A_/_H5N1|NA
EPI_ISL_66905|2007.137|A/guinea_fowl/Nigeria/08RS848-72/2007|A_/_H5N1|NA
EPI_ISL_66904|2007.126|A/chicken/Nigeria/08RS848-71/2007|A_/_H5N1|NA
EPI_ISL_66903|2007.126|A/chicken/Nigeria/08RS848-70/2007|A_/_H5N1|NA
EPI_ISL_66901|2007.121|A/chicken/Nigeria/08RS848-68/2007|A_/_H5N1|NA
EPI_ISL_66900|2007.110|A/chicken/Nigeria/08RS848-67/2007|A_/_H5N1|NA
EPI_ISL_66899|2007.110|A/water_fowl/Nigeria/08RS848-66/2007|A_/_H5N1|NA
EPI_ISL_66898|2007.068|A/turkey/Nigeria/08RS848-61/2007|A_/_H5N1|NA
EPI_ISL_66897|2007.060|A/chicken/Nigeria/08RS848-60/2007|A_/_H5N1|NA
EPI_ISL_66895|2007.052|A/chicken/Nigeria/08RS848-59/2007|A_/_H5N1|NA
EPI_ISL_66894|2007.049|A/chicken/Nigeria/08RS848-58/2007|A_/_H5N1|NA
EPI_ISL_66893|2007.027|A/goose/Nigeria/08RS848-56/2007|A_/_H5N1|NA
EPI_ISL_66868|2007.795|A/chicken/Nigeria/08RS848-122/2007|A_/_H5N1|NA
EPI_ISL_66867|2007.795|A/chicken/Nigeria/08RS848-121/2007|A_/_H5N1|NA
EPI_ISL_66866|2007.888|A/duck/chicken/Nigeria/08RS848-120/2007|A_/_H5N1|NA
EPI_ISL_66864|2007.748|A/chicken/Nigeria/08RS848-118/2007|A_/_H5N1|NA
EPI_ISL_66863|2007.712|A/chicken/Nigeria/08RS848-117/2007|A_/_H5N1|NA
EPI_ISL_66862|2007.679|A/chicken/Nigeria/08RS848-115/2007|A_/_H5N1|NA
EPI_ISL_66861|2007.671|A/chicken/Nigeria/08RS848-111/2007|A_/_H5N1|NA
EPI_ISL_66860|2007.666|A/chicken/Nigeria/08RS848-110/2007|A_/_H5N1|NA
EPI_ISL_66859|2007.633|A/chicken/Nigeria/08RS848-106/2007|A_/_H5N1|NA
EPI_ISL_66858|2007.605|A/chicken/Nigeria/08RS848-104/2007|A_/_H5N1|NA
EPI_ISL_66857|2007.584|A/chicken/Nigeria/08RS848-102/2007|A_/_H5N1|NA
EPI_ISL_66856|2007.584|A/chicken/Nigeria/08RS848-100/2007|A_/_H5N1|NA
EPI_ISL_66853|2007.099|A/goose/Nigeria/08VIR4337-544/2007|A_/_H5N1|NA
EPI_ISL_66852|2007.019|A/chicken/Nigeria/08VIR4337-497/2007|A_/_H5N1|NA
EPI_ISL_66842|2008.538|A/chicken/Nigeria/08VIR4337-344/2008|A_/_H5N1|NA
EPI_ISL_66841|2008.538|A/chicken/Nigeria/08VIR4337-343/2008|A_/_H5N1|NA
EPI_ISL_66543|2007.915_(Day_unknown)|A/swine/Germany/SIV05/2007|A_/_H1N1|NA
EPI_ISL_66542|2008.415_(Day_unknown)|A/swine/Germany/SIV04/2008|A_/_H1N1|NA
EPI_ISL_66541|2008.000|A/ferret/Maryland/P10-UMD/2008|A_/_H9N2|NA
EPI_ISL_66214|2008.749_(Day_unknown)|A/spot-billed_duck/Korea/625/2008|A_/_H6N1|NA
EPI_ISL_66213|2008.749_(Day_unknown)|A/spot-billed_duck/Korea/619/2008|A_/_H6N2|NA
EPI_ISL_66212|2008.667_(Day_unknown)|A/spot-billed_duck/Korea/546/2008|A_/_H6N1|NA
EPI_ISL_66211|2008.667_(Day_unknown)|A/spot-billed_duck/Korea/545/2008|A_/_H6N1|NA
EPI_ISL_66210|2008.667_(Day_unknown)|A/spot-billed_duck/Korea/540/2008|A_/_H6N1|NA
EPI_ISL_66209|2008.667_(Day_unknown)|A/spot-billed_duck/Korea/537/2008|A_/_H6N1|NA
EPI_ISL_66208|2008.667_(Day_unknown)|A/spot-billed_duck/Korea/536/2008|A_/_H6N1|NA
EPI_ISL_66207|2008.667_(Day_unknown)|A/spot-billed_duck/Korea/534/2008|A_/_H6N1|NA
EPI_ISL_66206|2008.667_(Day_unknown)|A/spot-billed_duck/Korea/528/2008|A_/_H6N8|NA
EPI_ISL_66205|2008.667_(Day_unknown)|A/spot-billed_duck/Korea/527/2008|A_/_H6N1|NA
EPI_ISL_66204|2008.667_(Day_unknown)|A/mallard/Korea/L08-8/2008|A_/_H6N1|NA
EPI_ISL_66198|2007.000|A/duck/Thailand/SP-355/2007|A_/_H8N4|NA
EPI_ISL_66197|2008.000|A/duck/Thailand/AY-354/2008|A_/_H3N2|NA
EPI_ISL_66190|2008.749_(Day_unknown)|A/duck/Korea/A39/2008|A_/_H6N2|NA
EPI_ISL_66185|2008.331_(Day_unknown)|A/duck/Korea/522-79/2008|A_/_H6N2|NA
EPI_ISL_66184|2008.331_(Day_unknown)|A/duck/Korea/460-5/2008|A_/_H6N2|NA
EPI_ISL_66183|2008.331_(Day_unknown)|A/duck/Korea/412-4/2008|A_/_H6N2|NA
EPI_ISL_66182|2008.331_(Day_unknown)|A/duck/Korea/334-15/2008|A_/_H6N1|NA
EPI_ISL_66181|2008.331_(Day_unknown)|A/duck/Korea/276-7/2008|A_/_H6N2|NA
EPI_ISL_66180|2008.249_(Day_unknown)|A/duck/Korea/112-25/2008|A_/_H6N1|NA
EPI_ISL_66176|2008.000|A/Thailand/CU379/2008|A_/_H3N2|NA
EPI_ISL_66175|2008.000|A/Thailand/CU370/2008|A_/_H3N2|NA
EPI_ISL_66174|2008.000|A/Thailand/CU356/2008|A_/_H3N2|NA
EPI_ISL_66124|2007.000|A/mallard/Maryland/802/2007|A_/_H5N1|NA
EPI_ISL_65842|2008.000_(Day_unknown)|A/duck/France/080036/2008|A_/_H5N1|NA
EPI_ISL_65841|2008.000_(Day_unknown)|A/duck/France/080032/2008|A_/_H5N2|NA
EPI_ISL_65832|2007.123|A/Muscovy_duck/France/070090b/2007|A_/_H5N3|NA
EPI_ISL_65831|2007.655|A/Mongolian_gull/Mongolia/405/2007|A_/_H13N6|NA
EPI_ISL_65830|2007.655|A/Mongolian_gull/Mongolia/401/2007|A_/_H13N6|NA
EPI_ISL_65829|2008.098|A/Austria/408417/2008|A_/_H1N1|NA
EPI_ISL_65828|2008.098|A/Austria/408099/2008|A_/_H1N1|NA
EPI_ISL_65827|2008.093|A/Austria/408094/2008|A_/_H1N1|NA
EPI_ISL_65826|2008.098|A/Austria/408089/2008|A_/_H1N1|NA
EPI_ISL_65825|2008.098|A/Austria/408086/2008|A_/_H1N1|NA
EPI_ISL_65824|2008.096|A/Austria/407784/2008|A_/_H1N1|NA
EPI_ISL_65823|2008.098|A/Austria/407782/2008|A_/_H1N1|NA
EPI_ISL_65822|2008.093|A/Austria/407780/2008|A_/_H1N1|NA
EPI_ISL_65821|2008.093|A/Austria/407778/2008|A_/_H1N1|NA
EPI_ISL_65820|2008.093|A/Austria/407530/2008|A_/_H1N1|NA
EPI_ISL_65819|2008.093|A/Austria/407528/2008|A_/_H1N1|NA
EPI_ISL_65818|2008.085|A/Austria/407517/2008|A_/_H1N1|NA
EPI_ISL_65817|2008.082|A/Austria/407516/2008|A_/_H1N1|NA
EPI_ISL_65816|2008.093|A/Austria/407493/2008|A_/_H1N1|NA
EPI_ISL_65815|2008.093|A/Austria/407491/2008|A_/_H1N1|NA
EPI_ISL_65814|2008.093|A/Austria/407490/2008|A_/_H1N1|NA
EPI_ISL_65813|2008.082|A/Austria/407263/2008|A_/_H1N1|NA
EPI_ISL_65812|2008.082|A/Austria/407262/2008|A_/_H1N1|NA
EPI_ISL_65811|2008.093|A/Austria/407259/2008|A_/_H1N1|NA
EPI_ISL_65810|2008.085|A/Austria/407257/2008|A_/_H1N1|NA
EPI_ISL_65809|2008.082|A/Austria/407255/2008|A_/_H1N1|NA
EPI_ISL_65808|2008.082|A/Austria/407253/2008|A_/_H1N1|NA
EPI_ISL_65807|2008.085|A/Austria/407252/2008|A_/_H1N1|NA
EPI_ISL_65806|2008.085|A/Austria/407251/2008|A_/_H1N1|NA
EPI_ISL_65805|2008.082|A/Austria/407249/2008|A_/_H1N1|NA
EPI_ISL_65804|2008.093|A/Austria/407236/2008|A_/_H1N1|NA
EPI_ISL_65803|2008.082|A/Austria/407009/2008|A_/_H1N1|NA
EPI_ISL_65802|2008.085|A/Austria/407005/2008|A_/_H1N1|NA
EPI_ISL_65801|2008.085|A/Austria/407004/2008|A_/_H1N1|NA
EPI_ISL_65800|2008.085|A/Austria/407003/2008|A_/_H1N1|NA
EPI_ISL_65799|2008.082|A/Austria/407001/2008|A_/_H1N1|NA
EPI_ISL_65798|2008.085|A/Austria/407000/2008|A_/_H1N1|NA
EPI_ISL_65797|2008.082|A/Austria/406735/2008|A_/_H1N1|NA
EPI_ISL_65796|2008.082|A/Austria/406726/2008|A_/_H1N1|NA
EPI_ISL_65795|2008.074|A/Austria/406725/2008|A_/_H1N1|NA
EPI_ISL_65794|2008.074|A/Austria/406724/2008|A_/_H1N1|NA
EPI_ISL_65793|2008.079|A/Austria/406721/2008|A_/_H1N1|NA
EPI_ISL_65792|2008.079|A/Austria/406720/2008|A_/_H1N1|NA
EPI_ISL_65791|2008.077|A/Austria/406708/2008|A_/_H1N1|NA
EPI_ISL_65790|2008.082|A/Austria/406707/2008|A_/_H1N1|NA
EPI_ISL_65789|2008.077|A/Austria/406449/2008|A_/_H1N1|NA
EPI_ISL_65788|2008.077|A/Austria/406448/2008|A_/_H1N1|NA
EPI_ISL_65787|2008.074|A/Austria/406447/2008|A_/_H1N1|NA
EPI_ISL_65786|2008.074|A/Austria/406437/2008|A_/_H1N1|NA
EPI_ISL_65785|2008.077|A/Austria/406434/2008|A_/_H1N1|NA
EPI_ISL_65784|2008.079|A/Austria/406430/2008|A_/_H1N1|NA
EPI_ISL_65783|2008.074|A/Austria/406119/2008|A_/_H1N1|NA
EPI_ISL_65782|2008.074|A/Austria/406118/2008|A_/_H1N1|NA
EPI_ISL_65781|2008.074|A/Austria/406113/2008|A_/_H1N1|NA
EPI_ISL_65780|2008.071|A/Austria/406109/2008|A_/_H1N1|NA
EPI_ISL_65779|2008.063|A/Austria/405845/2008|A_/_H1N1|NA
EPI_ISL_65778|2008.063|A/Austria/405836/2008|A_/_H1N1|NA
EPI_ISL_65777|2008.063|A/Austria/405834/2008|A_/_H1N1|NA
EPI_ISL_65776|2008.066|A/Austria/405832/2008|A_/_H1N1|NA
EPI_ISL_65775|2008.066|A/Austria/405830/2008|A_/_H1N1|NA
EPI_ISL_65774|2008.074|A/Austria/405824/2008|A_/_H1N1|NA
EPI_ISL_65773|2008.057|A/Austria/405507/2008|A_/_H1N1|NA
EPI_ISL_65772|2008.060|A/Austria/405505/2008|A_/_H1N1|NA
EPI_ISL_65771|2008.063|A/Austria/405501/2008|A_/_H1N1|NA
EPI_ISL_65770|2008.060|A/Austria/405179/2008|A_/_H1N1|NA
EPI_ISL_65769|2008.057|A/Austria/405177/2008|A_/_H1N1|NA
EPI_ISL_65768|2008.060|A/Austria/405174/2008|A_/_H1N1|NA
EPI_ISL_65767|2008.060|A/Austria/405173/2008|A_/_H1N1|NA
EPI_ISL_65766|2008.060|A/Austria/405156/2008|A_/_H1N1|NA
EPI_ISL_65765|2008.063|A/Austria/405153/2008|A_/_H1N1|NA
EPI_ISL_65764|2008.074|A/Austria/404822/2008|A_/_H1N1|NA
EPI_ISL_65763|2008.055|A/Austria/404821/2008|A_/_H1N1|NA
EPI_ISL_65762|2008.060|A/Austria/404817/2008|A_/_H1N1|NA
EPI_ISL_65761|2008.057|A/Austria/404812/2008|A_/_H1N1|NA
EPI_ISL_65760|2008.055|A/Austria/404811/2008|A_/_H1N1|NA
EPI_ISL_65759|2008.057|A/Austria/404805/2008|A_/_H1N1|NA
EPI_ISL_65758|2008.060|A/Austria/404804/2008|A_/_H1N1|NA
EPI_ISL_65757|2008.057|A/Austria/404794/2008|A_/_H1N1|NA
EPI_ISL_65756|2008.046|A/Austria/404740/2008|A_/_H1N1|NA
EPI_ISL_65755|2008.055|A/Austria/404738/2008|A_/_H1N1|NA
EPI_ISL_65754|2008.052|A/Austria/404596/2008|A_/_H1N1|NA
EPI_ISL_65753|2008.055|A/Austria/404586/2008|A_/_H1N1|NA
EPI_ISL_65752|2008.057|A/Austria/404584/2008|A_/_H1N1|NA
EPI_ISL_65751|2008.041|A/Austria/404579/2008|A_/_H1N1|NA
EPI_ISL_65750|2008.046|A/Austria/404343/2008|A_/_H1N1|NA
EPI_ISL_65749|2008.046|A/Austria/404342/2008|A_/_H1N1|NA
EPI_ISL_65748|2008.044|A/Austria/404340/2008|A_/_H1N1|NA
EPI_ISL_65747|2008.044|A/Austria/404339/2008|A_/_H1N1|NA
EPI_ISL_65746|2008.046|A/Austria/404337/2008|A_/_H1N1|NA
EPI_ISL_65745|2008.044|A/Austria/404287/2008|A_/_H1N1|NA
EPI_ISL_65744|2008.044|A/Austria/403918/2008|A_/_H1N1|NA
EPI_ISL_65743|2008.044|A/Austria/403914/2008|A_/_H1N1|NA
EPI_ISL_65742|2008.044|A/Austria/403912/2008|A_/_H1N1|NA
EPI_ISL_65741|2008.041|A/Austria/403908/2008|A_/_H1N1|NA
EPI_ISL_65740|2008.038|A/Austria/403625/2008|A_/_H1N1|NA
EPI_ISL_65739|2008.041|A/Austria/403621/2008|A_/_H1N1|NA
EPI_ISL_65738|2008.041|A/Austria/403617/2008|A_/_H1N1|NA
EPI_ISL_65737|2008.041|A/Austria/403615/2008|A_/_H1N1|NA
EPI_ISL_65736|2008.030|A/Austria/402944/2008|A_/_H1N1|NA
EPI_ISL_65735|2008.033|A/Austria/402943/2008|A_/_H1N1|NA
EPI_ISL_65734|2008.036|A/Austria/402941/2008|A_/_H1N1|NA
EPI_ISL_65733|2008.036|A/Austria/402939/2008|A_/_H1N1|NA
EPI_ISL_65732|2008.036|A/Austria/402937/2008|A_/_H1N1|NA
EPI_ISL_65731|2008.027|A/Austria/402647/2008|A_/_H1N1|NA
EPI_ISL_65730|2008.036|A/Austria/402642/2008|A_/_H1N1|NA
EPI_ISL_65729|2008.027|A/Austria/402641/2008|A_/_H1N1|NA
EPI_ISL_65728|2008.016|A/Austria/402133/2008|A_/_H1N1|NA
EPI_ISL_65727|2008.019|A/Austria/402129/2008|A_/_H1N1|NA
EPI_ISL_65726|2008.019|A/Austria/402127/2008|A_/_H1N1|NA
EPI_ISL_65725|2008.022|A/Austria/401927/2008|A_/_H1N1|NA
EPI_ISL_65109|2008.000|A/Sendai/TU70/2008|A_/_H1N1|NA
EPI_ISL_65107|2008.000|A/Sendai/TU60/2008|A_/_H1N1|NA
EPI_ISL_65106|2008.000|A/Sendai/TU50/2008|A_/_H1N1|NA
EPI_ISL_65101|2008.000|A/Sendai/TU211/2008|A_/_H3N2|NA
EPI_ISL_65100|2008.000|A/Sendai/TU204/2008|A_/_H3N2|NA
EPI_ISL_65099|2008.000|A/Sendai/TU200/2008|A_/_H1N1|NA
EPI_ISL_65097|2008.000|A/Sendai/TU17/2008|A_/_H1N1|NA
EPI_ISL_65096|2008.000|A/Sendai/TU160/2008|A_/_H1N1|NA
EPI_ISL_65095|2008.000|A/Sendai/TU140/2008|A_/_H1N1|NA
EPI_ISL_65094|2008.000|A/Sendai/TU13/2008|A_/_H1N1|NA
EPI_ISL_65093|2007.000|A/Sendai/TU125/2007|A_/_H1N1|NA
EPI_ISL_65092|2007.000|A/Sendai/TU120/2007|A_/_H1N1|NA
EPI_ISL_65090|2007.000|A/Sendai/TU115/2007|A_/_H1N1|NA
EPI_ISL_65088|2007.000|A/Sendai/TU106/2007|A_/_H1N1|NA
EPI_ISL_29810|2007.000|A/swine/Minnesota/7931/2007|A_/_H3N2|NA
EPI_ISL_63727|2008.675|A/dunlin/Alaska/44421-660/2008|A_/_H1N1|NA
EPI_ISL_29807|2007.000|A/swine/Minnesota/761/2007|A_/_H3N2|NA
EPI_ISL_29806|2007.000|A/swine/Minnesota/578/2007|A_/_H3N2|NA
EPI_ISL_29816|2007.000|A/swine/Minnesota/3239/2007|A_/_H1N2|NA
EPI_ISL_29818|2007.000|A/swine/Minnesota/3236/2007|A_/_H1N2|NA
EPI_ISL_29808|2007.000|A/swine/Minnesota/1300/2007|A_/_H3N2|NA
EPI_ISL_25263|2007.732|A/mallard/Minnesota/Sg-00172/2007|A_/_H10N7|NA
EPI_ISL_33257|2007.732|A/mallard/Minnesota/Sg-00168/2007|A_/_H3N8|NA
EPI_ISL_25260|2007.701|A/mallard/Minnesota/Sg-00167/2007|A_/_H6N8|NA
EPI_ISL_25290|2007.704|A/blue-winged_teal/Texas/Sg-00212/2007|A_/_H4N6|NA
EPI_ISL_22658|2007.707|A/blue-winged_teal/Texas/Sg-00085/2007|A_/_H3N0|NA
EPI_ISL_22653|2007.704|A/blue-winged_teal/Texas/Sg-00074/2007|A_/_H4N8|NA
EPI_ISL_22649|2007.586|A/blue-winged_teal/Minnesota/Sg-00030/2007|A_/_H4N6|NA
EPI_ISL_19573|2007.066|A/Thessaloniki/40/2007|A_/_H3N2|NA
EPI_ISL_19574|2007.123|A/Alexandroupolis/99/2007|A_/_H3N2|NA
EPI_ISL_63711|2008.000|A/tree_sparrow/Jiangsu/1/2008|A_/_H5N1|NA
EPI_ISL_63660|2007.679|A/mallard/Interior_Alaska/6/2007|A_/_H4N6|NA
EPI_ISL_63659|2007.666|A/northern_shoveler/Interior_Alaska/1/2007|A_/_H4N6|NA
EPI_ISL_63658|2007.597|A/northern_pintail/Interior_Alaska/1/2007|A_/_H3N8|NA
EPI_ISL_63596|2007.586|A/ring-necked_duck/Minnesota/Sg-00069/2007|A_/_H3N8|NA
EPI_ISL_63595|2007.586|A/ring-necked_duck/Minnesota/Sg-00068/2007|A_/_H10N7|NA
EPI_ISL_63594|2007.586|A/ring-necked_duck/Minnesota/Sg-00067/2007|A_/_H4N6|NA
EPI_ISL_63593|2007.586|A/ring-necked_duck/Minnesota/Sg-00066/2007|A_/_H3N8|NA
EPI_ISL_63518|2007.000|A/houbara_bustard/Saudi_Arabia/6732-1/2007|A_/_H5N1|NA
EPI_ISL_63643|2007.121|A/white-faced_whistling_duck/Nigeria/3927-1/2007|A_/_H5N2|NA
EPI_ISL_63642|2007.000|A/turkey/Virginia/505477-17/2007|A_/_H5N1|NA
EPI_ISL_63641|2007.000|A/turkey/VA/505477-18/2007|A_/_H5N1|NA
EPI_ISL_63640|2007.000|A/turkey/Israel/900/2007|A_/_H9N2|NA
EPI_ISL_63639|2007.000|A/turkey/Islamabad-Pakistan/NARC-7871/02/2007|A_/_H5N1|NA
EPI_ISL_63633|2007.000|A/swine/Oklahoma/011506/2007|A_/_H3N2|NA
EPI_ISL_63632|2007.000|A/swine/Oklahoma/008722/2007|A_/_H3N2|NA
EPI_ISL_63618|2007.137|A/swine/Minnesota/5947/2007|A_/_H3N2|NA
EPI_ISL_63617|2007.000|A/swine/Minnesota/1145/2007|A_/_H3N2|NA
EPI_ISL_63616|2007.000|A/swine/Minnesota/07002083/2007|A_/_H1N1|NA
EPI_ISL_63614|2007.915_(Day_unknown)|A/swine/Kansas/77778/2007|A_/_H1N1|NA
EPI_ISL_63613|2007.721|A/swine/Jilin/5/2007|A_/_H3N2|NA
EPI_ISL_63612|2007.855|A/swine/Jilin/19/2007|A_/_H3N2|NA
EPI_ISL_63609|2007.000|A/swine/Cotes_dArmor/0041/2007|A_/_H1N2|NA
EPI_ISL_63608|2007.000|A/swine/Cotes_dArmor/0040/2007|A_/_H1N2|NA
EPI_ISL_63607|2007.129|A/spur-winged_goose/Nigeria/5388-8/2007|A_/_H5N2|NA
EPI_ISL_63605|2007.129|A/spur-winged_goose/Nigeria/5388-2/2007|A_/_H5N2|NA
EPI_ISL_63604|2007.392|A/shorebird/Delaware/472/2007|A_/_H5N1|NA
EPI_ISL_63603|2007.389|A/shorebird/Delaware/189/2007|A_/_H5N1|NA
EPI_ISL_63602|2007.000|A/scaly-breasted_munia/Hong_Kong/45/2007|A_/_H5N1|NA
EPI_ISL_63601|2007.000|A/scaly-breasted_munia/Hong_Kong/2572/2007|A_/_H5N1|NA
EPI_ISL_63600|2007.000|A/scaly-breasted_munia/Hong_Kong/2433/2007|A_/_H5N1|NA
EPI_ISL_63599|2007.000|A/saker_falcon/Kuwait/0286/2007|A_/_H5N1|NA
EPI_ISL_63598|2007.000|A/ruddy_turnstone/DE/509531/2007|A_/_H5N1|NA
EPI_ISL_63597|2007.745|A/ring-necked_duck/Minnesota/Sg-00145/2007|A_/_H6N1|NA
EPI_ISL_63592|2007.860|A/ring-necked_duck/California/HKWF662/2007|A_/_H6N1|NA
EPI_ISL_63591|2007.849|A/ring_necked_duck/California/HKWF515/2007|A_/_H6N1|NA
EPI_ISL_63590|2007.838|A/ring_necked_duck/California/HKWF402/2007|A_/_H6N1|NA
EPI_ISL_63589|2007.742|A/redheaded_duck/Minnesota/Sg-00152/2007|A_/_H1N1|NA
EPI_ISL_63588|2007.742|A/redheaded_duck/Minnesota/Sg-00123/2007|A_/_H1N1|NA
EPI_ISL_63587|2007.000|A/red-billed_starling/Hong_Kong/4925/2007|A_/_H5N1|NA
EPI_ISL_63586|2007.296|A/plateau_pika/Qinghai/04/2007|A_/_H5N1|NA
EPI_ISL_63585|2007.918|A/pika/Qinghai/SHK/2007|A_/_H5N1|NA
EPI_ISL_63584|2007.926|A/pika/Qinghai/QW/2007|A_/_H5N1|NA
EPI_ISL_63583|2007.921|A/pika/Qinghai/HMH/2007|A_/_H5N1|NA
EPI_ISL_63582|2007.923|A/pika/Qinghai/GRL/2007|A_/_H5N1|NA
EPI_ISL_63581|2007.304|A/pika/Qinghai/BI/2007|A_/_H5N1|NA
EPI_ISL_63580|2007.000|A/peacock/Mansehra-Pakistan/NARC-7558/02/2007|A_/_H5N1|NA
EPI_ISL_63579|2007.000|A/peacock/Chakshahzad/NARC9238/2007|A_/_H5N1|NA
EPI_ISL_63578|2007.693|A/northern_shoveler/Interior_Alaska/7MP1601/2007|A_/_H4N6|NA
EPI_ISL_63577|2007.679|A/northern_shoveler/Interior_Alaska/1/2007|A_/_H3N8|NA
EPI_ISL_63576|2007.847|A/northern_shoveler/Interior_Alaska/1/2007|A_/_H12N5|NA
EPI_ISL_63575|2007.926|A/northern_shoveler/California/HKWF1203/2007|A_/_H8N4|NA
EPI_ISL_63574|2007.671|A/northern_shoveler/Alaska/7MP1708/2007|A_/_H3N8|NA
EPI_ISL_63573|2007.605|A/northern_pintail/Saskatchewan/22910/2007|A_/_H3N2|NA
EPI_ISL_63572|2007.622|A/northern_pintail/Interior_Alaska/7MP0343/2007|A_/_H3N8|NA
EPI_ISL_63571|2007.608|A/northern_pintail/Interior_Alaska/1/2007|A_/_H1N1|NA
EPI_ISL_63570|2007.200|A/northern_pintail/California/44387-486/2007|A_/_H7N3|NA
EPI_ISL_63569|2007.792|A/northern_pintail/California/44355-464/2007|A_/_H6N1|NA
EPI_ISL_63568|2007.775|A/northern_pintail/California/44355-442/2007|A_/_H4N6|NA
EPI_ISL_63567|2007.688|A/northern_pintail/Alaska/7MP0508/2007|A_/_H3N8|NA
EPI_ISL_63566|2007.000|A/northern_pintail/Akita/1355/2007|A_/_H5N2|NA
EPI_ISL_63565|2007.000|A/northern_pintail/Akita/1256/2007|A_/_H5N2|NA
EPI_ISL_63564|2007.000|A/mountain_hawk-eagle/Kumamoto/1/07|A_/_H5N1|NA
EPI_ISL_63552|2007.745|A/mallard/Minnesota/Sg-00147/2007|A_/_H1N1|NA
EPI_ISL_63551|2007.696|A/mallard/Minnesota/Sg-00111/2007|A_/_H1N3|NA
EPI_ISL_63550|2007.701|A/mallard/Minnesota/Sg-00108/2007|A_/_H1N3|NA
EPI_ISL_63549|2007.644|A/mallard/Manitoba/23912/2007|A_/_H4N7|NA
EPI_ISL_63548|2007.671|A/mallard/Interior_Alaska/7MP1757/2007|A_/_H3N8|NA
EPI_ISL_63547|2007.707|A/mallard/Interior_Alaska/7MP1718/2007|A_/_H4N5|NA
EPI_ISL_63546|2007.690|A/mallard/Interior_Alaska/7MP1050R1/2007|A_/_H4N6|NA
EPI_ISL_63545|2007.603|A/mallard/Interior_Alaska/7MP0709/2007|A_/_H3N8|NA
EPI_ISL_63544|2007.625|A/mallard/Interior_Alaska/7MP0372/2007|A_/_H4N6|NA
EPI_ISL_63543|2007.625|A/mallard/Interior_Alaska/6/2007|A_/_H3N8|NA
EPI_ISL_63665|2007.685|A/mallard/Interior_Alaska/5/2007|A_/_H4N6|NA
EPI_ISL_63542|2007.690|A/mallard/Interior_Alaska/5/2007|A_/_H3N8|NA
EPI_ISL_63664|2007.682|A/mallard/Interior_Alaska/4/2007|A_/_H4N6|NA
EPI_ISL_63541|2007.918|A/mallard/Interior_Alaska/4/2007|A_/_H3N8|NA
EPI_ISL_63663|2007.707|A/mallard/Interior_Alaska/3/2007|A_/_H4N6|NA
EPI_ISL_63540|2007.682|A/mallard/Interior_Alaska/3/2007|A_/_H3N8|NA
EPI_ISL_63539|2007.690|A/mallard/Interior_Alaska/2/2007|A_/_H4N6|NA
EPI_ISL_63538|2007.679|A/mallard/Interior_Alaska/2/2007|A_/_H3N8|NA
EPI_ISL_63524|2007.666_(Day_unknown)|A/mallard/Altai/1208/2007|A_/_H3N6|NA
EPI_ISL_63523|2007.696|A/mallard_duck/Minnesota/Sg-00114/2007|A_/_H10N1|NA
EPI_ISL_63522|2007.701|A/mallard_duck/Minnesota/Sg-00101/2007|A_/_H10N3|NA
EPI_ISL_63521|2007.025|A/lesser_kestrel/Heilongjiang/194/2007|A_/_H5N1|NA
EPI_ISL_63520|2007.351|A/least_sandpiper/South_Central_Alaska/3/2007|A_/_H4N8|NA
EPI_ISL_63519|2007.351|A/least_sandpiper/South_Central_Alaska/2/2007|A_/_H4N8|NA
EPI_ISL_63517|2007.841|A/greater_white_fronted_goose/California/HKWF446/2007|A_/_H10N7|NA
EPI_ISL_63515|2007.000|A/goose/Hungary/2823/2/2007|A_/_H5N1|NA
EPI_ISL_63513|2007.000|A/giant_anteater/Tennessee/UTCVM07-733/2007|A_/_H1N1|NA
EPI_ISL_63511|2007.666_(Day_unknown)|A/garganey/Altai/1216/2007|A_/_H3N6|NA
EPI_ISL_63510|2007.666_(Day_unknown)|A/garganey/Altai/1213/2007|A_/_H5N2|NA
EPI_ISL_63509|2007.666_(Day_unknown)|A/gadwall/Altai/1328/2007|A_/_H3N8|NA
EPI_ISL_63508|2007.666_(Day_unknown)|A/gadwall/Altai/1326/2007|A_/_H3N8|NA
EPI_ISL_63507|2007.666_(Day_unknown)|A/gadwall/Altai/1325/2007|A_/_H3N8|NA
EPI_ISL_63506|2007.666_(Day_unknown)|A/gadwall/Altai/1324/2007|A_/_H3N8|NA
EPI_ISL_63505|2007.666_(Day_unknown)|A/gadwall/Altai/1202/2007|A_/_H5N2|NA
EPI_ISL_63504|2007.773|A/equine/Sydney/6085/2007|A_/_H3N8|NA
EPI_ISL_63503|2007.636|A/equine/Ibaraki/1/07|A_/_H3N8|NA
EPI_ISL_63493|2007.830|A/water/Dongting_Lake/Hunan/3-9/2007|A_/_H10N8|NA
EPI_ISL_63491|2007.000|A/duck/Son_La/07-33/2007|A_/_H5N1|NA
EPI_ISL_63489|2007.000|A/duck/Phu_Tho/07-92/2007|A_/_H5N1|NA
EPI_ISL_63488|2007.000|A/duck/Nong-Khai/Thailand/KU-56/2007|A_/_H5N1|NA
EPI_ISL_63487|2007.000|A/duck/Korea/S72/2007|A_/_H3N2|NA
EPI_ISL_63486|2007.000|A/duck/Korea/S71/2007|A_/_H3N2|NA
EPI_ISL_63485|2007.748_(Day_unknown)|A/duck/Hunan/3/2007|A_/_H5N1|NA
EPI_ISL_63484|2007.000|A/duck/Hau_Giang/07-12/2007|A_/_H5N1|NA
EPI_ISL_63483|2007.000|A/duck/Bac_Lieu/07-09/2007|A_/_H5N1|NA
EPI_ISL_63482|2007.000|A/duck/Bac_Lieu/07-06/2007|A_/_H5N1|NA
EPI_ISL_63472|2007.000|A/crow/Peshawer/NARC7914/2007|A_/_H5N1|NA
EPI_ISL_63471|2007.000|A/chicken/Zhejiang/HJ/2007|A_/_H9N2|NA
EPI_ISL_63467|2007.000|A/chicken/Yunnan/Honghe/2007|A_/_H9N2|NA
EPI_ISL_63466|2007.000|A/chicken/Yunnan/Dali/2007|A_/_H9N2|NA
EPI_ISL_63465|2007.000|A/chicken/Shandong/B3/2007|A_/_H9N2|NA
EPI_ISL_63464|2007.000|A/chicken/Shandong/B2/2007|A_/_H9N2|NA
EPI_ISL_63460|2007.901|A/chicken/Israel/933/2007|A_/_H9N2|NA
EPI_ISL_63459|2007.564|A/chicken/Israel/728/2007|A_/_H9N2|NA
EPI_ISL_63458|2007.255|A/chicken/Israel/449/2007|A_/_H9N2|NA
EPI_ISL_63457|2007.197|A/chicken/Israel/402/2007|A_/_H9N2|NA
EPI_ISL_63456|2007.178|A/chicken/Israel/386/2007|A_/_H9N2|NA
EPI_ISL_63455|2007.085|A/chicken/Israel/215/2007|A_/_H9N2|NA
EPI_ISL_63454|2007.027|A/chicken/Israel/114/2007|A_/_H9N2|NA
EPI_ISL_63453|2007.970|A/chicken/Israel/1033/2007|A_/_H9N2|NA
EPI_ISL_63441|2007.748_(Day_unknown)|A/chicken/Hunan/3/2007|A_/_H5N1|NA
EPI_ISL_63440|2007.036|A/chicken/Domodedovo/MK/2007|A_/_H5N1|NA
EPI_ISL_63436|2007.000|A/chicken/Bac_Lieu/07-10/2007|A_/_H5N1|NA
EPI_ISL_63435|2007.000|A/chestnut_munia/Hong_Kong/2442/2007|A_/_H5N1|NA
EPI_ISL_63433|2007.786|A/canine/Sydney/6692/2007|A_/_H3N8|NA
EPI_ISL_63432|2007.784|A/canine/Sydney/6525/2007|A_/_H3N8|NA
EPI_ISL_63431|2007.627|A/blue-winged_teal/Saskatchewan/22542/2007|A_/_H5N2|NA
EPI_ISL_63420|2007.162|A/Ulaanbaatar/1830/2007|A_/_H1N0|NA
EPI_ISL_63419|2007.156|A/Ulaanbaatar/1809/2007|A_/_H1N0|NA
EPI_ISL_63418|2007.000|A/Ulaanbaatar/1380/2007|A_/_H3N2|NA
EPI_ISL_63416|2007.099|A/Ulaanbaatar/1094/2007|A_/_H1N0|NA
EPI_ISL_63415|2007.000|A/Thailand/501/2007|A_/_H1N1|NA
EPI_ISL_63414|2007.000|A/Thailand/500/2007|A_/_H1N1|NA
EPI_ISL_63413|2007.000|A/Thailand/461/2007|A_/_H3N2|NA
EPI_ISL_63412|2007.000|A/Thailand/429/2007|A_/_H3N2|NA
EPI_ISL_63411|2007.000|A/Thailand/427/2007|A_/_H3N2|NA
EPI_ISL_63410|2007.000|A/Thailand/381/2007|A_/_H3N2|NA
EPI_ISL_63409|2007.000|A/Thailand/380/2007|A_/_H3N2|NA
EPI_ISL_63408|2007.000|A/Thailand/362/2007|A_/_H3N2|NA
EPI_ISL_63407|2007.000|A/Thailand/351/2007|A_/_H3N2|NA
EPI_ISL_63406|2007.000|A/Thailand/340/2007|A_/_H3N2|NA
EPI_ISL_63405|2007.000|A/Thailand/173/2007|A_/_H3N2|NA
EPI_ISL_63404|2007.000|A/Thailand/141/2007|A_/_H3N2|NA
EPI_ISL_63403|2007.436|A/Texas/12/2007|A_/_H3N2|NA
EPI_ISL_63403|2007.436|A/Texas/12/2007|A_/_H3N2|NA
EPI_ISL_63403|2007.436|A/Texas/12/2007|A_/_H3N2|NA
EPI_ISL_63402|2007.101|A/Tehran/670/2007|A_/_H1N1|NA
EPI_ISL_63401|2007.934|A/Tehran/250/2007|A_/_H1N1|NA
EPI_ISL_63400|2007.896|A/Tehran/105/2007|A_/_H1N1|NA
EPI_ISL_63399|2007.978|A/Stockholm/6/2008|A_/_H1N1|NA
EPI_ISL_63398|2007.942|A/Stockholm/18/2007|A_/_H0N1|NA
EPI_ISL_63397|2007.970|A/South_Korea/AF10/2008|A_/_H1N1|NA
EPI_ISL_63395|2007.030|A/Serres/17/2007|A_/_H3N2|NA
EPI_ISL_63393|2007.890|A/Scotland/5/2007|A_/_H1N1|NA
EPI_ISL_63392|2007.096|A/Sainshand/1142/2007|A_/_H1N0|NA
EPI_ISL_63390|2007.000|A/Orkhon/1901/2007|A_/_H1N1|NA
EPI_ISL_63388|2007.000|A/Muscovy_duck/Ca_Mau/07-04/2007|A_/_H5N1|NA
EPI_ISL_63387|2007.929|A/Missouri/13/2006|A_/_H1N1|NA
EPI_ISL_63378|2007.899|A/Hamedan/117/2007|A_/_H1N1|NA
EPI_ISL_63372|2007.000|A/Daurian_starling/Hong_Kong/1532/2007|A_/_H5N1|NA
EPI_ISL_63366|2007.926|A/Cheongju/H396/2007|A_/_H3N2|NA
EPI_ISL_63365|2007.888|A/Cheongju/H395/2007|A_/_H3N2|NA
EPI_ISL_63364|2007.888|A/Cheongju/H393/2007|A_/_H3N2|NA
EPI_ISL_63363|2007.773|A/Cheongju/H383/2007|A_/_H3N2|NA
EPI_ISL_63362|2007.715|A/Cheongju/H380/2007|A_/_H3N2|NA
EPI_ISL_63361|2007.000|A/Canarias/RR-2915/2007|A_/_H1N1|NA
EPI_ISL_63358|2007.953|A/Boston/14/2008|A_/_H3N2|NA
EPI_ISL_63357|2007.923|A/Boston/12/2008|A_/_H1N1|NA
EPI_ISL_63356|2007.000|A/Anas_plathyrhynchos/Spain/1365/2007|A_/_H1N1|NA
EPI_ISL_63355|2007.000|A/Anas_plathyrhynchos/Spain/1266/2007|A_/_H1N1|NA
EPI_ISL_63354|2007.000|A/Anas_plathyrhynchos/Spain/1252/2007|A_/_H6N5|NA
EPI_ISL_63352|2007.742|A/American_wigeon/Minnesota/Sg-00231/2007|A_/_H4N6|NA
EPI_ISL_63351|2007.849|A/American_wigeon/California/HKWF541/2007|A_/_H6N5|NA
EPI_ISL_63350|2007.841|A/American_wigeon/California/HKWF450/2007|A_/_H4N7|NA
EPI_ISL_63349|2007.803|A/American_wigeon/California/HKWF42/2007|A_/_H6N1|NA
EPI_ISL_63348|2007.803|A/American_wigeon/California/HKWF41/2007|A_/_H6N1|NA
EPI_ISL_63347|2007.764|A/American_wigeon/California/HKWF371/2007|A_/_H6N5|NA
EPI_ISL_63346|2007.838|A/American_wigeon/California/HKWF353/2007|A_/_H6N1|NA
EPI_ISL_63345|2007.830|A/American_wigeon/California/HKWF296/2007|A_/_H6N1|NA
EPI_ISL_63344|2007.830|A/American_wigeon/California/HKWF295/2007|A_/_H6N5|NA
EPI_ISL_63343|2007.926|A/American_wigeon/California/HKWF1174/2007|A_/_H6N1|NA
EPI_ISL_63342|2007.679|A/American_widgeon/Interior_Alaska/1/2007|A_/_H3N8|NA
EPI_ISL_63341|2007.636|A/American_green-winged_teal/Manitoba/23884/2007|A_/_H4N6|NA
EPI_ISL_63340|2007.707|A/American_green-winged_teal/Interior_Alaska/7MP2225/2007|A_/_H3N8|NA
EPI_ISL_63339|2007.682|A/American_green-winged_teal/Interior_Alaska/4/2007|A_/_H3N8|NA
EPI_ISL_63338|2007.792|A/American_green-winged_teal/Interior_Alaska/3/2007|A_/_H3N8|NA
EPI_ISL_63337|2007.858|A/American_green-winged_teal/California/HKWF609/2007|A_/_H5N2|NA
EPI_ISL_63335|2007.090|A/American_green-winged_teal/California/44287-713/2007|A_/_H7N3|NA
EPI_ISL_63334|2007.090|A/American_green-winged_teal/California/28855/2007|A_/_H7N3|NA
EPI_ISL_63333|2007.721|A/American_black_duck/New_Brunswick/25182/2007|A_/_H3N6|NA
EPI_ISL_63304|2008.254|A/duck/India/TR-NIV4396/2008|A_/_H5N1|NA
EPI_ISL_63303|2008.033|A/chicken/India/WB-NIV529/2008|A_/_H5N1|NA
EPI_ISL_63302|2008.033|A/chicken/India/WB-NIV527/2008|A_/_H5N1|NA
EPI_ISL_63301|2008.066|A/chicken/India/WB-NIV2813/2008|A_/_H5N1|NA
EPI_ISL_63300|2008.066|A/chicken/India/WB-NIV2812/2008|A_/_H5N1|NA
EPI_ISL_63299|2008.066|A/chicken/India/WB-NIV2811/2008|A_/_H5N1|NA
EPI_ISL_63298|2008.060|A/chicken/India/WB-NIV2807/2008|A_/_H5N1|NA
EPI_ISL_63297|2008.060|A/chicken/India/WB-NIV2806/2008|A_/_H5N1|NA
EPI_ISL_63296|2008.060|A/chicken/India/WB-NIV2805/2008|A_/_H5N1|NA
EPI_ISL_63295|2008.060|A/chicken/India/WB-NIV2800/2008|A_/_H5N1|NA
EPI_ISL_63294|2008.057|A/chicken/India/WB-NIV2670/2008|A_/_H5N1|NA
EPI_ISL_63293|2008.057|A/chicken/India/WB-NIV2665/2008|A_/_H5N1|NA
EPI_ISL_65478|2008.822|A/England/412/2008|A_/_H1N1|NA
EPI_ISL_65477|2008.825|A/England/411/2008|A_/_H1N1|NA
EPI_ISL_65476|2008.790|A/England/402/2008|A_/_H1N1|NA
EPI_ISL_65494|2008.962|A/Berlin/59/2008|A_/_H1N1|NA
EPI_ISL_65381|2008.437|A/Lyon/1059/2008|A_/_H1N1|NA
EPI_ISL_66628|2009.000|A/Wisconsin/15/2009_X-183|A_/_H3N2|NA
EPI_ISL_65425|2008.137|A/Minsk/179/2008|A_/_H1N1|NA
EPI_ISL_65475|2008.716|A/Neuquen/17511/2008|A_/_H1N1|NA
EPI_ISL_65474|2008.727|A/Salta/2228/2008|A_/_H1N1|NA
EPI_ISL_65473|2008.675|A/Salta/2093/2008|A_/_H1N1|NA
EPI_ISL_65472|2008.574|A/Buenos_Aires/1306/2008|A_/_H1N1|NA
EPI_ISL_65471|2008.582|A/Buenos_Aires/825511/2008|A_/_H1N1|NA
EPI_ISL_65363|2008.303|A/Tucuman/125/2008|A_/_H1N1|NA
EPI_ISL_65360|2008.413|A/Buenos_Aires/R13/2008|A_/_H1N1|NA
EPI_ISL_65359|2008.462|A/La_Plata/535993/2008|A_/_H1N1|NA
EPI_ISL_65358|2008.443|A/Chubut/102197/2008|A_/_H1N1|NA
EPI_ISL_65495|2008.918|A/Chungbuk/4385/2008|A_/_H1N1|NA
EPI_ISL_65492|2008.956|A/Incheon/4532/2008|A_/_H1N1|NA
EPI_ISL_65491|2008.954|A/Gyeonggibuk/4500/2008|A_/_H1N1|NA
EPI_ISL_65456|2008.631|A/Dakar/14/2008|A_/_H1N1|NA
EPI_ISL_65455|2008.574|A/Dakar/09/2008|A_/_H1N1|NA
EPI_ISL_65454|2008.552|A/Dakar/06/2008|A_/_H1N1|NA
EPI_ISL_65453|2008.533|A/Dakar/03/2008|A_/_H1N1|NA
EPI_ISL_65389|2008.038|A/Iceland/4/2008|A_/_H1N1|NA
EPI_ISL_65386|2008.038|A/Iceland/3/2008|A_/_H1N1|NA
EPI_ISL_65383|2008.025|A/Iceland/1/2008|A_/_H1N1|NA
EPI_ISL_65413|2008.003|A/Ireland/744/2008|A_/_H1N1|NA
EPI_ISL_65423|2008.197|A/Belgium/858/2008|A_/_H1N1|NA
EPI_ISL_65422|2008.191|A/Belgium/850/2008|A_/_H1N1|NA
EPI_ISL_65421|2008.180|A/Belgium/837/2008|A_/_H1N1|NA
EPI_ISL_65420|2008.189|A/Belgium/831/2008|A_/_H1N1|NA
EPI_ISL_65419|2008.175|A/Belgium/812/2008|A_/_H1N1|NA
EPI_ISL_65468|2008.164|A/Algeria/G864/2008|A_/_H1N1|NA
EPI_ISL_65466|2008.126|A/Algeria/G804/2008|A_/_H1N1|NA
EPI_ISL_65465|2008.131|A/Algeria/G803/2008|A_/_H1N1|NA
EPI_ISL_65461|2008.126|A/Algeria/G825/2008|A_/_H1N1|NA
EPI_ISL_65460|2008.087|A/Algeria/G725/2008|A_/_H1N1|NA
EPI_ISL_65459|2008.109|A/Algeria/G773/2008|A_/_H1N1|NA
EPI_ISL_65458|2008.082|A/Algeria/G740/2008|A_/_H1N1|NA
EPI_ISL_65457|2008.071|A/Algeria/G716/2008|A_/_H1N1|NA
EPI_ISL_65412|2008.096|A/Bratislava/254/2008|A_/_H1N1|NA
EPI_ISL_65490|2008.030|A/Marrakech/510/2009|A_/_H1N1|NA
EPI_ISL_65489|2008.915|A/Rabat/109/2009|A_/_H1N1|NA
EPI_ISL_65436|2008.134|A/Ukraine/319/08|A_/_H1N1|NA
EPI_ISL_65435|2008.137|A/Ukraine/313/08|A_/_H1N1|NA
EPI_ISL_65434|2008.158|A/Dniprodzerzinsk/159/08|A_/_H1N1|NA
EPI_ISL_65433|2008.161|A/Dniprodzerzinsk/164/08|A_/_H1N1|NA
EPI_ISL_65432|2008.145|A/Dniprodzerzinsk/143/08|A_/_H1N1|NA
EPI_ISL_65431|2008.142|A/Dniprodzerzinsk/132/08|A_/_H1N1|NA
EPI_ISL_65482|2008.896|A/Hong_Kong/3192/2008|A_/_H1N1|NA
EPI_ISL_65481|2008.872|A/Hong_Kong/3176/2008|A_/_H1N1|NA
EPI_ISL_65480|2008.790|A/Hong_Kong/3148/2008|A_/_H1N1|NA
EPI_ISL_65449|2008.552|A/Hong_Kong/1835/2008|A_/_H1N1|NA
EPI_ISL_65447|2008.514|A/Hong_Kong/1404/2008|A_/_H1N1|NA
EPI_ISL_65446|2008.508|A/Hong_Kong/1368/2008|A_/_H1N1|NA
EPI_ISL_65426|2008.191|A/Hong_Kong/852/2008|A_/_H1N1|NA
EPI_ISL_65646|2008.000|A/Luxembourg/1344/2008|A_/_H1N1|NA
EPI_ISL_65452|2008.142|A/Georgia/566/2008|A_/_H1N1|NA
EPI_ISL_65451|2008.142|A/Georgia/560/2008|A_/_H1N1|NA
EPI_ISL_65470|2007.932|A/Tehran/250/2007|A_/_H1N1|NA
EPI_ISL_65469|2008.003|A/Birjand/511/2008|A_/_H1N1|NA
EPI_ISL_65378|2008.309|A/Seychelles/2010/2008|A_/_H1N1|NA
EPI_ISL_65376|2008.311|A/Seychelles/2012/2008|A_/_H1N1|NA
EPI_ISL_65373|2008.322|A/Seychelles/2015/2008|A_/_H1N1|NA
EPI_ISL_65371|2008.178|A/Seychelles/2230/2008|A_/_H1N1|NA
EPI_ISL_65368|2008.178|A/Seychelles/2231/2008|A_/_H1N1|NA
EPI_ISL_65365|2008.178|A/Seychelles/2234/2008|A_/_H1N1|NA
EPI_ISL_65357|2008.456|A/Madagascar/2360/2008|A_/_H1N1|NA
EPI_ISL_65354|2008.268|A/Madagascar/1545/2008|A_/_H1N1|NA
EPI_ISL_65351|2008.388|A/Madagascar/2041/2008|A_/_H1N1|NA
EPI_ISL_65350|2008.388|A/Madagascar/2042/2008|A_/_H1N1|NA
EPI_ISL_65349|2008.292|A/Madagascar/1637/2008|A_/_H1N1|NA
EPI_ISL_65347|2008.268|A/Madagascar/1531/2008|A_/_H1N1|NA
EPI_ISL_65344|2008.443|A/Madagascar/2349/2008|A_/_H1N1|NA
EPI_ISL_65479|2008.781|A/Ghana/FS-309/2008|A_/_H1N1|NA
EPI_ISL_65464|2008.536|A/Ghana/FS-205/2008|A_/_H1N1|NA
EPI_ISL_65463|2008.601|A/Ghana/FS-216/2008|A_/_H1N1|NA
EPI_ISL_65462|2008.601|A/Ghana/FS-215/2008|A_/_H1N1|NA
EPI_ISL_65444|2008.563|A/Ghana/02/2008|A_/_H1N1|NA
EPI_ISL_65443|2008.516|A/Ghana/196/2008|A_/_H1N1|NA
EPI_ISL_65442|2008.552|A/Ghana/189/2008|A_/_H1N1|NA
EPI_ISL_65441|2008.500|A/Ghana/172/2008|A_/_H1N1|NA
EPI_ISL_65440|2008.500|A/Ghana/168/2008|A_/_H1N1|NA
EPI_ISL_65439|2008.467|A/Ghana/163/2008|A_/_H1N1|NA
EPI_ISL_65437|2008.519|A/Mauritius/403/2008|A_/_H1N1|NA
EPI_ISL_65497|2008.926|A/Cameroon/08-235/2008|A_/_H1N1|NA
EPI_ISL_65411|2007.882|A/Cameroon/019/2007|A_/_H1N1|NA
EPI_ISL_65409|2008.413|A/Cameroon/080/2008|A_/_H1N1|NA
EPI_ISL_65406|2008.372|A/Cameroon/073/2008|A_/_H1N1|NA
EPI_ISL_65404|2008.232|A/Cameroon/044/2008|A_/_H1N1|NA
EPI_ISL_65399|2008.134|A/Cameroon/025/2008|A_/_H1N1|NA
EPI_ISL_65396|2008.115|A/Cameroon/023/2008|A_/_H1N1|NA
EPI_ISL_65394|2008.101|A/Cameroon/021/2008|A_/_H1N1|NA
EPI_ISL_70817|2008.732|A/Stockholm/20/2008|A_/_H3N2|NA
EPI_ISL_70816|2008.738|A/Stockholm/21/2008|A_/_H3N2|NA
EPI_ISL_70815|2008.779|A/Stockholm/23/2008|A_/_H3N2|NA
EPI_ISL_70814|2008.754|A/Stockholm/24/2008|A_/_H3N2|NA
EPI_ISL_70813|2008.811|A/Stockholm/25/2008|A_/_H3N2|NA
EPI_ISL_70812|2008.842|A/Stockholm/22/2008|A_/_H1N1|NA
EPI_ISL_70811|2008.863|A/Stockholm/26/2008|A_/_H3N2|NA
EPI_ISL_70810|2008.934|A/Stockholm/27/2008|A_/_H3N2|NA
EPI_ISL_70667|2008.934|A/Stockholm/29/2008|A_/_H1N1|NA
EPI_ISL_70666|2008.959|A/Stockholm/28/2008|A_/_H1N1|NA
EPI_ISL_70665|2008.962|A/Stockholm/30/2008|A_/_H1N1|NA
EPI_ISL_70657|2008.959|A/Stockholm/32/2008|A_/_H3N2|NA
EPI_ISL_70656|2008.973|A/Stockholm/33/2008|A_/_H3N2|NA
EPI_ISL_70653|2008.787|A/Sweden/3/2008|A_/_H3N2|NA
EPI_ISL_70652|2008.839|A/Sweden/4/2008|A_/_H3N2|NA
EPI_ISL_70651|2008.918|A/Sweden/5/2008|A_/_H3N2|NA
EPI_ISL_70650|2008.934|A/Sweden/6/2008|A_/_H3N2|NA
EPI_ISL_70649|2008.937|A/Sweden/7/2008|A_/_H3N2|NA
EPI_ISL_70648|2008.937|A/Sweden/8/2008|A_/_H1N1|NA
EPI_ISL_70647|2008.959|A/Sweden/9/2008|A_/_H3N2|NA
EPI_ISL_70646|2008.962|A/Sweden/10/2008|A_/_H1N1|NA
EPI_ISL_70645|2008.964|A/Sweden/11/2008|A_/_H3N2|NA
EPI_ISL_70644|2008.951|A/Sweden/12/2008|A_/_H3N2|NA
EPI_ISL_65424|2008.180|A/Olsztyn-PL/1/2008|A_/_H1N1|NA
EPI_ISL_65430|2008.071|A/Austria/406109/2008|A_/_H1N1|NA
EPI_ISL_65429|2008.055|A/Austria/404811/2008|A_/_H1N1|NA
EPI_ISL_65428|2008.046|A/Austria/404342/2008|A_/_H1N1|NA
EPI_ISL_65427|2008.044|A/Austria/403918/2008|A_/_H1N1|NA
EPI_ISL_65645|2008.000|A/Johannesburg/340/2008|A_/_H1N1|NA
EPI_ISL_65642|2008.000|A/Johannesburg/174/2008|A_/_H1N1|NA
EPI_ISL_65639|2008.000|A/KwaZulu_Natal/272/2008|A_/_H1N1|NA
EPI_ISL_65637|2008.000|A/CapeTown/124/2008|A_/_H1N1|NA
EPI_ISL_65485|2008.954|A/Paris/781/2008|A_/_H1N1|NA
EPI_ISL_65484|2008.954|A/Paris/645/2008|A_/_H1N1|NA
EPI_ISL_65483|2008.915|A/Paris/445/2008|A_/_H1N1|NA
EPI_ISL_74837|2008.915_(Day_unknown)|A/Anas_platyrhynchos/09-884/2008|A_/_H5N3|NA
EPI_ISL_74836|2008.833_(Day_unknown)|A/Anas_platyrhynchos/Belgium/09-762-P1/2008|A_/_H5N1|NA
EPI_ISL_74835|2008.833_(Day_unknown)|A/Anas_platyrhynchos/Belgium/09-762/2008|A_/_H1N1|NA
EPI_ISL_63812|2008.628|A/Larus_argentatus/Belgium/14469-18/2008|A_/_H13N8|NA
EPI_ISL_63792|2008.902|A/Tadorna_tadorna/Belgium/09-1465/2008|A_/_H3N2|NA
EPI_ISL_63791|2008.915|A/Anas_platyrhynchos/Belgium/09-272/2008|A_/_H5N3|NA
EPI_ISL_63790|2008.975|A/turkey/Belgium/19842/2008|A_/_H6N1|NA
EPI_ISL_63789|2008.000|A/goose/Belgium/19432/2008|A_/_H5N2|NA
EPI_ISL_63788|2007.668|A/duck/Belgium/10157/2007|A_/_H12N2|NA
EPI_ISL_63779|2008.462|A/Larus_ridibundus/Belgium/12337/2008|A_/_H16N8|NA
EPI_ISL_65418|2008.303|A/St_Petersburg/75/2008|A_/_H1N1|NA
EPI_ISL_65417|2008.284|A/N_Novgorod/10/2008|A_/_H1N1|NA
EPI_ISL_65416|2008.284|A/Astrakhan/50/2008|A_/_H1N1|NA
EPI_ISL_65415|2008.284|A/St_Petersburg/85/2008|A_/_H1N1|NA
EPI_ISL_65414|2008.303|A/Kursk/1/2008|A_/_H1N1|NA
EPI_ISL_83280|2008.787|A/Texas/14/2008|A_/_H1N1|NA
EPI_ISL_69348|2009.000|A/Wisconsin/56/2009|A_/_H3N2|NA
EPI_ISL_90386|2008.415_(Day_unknown)|A/chicken/Egypt/RIMD5-3/2008|A_/_H5N1|NA
EPI_ISL_90399|2008.085_(Day_unknown)|A/chicken/Egypt/RIMD4-5/2008|A_/_H5N1|NA
EPI_ISL_90398|2008.000_(Day_unknown)|A/chicken/Egypt/RIMD2-1/2008|A_/_H5N1|NA
EPI_ISL_90397|2008.582_(Day_unknown)|A/chicken/Egypt/RIMD1-2/2008|A_/_H5N1|NA
EPI_ISL_63535|2007.729|A/mallard/Czech_Republic/14924-1/2007|A_/_H6N5|NA
EPI_ISL_89941|2008.667_(Day_unknown)|A/herring_gull/Mongolia/454/2008|A_/_H13N8|NA
EPI_ISL_88209|2007.000_(Day_unknown)|A/Vienna/25/2007|A_/_H3N2|NA
EPI_ISL_89572|2008.000_(Day_unknown)|A/duck/Vietnam/G32/2008|A_/_H11N9|NA
EPI_ISL_89571|2008.000_(Day_unknown)|A/duck/Vietnam/G30/2008|A_/_H11N9|NA
EPI_ISL_89570|2008.000_(Day_unknown)|A/chicken/Vietnam/G14/2008|A_/_H3N8|NA
EPI_ISL_89569|2008.000_(Day_unknown)|A/duck/Vietnam/G12/2008|A_/_H5N1|NA
EPI_ISL_89568|2007.666_(Day_unknown)|A/Muscovy_duck/Vietnam/G33/2007|A_/_H6N2|NA
EPI_ISL_88195|2008.749_(Day_unknown)|A/common_teal/Shanghai/59T/2008|A_/_H9N2|NA
EPI_ISL_88194|2008.749_(Day_unknown)|A/common_teal/Shanghai/59F/2008|A_/_H9N2|NA
EPI_ISL_89260|2008.352|A/quail/QC/FAV-10/2008|A_/_H3N2|NA
EPI_ISL_89221|2007.000|A/equine/Tottori/1/07|A_/_H3N8|NA
EPI_ISL_89210|2007.915_(Day_unknown)|A/common_teal/Shanghai/39T/2007|A_/_H9N2|NA
EPI_ISL_88178|2007.915_(Day_unknown)|A/common_teal/Shanghai/40T/2007|A_/_H9N2|NA
EPI_ISL_88175|2007.915_(Day_unknown)|A/common_teal/Shanghai/37T/2007|A_/_H9N2|NA
EPI_ISL_89209|2007.915_(Day_unknown)|A/common_teal/Shanghai/35F/2007|A_/_H9N2|NA
EPI_ISL_88169|2007.915_(Day_unknown)|A/spot-billed_duck/Shanghai/22T/2007|A_/_H9N2|NA
EPI_ISL_63529|2007.710|A/mallard/Czech_Republic/14516/2007|A_/_H3N8|NA
EPI_ISL_70538|2007.425|A/swine/Pingtung/64-26/2007|A_/_H1N1|NA
EPI_ISL_89195|2007.162_(Day_unknown)|A/chicken/Egypt/CL6/2007|A_/_H5N1|NA
EPI_ISL_89189|2007.000|A/duck/Egypt/D2br10/2007|A_/_H5N1|NA
EPI_ISL_89159|2007.312|A/herring_gull/Atyrau/2186/2007|A_/_H11N2|NA
EPI_ISL_89153|2008.415_(Day_unknown)|A/equine/Egypt/6066NAMRU3-VSVRI/2008|A_/_H3N8|NA
EPI_ISL_89125|2007.964|A/duck/Taiwan/4262/2007|A_/_H4N6|NA
EPI_ISL_89124|2007.775|A/duck/Taiwan/3353/2007|A_/_H4N6|NA
EPI_ISL_89064|2008.822|A/Uganda/MUWRP-011/2008|A_/_H3N2|NA
EPI_ISL_89063|2008.820|A/Uganda/MUWRP-010/2008|A_/_H3N2|NA
EPI_ISL_89061|2008.801|A/Uganda/MUWRP-008/2008|A_/_H3N2|NA
EPI_ISL_89059|2008.792|A/Uganda/MUWRP-006/2008|A_/_H3N2|NA
EPI_ISL_89057|2008.781|A/Uganda/MUWRP-003/2008|A_/_H3N2|NA
EPI_ISL_89056|2008.781|A/Uganda/MUWRP-002/2008|A_/_H3N2|NA
EPI_ISL_89055|2008.751|A/Uganda/MUWRP-001/2008|A_/_H3N2|NA
EPI_ISL_88227|2008.667_(Day_unknown)|A/goose/Zambia/07/2008|A_/_H4N6|NA
EPI_ISL_88226|2008.497_(Day_unknown)|A/goose/Zambia/06/2008|A_/_H3N8|NA
EPI_ISL_88225|2008.497_(Day_unknown)|A/goose/Zambia/05/2008|A_/_H3N8|NA
EPI_ISL_88224|2008.415_(Day_unknown)|A/duck/Zambia/04/2008|A_/_H3N8|NA
EPI_ISL_88223|2008.415_(Day_unknown)|A/duck_/Zambia/03/2008|A_/_H6N2|NA
EPI_ISL_88222|2008.415_(Day_unknown)|A/duck/Zambia/02/2008|A_/_H6N2|NA
EPI_ISL_87807|2008.246|A/spur-winged_goose/Nigeria/2/2008|A_/_H5N2|NA
EPI_ISL_87808|2008.254|A/spur-winged_goose/Nigeria/210/2008|A_/_H5N2|NA
EPI_ISL_87809|2008.254|A/spur-winged_goose/Nigeria/226/2008|A_/_H5N2|NA
EPI_ISL_70998|2008.415_(Day_unknown)|A/chicken/Egypt/0883-NLQP/2008|A_/_H5N1|NA
EPI_ISL_70995|2008.000_(Day_unknown)|A/chicken/Egypt/088-NLQP/2008|A_/_H5N1|NA
EPI_ISL_87291|2008.915_(Day_unknown)|A/duck/Egypt/0897-NLQP/2008|A_/_H5N1|NA
EPI_ISL_30868|2008.287|A/duck/Egypt/0877-NLQP/2008|A_/_H5N1|NA
EPI_ISL_82191|2008.000_(Day_unknown)|A/chicken/Shandong/1/2008|A_/_H9N2|NA
EPI_ISL_76493|2007.915_(Day_unknown)|A/silky_fowl/Korea/LBM1632/2007|A_/_H9N2|NA
EPI_ISL_85246|2008.607|A/mallard/Interior_Alaska/8MP0457R1/2008|A_/_H8N4|NA
EPI_ISL_85206|2008.814|A/American_green-winged_teal/Illinois/08OS2311/2008|A_/_H0N0|NA
EPI_ISL_85197|2007.707|A/blue-winged_teal/Texas/Sg-00087/2007|A_/_H0N0|NA
EPI_ISL_85179|2008.817|A/American_green-winged_teal/Illinois/08OS2713/2008|A_/_H10N7|NA
EPI_ISL_85177|2008.817|A/American_black_duck/Illinois/08OS2688/2008|A_/_H5N2|NA
EPI_ISL_85174|2008.801|A/American_green-winged_teal/Wisconsin/08OS2291/2008|A_/_H3N2|NA
EPI_ISL_85173|2008.798|A/American_green-winged_teal/Wisconsin/08OS2270/2008|A_/_H3N8|NA
EPI_ISL_85166|2008.874|A/American_green-winged_teal/Wisconsin/08OS3469/2008|A_/_H2N9|NA
EPI_ISL_85163|2008.801|A/American_green-winged_teal/Wisconsin/08OS2292/2008|A_/_H3N2|NA
EPI_ISL_85110|2007.671|A/American_wigeon/Interior_Alaska/7MP1726/2007|A_/_H3N8|NA
EPI_ISL_84985|2007.712|A/blue-winged_teal/Louisiana/Sg-00189/2007|A_/_H3N6|NA
EPI_ISL_84984|2007.704|A/blue-winged_teal/Louisiana/Sg-00224/2007|A_/_H3N8|NA
EPI_ISL_84981|2007.704|A/blue-winged_teal/Texas/Sg-00206/2007|A_/_H4N6|NA
EPI_ISL_84980|2007.742|A/blue-winged_teal/Minnesota/Sg-00201/2007|A_/_H4N6|NA
EPI_ISL_84978|2007.704|A/blue-winged_teal/Texas/Sg-00188/2007|A_/_H4N8|NA
EPI_ISL_84975|2007.704|A/blue-winged_teal/Texas/Sg-00158/2007|A_/_H4N6|NA
EPI_ISL_84972|2007.707|A/blue-winged_teal/Texas/Sg-00085/2007|A_/_H3N6|NA
EPI_ISL_84970|2007.704|A/blue-winged_teal/Louisiana/Sg-00218/2007|A_/_H3N8|NA
EPI_ISL_84966|2007.704|A/blue-winged_teal/Texas/Sg-00212/2007|A_/_H0N0|NA
EPI_ISL_84965|2007.707|A/blue-winged_teal/Texas/Sg-00208/2007|A_/_H0N0|NA
EPI_ISL_84964|2007.704|A/blue-winged_teal/Texas/Sg-00207/2007|A_/_H4N6|NA
EPI_ISL_84963|2007.704|A/blue-winged_teal/Texas/Sg-00205/2007|A_/_H3N8|NA
EPI_ISL_84962|2007.707|A/blue-winged_teal/Texas/Sg-00204/2007|A_/_H4N6|NA
EPI_ISL_84955|2007.704|A/blue-winged_teal/Louisiana/Sg-00163/2007|A_/_H0N0|NA
EPI_ISL_84953|2007.707|A/blue-winged_teal/Texas/Sg-00159/2007|A_/_H4N8|NA
EPI_ISL_84952|2007.704|A/blue-winged_teal/Texas/Sg-00157/2007|A_/_H4N6|NA
EPI_ISL_84951|2007.704|A/blue-winged_teal/Texas/Sg-00155/2007|A_/_H4N8|NA
EPI_ISL_84950|2007.742|A/red-headed_duck/Minnesota/Sg-00123/2007|A_/_H1N1|NA
EPI_ISL_84945|2007.704|A/blue-winged_teal/Louisiana/Sg-00099/2007|A_/_H0N0|NA
EPI_ISL_84944|2007.715|A/blue-winged_teal/Louisiana/Sg-00094/2007|A_/_H10N7|NA
EPI_ISL_84943|2007.704|A/blue-winged_teal/Louisiana/Sg-00093/2007|A_/_H10N7|NA
EPI_ISL_84942|2007.704|A/blue-winged_teal/Louisiana/Sg-00091/2007|A_/_H10N7|NA
EPI_ISL_84941|2007.707|A/blue-winged_teal/Texas/Sg-00089/2007|A_/_H4N6|NA
EPI_ISL_84940|2007.707|A/blue-winged_teal/Texas/Sg-00086/2007|A_/_H10N7|NA
EPI_ISL_84939|2007.707|A/blue-winged_teal/Texas/Sg-00084/2007|A_/_H3N8|NA
EPI_ISL_84938|2007.707|A/blue-winged_teal/Texas/Sg-00083/2007|A_/_H3N6|NA
EPI_ISL_84937|2007.704|A/blue-winged_teal/Texas/Sg-00082/2007|A_/_H3N8|NA
EPI_ISL_84883|2007.704|A/blue-winged_teal/Texas/Sg-00074/2007|A_/_H4N8|NA
EPI_ISL_84854|2008.915_(Day_unknown)|A/chicken/Huadong/4/2008|A_/_H5N1|NA
EPI_ISL_84649|2007.690|A/American_green-winged_teal/Interior_Alaska/7MP1049/2007|A_/_H3N8|NA
EPI_ISL_84646|2007.671|A/American_widgeon/Interior_Alaska/7MP1707/2007|A_/_H3N8|NA
EPI_ISL_84643|2007.353|A/least_sandpiper/South_Central_Alaska/7KW0434/2007|A_/_H4N8|NA
EPI_ISL_84633|2007.668|A/American_green-winged_teal/Interior_Alaska/7MP1651/2007|A_/_H3N8|NA
EPI_ISL_84629|2007.677|A/American_widgeon/Interior_Alaska/7MP1768/2007|A_/_H3N8|NA
EPI_ISL_84624|2007.392|A/shorebird/Delaware/554/2007|A_/_H9N1|NA
EPI_ISL_84567|2007.000|A/Eurasian_wigeon/Netherlands/4/2007|A_/_H10N1|NA
EPI_ISL_84473|2008.085_(Day_unknown)|A/silky_fowl/Korea/LBM190/2008|A_/_H9N2|NA
EPI_ISL_84459|2007.162_(Day_unknown)|A/silky_fowl/Korea/LBM446/2007|A_/_H9N2|NA
EPI_ISL_84458|2007.085_(Day_unknown)|A/silky_fowl/Korea/LBM268/2007|A_/_H9N2|NA
EPI_ISL_84457|2007.085_(Day_unknown)|A/Korean_native_chicken/Korea/LBM267/2007|A_/_H9N2|NA
EPI_ISL_84443|2007.162_(Day_unknown)|A/wild_duck/Korea/UP122/2007|A_/_H1N1|NA
EPI_ISL_83561|2007.052|A/green-winged_teal/California/JN1323/2007|A_/_H10N7|NA
EPI_ISL_83560|2007.052|A/cinnamon_teal/California/JN1310/2007|A_/_H7N3|NA
EPI_ISL_83537|2007.841|A/greater_white-fronted_goose/California/44358-112/2007|A_/_H6N1|NA
EPI_ISL_83536|2007.819|A/greater_white-fronted_goose/California/44358-095/2007|A_/_H6N1|NA
EPI_ISL_83535|2007.819|A/greater_white-fronted_goose/California/44358-089/2007|A_/_H6N1|NA
EPI_ISL_83534|2007.819|A/greater_white-fronted_goose/California/44358-076/2007|A_/_H6N1|NA
EPI_ISL_83513|2007.690|A/American_green-winged_teal/Oregon/44336-183/2007|A_/_H3N8|NA
EPI_ISL_83511|2007.090|A/cinnamon_teal/California/44287-659/2007|A_/_H10N3|NA
EPI_ISL_83504|2007.071|A/cinnamon_teal/California/44287-234/2007|A_/_H11N9|NA
EPI_ISL_83492|2007.071|A/cinnamon_teal/California/44287-325/2007|A_/_H3N8|NA
EPI_ISL_82525|2007.819|A/greater_white-fronted_goose/California/44358-077/2007|A_/_H6N1|NA
EPI_ISL_82520|2007.622|A/American_green-winged_teal/Oregon/44336-124/2007|A_/_H3N8|NA
EPI_ISL_82498|2007.058|A/double-crested_cormorant/California/20119-001/2007|A_/_H3N8|NA
EPI_ISL_63444|2007.890|A/chicken/Iran/SH2/2007|A_/_H9N2|NA
EPI_ISL_81015|2007.000|A/yellow-headed_Amazon/California/500658/2007|A_/_H5N2|NA
EPI_ISL_80889|2007.000|A/duck/New_York/483239/2007|A_/_H5N2|NA
EPI_ISL_63526|2007.595|A/mallard/Czech_Republic/12652/2007|A_/_H4N6|NA
EPI_ISL_32602|2008.068|A/Anas_crecca/Spain/1460/2008|A_/_H7N9|NA
EPI_ISL_28481|2008.869|A/Mbagathi/7596/2008|A_/_H1N1|NA
EPI_ISL_28478|2008.850|A/Kisii/7570/2008|A_/_H1N1|NA
EPI_ISL_28475|2008.811|A/Kisii/7559/2008|A_/_H1N1|NA
EPI_ISL_28474|2008.792|A/Kisii/7554/2008|A_/_H1N1|NA
EPI_ISL_28473|2008.781|A/Kisii/7547/2008|A_/_H1N1|NA
EPI_ISL_28471|2008.751|A/Kisii/7541/2008|A_/_H1N1|NA
EPI_ISL_28470|2008.861|A/Kericho/7535/2008|A_/_H1N1|NA
EPI_ISL_28469|2008.839|A/Kericho/7530/2008|A_/_H1N1|NA
EPI_ISL_28468|2008.828|A/Kericho/7529/2008|A_/_H1N1|NA
EPI_ISL_28500|2008.858|A/Kisumu/7627/2008|A_/_H3N2|NA
EPI_ISL_28541|2008.842|A/Kisumu/7621/2008|A_/_H3N2|NA
EPI_ISL_28540|2008.842|A/Kisumu/7618/2008|A_/_H3N2|NA
EPI_ISL_28539|2008.825|A/Kisumu/7614/2008|A_/_H3N2|NA
EPI_ISL_28537|2008.811|A/Kisumu/7612/2008|A_/_H3N2|NA
EPI_ISL_28536|2008.803|A/Kisumu/7609/2008|A_/_H3N2|NA
EPI_ISL_28535|2008.768|A/Kisumu/7605/2008|A_/_H3N2|NA
EPI_ISL_28534|2008.765|A/Kisumu/7604/2008|A_/_H3N2|NA
EPI_ISL_28533|2008.765|A/Kisumu/7603/2008|A_/_H3N2|NA
EPI_ISL_28532|2008.762|A/Kisumu/7602/2008|A_/_H3N2|NA
EPI_ISL_28531|2008.762|A/Kisumu/7601/2008|A_/_H3N2|NA
EPI_ISL_28530|2008.762|A/Kisumu/7600/2008|A_/_H3N2|NA
EPI_ISL_28529|2008.754|A/Kisumu/7599/2008|A_/_H3N2|NA
EPI_ISL_28528|2008.697|A/Kisumu/7598/2008|A_/_H3N2|NA
EPI_ISL_28527|2008.697|A/Kisumu/7597/2008|A_/_H3N2|NA
EPI_ISL_28526|2008.863|A/Mbagathi/7593/2008|A_/_H3N2|NA
EPI_ISL_28525|2008.861|A/Malindi/7590/2008|A_/_H3N2|NA
EPI_ISL_28524|2008.770|A/Malindi/7581/2008|A_/_H3N2|NA
EPI_ISL_28523|2008.751|A/Malindi/7579/2008|A_/_H3N2|NA
EPI_ISL_28521|2008.844|A/Kisii/7568/2008|A_/_H3N2|NA
EPI_ISL_28520|2008.842|A/Kisii/7566/2008|A_/_H3N2|NA
EPI_ISL_28519|2008.822|A/Kisii/7563/2008|A_/_H3N2|NA
EPI_ISL_28518|2008.809|A/Kisii/7558/2008|A_/_H3N2|NA
EPI_ISL_28517|2008.803|A/Kisii/7556/2008|A_/_H3N2|NA
EPI_ISL_28516|2008.792|A/Kisii/7555/2008|A_/_H3N2|NA
EPI_ISL_28515|2008.792|A/Kisii/7553/2008|A_/_H3N2|NA
EPI_ISL_28514|2008.792|A/Kisii/7552/2008|A_/_H3N2|NA
EPI_ISL_28512|2008.787|A/Kisii/7549/2008|A_/_H3N2|NA
EPI_ISL_28511|2008.784|A/Kisii/7548/2008|A_/_H3N2|NA
EPI_ISL_28510|2008.768|A/Kisii/7546/2008|A_/_H3N2|NA
EPI_ISL_28509|2008.762|A/Kisii/7544/2008|A_/_H3N2|NA
EPI_ISL_28506|2008.724|A/Kisii/7537/2008|A_/_H3N2|NA
EPI_ISL_28505|2008.858|A/Kericho/7534/2008|A_/_H3N2|NA
EPI_ISL_28504|2008.858|A/Kericho/7533/2008|A_/_H3N2|NA
EPI_ISL_28502|2008.768|A/Isiolo/7514/2008|A_/_H3N2|NA
EPI_ISL_28501|2008.743|A/Isiolo/7513/2008|A_/_H3N2|NA
EPI_ISL_28479|2008.861|A/Kisii/7576/2008|A_/_H1N1|NA
EPI_ISL_28467|2008.770|A/Kericho/7525/2008|A_/_H1N1|NA
EPI_ISL_80375|2007.000|A/surface_water/Minnesota/W07-2241/2007|A_/_H3N8|NA
EPI_ISL_79860|2008.000|A/swine/Ohio/02026/2008|A_/_H1N1|NA
EPI_ISL_79856|2008.000|A/swine/Missouri/02060/2008|A_/_H1N1|NA
EPI_ISL_79853|2008.000|A/swine/Nebraska/02013/2008|A_/_H1N1|NA
EPI_ISL_79851|2008.000|A/swine/Texas/01976/2008|A_/_H1N2|NA
EPI_ISL_79755|2007.000|A/duck/New_York/504372/2007|A_/_H5N2|NA
EPI_ISL_78574|2007.000|A/Peru/WRAIR1509P/2007|A_/_H1N1|NA
EPI_ISL_78573|2007.000|A/Peru/WRAIR1508P/2007|A_/_H3N2|NA
EPI_ISL_78572|2007.000|A/Peru/WRAIR1505P/2007|A_/_H1N1|NA
EPI_ISL_78571|2007.000|A/Peru/WRAIR1378P/2007|A_/_H1N1|NA
EPI_ISL_78570|2007.000|A/Peru/WRAIR1377P/2007|A_/_H1N1|NA
EPI_ISL_78569|2007.000|A/Peru/WRAIR1376P/2007|A_/_H1N1|NA
EPI_ISL_78568|2007.000|A/Peru/WRAIR1311P/2007|A_/_H1N1|NA
EPI_ISL_78567|2007.000|A/Peru/WRAIR1310P/2007|A_/_H1N1|NA
EPI_ISL_78566|2007.000|A/Peru/WRAIR1300P/2007|A_/_H1N1|NA
EPI_ISL_78565|2007.000|A/Peru/WRAIR1299P/2007|A_/_H1N1|NA
EPI_ISL_78564|2007.000|A/Peru/WRAIR1298P/2007|A_/_H1N1|NA
EPI_ISL_78563|2007.000|A/Peru/WRAIR1296P/2007|A_/_H1N1|NA
EPI_ISL_78562|2007.000|A/Peru/WRAIR1295P/2007|A_/_H1N1|NA
EPI_ISL_78142|2007.000|A/chicken/Egypt/9402-CLEVB213/2007|A_/_H5N1|NA
EPI_ISL_78035|2008.000|A/pintail/Aomori/1130/2008|A_/_H1N3|NA
EPI_ISL_78034|2008.000|A/pintail/Akita/1364/2008|A_/_H1N2|NA
EPI_ISL_78033|2008.000|A/pintail/Akita/1353/2008|A_/_H1N2|NA
EPI_ISL_78032|2008.000|A/pintail/Akita/1265/2008|A_/_H1N2|NA
EPI_ISL_78031|2008.000|A/pintail/Miyagi/1472/2008|A_/_H1N1|NA
EPI_ISL_78030|2008.000|A/pintail/Aomori/794/2008|A_/_H1N1|NA
EPI_ISL_78029|2007.000|A/pintail/Aomori/422/2007|A_/_H1N1|NA
EPI_ISL_78015|2007.000|A/duck/Hunan/11/2007|A_/_H5N1|NA
EPI_ISL_78001|2008.000|A/chicken/Tibet/6/2008|A_/_H5N1|NA
EPI_ISL_77993|2007.000|A/chicken/Liaoning/A-1/2007|A_/_H5N1|NA
EPI_ISL_77990|2008.000|A/chicken/Jiangsu/18/2008|A_/_H5N1|NA
EPI_ISL_77984|2008.000|A/chicken/Guizhou/7/2008|A_/_H5N1|NA
EPI_ISL_77982|2007.000|A/chicken/Fujian/1/2007|A_/_H5N1|NA
EPI_ISL_77958|2008.934|A/Kyrgyzstan/WRAIR1121P/2008|A_/_H3N2|NA
EPI_ISL_77952|2008.358|A/Japan/WRAIR1059P/2008|A_/_H3N2|NA
EPI_ISL_77905|2008.445|A/king_eider/Alaska/44397-858/2008|A_/_H10N9|NA
EPI_ISL_77907|2007.458|A/harlequin_duck/Alaska/44307-150/2007|A_/_H10N1|NA
EPI_ISL_77891|2008.000|A/Memphis/15d/2008|A_/_H3N2|NA
EPI_ISL_77890|2008.000|A/Memphis/15c/2008|A_/_H3N2|NA
EPI_ISL_77889|2008.000|A/Memphis/15/2008|A_/_H3N2|NA
EPI_ISL_77807|2008.694|A/chicken/Iran/RZ70/2008|A_/_H9N2|NA
EPI_ISL_77806|2008.000|A/chicken/Iran/RZ69/2008|A_/_H9N2|NA
EPI_ISL_77606|2007.581_(Day_unknown)|A/swine/Heilongjiang/10/2007|A_/_H3N2|NA
EPI_ISL_77604|2007.348|A/Taiwan/448/2007|A_/_H3N2|NA
EPI_ISL_77605|2007.301|A/Taiwan/449/2007|A_/_H3N2|NA
EPI_ISL_77603|2007.189|A/Taiwan/216/2007|A_/_H3N2|NA
EPI_ISL_77602|2007.189|A/Taiwan/214/2007|A_/_H3N2|NA
EPI_ISL_77601|2007.151|A/Taiwan/132/2007|A_/_H3N2|NA
EPI_ISL_77600|2007.071|A/Taiwan/33/2007|A_/_H3N2|NA
EPI_ISL_77599|2007.041|A/Taiwan/18/2007|A_/_H3N2|NA
EPI_ISL_77598|2007.027|A/Taiwan/7/2007|A_/_H3N2|NA
EPI_ISL_77597|2007.027|A/Taiwan/5/2007|A_/_H3N2|NA
EPI_ISL_77539|2007.701|A/swine/Gent/102/2007|A_/_H1N2|NA
EPI_ISL_77538|2007.693|A/swine/Gent/100/2007|A_/_H1N2|NA
EPI_ISL_77533|2007.759|A/swine/Gent/112/2007|A_/_H1N1|NA
EPI_ISL_77532|2007.718|A/swine/Gent/106/2007|A_/_H1N1|NA
EPI_ISL_77454|2007.564|A/mallard/PT/23059/2007|A_/_H1N1|NA
EPI_ISL_77453|2007.641|A/mallard/PT/26153/2007|A_/_H11N9|NA
EPI_ISL_77452|2007.679|A/mallard/PT/27972-B139/2007|A_/_H9N2|NA
EPI_ISL_77445|2007.682|A/mallard/PT/28006/2007|A_/_H5N3|NA
EPI_ISL_77448|2007.682|A/mallard/PT/28003/2007|A_/_H5N3|NA
EPI_ISL_77447|2007.836|A/mallard/PT/37369/2007|A_/_H5N3|NA
EPI_ISL_77446|2007.066|A/mallard/PT/4228/2007|A_/_H5N3|NA
EPI_ISL_77441|2008.314|A/duck/Denmark/53-147-8/2008|A_/_H7N1|NA
EPI_ISL_77374|2008.085_(Day_unknown)|A/rosy-billed_pochard/Argentina/CIP051-925/2008|A_/_H6N2|NA
EPI_ISL_77373|2007.329_(Day_unknown)|A/rosy-billed_pochard/Argentina/CIP051-575/2007|A_/_H6N8|NA
EPI_ISL_77372|2007.329_(Day_unknown)|A/rosy-billed_pochard/Argentina/CIP051-557/2007|A_/_H6N2|NA
EPI_ISL_77213|2008.175|A/blue-winged_teal/Guatemala/CIP049-02/2008|A_/_H7N9|NA
EPI_ISL_77212|2008.101|A/blue-winged_teal/Guatemala/CIP049-01/2008|A_/_H7N9|NA
EPI_ISL_77205|2008.997|A/duck/Korea/A93/2008|A_/_H5N2|NA
EPI_ISL_77204|2008.757|A/duck/Korea/A14/2008|A_/_H5N2|NA
EPI_ISL_77203|2008.923|A/wild_bird/Korea/L60-2/2008|A_/_H5N2|NA
EPI_ISL_71590|2008.000|A/swine/Tochigi/1/2008|A_/_H1N2|NA
EPI_ISL_76991|2007.162_(Day_unknown)|A/chicken/Egypt/C3Br10/2007|A_/_H5N1|NA
EPI_ISL_76976|2007.000|A/swine/North_Sumatra/UT6034/2007|A_/_H5N1|NA
EPI_ISL_76974|2007.000|A/swine/East_Java/UT6012/2007|A_/_H5N1|NA
EPI_ISL_76973|2007.000|A/swine/East_Java/UT6010/2007|A_/_H5N1|NA
EPI_ISL_76972|2007.000|A/swine/Banten/UT6008/2007|A_/_H5N1|NA
EPI_ISL_75984|2007.263|A/thick-billed_murre/Newfoundland/031/2007|A_/_H11N2|NA
EPI_ISL_76684|2008.139|A/Vietnam/HN31432M/2008|A_/_H5N1|NA
EPI_ISL_76683|2008.117|A/Vietnam/UT31413II/2008|A_/_H5N1|NA
EPI_ISL_76682|2008.107|A/Vietnam/UT31412II/2008|A_/_H5N1|NA
EPI_ISL_76681|2008.044|A/Vietnam/UT31394II/2008|A_/_H5N1|NA
EPI_ISL_76680|2007.951|A/Vietnam/HN31388M1/2007|A_/_H5N1|NA
EPI_ISL_76679|2007.564|A/Vietnam/UT31312II/2007|A_/_H5N1|NA
EPI_ISL_76678|2007.463|A/Vietnam/UT31244III/2007|A_/_H5N1|NA
EPI_ISL_76677|2007.436|A/Vietnam/UT31244II/2007|A_/_H5N1|NA
EPI_ISL_76676|2007.000|A/Vietnam/UT31239/2007|A_/_H5N1|NA
EPI_ISL_76675|2007.378|A/Vietnam/UT31203A/2007|A_/_H5N1|NA
EPI_ISL_76661|2007.833_(Day_unknown)|A/chicken/Hebei/A/2007|A_/_H9N2|NA
EPI_ISL_76660|2008.025|A/chicken/Henan/1.2/2008|A_/_H9N2|NA
EPI_ISL_76659|2008.085_(Day_unknown)|A/chicken/Hebei/7/2008|A_/_H9N2|NA
EPI_ISL_76658|2008.085_(Day_unknown)|A/chicken/Hebei/C4/2008|A_/_H9N2|NA
EPI_ISL_76657|2008.085_(Day_unknown)|A/chicken/Henan/2.3/2008|A_/_H9N2|NA
EPI_ISL_76656|2007.975|A/aquatic_bird/India/NIV-17095/2007|A_/_H11N1|NA
EPI_ISL_76560|2008.227|A/Shanghai/N20/2008|A_/_H3N2|NA
EPI_ISL_76559|2008.158|A/Shanghai/N17/2008|A_/_H3N2|NA
EPI_ISL_76558|2008.131|A/Shanghai/N15/2008|A_/_H3N2|NA
EPI_ISL_76557|2008.131|A/Shanghai/N14/2008|A_/_H3N2|NA
EPI_ISL_76556|2007.863|A/Shanghai/N13/2007|A_/_H3N2|NA
EPI_ISL_76555|2007.718|A/Shanghai/N12/2007|A_/_H3N2|NA
EPI_ISL_76554|2007.679|A/Shanghai/N11/2007|A_/_H3N2|NA
EPI_ISL_76553|2007.679|A/Shanghai/N10/2007|A_/_H3N2|NA
EPI_ISL_76552|2007.671|A/Shanghai/N09/2007|A_/_H3N2|NA
EPI_ISL_76551|2007.660|A/Shanghai/N08/2007|A_/_H3N2|NA
EPI_ISL_76550|2007.652|A/Shanghai/N07/2007|A_/_H3N2|NA
EPI_ISL_76549|2007.641|A/Shanghai/N06/2007|A_/_H3N2|NA
EPI_ISL_76548|2007.633|A/Shanghai/N05/2007|A_/_H3N2|NA
EPI_ISL_76547|2007.526|A/Shanghai/N04/2007|A_/_H3N2|NA
EPI_ISL_76546|2007.449|A/Shanghai/N03/2007|A_/_H3N2|NA
EPI_ISL_76545|2007.096|A/Shanghai/N02/2007|A_/_H3N2|NA
EPI_ISL_76544|2007.027|A/Shanghai/N01/2007|A_/_H3N2|NA
EPI_ISL_76505|2007.162_(Day_unknown)|A/mallard_duck/Korea/LBM397/2007|A_/_H3N2|NA
EPI_ISL_76503|2008.749_(Day_unknown)|A/canine/Korea/LBM412/2008|A_/_H3N2|NA
EPI_ISL_76501|2007.000_(Day_unknown)|A/pekin_duck/Korea/LBM78/2007|A_/_H3N2|NA
EPI_ISL_76500|2007.162_(Day_unknown)|A/pekin_duck/Korea/LBM448/2007|A_/_H3N2|NA
EPI_ISL_76499|2008.085_(Day_unknown)|A/pekin_duck/Korea/LBM176/2008|A_/_H3N2|NA
EPI_ISL_76496|2007.162_(Day_unknown)|A/pekin_duck/Korea/LBM399/2007|A_/_H6N2|NA
EPI_ISL_76494|2007.162_(Day_unknown)|A/Korean_native_chicken/Korea/LBM341/2007|A_/_H9N2|NA
EPI_ISL_76492|2007.085_(Day_unknown)|A/Pekin_duck/Korea/LBM186/2007|A_/_H9N2|NA
EPI_ISL_76491|2007.000_(Day_unknown)|A/chicken/Korea/LBM76/2007|A_/_H9N2|NA
EPI_ISL_76490|2008.249_(Day_unknown)|A/Korean_native_chicken/Korea/LBM453/2008|A_/_H9N2|NA
EPI_ISL_76506|2008.085_(Day_unknown)|A/mallard_duck/Korea/LBM188/2008|A_/_H4N2|NA
EPI_ISL_76279|2007.085_(Day_unknown)|A/Canada/EFA0002/2007|A_/_H3N2|NA
EPI_ISL_76278|2007.496_(Day_unknown)|A/Canada/EFA0001/2007|A_/_H1N1|NA
EPI_ISL_76276|2007.915_(Day_unknown)|A/British_Columbia/EFA1201/2007|A_/_H1N1|NA
EPI_ISL_76250|2007.496|A/Brisbane/59/2007|A_/_H1N1|NA
EPI_ISL_76249|2007.836|A/Sydney/142/2007|A_/_H1N1|NA
EPI_ISL_76218|2008.000|A/duck/Eastern_China/Y122/2008|A_/_H5N1|NA
EPI_ISL_76217|2008.915_(Day_unknown)|A/duck/Eastern_China/Y5/2008|A_/_H5N1|NA
EPI_ISL_76216|2007.329_(Day_unknown)|A/duck/Eastern_China/S59/2007|A_/_H6N2|NA
EPI_ISL_76215|2007.329_(Day_unknown)|A/duck/Eastern_China/N519/2007|A_/_H6N2|NA
EPI_ISL_76212|2008.331_(Day_unknown)|A/duck/Eastern_China/N56/2008|A_/_H11N2|NA
EPI_ISL_76211|2008.085_(Day_unknown)|A/duck/Eastern_China/L22/2008|A_/_H5N1|NA
EPI_ISL_76209|2008.249_(Day_unknown)|A/duck/Eastern_China/G415/2008|A_/_H6N2|NA
EPI_ISL_76208|2008.249_(Day_unknown)|A/duck/Eastern_China/G43/2008|A_/_H6N2|NA
EPI_ISL_76207|2008.582_(Day_unknown)|A/duck/Eastern_China/C82/2008|A_/_H6N1|NA
EPI_ISL_76206|2008.085_(Day_unknown)|A/duck/Eastern_China/a24/2008|A_/_H11N2|NA
EPI_ISL_75985|2008.803|A/great_black-backed_gull/Newfoundland/296/2008|A_/_H13N2|NA
EPI_ISL_75778|2008.667|A/swine/Guangdong/09/2008|A_/_H1N1|NA
EPI_ISL_75777|2008.500|A/swine/Guangdong/07/2008|A_/_H1N1|NA
EPI_ISL_75776|2008.090|A/swine/Guangdong/02/2008|A_/_H1N1|NA
EPI_ISL_75724|2007.586|A/ring-necked_duck/Minnesota/Sg-00069/2007|A_/_H3N8|NA
EPI_ISL_75723|2007.586|A/ring-necked_duck/Minnesota/Sg-00068/2007|A_/_H10N7|NA
EPI_ISL_75722|2007.586|A/ring-necked_duck/Minnesota/Sg-00067/2007|A_/_H4N6|NA
EPI_ISL_75721|2007.586|A/ring-necked_duck/Minnesota/Sg-00066/2007|A_/_H3N8|NA
EPI_ISL_75720|2007.586|A/mallard/Minnesota/Sg-00065/2007|A_/_H10N7|NA
EPI_ISL_75719|2007.586|A/mallard/Minnesota/Sg-00064/2007|A_/_H3N8|NA
EPI_ISL_75718|2007.586|A/mallard/Minnesota/Sg-00063/2007|A_/_H4N6|NA
EPI_ISL_75717|2007.586|A/mallard/Minnesota/Sg-00062/2007|A_/_H8N4|NA
EPI_ISL_75716|2007.586|A/mallard/Minnesota/Sg-00061/2007|A_/_H3N8|NA
EPI_ISL_75715|2007.586|A/mallard/Minnesota/Sg-00060/2007|A_/_H4N6|NA
EPI_ISL_75714|2007.586|A/mallard/Minnesota/Sg-00059/2007|A_/_H3N8|NA
EPI_ISL_75713|2007.586|A/mallard/Minnesota/Sg-00058/2007|A_/_H4N6|NA
EPI_ISL_75712|2007.586|A/mallard/Minnesota/Sg-00057/2007|A_/_H10N7|NA
EPI_ISL_75711|2007.586|A/mallard/Minnesota/Sg-00056/2007|A_/_H10N7|NA
EPI_ISL_75710|2007.584|A/mallard/Minnesota/Sg-00055/2007|A_/_H12N5|NA
EPI_ISL_75709|2007.586|A/mallard/Minnesota/Sg-00053/2007|A_/_H4N6|NA
EPI_ISL_75708|2007.586|A/mallard/Minnesota/Sg-00052/2007|A_/_H4N6|NA
EPI_ISL_75707|2007.586|A/mallard/Minnesota/Sg-00051/2007|A_/_H3N8|NA
EPI_ISL_75706|2007.586|A/mallard/Minnesota/Sg-00050/2007|A_/_H4N6|NA
EPI_ISL_75705|2007.586|A/mallard/Minnesota/Sg-00049/2007|A_/_H4N6|NA
EPI_ISL_75704|2007.586|A/mallard/Minnesota/Sg-00048/2007|A_/_H3N8|NA
EPI_ISL_75703|2007.586|A/mallard/Minnesota/Sg-00047/2007|A_/_H3N8|NA
EPI_ISL_75702|2007.586|A/mallard/Minnesota/Sg-00046/2007|A_/_H4N6|NA
EPI_ISL_75701|2007.586|A/mallard/Minnesota/Sg-00045/2007|A_/_H4N6|NA
EPI_ISL_75700|2007.586|A/gadwall/Minnesota/Sg-00044/2007|A_/_H3N8|NA
EPI_ISL_75699|2007.704|A/blue-winged_teal/Texas/Sg-00081/2007|A_/_H4N6|NA
EPI_ISL_75698|2007.704|A/blue-winged_teal/Texas/Sg-00080/2007|A_/_H4N6|NA
EPI_ISL_75697|2007.704|A/blue-winged_teal/Texas/Sg-00079/2007|A_/_H3N8|NA
EPI_ISL_75696|2007.704|A/blue-winged_teal/Texas/Sg-00078/2007|A_/_H3N8|NA
EPI_ISL_75695|2007.704|A/blue-winged_teal/Texas/Sg-00077/2007|A_/_H4N6|NA
EPI_ISL_75694|2007.707|A/blue-winged_teal/Texas/Sg-00076/2007|A_/_H4N6|NA
EPI_ISL_75693|2007.707|A/blue-winged_teal/Texas/Sg-00075/2007|A_/_H4N6|NA
EPI_ISL_75692|2007.586|A/blue-winged_teal/Minnesota/Sg-00043/2007|A_/_H4N6|NA
EPI_ISL_75691|2007.586|A/blue-winged_teal/Minnesota/Sg-00042/2007|A_/_H4N6|NA
EPI_ISL_75690|2007.586|A/blue-winged_teal/Minnesota/Sg-00041/2007|A_/_H4N6|NA
EPI_ISL_75689|2007.586|A/blue-winged_teal/Minnesota/Sg-00040/2007|A_/_H4N6|NA
EPI_ISL_75688|2007.586|A/blue-winged_teal/Minnesota/Sg-00039/2007|A_/_H4N6|NA
EPI_ISL_75687|2007.586|A/blue-winged_teal/Minnesota/Sg-00038/2007|A_/_H4N6|NA
EPI_ISL_75686|2007.586|A/blue-winged_teal/Minnesota/Sg-00037/2007|A_/_H3N8|NA
EPI_ISL_75685|2007.586|A/blue-winged_teal/Minnesota/Sg-00036/2007|A_/_H4N6|NA
EPI_ISL_75684|2007.586|A/blue-winged_teal/Minnesota/Sg-00035/2007|A_/_H4N6|NA
EPI_ISL_75683|2007.586|A/blue-winged_teal/Minnesota/Sg-00034/2007|A_/_H4N6|NA
EPI_ISL_75682|2007.586|A/blue-winged_teal/Minnesota/Sg-00033/2007|A_/_H4N6|NA
EPI_ISL_75681|2007.586|A/blue-winged_teal/Minnesota/Sg-00032/2007|A_/_H4N6|NA
EPI_ISL_75680|2007.586|A/blue-winged_teal/Minnesota/Sg-00031/2007|A_/_H4N6|NA
EPI_ISL_75679|2007.586|A/blue-winged_teal/Minnesota/Sg-00030/2007|A_/_H4N6|NA
EPI_ISL_75678|2007.586|A/blue-winged_teal/Minnesota/Sg-00029/2007|A_/_H4N6|NA
EPI_ISL_75677|2007.584|A/blue-winged_teal/Minnesota/Sg-00028/2007|A_/_H4N6|NA
EPI_ISL_75676|2007.704|A/blue-winged_teal/Louisiana/Sg-00073/2007|A_/_H10N7|NA
EPI_ISL_75663|2008.582_(Day_unknown)|A/Guangdong/474/2008|A_/_H1N1|NA
EPI_ISL_75650|2008.497_(Day_unknown)|A/Guangdong/353/2008|A_/_H1N1|NA
EPI_ISL_75648|2008.497_(Day_unknown)|A/Guangdong/341/2008|A_/_H1N1|NA
EPI_ISL_75646|2008.497_(Day_unknown)|A/Guangdong/326/2008|A_/_H1N1|NA
EPI_ISL_75645|2008.497_(Day_unknown)|A/Guangdong/322/2008|A_/_H1N1|NA
EPI_ISL_75644|2008.497_(Day_unknown)|A/Guangdong/320/2008|A_/_H1N1|NA
EPI_ISL_75643|2008.497_(Day_unknown)|A/Guangdong/293/2008|A_/_H1N1|NA
EPI_ISL_75642|2008.497_(Day_unknown)|A/Guangdong/283/2008|A_/_H1N1|NA
EPI_ISL_75641|2008.497_(Day_unknown)|A/Guangdong/275/2008|A_/_H1N1|NA
EPI_ISL_75634|2008.497_(Day_unknown)|A/Guangdong/226/2008|A_/_H1N1|NA
EPI_ISL_75633|2008.497_(Day_unknown)|A/Guangdong/220/2008|A_/_H1N1|NA
EPI_ISL_75632|2008.497_(Day_unknown)|A/Guangdong/217/2008|A_/_H1N1|NA
EPI_ISL_75629|2008.415_(Day_unknown)|A/Guangdong/213/2008|A_/_H1N1|NA
EPI_ISL_75186|2007.833_(Day_unknown)|A/aquatic_bird/Korea/w209/2007|A_/_H5N3|NA
EPI_ISL_75193|2007.833_(Day_unknown)|A/aquatic_bird/Korea/w236/2007|A_/_H5N2|NA
EPI_ISL_75192|2007.833_(Day_unknown)|A/aquatic_bird/Korea/w235/2007|A_/_H5N2|NA
EPI_ISL_75577|2007.833_(Day_unknown)|A/aquatic_bird/Korea/w234/2007|A_/_H5N2|NA
EPI_ISL_75576|2007.833_(Day_unknown)|A/aquatic_bird/Korea/w231/2007|A_/_H5N2|NA
EPI_ISL_75191|2007.833_(Day_unknown)|A/aquatic_bird/Korea/w230/2007|A_/_H5N2|NA
EPI_ISL_75190|2007.833_(Day_unknown)|A/aquatic_bird/Korea/w229/2007|A_/_H5N2|NA
EPI_ISL_75189|2007.833_(Day_unknown)|A/aquatic_bird/Korea/w222/2007|A_/_H5N2|NA
EPI_ISL_75575|2007.833_(Day_unknown)|A/aquatic_bird/Korea/w221/2007|A_/_H5N2|NA
EPI_ISL_75574|2007.833_(Day_unknown)|A/aquatic_bird/Korea/w218/2007|A_/_H5N2|NA
EPI_ISL_75188|2007.833_(Day_unknown)|A/aquatic_bird/Korea/w217/2007|A_/_H5N2|NA
EPI_ISL_75187|2007.833_(Day_unknown)|A/aquatic_bird/Korea/w216/2007|A_/_H5N2|NA
EPI_ISL_75573|2007.833_(Day_unknown)|A/aquatic_bird/Korea/w211/2007|A_/_H5N2|NA
EPI_ISL_75572|2007.833_(Day_unknown)|A/aquatic_bird/Korea/w208/2007|A_/_H5N2|NA
EPI_ISL_75571|2007.833_(Day_unknown)|A/aquatic_bird/Korea/w206/2007|A_/_H5N2|NA
EPI_ISL_75185|2007.833_(Day_unknown)|A/aquatic_bird/Korea/w205/2007|A_/_H5N2|NA
EPI_ISL_75570|2007.833_(Day_unknown)|A/aquatic_bird/Korea/w204/2007|A_/_H5N2|NA
EPI_ISL_75184|2007.833_(Day_unknown)|A/aquatic_bird/Korea/w202/2007|A_/_H5N2|NA
EPI_ISL_75183|2007.833_(Day_unknown)|A/aquatic_bird/Korea/w200/2007|A_/_H5N2|NA
EPI_ISL_75182|2007.748_(Day_unknown)|A/aquatic_bird/Korea/w198/2007|A_/_H5N2|NA
EPI_ISL_75181|2007.748_(Day_unknown)|A/aquatic_bird/Korea/w193/2007|A_/_H5N2|NA
EPI_ISL_89634|2007.000|A/mallard/Maryland/807/2007|A_/_H3N8|NA
EPI_ISL_89274|2008.915_(Day_unknown)|A/chicken/Shanghai/Q0812-2/2008|A_/_H9N2|NA
EPI_ISL_89273|2008.915_(Day_unknown)|A/chicken/Shanghai/Q0812-1/2008|A_/_H9N2|NA
EPI_ISL_89264|2008.768|A/avian/Japan/8KI0148/2008|A_/_H4N2|NA
EPI_ISL_89263|2008.768|A/avian/Japan/8KI0184/2008|A_/_H4N6|NA
EPI_ISL_89262|2008.582_(Day_unknown)|A/chicken/Shanghai/Q0808-2/2008|A_/_H9N2|NA
EPI_ISL_89261|2008.582_(Day_unknown)|A/chicken/Shanghai/Q0808-1/2008|A_/_H9N2|NA
EPI_ISL_89258|2008.164_(Day_unknown)|A/duck/Guangxi/912/2008|A_/_H4N2|NA
EPI_ISL_89226|2008.000_(Day_unknown)|A/chicken/Shanghai/Q0801-2/2008|A_/_H9N2|NA
EPI_ISL_89225|2008.000_(Day_unknown)|A/chicken/Shanghai/Q0801-1/2008|A_/_H9N2|NA
EPI_ISL_89220|2007.915_(Day_unknown)|A/chicken/Shanghai/Q0712/2007|A_/_H9N2|NA
EPI_ISL_89207|2007.666_(Day_unknown)|A/chicken/Shanghai/Q0709/2007|A_/_H9N2|NA
EPI_ISL_89203|2007.496_(Day_unknown)|A/chicken/Shanghai/Q0707/2007|A_/_H9N2|NA
EPI_ISL_89198|2007.247_(Day_unknown)|A/chicken/Shanghai/Q0704/2007|A_/_H9N2|NA
EPI_ISL_89194|2007.085_(Day_unknown)|A/chicken/Shanghai/Q0702/2007|A_/_H9N2|NA
EPI_ISL_89174|2007.000|A/wild_duck/Taiwan/WB1364/2007|A_/_H4N6|NA
EPI_ISL_89156|2007.000|A/equine/Otar/764/2007|A_/_H3N8|NA
EPI_ISL_89104|2008.945|A/Uganda/MUWRP-052/2008|A_/_H3N2|NA
EPI_ISL_89103|2008.943|A/Uganda/MUWRP-051/2008|A_/_H3N2|NA
EPI_ISL_89102|2008.943|A/Uganda/MUWRP-050/2008|A_/_H3N2|NA
EPI_ISL_89101|2008.937|A/Uganda/MUWRP-049/2008|A_/_H3N2|NA
EPI_ISL_89100|2008.923|A/Uganda/MUWRP-048/2008|A_/_H3N2|NA
EPI_ISL_89099|2008.921|A/Uganda/MUWRP-047/2008|A_/_H3N2|NA
EPI_ISL_89098|2008.921|A/Uganda/MUWRP-046/2008|A_/_H3N2|NA
EPI_ISL_89097|2008.852|A/Uganda/MUWRP-045/2008|A_/_H3N2|NA
EPI_ISL_89096|2008.907|A/Uganda/MUWRP-044/2008|A_/_H3N2|NA
EPI_ISL_89095|2008.904|A/Uganda/MUWRP-043/2008|A_/_H3N2|NA
EPI_ISL_89094|2008.902|A/Uganda/MUWRP-042/2008|A_/_H3N2|NA
EPI_ISL_89093|2008.852|A/Uganda/MUWRP-041/2008|A_/_H3N2|NA
EPI_ISL_89092|2008.899|A/Uganda/MUWRP-040/2008|A_/_H3N2|NA
EPI_ISL_89091|2008.852|A/Uganda/MUWRP-039/2008|A_/_H3N2|NA
EPI_ISL_89090|2008.899|A/Uganda/MUWRP-038/2008|A_/_H3N2|NA
EPI_ISL_89089|2008.896|A/Uganda/MUWRP-037/2008|A_/_H3N2|NA
EPI_ISL_89088|2008.896|A/Uganda/MUWRP-036/2008|A_/_H3N2|NA
EPI_ISL_89087|2008.896|A/Uganda/MUWRP-035/2008|A_/_H3N2|NA
EPI_ISL_89086|2008.888|A/Uganda/MUWRP-034/2008|A_/_H3N2|NA
EPI_ISL_89085|2008.888|A/Uganda/MUWRP-033/2008|A_/_H3N2|NA
EPI_ISL_89084|2008.885|A/Uganda/MUWRP-032/2008|A_/_H3N2|NA
EPI_ISL_89083|2008.852|A/Uganda/MUWRP-031/2008|A_/_H3N2|NA
EPI_ISL_89082|2008.885|A/Uganda/MUWRP-029/2008|A_/_H3N2|NA
EPI_ISL_89081|2008.883|A/Uganda/MUWRP-028/2008|A_/_H3N2|NA
EPI_ISL_89080|2008.852|A/Uganda/MUWRP-027/2008|A_/_H3N2|NA
EPI_ISL_89079|2008.880|A/Uganda/MUWRP-026/2008|A_/_H3N2|NA
EPI_ISL_89078|2008.880|A/Uganda/MUWRP-025/2008|A_/_H3N2|NA
EPI_ISL_89077|2008.877|A/Uganda/MUWRP-024/2008|A_/_H3N2|NA
EPI_ISL_89076|2008.877|A/Uganda/MUWRP-023/2008|A_/_H3N2|NA
EPI_ISL_89075|2008.858|A/Uganda/MUWRP-022/2008|A_/_H3N2|NA
EPI_ISL_89074|2008.858|A/Uganda/MUWRP-021/2008|A_/_H3N2|NA
EPI_ISL_89073|2008.858|A/Uganda/MUWRP-020/2008|A_/_H3N2|NA
EPI_ISL_89072|2008.850|A/Uganda/MUWRP-019/2008|A_/_H3N2|NA
EPI_ISL_89071|2008.850|A/Uganda/MUWRP-018/2008|A_/_H3N2|NA
EPI_ISL_89070|2008.847|A/Uganda/MUWRP-017/2008|A_/_H3N2|NA
EPI_ISL_89069|2008.847|A/Uganda/MUWRP-016/2008|A_/_H3N2|NA
EPI_ISL_89068|2008.831|A/Uganda/MUWRP-015/2008|A_/_H3N2|NA
EPI_ISL_89067|2008.831|A/Uganda/MUWRP-014/2008|A_/_H3N2|NA
EPI_ISL_89066|2008.831|A/Uganda/MUWRP-013/2008|A_/_H3N2|NA
EPI_ISL_89065|2008.822|A/Uganda/MUWRP-012/2008|A_/_H3N2|NA
EPI_ISL_89062|2008.803|A/Uganda/MUWRP-009/2008|A_/_H3N2|NA
EPI_ISL_89060|2008.801|A/Uganda/MUWRP-007/2008|A_/_H3N2|NA
EPI_ISL_89058|2008.790|A/Uganda/MUWRP-005/2008|A_/_H3N2|NA
EPI_ISL_89004|2008.000|A/Hong_Kong/65446/2008|A_/_H1N1|NA
EPI_ISL_89003|2008.000|A/Hong_Kong/65101/2008|A_/_H1N1|NA
EPI_ISL_89002|2008.000|A/Hong_Kong/63799/2008|A_/_H1N1|NA
EPI_ISL_89001|2008.000|A/Hong_Kong/62768/2008|A_/_H1N1|NA
EPI_ISL_88984|2008.000|A/Hong_Kong/04633/2008|A_/_H1N1|NA
EPI_ISL_88983|2008.000|A/Hong_Kong/04427/2008|A_/_H1N1|NA
EPI_ISL_88982|2008.000|A/Hong_Kong/03807/2008|A_/_H1N1|NA
EPI_ISL_88981|2008.000|A/Hong_Kong/03138/2008|A_/_H1N1|NA
EPI_ISL_88980|2008.000|A/Hong_Kong/02181/2008|A_/_H1N1|NA
EPI_ISL_88979|2008.000|A/Hong_Kong/02022/2008|A_/_H1N1|NA
EPI_ISL_88978|2008.000|A/Hong_Kong/01236/2008|A_/_H1N1|NA
EPI_ISL_88977|2008.000|A/Hong_Kong/01085/2008|A_/_H1N1|NA
EPI_ISL_88976|2008.000|A/Hong_Kong/01045/2008|A_/_H1N1|NA
EPI_ISL_88836|2008.962|A/swine/Hong_Kong/1821/2008|A_/_H1N1|NA
EPI_ISL_88835|2008.962|A/swine/Hong_Kong/1815/2008|A_/_H1N1|NA
EPI_ISL_88834|2008.962|A/swine/Hong_Kong/1813/2008|A_/_H1N1|NA
EPI_ISL_88833|2008.962|A/swine/Hong_Kong/1810/2008|A_/_H1N1|NA
EPI_ISL_88832|2008.962|A/swine/Hong_Kong/1785/2008|A_/_H1N1|NA
EPI_ISL_88831|2008.962|A/swine/Hong_Kong/1783/2008|A_/_H1N1|NA
EPI_ISL_88830|2008.962|A/swine/Hong_Kong/NS1195/2008|A_/_H1N1|NA
EPI_ISL_88829|2008.847|A/swine/Hong_Kong/1566/2008|A_/_H1N1|NA
EPI_ISL_88828|2008.235|A/swine/Hong_Kong/386/2008|A_/_H1N2|NA
EPI_ISL_88827|2007.962|A/swine/Hong_Kong/1758/2007|A_/_H1N1|NA
EPI_ISL_88826|2007.929|A/swine/Hong_Kong/NS1124/2007|A_/_H1N1|NA
EPI_ISL_88825|2007.718|A/swine/Hong_Kong/NS856/2007|A_/_H1N2|NA
EPI_ISL_88824|2007.614|A/swine/Hong_Kong/1112/2007|A_/_H1N2|NA
EPI_ISL_88823|2007.764|A/swine/Hong_Kong/NS628/2007|A_/_H1N1|NA
EPI_ISL_88822|2007.386|A/swine/Hong_Kong/713/2007|A_/_H1N2|NA
EPI_ISL_88821|2007.310|A/swine/Hong_Kong/NS387/2007|A_/_H1N1|NA
EPI_ISL_88820|2007.099|A/swine/Hong_Kong/187/2007|A_/_H1N1|NA
EPI_ISL_88819|2007.099|A/swine/Hong_Kong/153/2007|A_/_H1N1|NA
EPI_ISL_88818|2007.099|A/swine/Hong_Kong/NS133/2007|A_/_H1N1|NA
EPI_ISL_88817|2007.099|A/swine/Hong_Kong/NS123/2007|A_/_H1N1|NA
EPI_ISL_88816|2007.099|A/swine/Hong_Kong/NS116/2007|A_/_H1N1|NA
EPI_ISL_88815|2007.022|A/swine/Hong_Kong/NS26/2007|A_/_H1N1|NA
EPI_ISL_88388|2008.962|A/swine/Hong_Kong/1780/2008|A_/_H1N1|NA
EPI_ISL_88387|2008.847|A/swine/Hong_Kong/1559/2008|A_/_H1N1|NA
EPI_ISL_88386|2008.809|A/swine/Hong_Kong/NS952/2008|A_/_H1N1|NA
EPI_ISL_88385|2008.407|A/swine/Hong_Kong/715/2008|A_/_H1N2|NA
EPI_ISL_88384|2008.369|A/swine/Hong_Kong/676/2008|A_/_H1N1|NA
EPI_ISL_88383|2008.025|A/swine/Hong_Kong/61/2008|A_/_H1N1|NA
EPI_ISL_88382|2007.310|A/swine/Hong_Kong/558/2007|A_/_H1N1|NA
EPI_ISL_88381|2007.233|A/swine/Hong_Kong/435/2007|A_/_H1N1|NA
EPI_ISL_88380|2007.099|A/swine/Hong_Kong/NS120/2007|A_/_H1N1|NA
EPI_ISL_88379|2007.022|A/swine/Hong_Kong/72/2007|A_/_H1N1|NA
EPI_ISL_87683|2007.247_(Day_unknown)|A/chicken/OH/494832/2007|A_/_H2N3|NA
EPI_ISL_87682|2007.247_(Day_unknown)|A/duck/OH/492493/2007|A_/_H2N3|NA
EPI_ISL_87515|2007.000|A/mallard/Maryland/800/2007|A_/_H0N0|NA
EPI_ISL_87514|2007.000|A/mallard/Maryland/798/2007|A_/_H0N0|NA
EPI_ISL_87462|2007.142|A/equine/Colorado/10/2007|A_/_H3N8|NA
EPI_ISL_87461|2007.121|A/canine/Wyoming/86033/2007|A_/_H3N8|NA
EPI_ISL_86563|2007.896|A/chicken/Korea/GH2/2007|A_/_H9N2|NA
EPI_ISL_86213|2008.699|A/northern_shoveler/Interior_Alaska/8BM3575/2008|A_/_H0N0|NA
EPI_ISL_86212|2007.723|A/mallard/Minnesota/Sg-00195/2007|A_/_H10N3|NA
EPI_ISL_84581|2008.833_(Day_unknown)|A/chicken/Korea/SH0802/2008|A_/_H9N2|NA
EPI_ISL_84580|2008.749_(Day_unknown)|A/duck/Korea/CBU08107/2008|A_/_H9N2|NA
EPI_ISL_84289|2008.057|A/bird_feces/New_York/186678-18/2008|A_/_H1N1|NA
EPI_ISL_84291|2008.077|A/bird_feces/Arkansas/186745-36/2008|A_/_H1N1|NA
EPI_ISL_84290|2008.057|A/bird_feces/New_York/186678-12/2008|A_/_H1N1|NA
EPI_ISL_85292|2008.713|A/northern_shoveler/Interior_Alaska/8BM3652/2008|A_/_H0N8|NA
EPI_ISL_85291|2008.634|A/northern_pintail/Interior_Alaska/8BM3431R1/2008|A_/_H0N6|NA
EPI_ISL_85290|2008.634|A/northern_pintail/Interior_Alaska/8BM3284R1/2008|A_/_H0N4|NA
EPI_ISL_85289|2008.609|A/mallard/Interior_Alaska/8BM2273/2008|A_/_H0N4|NA
EPI_ISL_85288|2008.596|A/northern_pintail/Interior_Alaska/8MP0073R2/2008|A_/_H0N4|NA
EPI_ISL_85287|2008.735|A/green-winged_teal/Interior_Alaska/8BM3698/2008|A_/_H0N3|NA
EPI_ISL_85286|2008.705|A/mallard/Interior_Alaska/8BM3596/2008|A_/_H3N8|NA
EPI_ISL_85285|2008.699|A/northern_shoveler/Interior_Alaska/8BM3576/2008|A_/_H0N3|NA
EPI_ISL_85284|2008.634|A/northern_pintail/Interior_Alaska/8BM3359/2008|A_/_H0N4|NA
EPI_ISL_85274|2008.768|A/avian/Japan/8KI0067/2008|A_/_H3N8|NA
EPI_ISL_85271|2008.768|A/avian/Japan/8KI0180/2008|A_/_H3N8|NA
EPI_ISL_85270|2008.601|A/northern_pintail/Interior_Alaska/8MP0262R2/2008|A_/_H7N3|NA
EPI_ISL_85269|2007.674|A/northern_shoveler/Interior_Alaska/7MP1766/2007|A_/_H3N8|NA
EPI_ISL_85268|2007.666|A/duck/Interior_Alaska/7MP1550/2007|A_/_H4N6|NA
EPI_ISL_85267|2008.738|A/northern_pintail/Interior_Alaska/8BM3739R1/2008|A_/_H8N4|NA
EPI_ISL_85266|2008.609|A/mallard/Interior_Alaska/8BM2312/2008|A_/_H3N8|NA
EPI_ISL_85264|2008.634|A/mallard/Interior_Alaska/8MP0814R2/2008|A_/_H8N4|NA
EPI_ISL_85263|2008.598|A/northern_pintail/Interior_Alaska/8MP0213R2/2008|A_/_H8N4|NA
EPI_ISL_85262|2008.604|A/mallard/Interior_Alaska/8BM2102/2008|A_/_H1N1|NA
EPI_ISL_85261|2008.604|A/northern_pintail/Interior_Alaska/8BM2082/2008|A_/_H8N4|NA
EPI_ISL_85260|2008.735|A/northern_pintail/Interior_Alaska/8BM3696/2008|A_/_H3N8|NA
EPI_ISL_85258|2008.732|A/northern_pintail/Interior_Alaska/8BM3669/2008|A_/_H4N6|NA
EPI_ISL_85257|2008.702|A/northern_pintail/Interior_Alaska/8BM3579/2008|A_/_H0N0|NA
EPI_ISL_85256|2008.683|A/mallard/Interior_Alaska/8BM3519/2008|A_/_H12N5|NA
EPI_ISL_85255|2008.667|A/mallard/Interior_Alaska/8BM3499/2008|A_/_H8N4|NA
EPI_ISL_85254|2008.634|A/mallard/Interior_Alaska/8BM3327/2008|A_/_H8N4|NA
EPI_ISL_85253|2008.631|A/northern_pintail/Interior_Alaska/8BM3177/2008|A_/_H8N4|NA
EPI_ISL_85252|2008.628|A/mallard/Interior_Alaska/8BM3100/2008|A_/_H8N4|NA
EPI_ISL_85251|2008.628|A/mallard/Interior_Alaska/8BM3092/2008|A_/_H12N5|NA
EPI_ISL_85250|2008.626|A/mallard/Interior_Alaska/8BM3039/2008|A_/_H8N4|NA
EPI_ISL_85249|2008.615|A/northern_pintail/Interior_Alaska/8BM2454R1/2008|A_/_H8N4|NA
EPI_ISL_85248|2008.604|A/northern_pintail/Interior_Alaska/8BM2011R1/2008|A_/_H8N4|NA
EPI_ISL_85247|2008.601|A/mallard/Interior_Alaska/8BM1966R1/2008|A_/_H8N4|NA
EPI_ISL_85245|2008.598|A/northern_pintail/Interior_Alaska/8MP0209R1/2008|A_/_H8N4|NA
EPI_ISL_85244|2008.620|A/mallard/Interior_Alaska/8BM2841/2008|A_/_H8N4|NA
EPI_ISL_85243|2008.617|A/mallard/Interior_Alaska/8BM2714/2008|A_/_H8N4|NA
EPI_ISL_85242|2008.607|A/northern_pintail/Interior_Alaska/8MP0469/2008|A_/_H8N4|NA
EPI_ISL_85241|2007.671|A/mallard/Interior_Alaska/7MP1720/2007|A_/_H3N8|NA
EPI_ISL_85240|2007.671|A/northern_pintail/Interior_Alaska/7MP1702/2007|A_/_H0N0|NA
EPI_ISL_85239|2007.668|A/northern_shoveler/Interior_Alaska/7MP1667/2007|A_/_H3N8|NA
EPI_ISL_85227|2008.609|A/mallard/Interior_Alaska/8BM2271/2008|A_/_H8N4|NA
EPI_ISL_85218|2007.353|A/avian/Southcentral_Alaska/7KW0388R1/2007|A_/_H4N8|NA
EPI_ISL_85217|2008.702|A/mallard/Interior_Alaska/8BM3584R1/2008|A_/_H8N4|NA
EPI_ISL_85216|2008.738|A/northern_pintail/Interior_Alaska/8BM3723/2008|A_/_H4N1|NA
EPI_ISL_85215|2008.705|A/northern_pintail/Interior_Alaska/8BM3608/2008|A_/_H4N6|NA
EPI_ISL_85214|2008.667|A/northern_shoveler/Interior_Alaska/8BM3470/2008|A_/_H9N2|NA
EPI_ISL_85213|2008.628|A/northern_pintail/Interior_Alaska/8BM3137/2008|A_/_H8N4|NA
EPI_ISL_85212|2008.628|A/northern_pintail/Interior_Alaska/8BM3091/2008|A_/_H8N4|NA
EPI_ISL_85211|2008.617|A/northern_pintail/Interior_Alaska/8BM2621R1/2008|A_/_H8N4|NA
EPI_ISL_85210|2008.604|A/northern_pintail/Interior_Alaska/8BM1995R1/2008|A_/_H12N5|NA
EPI_ISL_85205|2008.798|A/mallard/Wisconsin/08OS2254/2008|A_/_H0N0|NA
EPI_ISL_85204|2007.710|A/northern_pintail/Interior_Alaska/7MP2248/2007|A_/_H0N0|NA
EPI_ISL_85203|2007.668|A/mallard/Interior_Alaska/7MP1643/2007|A_/_H0N0|NA
EPI_ISL_85196|2007.679|A/northern_pintail/Interior_Alaska/7MP0509/2007|A_/_H3N8|NA
EPI_ISL_85184|2008.872|A/northern_shoveler/Illinois/08OS3331/2008|A_/_H4N8|NA
EPI_ISL_85181|2008.831|A/mallard/Wisconsin/08OS2844/2008|A_/_H7N3|NA
EPI_ISL_85180|2008.831|A/mallard/Wisconsin/08OS2841/2008|A_/_H2N3|NA
EPI_ISL_85178|2008.817|A/mallard/Illinois/08OS2711/2008|A_/_H10N7|NA
EPI_ISL_85176|2008.814|A/mallard/Illinois/08OS2315/2008|A_/_H4N6|NA
EPI_ISL_85175|2008.801|A/gadwall/Wisconsin/08OS2296/2008|A_/_H6N2|NA
EPI_ISL_85168|2008.604|A/northern_pintail/Interior_Alaska/8BM2046R1/2008|A_/_H8N4|NA
EPI_ISL_85167|2008.609|A/mallard/Interior_Alaska/8MP0547/2008|A_/_H8N4|NA
EPI_ISL_85165|2008.817|A/mallard/Illinois/08OS2710/2008|A_/_H10N7|NA
EPI_ISL_85164|2008.801|A/gadwall/Wisconsin/08OS2293/2008|A_/_H3N2|NA
EPI_ISL_85162|2008.798|A/mallard/Wisconsin/08OS2271/2008|A_/_H11N9|NA
EPI_ISL_85161|2008.798|A/mallard/Wisconsin/08OS2261/2008|A_/_H4N6|NA
EPI_ISL_85158|2007.685|A/mallard/Interior_Alaska/7MP0901R1/2007|A_/_H4N6|NA
EPI_ISL_85155|2008.768|A/avian/Japan/8KI0040/2008|A_/_H3N5|NA
EPI_ISL_85154|2008.768|A/avian/Japan/8KI0068/2008|A_/_H3N6|NA
EPI_ISL_85153|2008.768|A/avian/Japan/8KI0102/2008|A_/_H3N8|NA
EPI_ISL_85152|2008.768|A/avian/Japan/8KI0129/2008|A_/_H3N8|NA
EPI_ISL_85151|2008.768|A/avian/Japan/8KI0135/2008|A_/_H6N5|NA
EPI_ISL_85150|2008.768|A/avian/Japan/8KI0150/2008|A_/_H3N8|NA
EPI_ISL_85149|2008.768|A/avian/Japan/8KI0162/2008|A_/_H3N8|NA
EPI_ISL_85148|2008.768|A/avian/Japan/8KI0185/2008|A_/_H4N6|NA
EPI_ISL_85147|2008.768|A/avian/Japan/8KI0195/2008|A_/_H6N8|NA
EPI_ISL_85146|2007.671|A/mallard/Interior_Alaska/7MP1701/2007|A_/_H0N0|NA
EPI_ISL_85145|2008.708|A/mallard/Interior_Alaska/8BM3627R1/2008|A_/_H4N6|NA
EPI_ISL_85144|2008.631|A/mallard/Interior_Alaska/8MP0792R1/2008|A_/_H12N5|NA
EPI_ISL_85143|2008.738|A/northern_pintail/Interior_Alaska/8BM3736/2008|A_/_H12N5|NA
EPI_ISL_85142|2008.738|A/northern_pintail/Interior_Alaska/8BM3731/2008|A_/_H3N8|NA
EPI_ISL_85141|2008.735|A/green-winged_teal/Interior_Alaska/8BM3706/2008|A_/_H0N0|NA
EPI_ISL_85140|2008.735|A/northern_pintail/Interior_Alaska/8BM3700/2008|A_/_H3N8|NA
EPI_ISL_85139|2008.735|A/northern_shoveler/Interior_Alaska/8BM3684/2008|A_/_H0N0|NA
EPI_ISL_85138|2008.730|A/northern_pintail/Interior_Alaska/8BM3658/2008|A_/_H4N6|NA
EPI_ISL_85137|2008.708|A/mallard/Interior_Alaska/8BM3614/2008|A_/_H3N8|NA
EPI_ISL_85136|2008.702|A/mallard/Interior_Alaska/8BM3586/2008|A_/_H3N8|NA
EPI_ISL_85135|2008.702|A/northern_pintail/Interior_Alaska/8BM3582/2008|A_/_H3N8|NA
EPI_ISL_85134|2008.628|A/northern_pintail/Interior_Alaska/8BM3088/2008|A_/_H8N4|NA
EPI_ISL_85133|2008.628|A/mallard/Interior_Alaska/8BM3061/2008|A_/_H8N4|NA
EPI_ISL_85132|2008.626|A/northern_pintail/Interior_Alaska/8BM3041/2008|A_/_H8N4|NA
EPI_ISL_85131|2008.626|A/northern_pintail/Interior_Alaska/8BM2987/2008|A_/_H8N4|NA
EPI_ISL_85130|2008.626|A/northern_pintail/Interior_Alaska/8BM2974/2008|A_/_H12N5|NA
EPI_ISL_85129|2008.623|A/mallard/Interior_Alaska/8BM2967/2008|A_/_H12N5|NA
EPI_ISL_85128|2008.615|A/northern_pintail/Interior_Alaska/8BM2528R1/2008|A_/_H3N8|NA
EPI_ISL_85127|2008.615|A/northern_pintail/Interior_Alaska/8MP0689/2008|A_/_H8N4|NA
EPI_ISL_85126|2007.622|A/northern_pintail/Interior_Alaska/7MP1460R2/2007|A_/_H3N8|NA
EPI_ISL_85125|2007.668|A/green-winged_teal/Interior_Alaska/7MP1672R1/2007|A_/_H0N0|NA
EPI_ISL_85124|2007.677|A/northern_shoveler/Interior_Alaska/7MP1800/2007|A_/_H0N0|NA
EPI_ISL_85123|2007.707|A/northern_pintail/Interior_Alaska/7MP2228/2007|A_/_H3N8|NA
EPI_ISL_85122|2007.677|A/mallard/Interior_Alaska/7MP1835/2007|A_/_H3N8|NA
EPI_ISL_85121|2007.677|A/northern_pintail/Interior_Alaska/7MP1822/2007|A_/_H3N8|NA
EPI_ISL_85120|2007.666|A/duck/Interior_Alaska/7MP1598/2007|A_/_H3N8|NA
EPI_ISL_85119|2007.666|A/duck/Interior_Alaska/7MP1582/2007|A_/_H1N1|NA
EPI_ISL_85118|2007.666|A/duck/Interior_Alaska/7MP1570/2007|A_/_H4N6|NA
EPI_ISL_85117|2007.682|A/mallard/Interior_Alaska/7MP0956/2007|A_/_H0N0|NA
EPI_ISL_85116|2007.682|A/northern_shoveler/Interior_Alaska/7MP0953/2007|A_/_H3N8|NA
EPI_ISL_85115|2007.605|A/mallard/Interior_Alaska/7MP0747/2007|A_/_H1N1|NA
EPI_ISL_85114|2007.666|A/duck/Interior_Alaska/7MP1591R1/2007|A_/_H3N8|NA
EPI_ISL_85113|2007.627|A/northern_pintail/Interior_Alaska/7MP0408/2007|A_/_H3N8|NA
EPI_ISL_85112|2007.614|A/mallard/Interior_Alaska/7MP0172/2007|A_/_H1N1|NA
EPI_ISL_85111|2007.677|A/northern_shoveler/Interior_Alaska/7MP1796/2007|A_/_H0N0|NA
EPI_ISL_85109|2007.622|A/northern_pintail/Interior_Alaska/7MP0345BR2/2007|A_/_H3N8|NA
EPI_ISL_85108|2007.677|A/mallard/Interior_Alaska/7MP1771R1/2007|A_/_H4N6|NA
EPI_ISL_85045|2008.071|A/Bucuresti/9.1.A/2008|A_/_H1N1|NA
EPI_ISL_85028|2008.068|A/Bucuresti/6.1.A/2008|A_/_H1N1|NA
EPI_ISL_85022|2008.142|A/Bucuresti/45.1.A/2008|A_/_H1N1|NA
EPI_ISL_85017|2008.096|A/Bucuresti/21.1.A/2008|A_/_H1N1|NA
EPI_ISL_85010|2008.096|A/Bucuresti/15.1/2008|A_/_H1N1|NA
EPI_ISL_84987|2007.707|A/mallard/Minnesota/Sg-00221/2007|A_/_H10N3|NA
EPI_ISL_84986|2007.707|A/mallard/Minnesota/Sg-00177/2007|A_/_H11N9|NA
EPI_ISL_84983|2007.707|A/green-winged_teal/Minnesota/Sg-00222/2007|A_/_H6N2|NA
EPI_ISL_84982|2007.701|A/mallard/Minnesota/Sg-00220/2007|A_/_H6N1|NA
EPI_ISL_84979|2007.701|A/green-winged_teal/Minnesota/Sg-00199/2007|A_/_H6N2|NA
EPI_ISL_84977|2007.701|A/green-winged_teal/Minnesota/Sg-00180/2007|A_/_H6N2|NA
EPI_ISL_84976|2007.723|A/mallard/Minnesota/Sg-00166/2007|A_/_H6N2|NA
EPI_ISL_84974|2007.707|A/mallard/Minnesota/Sg-00106/2007|A_/_H6N2|NA
EPI_ISL_84973|2007.704|A/green-winged_teal/Louisiana/Sg-00092/2007|A_/_H3N8|NA
EPI_ISL_84971|2007.707|A/mallard/Minnesota/Sg-00223/2007|A_/_H6N1|NA
EPI_ISL_84969|2007.707|A/mallard/Minnesota/Sg-00217/2007|A_/_H1N1|NA
EPI_ISL_84968|2007.707|A/northern_pintail/Minnesota/Sg-00216/2007|A_/_H1N1|NA
EPI_ISL_84967|2007.707|A/mallard/Minnesota/Sg-00214/2007|A_/_H6N1|NA
EPI_ISL_84961|2007.723|A/mallard/Minnesota/Sg-00200/2007|A_/_H3N8|NA
EPI_ISL_84960|2007.723|A/mallard/Minnesota/Sg-00198/2007|A_/_H11N9|NA
EPI_ISL_84959|2007.701|A/mallard/Minnesota/Sg-00182/2007|A_/_H6N1|NA
EPI_ISL_84958|2007.707|A/mallard/Minnesota/Sg-00176/2007|A_/_H4N6|NA
EPI_ISL_84957|2007.701|A/mallard/Minnesota/Sg-00167/2007|A_/_H6N1|NA
EPI_ISL_84956|2007.701|A/mallard/Minnesota/Sg-00164/2007|A_/_H3N8|NA
EPI_ISL_84954|2007.707|A/mallard/Minnesota/Sg-00161/2007|A_/_H3N8|NA
EPI_ISL_84949|2007.723|A/mallard/Minnesota/Sg-00118/2007|A_/_H11N9|NA
EPI_ISL_84948|2007.707|A/mallard/Minnesota/Sg-00105/2007|A_/_H6N1|NA
EPI_ISL_84947|2007.707|A/mallard/Minnesota/Sg-00104/2007|A_/_H6N1|NA
EPI_ISL_84946|2007.707|A/mallard/Minnesota/Sg-00103/2007|A_/_H3N8|NA
EPI_ISL_84669|2007.997|A/Lyon/1364/2007|A_/_H1N1|NA
EPI_ISL_84668|2007.967|A/Lyon/1337/2007|A_/_H1N1|NA
EPI_ISL_84661|2007.668|A/northern_shoveler/Interior_Alaska/7MP1670/2007|A_/_H3N8|NA
EPI_ISL_84660|2007.600|A/northern_pintail/Interior_Alaska/7MP0692/2007|A_/_H1N1|NA
EPI_ISL_84642|2007.625|A/northern_pintail/Interior_Alaska/7MP0278/2007|A_/_H1N1|NA
EPI_ISL_84652|2007.704|A/northern_pintail/Interior_Alaska/7MP1067R1/2007|A_/_H4N5|NA
EPI_ISL_84651|2007.699|A/mallard/Interior_Alaska/7MP1094/2007|A_/_H3N8|NA
EPI_ISL_84650|2007.696|A/northern_shoveler/Interior_Alaska/7MP1033/2007|A_/_H3N8|NA
EPI_ISL_84648|2007.677|A/mallard/Interior_Alaska/7MP1700/2007|A_/_H3N8|NA
EPI_ISL_84647|2007.668|A/northern_pintail/Interior_Alaska/7MP1644/2007|A_/_H4N6|NA
EPI_ISL_84645|2007.668|A/northern_shoveler/Alaska/7MP1669B/2007|A_/_H3N8|NA
EPI_ISL_84644|2007.668|A/northern_shoveler/Interior_Alaska/7MP1649/2007|A_/_H3N8|NA
EPI_ISL_84641|2007.690|A/northern_shoveler/Interior_Alaska/7MP1080/2007|A_/_H3N8|NA
EPI_ISL_84640|2007.690|A/northern_shoveler/Interior_Alaska/7MP1077/2007|A_/_H1N1|NA
EPI_ISL_84639|2007.690|A/mallard/Interior_Alaska/7MP1056/2007|A_/_H3N8|NA
EPI_ISL_84638|2007.682|A/northern_shoveler/Interior_Alaska/7MP0944/2007|A_/_H3N8|NA
EPI_ISL_84637|2007.674|A/northern_shoveler/Interior_Alaska/7MP1765/2007|A_/_H3N8|NA
EPI_ISL_84636|2007.682|A/mallard/Interior_Alaska/7MP0512/2007|A_/_H4N6|NA
EPI_ISL_84635|2007.707|A/mallard/Interior_Alaska/7MP2230/2007|A_/_H1N6|NA
EPI_ISL_84634|2007.710|A/mallard/Interior_Alaska/7MP1772/2007|A_/_H1N1|NA
EPI_ISL_84632|2007.682|A/mallard/Interior_Alaska/7MP0510/2007|A_/_H3N6|NA
EPI_ISL_84631|2007.690|A/northern_shoveler/Interior_Alaska/7MP1081/2007|A_/_H1N1|NA
EPI_ISL_84630|2007.600|A/northern_pintail/Interior_Alaska/7MP1246/2007|A_/_H4N6|NA
EPI_ISL_84628|2007.614|A/mallard/Interior_Alaska/7MP0167/2007|A_/_H12N5|NA
EPI_ISL_84626|2007.586|A/mallard/Alberta/234/2007|A_/_H12N5|NA
EPI_ISL_84625|2007.586|A/mallard/Alberta/162/2007|A_/_H12N5|NA
EPI_ISL_84616|2007.386|A/ruddy_turnstone/Delaware/103/2007|A_/_H5N1|NA
EPI_ISL_84561|2007.000|A/Bewicks_swan/Netherlands/1/2007|A_/_H1N5|NA
EPI_ISL_84555|2007.000|A/mallard/Netherlands/7/2007|A_/_H4N2|NA
EPI_ISL_84551|2007.090|A/cinnamon_teal/California/JN1504/2007|A_/_H5N3|NA
EPI_ISL_84550|2007.090|A/northern_shoveler/California/JN1447/2007|A_/_H7N2|NA
EPI_ISL_84543|2007.000_(Day_unknown)|A/chicken/Kunming/123/2007|A_/_H9N2|NA
EPI_ISL_84542|2008.497_(Day_unknown)|A/chicken/Puer/711/2008|A_/_H9N2|NA
EPI_ISL_84537|2008.497_(Day_unknown)|A/chicken/Lijiang/711/2008|A_/_H9N2|NA
EPI_ISL_84525|2008.000|A/Thailand/Siriraj-10/2008|A_/_H1N1|NA
EPI_ISL_84524|2008.000|A/Thailand/Siriraj-09/2008|A_/_H1N1|NA
EPI_ISL_84523|2008.000|A/Thailand/Siriraj-08/2008|A_/_H1N1|NA
EPI_ISL_84522|2008.000|A/Thailand/Siriraj-07/2008|A_/_H1N1|NA
EPI_ISL_84521|2008.000|A/Thailand/Siriraj-06/2008|A_/_H1N1|NA
EPI_ISL_84520|2008.000|A/Thailand/Siriraj-05/2008|A_/_H1N1|NA
EPI_ISL_84519|2008.000|A/Thailand/Siriraj-04/2008|A_/_H1N1|NA
EPI_ISL_84518|2008.000|A/Thailand/Siriraj-03/2008|A_/_H1N1|NA
EPI_ISL_84517|2008.000|A/Thailand/Siriraj-02/2008|A_/_H1N1|NA
EPI_ISL_84516|2008.000|A/Thailand/Siriraj-01/2008|A_/_H1N1|NA
EPI_ISL_84515|2007.000|A/Thailand/Siriraj-04/2007|A_/_H1N1|NA
EPI_ISL_84514|2007.000|A/Thailand/Siriraj-03/2007|A_/_H1N1|NA
EPI_ISL_84513|2007.000|A/Thailand/Siriraj-02/2007|A_/_H1N1|NA
EPI_ISL_84512|2007.000|A/Thailand/Siriraj-01/2007|A_/_H1N1|NA
EPI_ISL_84511|2007.773|A/Thailand/RMSC-UDN-01/2007|A_/_H1N1|NA
EPI_ISL_84463|2007.247_(Day_unknown)|A/mallard/Korea/LBM616/2007|A_/_H11N9|NA
EPI_ISL_84465|2007.247_(Day_unknown)|A/duck/Korea/D43/2007|A_/_H3N2|NA
EPI_ISL_84475|2007.915_(Day_unknown)|A/mallard/Korea/LBM1621/2007|A_/_H3N2|NA
EPI_ISL_84474|2007.915_(Day_unknown)|A/mallard/Korea/LBM1674/2007|A_/_H6N2|NA
EPI_ISL_84460|2008.085_(Day_unknown)|A/pheasant/Korea/LBM180/2008|A_/_H9N2|NA
EPI_ISL_84464|2007.247_(Day_unknown)|A/duck/Korea/D42/2007|A_/_H3N2|NA
EPI_ISL_84468|2007.247_(Day_unknown)|A/duck/Korea/D13/2007|A_/_H9N2|NA
EPI_ISL_84454|2007.115|A/Netherlands/26/2007|A_/_H1N1|NA
EPI_ISL_84442|2007.247_(Day_unknown)|A/duck/Korea/U11/2007|A_/_H1N2|NA
EPI_ISL_84441|2007.329_(Day_unknown)|A/duck/Korea/U14/2007|A_/_H1N3|NA
EPI_ISL_84440|2008.833_(Day_unknown)|A/swine/Yangzhou/1/2008|A_/_H9N2|NA
EPI_ISL_84439|2008.749_(Day_unknown)|A/swine/Taizhou/5/2008|A_/_H9N2|NA
EPI_ISL_84432|2008.000|A/KOL/2043/08|A_/_H3N2|NA
EPI_ISL_84429|2008.230|A/swine/Fujian/FZ/2008|A_/_H1N1|NA
EPI_ISL_84428|2008.863|A/swine/Shandong/LY/2008|A_/_H1N1|NA
EPI_ISL_84427|2008.893|A/swine/Shandong/RS/2008|A_/_H1N1|NA
EPI_ISL_84359|2008.497_(Day_unknown)|A/Kolkata/1730/2008|A_/_H3N2|NA
EPI_ISL_84358|2008.415_(Day_unknown)|A/Kolkata/1581/2008|A_/_H3N2|NA
EPI_ISL_84357|2008.331_(Day_unknown)|A/Kolkata/1537/2008|A_/_H3N2|NA
EPI_ISL_84356|2007.000_(Day_unknown)|A/Kolkata/617/2007|A_/_H3N2|NA
EPI_ISL_84347|2007.581_(Day_unknown)|A/Kolkata/1002/2007|A_/_H1N1|NA
EPI_ISL_84346|2007.496_(Day_unknown)|A/Kolkata/990/2007|A_/_H1N1|NA
EPI_ISL_84345|2007.496_(Day_unknown)|A/Kolkata/1061/2007|A_/_H1N1|NA
EPI_ISL_84344|2007.496_(Day_unknown)|A/Kolkata/975/2007|A_/_H1N1|NA
EPI_ISL_84343|2007.496_(Day_unknown)|A/Kolkata/959/2007|A_/_H1N1|NA
EPI_ISL_84342|2007.496_(Day_unknown)|A/Kolkata/951/2007|A_/_H1N1|NA
EPI_ISL_84341|2007.496_(Day_unknown)|A/Kolkata/943/2007|A_/_H1N1|NA
EPI_ISL_84340|2007.414_(Day_unknown)|A/Kolkata/929/2007|A_/_H1N1|NA
EPI_ISL_84339|2007.414_(Day_unknown)|A/Kolkata/919/2007|A_/_H1N1|NA
EPI_ISL_84338|2007.414_(Day_unknown)|A/Kolkata/918/2007|A_/_H1N1|NA
EPI_ISL_84337|2008.249_(Day_unknown)|A/duck/Tripura/103597/2008|A_/_H5N1|NA
EPI_ISL_84336|2008.249|A/goose/Tripura/103596/2008|A_/_H5N1|NA
EPI_ISL_84335|2008.954|A/duck/Yangzhou/013/2008|A_/_H6N5|NA
EPI_ISL_84321|2008.997|A/chicken/Shandong/1231/2008|A_/_H9N2|NA
EPI_ISL_84330|2007.000|A/chicken/Hebei/0329/2007|A_/_H9N2|NA
EPI_ISL_84328|2007.000|A/chicken/Hebei/0822/2007|A_/_H9N2|NA
EPI_ISL_84327|2007.000|A/chicken/Hebei/C6/2007|A_/_H9N2|NA
EPI_ISL_84326|2008.000|A/chicken/Hebei/LC/2008|A_/_H9N2|NA
EPI_ISL_84325|2007.000|A/chicken/Jiangxi/12/2007|A_/_H9N2|NA
EPI_ISL_84323|2008.000|A/chicken/Shandong/12/2008|A_/_H9N2|NA
EPI_ISL_84322|2008.000|A/chicken/Shandong/22/2008|A_/_H9N2|NA
EPI_ISL_84319|2007.000|A/chicken/Shandong/ZB/2007|A_/_H9N2|NA
EPI_ISL_84329|2007.000|A/chicken/Hebei/0617/2007|A_/_H9N2|NA
EPI_ISL_84309|2008.074|A/bird_feces/North_Carolina/186731-42/2008|A_/_H6N1|NA
EPI_ISL_84308|2008.019|A/bird_feces/North_Carolina/186533-18/2008|A_/_H6N1|NA
EPI_ISL_84307|2008.079|A/bird_feces/Arkansas/186748-06/2008|A_/_H0N1|NA
EPI_ISL_84306|2008.079|A/bird_feces/Arkansas/186749-30/2008|A_/_H0N1|NA
EPI_ISL_84305|2008.079|A/bird_feces/Arkansas/186745-72/2008|A_/_H0N1|NA
EPI_ISL_84302|2007.655|A/bird_feces/California/185223-06/2007|A_/_H0N1|NA
EPI_ISL_84301|2007.825|A/bird_feces/Illinois/185997-30/2007|A_/_H13N1|NA
EPI_ISL_84300|2007.658|A/bird_feces/North_Dakota/185233-06/2007|A_/_H3N1|NA
EPI_ISL_84293|2007.805|A/bird_feces/Idaho/185888-18/2007|A_/_H1N1|NA
EPI_ISL_83540|2007.841|A/northern_shoveler/California/44363-082/2007|A_/_H11N9|NA
EPI_ISL_83539|2007.838|A/American_green-winged_teal/California/44363-067/2007|A_/_H11N9|NA
EPI_ISL_83538|2007.800|A/American_green-winged_teal/California/44363-002/2007|A_/_H11N5|NA
EPI_ISL_83533|2007.871|A/mallard/Washington/44338-218/2007|A_/_H1N1|NA
EPI_ISL_83532|2007.690|A/mallard/Washington/44338-120/2007|A_/_H6N2|NA
EPI_ISL_83531|2007.690|A/mallard/Washington/44338-112/2007|A_/_H6N2|NA
EPI_ISL_83530|2007.696|A/mallard/Washington/44338-052/2007|A_/_H3N1|NA
EPI_ISL_83529|2007.674|A/mallard/Washington/44338-049/2007|A_/_H6N1|NA
EPI_ISL_83528|2007.674|A/mallard/Washington/44338-047/2007|A_/_H6N1|NA
EPI_ISL_83527|2007.674|A/mallard/Washington/44338-045/2007|A_/_H6N1|NA
EPI_ISL_83526|2007.674|A/mallard/Washington/44338-039/2007|A_/_H6N1|NA
EPI_ISL_83525|2007.674|A/mallard/Washington/44338-037/2007|A_/_H6N1|NA
EPI_ISL_83524|2007.674|A/mallard/Washington/44338-034/2007|A_/_H6N1|NA
EPI_ISL_83523|2007.658|A/mallard/Washington/44338-029/2007|A_/_H6N1|NA
EPI_ISL_83522|2007.658|A/mallard/Washington/44338-019/2007|A_/_H6N1|NA
EPI_ISL_83521|2007.658|A/mallard/Washington/44338-018/2007|A_/_H4N6|NA
EPI_ISL_83520|2007.658|A/mallard/Washington/44338-017/2007|A_/_H4N6|NA
EPI_ISL_83519|2007.658|A/mallard/Washington/44338-016/2007|A_/_H4N6|NA
EPI_ISL_83518|2007.658|A/mallard/Washington/44338-015/2007|A_/_H4N6|NA
EPI_ISL_83517|2007.658|A/mallard/Washington/44338-014/2007|A_/_H4N6|NA
EPI_ISL_83516|2007.658|A/mallard/Washington/44338-012/2007|A_/_H4N6|NA
EPI_ISL_83515|2007.658|A/mallard/Washington/44338-011/2007|A_/_H4N6|NA
EPI_ISL_83514|2007.658|A/mallard/Washington/44338-009/2007|A_/_H6N1|NA
EPI_ISL_83512|2007.690|A/northern_shoveler/Oregon/44336-179/2007|A_/_H4N6|NA
EPI_ISL_83510|2007.074|A/gadwall/California/44287-543/2007|A_/_H10N7|NA
EPI_ISL_83509|2007.074|A/gadwall/California/29595/2007|A_/_H10N7|NA
EPI_ISL_83508|2007.071|A/American_green-winged_teal/California/44287-373/2007|A_/_H8N4|NA
EPI_ISL_83507|2007.071|A/northern_shoveler/California/44287-364/2007|A_/_H7N3|NA
EPI_ISL_83506|2007.071|A/northern_shoveler/California/28327/2007|A_/_H7N3|NA
EPI_ISL_83505|2007.071|A/American_green-winged_teal/California/44287-305/2007|A_/_H7N6|NA
EPI_ISL_83503|2007.063|A/northern_shoveler/California/44287-179/2007|A_/_H7N6|NA
EPI_ISL_83502|2007.063|A/northern_shoveler/California/27985/2007|A_/_H7N6|NA
EPI_ISL_83501|2007.063|A/northern_shoveler/California/44287-164/2007|A_/_H7N7|NA
EPI_ISL_83500|2007.063|A/northern_shoveler/California/44287-162/2007|A_/_H10N7|NA
EPI_ISL_83499|2007.063|A/northern_shoveler/California/27943/2007|A_/_H10N7|NA
EPI_ISL_83498|2007.063|A/American_green-winged_teal/California/44287-084/2007|A_/_H7N3|NA
EPI_ISL_83497|2007.063|A/American_green-winged_teal/California/27790/2007|A_/_H11N9|NA
EPI_ISL_83496|2007.063|A/American_green-winged_teal/California/44287-066/2007|A_/_H11N9|NA
EPI_ISL_83491|2007.915_(Day_unknown)|A/duck/Fujian/FQ107/2007|A_/_H9N2|NA
EPI_ISL_83301|2008.932|A/chicken/Assam/142007/2008|A_/_H5N1|NA
EPI_ISL_83300|2008.407|A/chicken/Tripura/105131/2008|A_/_H9N2|NA
EPI_ISL_82537|2008.667_(Day_unknown)|A/chicken/Shandong/SD0014/2008|A_/_H9N2|NA
EPI_ISL_82536|2007.959|A/American_coot/Oregon/20589-007/2007|A_/_H3N8|NA
EPI_ISL_82535|2007.901|A/western_grebe/Washington/20569-004/2007|A_/_H1N2|NA
EPI_ISL_82534|2007.844|A/rock_dove/Oregon/20547-004/2007|A_/_H1N2|NA
EPI_ISL_82533|2007.844|A/rock_dove/Oregon/20547-003/2007|A_/_H1N2|NA
EPI_ISL_82532|2007.592|A/mallard/California/20385-004/2007|A_/_H1N1|NA
EPI_ISL_82531|2007.592|A/mallard/California/20385-002/2007|A_/_H1N1|NA
EPI_ISL_82530|2007.559|A/California_gull/Washington/20371-003/2007|A_/_H10N7|NA
EPI_ISL_82529|2007.559|A/common_murre/Oregon/20361-002/2007|A_/_H12N5|NA
EPI_ISL_82528|2007.559|A/common_murre/Oregon/20361-001/2007|A_/_H10N7|NA
EPI_ISL_82527|2007.164|A/American_coot/California/20181-006/2007|A_/_H10N3|NA
EPI_ISL_82526|2007.838|A/northern_shoveler/California/44363-062/2007|A_/_H9N2|NA
EPI_ISL_82524|2007.885|A/mallard/Washington/44338-362/2007|A_/_H11N9|NA
EPI_ISL_82523|2007.885|A/mallard/Washington/44338-195/2007|A_/_H12N5|NA
EPI_ISL_82522|2007.658|A/mallard/Washington/44338-013/2007|A_/_H4N6|NA
EPI_ISL_82521|2007.622|A/teal/Oregon/44336-130/2007|A_/_H3N8|NA
EPI_ISL_82519|2007.622|A/teal/Oregon/44336-122/2007|A_/_H3N8|NA
EPI_ISL_82518|2007.071|A/American_green-winged_teal/California/44287-395/2007|A_/_H8N3|NA
EPI_ISL_82504|2007.005|A/American_green-winged_teal/California/44242-906/2007|A_/_H7N3|NA
EPI_ISL_82503|2007.071|A/American_green-winged_teal/California/28228/2007|A_/_H7N6|NA
EPI_ISL_82502|2007.063|A/gadwall/California/44287-137/2007|A_/_H5N3|NA
EPI_ISL_82501|2007.063|A/northern_shoveler/California/44287-088/2007|A_/_H10N7|NA
EPI_ISL_82500|2007.063|A/northern_shoveler/California/27820/2007|A_/_H7N3|NA
EPI_ISL_82497|2007.047|A/American_coot/California/20116-002/2007|A_/_H7N3|NA
EPI_ISL_81854|2008.792|A/mallard/Alaska/44430-056/2008|A_/_H11N9|NA
EPI_ISL_81821|2008.738|A/mallard/Alaska/44430-026/2008|A_/_H3N8|NA
EPI_ISL_81826|2008.754|A/mallard/Alaska/44430-031/2008|A_/_H4N6|NA
EPI_ISL_81830|2008.754|A/mallard/Alaska/44430-040/2008|A_/_H4N6|NA
EPI_ISL_81834|2007.666|A/mallard/Alaska/44354-830/2007|A_/_H4N6|NA
EPI_ISL_81832|2008.781|A/mallard/Alaska/44421-148/2008|A_/_H3N6|NA
EPI_ISL_81835|2008.754|A/mallard/Alaska/44430-148/2008|A_/_H4N6|NA
EPI_ISL_81822|2008.667|A/mallard/Alaska/44430-193/2008|A_/_H4N6|NA
EPI_ISL_81858|2008.667|A/mallard/Alaska/44430-283/2008|A_/_H3N6|NA
EPI_ISL_81825|2007.751|A/mallard/Alaska/44354-831/2007|A_/_H4N6|NA
EPI_ISL_81831|2007.666|A/mallard/Alaska/44354-665/2007|A_/_H12N5|NA
EPI_ISL_81851|2008.776|A/mallard/Alaska/44430-125/2008|A_/_H7N3|NA
EPI_ISL_81840|2007.315|A/mallard/Alaska/44300-075/2007|A_/_H7N3|NA
EPI_ISL_81855|2008.678|A/mallard/Alaska/44430-052/2008|A_/_H7N2|NA
EPI_ISL_82219|2007.762|A/mallard/Alaska/44354-615/2007|A_/_H1N1|NA
EPI_ISL_81848|2008.795|A/mallard/Alaska/44430-088/2008|A_/_H1N1|NA
EPI_ISL_82197|2008.945|A/swine/Iowa/46519-4/2008|A_/_H1N1|NA
EPI_ISL_82196|2008.825|A/swine/Iowa/46519-3/2008|A_/_H1N1|NA
EPI_ISL_82195|2008.790|A/swine/Iowa/46519-2/2008|A_/_H1N1|NA
EPI_ISL_82194|2007.932|A/swine/Iowa/46519-1/2007|A_/_H1N1|NA
EPI_ISL_81987|2008.833_(Day_unknown)|A/canine/NY/dog7c09/2008|A_/_H3N8|NA
EPI_ISL_81957|2008.833_(Day_unknown)|A/canine/NY/dog7c06/2008|A_/_H3N8|NA
EPI_ISL_81955|2008.833_(Day_unknown)|A/canine/NY/dog7c04/2008|A_/_H3N8|NA
EPI_ISL_81985|2008.833_(Day_unknown)|A/canine/NY/dog7c01/2008|A_/_H3N8|NA
EPI_ISL_82175|2008.833_(Day_unknown)|A/canine/NY/dog7c29/2008|A_/_H3N8|NA
EPI_ISL_82174|2008.833_(Day_unknown)|A/canine/NY/dog7c27/2008|A_/_H3N8|NA
EPI_ISL_82173|2008.833_(Day_unknown)|A/canine/NY/dog7c25/2008|A_/_H3N8|NA
EPI_ISL_82172|2008.833_(Day_unknown)|A/canine/NY/dog7c23/2008|A_/_H3N8|NA
EPI_ISL_82171|2008.833_(Day_unknown)|A/canine/NY/dog7c21/2008|A_/_H3N8|NA
EPI_ISL_81994|2008.833_(Day_unknown)|A/canine/NY/dog7c17/2008|A_/_H3N8|NA
EPI_ISL_81990|2008.833_(Day_unknown)|A/canine/NY/dog7c13/2008|A_/_H3N8|NA
EPI_ISL_82057|2008.833_(Day_unknown)|A/canine/Philadelphia/6371100/2008|A_/_H3N8|NA
EPI_ISL_81729|2007.441|A/equine/Spain/1/2007|A_/_H3N8|NA
EPI_ISL_81674|2008.000|A/Tottori/52/2008|A_/_H1N1|NA
EPI_ISL_81611|2007.085|A/swine/Guangxi/10/2007|A_/_H9N2|NA
EPI_ISL_81610|2007.085|A/swine/Guangxi/9/2007|A_/_H9N2|NA
EPI_ISL_81609|2007.085|A/swine/Guangxi/8/2007|A_/_H9N2|NA
EPI_ISL_81608|2007.085|A/swine/Guangxi/7/2007|A_/_H9N2|NA
EPI_ISL_81535|2008.915_(Day_unknown)|A/chicken/West_Bengal/142121/2008|A_/_H5N1|NA
EPI_ISL_81532|2008.049|A/chicken/West_Bengal/81760/2008|A_/_H5N1|NA
EPI_ISL_81531|2008.347|A/chicken/West_Bengal/106181/2008|A_/_H5N1|NA
EPI_ISL_81530|2008.224|A/chicken/West_Bengal/100879/2008|A_/_H5N1|NA
EPI_ISL_81529|2008.066|A/chicken/West_Bengal/82613/2008|A_/_H5N1|NA
EPI_ISL_81521|2007.000|A/swine/Shandong/133/2007|A_/_H3N2|NA
EPI_ISL_81520|2007.000|A/swine/Shandong/106/2007|A_/_H3N2|NA
EPI_ISL_81519|2007.000|A/swine/Fujian/43/2007|A_/_H3N2|NA
EPI_ISL_81514|2008.000|A/swine/Shandong/101/2008|A_/_H1N1|NA
EPI_ISL_81022|2007.000|A/muscovy_duck/Thai_Binh/07-90/2007|A_/_H5N1|NA
EPI_ISL_81021|2007.000|A/muscovy_duck/Nam_Dinh/07-87/2007|A_/_H5N1|NA
EPI_ISL_81020|2007.000|A/muscovy_duck/Son_La/07-85/2007|A_/_H5N1|NA
EPI_ISL_81019|2007.000|A/muscovy_duck/Ha_Nam/07-84/2007|A_/_H5N1|NA
EPI_ISL_81018|2007.000|A/muscovy_duck/Bac_Gieng/07-66/2007|A_/_H5N1|NA
EPI_ISL_81017|2007.000|A/muscovy_duck/Ha_Nam/07-47/2007|A_/_H5N1|NA
EPI_ISL_81016|2007.000|A/muscovy_duck/Bac_Ninh/07-69/2007|A_/_H5N1|NA
EPI_ISL_80954|2007.000|A/duck/Nam_Dinh/07-91/2007|A_/_H5N1|NA
EPI_ISL_80952|2007.000|A/chicken/Thai_Binh/07-89/2007|A_/_H5N1|NA
EPI_ISL_80951|2007.000|A/duck/Nam_Dinh/07-88/2007|A_/_H5N1|NA
EPI_ISL_80949|2007.000|A/duck/Thai_Ninh/07-86/2007|A_/_H5N1|NA
EPI_ISL_80946|2007.000|A/chicken/Ha_Nam/07-83/2007|A_/_H5N1|NA
EPI_ISL_80945|2007.000|A/chicken/Bac_Giang/07-74/2007|A_/_H5N1|NA
EPI_ISL_80944|2007.000|A/duck/Ninh_Binh/07-68/2007|A_/_H5N1|NA
EPI_ISL_80942|2007.000|A/duck/Mong_Cai/07-58/2007|A_/_H5N1|NA
EPI_ISL_80941|2007.000|A/duck/Nam_Dinh/07-55/2007|A_/_H5N1|NA
EPI_ISL_80940|2007.000|A/duck/Ha_Tinh/07-53/2007|A_/_H5N1|NA
EPI_ISL_80939|2007.000|A/duck/Nghe_An/07-49/2007|A_/_H5N1|NA
EPI_ISL_80938|2007.000|A/duck/Phu_Tho/07-48/2007|A_/_H5N1|NA
EPI_ISL_80936|2007.000|A/chicken/Cao_Bang/07-42/2007|A_/_H5N1|NA
EPI_ISL_80935|2007.000|A/duck/Hai_Duong/07-40/2007|A_/_H5N1|NA
EPI_ISL_80934|2007.000|A/chicken/Nam_Dinh/07-32/2007|A_/_H5N1|NA
EPI_ISL_80933|2007.000|A/duck/Can_Tho/07-28/2007|A_/_H5N1|NA
EPI_ISL_80932|2007.000|A/duck/Vinh_Long/07-26/2007|A_/_H5N1|NA
EPI_ISL_80931|2007.000|A/duck/Soc_Trang/07-25/2007|A_/_H5N1|NA
EPI_ISL_80929|2007.000|A/avian/Hong_Kong/1993/2007|A_/_H5N1|NA
EPI_ISL_80928|2007.000|A/avian/Hong_Kong/2372/2007|A_/_H5N1|NA
EPI_ISL_80927|2007.000|A/avian/Hong_Kong/0828/2007|A_/_H5N1|NA
EPI_ISL_80926|2007.000|A/avian/Hong_Kong/0719/2007|A_/_H5N1|NA
EPI_ISL_80925|2007.000|A/avian/Hong_Kong/2065/2007|A_/_H5N1|NA
EPI_ISL_80907|2007.000|A/northern_pintail/California/491335/2007|A_/_H5N2|NA
EPI_ISL_80906|2007.000|A/tundra_swan/Alaska//480410/2007|A_/_H5N2|NA
EPI_ISL_80890|2007.000|A/duck/New_York/484680/2007|A_/_H5N2|NA
EPI_ISL_80760|2008.724|A/mallard/Bavaria/185-26/2008|A_/_H1N1|NA
EPI_ISL_80759|2008.724|A/mallard/Bavaria/185-8/2008|A_/_H1N1|NA
EPI_ISL_80556|2008.762|A/Myanmar/M486/2008|A_/_H1N1|NA
EPI_ISL_80555|2008.710|A/Myanmar/M438/2008|A_/_H1N1|NA
EPI_ISL_80554|2008.691|A/Myanmar/M424/2008|A_/_H1N1|NA
EPI_ISL_80553|2008.691|A/Myanmar/M419/2008|A_/_H1N1|NA
EPI_ISL_80552|2008.686|A/Myanmar/M416/2008|A_/_H1N1|NA
EPI_ISL_80551|2008.653|A/Myanmar/M372/2008|A_/_H1N1|NA
EPI_ISL_80550|2008.639|A/Myanmar/M356/2008|A_/_H1N1|NA
EPI_ISL_80549|2008.637|A/Myanmar/M350/2008|A_/_H1N1|NA
EPI_ISL_80548|2008.631|A/Myanmar/M339/2008|A_/_H1N1|NA
EPI_ISL_80547|2008.667|A/Myanmar/M244/2008|A_/_H1N1|NA
EPI_ISL_80546|2008.743|A/Myanmar/M232/2008|A_/_H1N1|NA
EPI_ISL_80545|2008.730|A/Myanmar/M193/2008|A_/_H1N1|NA
EPI_ISL_80508|2007.293|A/canine/Guangdong/1/2007|A_/_H3N2|NA
EPI_ISL_80507|2007.795|A/canine/Guangdong/2/2007|A_/_H3N2|NA
EPI_ISL_80504|2007.000|A/Vietnam/HN31244/2007|A_/_H5N1|NA
EPI_ISL_80494|2008.943|A/Cambodia/S1211394/2008|A_/_H5N1|NA
EPI_ISL_80490|2007.674|A/chicken/Cambodia/LC3AL/2007|A_/_H5N1|NA
EPI_ISL_80489|2007.674|A/chicken/Cambodia/LC1AL/2007|A_/_H5N1|NA
EPI_ISL_80405|2008.915_(Day_unknown)|A/chicken/Eastern_China/SD88/2008|A_/_H9N2|NA
EPI_ISL_80404|2008.000|A/goose/Eastern_China/JS223/2008|A_/_H5N1|NA
EPI_ISL_80402|2008.000|A/chicken/Eastern_China/XZ235/2008|A_/_H5N1|NA
EPI_ISL_80401|2008.000|A/chicken/Eastern_China/XH222/2008|A_/_H5N1|NA
EPI_ISL_79905|2008.997|A/canine/New_York/158402-1/2008|A_/_H3N8|NA
EPI_ISL_79904|2008.880|A/canine/New_York/145353/2008|A_/_H3N8|NA
EPI_ISL_79903|2008.822|A/canine/Pennsylvania/137154/2008|A_/_H3N8|NA
EPI_ISL_79902|2008.311|A/canine/New_York/51854/2008|A_/_H3N8|NA
EPI_ISL_79901|2008.044|A/canine/Colorado/6723-8/2008|A_/_H3N8|NA
EPI_ISL_79900|2007.734|A/equine/New_York/146066/2007|A_/_H3N8|NA
EPI_ISL_79898|2008.044|A/canine/Colorado/6723-8/2008|A_/_H3N8|NA
EPI_ISL_79897|2007.551|A/canine/Pennsylvania/94930-3/2007|A_/_H3N8|NA
EPI_ISL_79896|2007.682|A/canine/New_York/115719/2007|A_/_H3N8|NA
EPI_ISL_79893|2007.874|A/equine/Montana/9233/2007|A_/_H3N8|NA
EPI_ISL_79892|2007.079|A/canine/Pennsylvania/10915/2007|A_/_H3N8|NA
EPI_ISL_79891|2007.079|A/canine/Pennsylvania/10909/2007|A_/_H3N8|NA
EPI_ISL_79890|2007.123|A/canine/Pennsylvania/16699/2007|A_/_H3N8|NA
EPI_ISL_79862|2008.000|A/swine/Minnesota/02053/2008|A_/_H1N1|NA
EPI_ISL_79861|2008.000|A/swine/Iowa/02039/2008|A_/_H1N2|NA
EPI_ISL_79859|2008.000|A/swine/Kentucky/02086/2008|A_/_H1N1|NA
EPI_ISL_79858|2008.000|A/swine/Minnesota/02093/2008|A_/_H1N1|NA
EPI_ISL_79857|2008.000|A/swine/Minnesota/02011/2008|A_/_H1N2|NA
EPI_ISL_79855|2008.000|A/swine/North_Carolina/02023/2008|A_/_H1N1|NA
EPI_ISL_79854|2008.000|A/swine/North_Carolina/02084/2008|A_/_H1N1|NA
EPI_ISL_79852|2008.000|A/swine/Iowa/02096/2008|A_/_H1N1|NA
EPI_ISL_79836|2008.667_(Day_unknown)|A/turkey/CA/1797/2008|A_/_H2N8|NA
EPI_ISL_79777|2007.000|A/Canada_goose/New_York/475813-2/2007|A_/_H5N2|NA
EPI_ISL_79776|2007.000|A/waterfowl/Colorado/476466/2007|A_/_H5N2|NA
EPI_ISL_79775|2007.000|A/waterfowl/Colorado/476466-2/2007|A_/_H5N2|NA
EPI_ISL_79774|2007.000|A/waterfowl/Colorado/476466-3/2007|A_/_H5N2|NA
EPI_ISL_79773|2007.000|A/mallard/Louisiana/476670-4/2007|A_/_H5N2|NA
EPI_ISL_79772|2007.000|A/white_front_goose/Alaska/477003/2007|A_/_H5N2|NA
EPI_ISL_79771|2007.000|A/northern_pintail/Florida/480645-5/2007|A_/_H5N2|NA
EPI_ISL_79754|2007.000|A/duck/Ohio/470655/2007|A_/_H5N2|NA
EPI_ISL_79753|2007.000|A/quail/New_York/501360/2007|A_/_H5N2|NA
EPI_ISL_79752|2007.000|A/duck/New_York/504371/2007|A_/_H5N2|NA
EPI_ISL_83272|2008.090|A/Minnesota/03/2008|A_/_H1N1|NA
EPI_ISL_30053|2007.625|A/Ohio/01/2007|A_/_H1N1|NA
EPI_ISL_30055|2007.630|A/Michigan/09/2007|A_/_H1N2|NA
EPI_ISL_83267|2007.666|A/Illinois/09/2007|A_/_H1N1|NA
EPI_ISL_83279|2008.923|A/South_Dakota/03/2008|A_/_H1N1|NA
EPI_ISL_79685|2008.923|A/Beijing/1/2009|A_/_H5N1|NA
EPI_ISL_79684|2007.921|A/Jiangsu/2/2007|A_/_H5N1|NA
EPI_ISL_79683|2007.896|A/Jiangsu/1/2007|A_/_H5N1|NA
EPI_ISL_79682|2007.132|A/Fujian/1/2007|A_/_H5N1|NA
EPI_ISL_73306|2008.126|A/Guangdong/1/2008|A_/_H5N1|NA
EPI_ISL_73305|2008.115|A/Guangxi/1/2008|A_/_H5N1|NA
EPI_ISL_73303|2008.041|A/Hunan/1/2008|A_/_H5N1|NA
EPI_ISL_73302|2007.205|A/Anhui/1/2007|A_/_H5N1|NA
EPI_ISL_83906|2008.672|A/mallard/Poland/227/08|A_/_H3N3|NA
EPI_ISL_88043|2008.000|A/cygnus_cygnus/Germany/R65.1/2006_(H5N1)|A_/_H5N1|NA
EPI_ISL_81461|2008.000|A/MDCK/Germany/[A/cygnus_cygnus/Germany/R65/2006]-CoP50-control/2008_(H5N1)|A_/_H5N1|NA
EPI_ISL_81455|2008.000|A/MDCK/Germany/[A/cygnus_cygnus/Germany/R65/2006]-P50-escape/2008_(H5N1)|A_/_H5N1|NA
EPI_ISL_81454|2008.000|A/MDCK/Germany/[A/cygnus_cygnus/Germany/R65/2006]-P30-escape/2008_(H5N1)|A_/_H5N1|NA
EPI_ISL_81453|2008.000|A/MDCK/Germany/[A/cygnus_cygnus/Germany/R65/2006]-P18-escape/2008_(H5N1)|A_/_H5N1|NA
EPI_ISL_85798|2008.000|A/chicken/Qatar/4576-4/2008|A_/_H9N2|NA
EPI_ISL_85791|2008.000|A/chicken/Iran/10VIR854-5/2008|A_/_H9N2|NA
EPI_ISL_85790|2008.000|A/chicken/Dubai/09vir3771-3/2008|A_/_H9N2|NA
EPI_ISL_85789|2008.000|A/chicken/Dubai/09vir3771-2/2008|A_/_H9N2|NA
EPI_ISL_85788|2008.000|A/chicken/Saudi_Arabia/08vir3489-50-as118/2008|A_/_H9N2|NA
EPI_ISL_85787|2008.000|A/chicken/Saudi_Arabia/08vir3489-51-as366/2008|A_/_H9N2|NA
EPI_ISL_85786|2007.000|A/chicken/Saudi_Arabia/08vir3489-47-as215/2007|A_/_H9N2|NA
EPI_ISL_85785|2007.000|A/chicken/Saudi_Arabia/08vir3489-48-as997/2007|A_/_H9N2|NA
EPI_ISL_85779|2007.000|A/chicken/Jordan/09vir579-2/2007|A_/_H9N2|NA
EPI_ISL_85778|2007.000|A/chicken/Jordan/09vir579-3/2007|A_/_H9N2|NA
EPI_ISL_83700|2008.199|A/Chicken/Turkey-Edirne/09rs2843-5/2008|A_/_H5N1|NA
EPI_ISL_83699|2007.085_(Day_unknown)|A/Chicken/Turkey-Batman/09rs2842-92/2007|A_/_H5N1|NA
EPI_ISL_83269|2007.910|A/Iowa/05/2007|A_/_H1N1|NA
EPI_ISL_79244|2007.521|A/gull/Belgium/05833/2007|A_/_H13N2|NA
EPI_ISL_78876|2008.000_(Day_unknown)|A/Anas_platyrhynchos/Belgium/2081/2008|A_/_H1N1|NA
EPI_ISL_129752|2008.000|A/chicken/Dubai/09vir3771-1/2008|A_/_H9N2|NA
EPI_ISL_129674|2007.000|A/sentinel_mallard/Germany/sum156/2007|A_/_H6N5|NA
EPI_ISL_129673|2008.000|A/wild_goose/Germany-BB/R2329/2008|A_/_H6N2|NA
EPI_ISL_63670|2007.000|A/mallard/Germany/SR517/07|A_/_H2N3|NA
EPI_ISL_97364|2007.000|A/goose/Germany/R1767/2007|A_/_H6N8|NA
EPI_ISL_97363|2007.000|A/mallard/Germany-RP/R2322/2007|A_/_H3N8|NA
EPI_ISL_131765|2007.729|A/American_black_duck/New_Brunswick/02650/2007|A_/_H3N2|NA
EPI_ISL_131764|2007.715|A/American_black_duck/New_Brunswick/02725/2007|A_/_H3N8|NA
EPI_ISL_131763|2007.723|A/American_black_duck/New_Brunswick/02629/2007|A_/_H3N8|NA
EPI_ISL_131750|2007.600|A/mallard/Nova_Scotia/02151/2007|A_/_H1N1|NA
EPI_ISL_131749|2007.633|A/American_black_duck/Prince_Edward_Island/02684/2007|A_/_H4N6|NA
EPI_ISL_131748|2007.000|A/mallard-black_duck_hybrid/Nova_Scotia/02150/2007|A_/_H1N1|NA
EPI_ISL_131747|2007.600|A/mallard/Nova_Scotia/02153/2007|A_/_H1N1|NA
EPI_ISL_131746|2007.649|A/mallard/Nova_Scotia/02335/2007|A_/_H4N6|NA
EPI_ISL_131745|2007.633|A/American_black_duck/Prince_Edward_Island/02683/2007|A_/_H4N6|NA
EPI_ISL_131744|2007.600|A/American_black_duck/Nova_Scotia/02043/2007|A_/_H8N4|NA
EPI_ISL_131743|2007.647|A/mallard/Nova_Scotia/02320/2007|A_/_H4N6|NA
EPI_ISL_131742|2007.000|A/American_black_duck/Nova_Scotia/02213/2007|A_/_H3N8|NA
EPI_ISL_131741|2007.649|A/American_black_duck/Nova_Scotia/02333/2007|A_/_H0N0|NA
EPI_ISL_131741|2007.649|A/American_black_duck/Nova_Scotia/02333/2007|A_/_H0N0|NA
EPI_ISL_131740|2007.636|A/mallard/Nova_Scotia/02286/2007|A_/_H7N4|NA
EPI_ISL_131739|2007.647|A/American_black_duck/Nova_Scotia/02319/2007|A_/_H4N6|NA
EPI_ISL_131738|2007.638|A/American_black_duck/Prince_Edward_Island/02700/2007|A_/_H4N6|NA
EPI_ISL_131737|2007.636|A/American_black_duck/Prince_Edward_Island/02697/2007|A_/_H4N6|NA
EPI_ISL_131736|2007.633|A/American_black_duck/Prince_Edward_Island/02685/2007|A_/_H4N6|NA
EPI_ISL_131735|2007.647|A/mallard-black_duck_hybrid/Nova_Scotia/02318/2007|A_/_H4N6|NA
EPI_ISL_131734|2007.655|A/mallard/Nova_Scotia/02446/2007|A_/_H4N6|NA
EPI_ISL_131733|2007.000|A/mallard/Nova_Scotia/02238/2007|A_/_H4N6|NA
EPI_ISL_131731|2007.674|A/mallard-black_duck_hybrid/New_Brunswick/02748/2007|A_/_H3N8|NA
EPI_ISL_131730|2007.726|A/American_black_duck/New_Brunswick/02646/2007|A_/_H4N6|NA
EPI_ISL_131729|2007.608|A/American_black_duck/New_Brunswick/02396/2007|A_/_H4N6|NA
EPI_ISL_131727|2007.592|A/American_black_duck/New_Brunswick/02375/2007|A_/_H4N8|NA
EPI_ISL_131728|2007.732|A/American_black_duck/New_Brunswick/02531/2007|A_/_H4N6|NA
EPI_ISL_131725|2007.710|A/American_black_duck/New_Brunswick/02493/2007|A_/_H7N3|NA
EPI_ISL_131724|2007.674|A/mallard/New_Brunswick/04400/2007|A_/_H3N8|NA
EPI_ISL_131726|2007.674|A/mallard/New_Brunswick/04392/2007|A_/_H3N8|NA
EPI_ISL_131723|2007.633|A/mallard/New_Brunswick/02294/2007|A_/_H4N6|NA
EPI_ISL_131722|2007.674|A/mallard/New_Brunswick/02743/2007|A_/_H0N0|NA
EPI_ISL_131721|2007.734|A/American_black_duck/New_Brunswick/02549/2007|A_/_H3N8|NA
EPI_ISL_131720|2007.715|A/American_black_duck/New_Brunswick/02723/2007|A_/_H0N0|NA
EPI_ISL_131719|2007.715|A/mallard/New_Brunswick/02714/2007|A_/_H0N0|NA
EPI_ISL_131718|2007.729|A/American_black_duck/New_Brunswick/02658/2007|A_/_H0N0|NA
EPI_ISL_131718|2007.729|A/American_black_duck/New_Brunswick/02658/2007|A_/_H0N0|NA
EPI_ISL_131717|2007.726|A/American_black_duck/New_Brunswick/02643/2007|A_/_H0N0|NA
EPI_ISL_131717|2007.726|A/American_black_duck/New_Brunswick/02643/2007|A_/_H0N0|NA
EPI_ISL_131716|2007.608|A/American_black_duck/New_Brunswick/02399/2007|A_/_H0N0|NA
EPI_ISL_131715|2007.729|A/American_black_duck/New_Brunswick/02654/2007|A_/_H0N0|NA
EPI_ISL_131715|2007.729|A/American_black_duck/New_Brunswick/02654/2007|A_/_H0N0|NA
EPI_ISL_131714|2007.718|A/American_black_duck/New_Brunswick/02566/2007|A_/_H0N0|NA
EPI_ISL_131714|2007.718|A/American_black_duck/New_Brunswick/02566/2007|A_/_H0N0|NA
EPI_ISL_131714|2007.718|A/American_black_duck/New_Brunswick/02566/2007|A_/_H0N0|NA
EPI_ISL_131713|2007.710|A/American_black_duck/New_Brunswick/02482/2007|A_/_H0N0|NA
EPI_ISL_131713|2007.710|A/American_black_duck/New_Brunswick/02482/2007|A_/_H0N0|NA
EPI_ISL_131712|2007.715|A/American_black_duck/New_Brunswick/02718/2007|A_/_H0N0|NA
EPI_ISL_131699|2007.715|A/American_black_duck/New_Brunswick/02720/2007|A_/_H0N0|NA
EPI_ISL_131695|2008.377|A/shorebird/Delaware_Bay/589/2008|A_/_H4N6|NA
EPI_ISL_131495|2008.377|A/shorebird/Delaware_Bay/588/2008|A_/_H4N6|NA
EPI_ISL_131494|2008.374|A/shorebird/Delaware_Bay/497/2008|A_/_H4N6|NA
EPI_ISL_131493|2008.374|A/shorebird/Delaware_Bay/486/2008|A_/_H4N6|NA
EPI_ISL_131492|2008.374|A/shorebird/Delaware_Bay/446/2008|A_/_H4N6|NA
EPI_ISL_131491|2008.374|A/shorebird/Delaware_Bay/437/2008|A_/_H0N0|NA
EPI_ISL_131490|2008.374|A/shorebird/Delaware_Bay/399/2008|A_/_H0N0|NA
EPI_ISL_131489|2008.374|A/shorebird/Delaware_Bay/382/2008|A_/_H4N6|NA
EPI_ISL_131488|2008.374|A/shorebird/Delaware_Bay/329/2008|A_/_H4N6|NA
EPI_ISL_131487|2008.372|A/shorebird/Delaware_Bay/315/2008|A_/_H4N6|NA
EPI_ISL_131486|2008.372|A/shorebird/Delaware_Bay/312/2008|A_/_H4N6|NA
EPI_ISL_131485|2008.372|A/shorebird/Delaware_Bay/293/2008|A_/_H4N6|NA
EPI_ISL_131473|2008.377|A/shorebird/Delaware_Bay/604/2008|A_/_H6N2|NA
EPI_ISL_131472|2008.374|A/shorebird/Delaware_Bay/483/2008|A_/_H6N8|NA
EPI_ISL_131471|2008.374|A/shorebird/Delaware_Bay/375/2008|A_/_H6N8|NA
EPI_ISL_131470|2008.374|A/shorebird/Delaware_Bay/340/2008|A_/_H6N8|NA
EPI_ISL_131469|2007.392|A/shorebird/Delaware_Bay/424/2007|A_/_H13N9|NA
EPI_ISL_131468|2007.389|A/ruddy_turnstone/Delaware_Bay/173/2007|A_/_H6N2|NA
EPI_ISL_131467|2007.386|A/ruddy_turnstone/Delaware_Bay/136/2007|A_/_H6N1|NA
EPI_ISL_131466|2007.386|A/ruddy_turnstone/Delaware_Bay/118/2007|A_/_H0N0|NA
EPI_ISL_131320|2008.377|A/shorebird/Delaware_Bay/606/2008|A_/_H0N0|NA
EPI_ISL_131320|2008.377|A/shorebird/Delaware_Bay/606/2008|A_/_H0N0|NA
EPI_ISL_131319|2008.374|A/shorebird/Delaware_Bay/438/2008|A_/_H4N6|NA
EPI_ISL_131318|2008.374|A/shorebird/Delaware_Bay/395/2008|A_/_H4N6|NA
EPI_ISL_131211|2007.000_(Day_unknown)|A/wild_bird/Korea/YS109/2007|A_/_H4N6|NA
EPI_ISL_131210|2007.085_(Day_unknown)|A/wild_bird/Korea/YJ117/2007|A_/_H4N6|NA
EPI_ISL_131209|2008.749_(Day_unknown)|A/wild_duck/Korea/SH5-60/2008|A_/_H4N6|NA
EPI_ISL_131208|2008.749_(Day_unknown)|A/wild_duck/Korea/SH5-26/2008|A_/_H4N6|NA
EPI_ISL_119943|2008.219|A/chicken/Vietnam/DT382/2008|A_/_H5N1|NA
EPI_ISL_119941|2008.199|A/chicken/Vietnam/TV98/2008|A_/_H5N1|NA
EPI_ISL_119947|2007.367|A/duck/Vietnam/NA114/2007|A_/_H5N1|NA
EPI_ISL_119946|2007.367|A/duck/Vietnam/NA72/2007|A_/_H5N1|NA
EPI_ISL_119940|2007.137|A/duck/Vietnam/MB2/2007|A_/_H5N1|NA
EPI_ISL_129559|2007.000|A/swine/Gent/112/2007|A_/_H1N1|NA
EPI_ISL_129558|2007.000|A/swine/Gent/100/2007|A_/_H1N2|NA
EPI_ISL_129508|2008.981|A/swine/England/P185/2008|A_/_H1N2|NA
EPI_ISL_129297|2007.712|A/Habana/200/2007|A_/_H3N2|NA
EPI_ISL_129296|2007.712|A/Habana/199/2007|A_/_H3N2|NA
EPI_ISL_129327|2008.732|A/Habana/179/2008|A_/_H1N1|NA
EPI_ISL_129326|2008.732|A/Habana/177/2008|A_/_H1N1|NA
EPI_ISL_129329|2008.732|A/Habana/176/2008|A_/_H1N1|NA
EPI_ISL_129325|2008.732|A/Habana/168/2008|A_/_H1N1|NA
EPI_ISL_129323|2007.844|A/Habana/353/2007|A_/_H1N1|NA
EPI_ISL_129322|2007.836|A/Habana/352/2007|A_/_H1N1|NA
EPI_ISL_128940|2007.000|A/Swine/Spain/SF32071/2007|A_/_H3N2|NA
EPI_ISL_128425|2008.003|A/Gyeonggi/27/2008|A_/_H1N1|NA
EPI_ISL_128423|2007.112|A/Gyeonggi/148/2007|A_/_H3N2|NA
EPI_ISL_124299|2008.134|A/chicken/Iran/SS3/2008|A_/_H9N2|NA
EPI_ISL_29276|2008.000|A/chicken/Iran/SS2/2008|A_/_H9N2|NA
EPI_ISL_128306|2008.087|A/mallard/Korea/21-9/2008|A_/_H7N8|NA
EPI_ISL_128305|2008.904|A/mallard/Korea/KU683/2008|A_/_H5N2|NA
EPI_ISL_127982|2007.647|A/American_black_duck/Nova_Scotia/02317/2007|A_/_H4N6|NA
EPI_ISL_127981|2007.649|A/mallard-black_duck_hybrid/Nova_Scotia/02330/2007|A_/_H4N6|NA
EPI_ISL_127980|2007.622|A/American_black_duck/Prince_Edward_Island/02662/2007|A_/_H4N6|NA
EPI_ISL_127979|2007.641|A/American_black_duck/Prince_Edward_Island/02708/2007|A_/_H4N6|NA
EPI_ISL_127971|2007.652|A/green-winged_teal/New_Brunswick/02426/2007|A_/_H4N6|NA
EPI_ISL_127970|2007.674|A/American_wigeon/New_Brunswick/04492/2007|A_/_H3N8|NA
EPI_ISL_127969|2007.674|A/American_wigeon/New_Brunswick/04491/2007|A_/_H3N8|NA
EPI_ISL_127968|2007.674|A/American_wigeon/New_Brunswick/04488/2007|A_/_H3N8|NA
EPI_ISL_127967|2007.674|A/American_wigeon/New_Brunswick/04497/2007|A_/_H3N8|NA
EPI_ISL_127966|2007.718|A/green-winged_teal/New_Brunswick/02587/2007|A_/_H3N8|NA
EPI_ISL_127965|2007.674|A/American_wigeon/New_Brunswick/04489/2007|A_/_H3N8|NA
EPI_ISL_127964|2007.718|A/green-winged_teal/New_Brunswick/02593/2007|A_/_H3N8|NA
EPI_ISL_127963|2007.718|A/green-winged_teal/New_Brunswick/02597/2007|A_/_H3N8|NA
EPI_ISL_127962|2007.718|A/green-winged_teal/New_Brunswick/02588/2007|A_/_H3N8|NA
EPI_ISL_127961|2007.718|A/green-winged_teal/New_Brunswick/02592/2007|A_/_H3N8|NA
EPI_ISL_127960|2007.674|A/American_wigeon/New_Brunswick/04500/2007|A_/_H3N8|NA
EPI_ISL_127959|2007.674|A/American_wigeon/New_Brunswick/04490/2007|A_/_H3N8|NA
EPI_ISL_127958|2007.674|A/American_wigeon/New_Brunswick/04493/2007|A_/_H3N8|NA
EPI_ISL_127957|2007.674|A/American_wigeon/New_Brunswick/04487/2007|A_/_H3N8|NA
EPI_ISL_127956|2007.718|A/green-winged_teal/New_Brunswick/02586/2007|A_/_H3N8|NA
EPI_ISL_127955|2007.718|A/green-winged_teal/New_Brunswick/02590/2007|A_/_H3N8|NA
EPI_ISL_127954|2007.718|A/green-winged_teal/New_Brunswick/02591/2007|A_/_H3N8|NA
EPI_ISL_127953|2007.718|A/green-winged_teal/New_Brunswick/02596/2007|A_/_H3N8|NA
EPI_ISL_127952|2007.718|A/green-winged_teal/New_Brunswick/02595/2007|A_/_H3N8|NA
EPI_ISL_127951|2007.723|A/green-winged_teal/New_Brunswick/02630/2007|A_/_H4N6|NA
EPI_ISL_127938|2007.674|A/American_wigeon/New_Brunswick/04494/2007|A_/_H3N8|NA
EPI_ISL_127934|2007.729|A/green-winged_teal/New_Brunswick/02526/2007|A_/_H0N0|NA
EPI_ISL_127934|2007.729|A/green-winged_teal/New_Brunswick/02526/2007|A_/_H0N0|NA
EPI_ISL_127933|2007.718|A/green-winged_teal/New_Brunswick/02598/2007|A_/_H0N0|NA
EPI_ISL_127932|2007.718|A/green-winged_teal/New_Brunswick/02585/2007|A_/_H0N0|NA
EPI_ISL_127931|2007.721|A/green-winged_teal/New_Brunswick/02601/2007|A_/_H4N6|NA
EPI_ISL_127930|2007.721|A/green-winged_teal/New_Brunswick/02600/2007|A_/_H4N6|NA
EPI_ISL_127502|2007.329_(Day_unknown)|A/canine/Korea/01/2007|A_/_H3N2|NA
EPI_ISL_125929|2008.915_(Day_unknown)|A/wild_bird/Korea/L110-3/2008|A_/_H10N4|NA
EPI_ISL_125930|2008.915_(Day_unknown)|A/wild_bird/Korea/L110-2/2008|A_/_H10N4|NA
EPI_ISL_125858|2008.331_(Day_unknown)|A/white-fronted_goose/Mongolia/1-125/2008|A_/_H3N8|NA
EPI_ISL_125857|2008.331_(Day_unknown)|A/snow_goose/Mongolia/1-44/2008|A_/_H3N8|NA
EPI_ISL_125856|2008.331_(Day_unknown)|A/snow_goose/Mongolia/1-29/2008|A_/_H3N8|NA
EPI_ISL_125853|2007.748_(Day_unknown)|A/ruddy_shelduck/Mongolia/2-79/2007|A_/_H3N8|NA
EPI_ISL_125850|2007.748_(Day_unknown)|A/pintail/Mongolia/2-65/2007|A_/_H3N8|NA
EPI_ISL_125825|2007.666_(Day_unknown)|A/whooper_swan/Mongolia/1-27/2007|A_/_H3N8|NA
EPI_ISL_125824|2007.666_(Day_unknown)|A/ruddy_shelduck/Mongolia/1-26/2007|A_/_H3N8|NA
EPI_ISL_125823|2007.666_(Day_unknown)|A/whooper_swan/Mongolia/1-25/2007|A_/_H3N8|NA
EPI_ISL_125822|2007.666_(Day_unknown)|A/whooper_swan/Mongolia/1-23/2007|A_/_H3N8|NA
EPI_ISL_125820|2007.666_(Day_unknown)|A/whooper_swan/Mongolia/1-17/2007|A_/_H3N8|NA
EPI_ISL_125819|2007.666_(Day_unknown)|A/whooper_swan/Mongolia/1-14/2007|A_/_H3N8|NA
EPI_ISL_124328|2008.000|A/great_crested_grebe/Sevastopol/11-173/2008|A_/_H5N1|NA
EPI_ISL_71977|2007.671|A/equine/Almaty/26/2007|A_/_H3N8|NA
EPI_ISL_123962|2007.162_(Day_unknown)|A/guinea_fowl/Yangon/834/2007|A_/_H5N1|NA
EPI_ISL_123960|2007.915_(Day_unknown)|A/chicken/Shan/2626/2007|A_/_H5N1|NA
EPI_ISL_123959|2007.247_(Day_unknown)|A/chicken/Yangon/1023/2007|A_/_H5N1|NA
EPI_ISL_123318|2008.115|A/crow/Pakistan-Khi/NARC-11672/2008|A_/_H5N1|NA
EPI_ISL_122100|2008.000|A/mallard/Netherlands/12/2008|A_/_H2N3|NA
EPI_ISL_122098|2008.000|A/common_teal/Netherlands/2/2008|A_/_H2N3|NA
EPI_ISL_122097|2008.000|A/mallard/Netherlands/58/2008|A_/_H2N3|NA
EPI_ISL_122096|2008.000|A/mallard/Netherlands/37/2008|A_/_H2N3|NA
EPI_ISL_122033|2007.000|A/mallard/Netherlands/14/2007|A_/_H2N2|NA
EPI_ISL_122030|2007.797|A/mallard/Sweden/68597/2007|A_/_H2N2|NA
EPI_ISL_122029|2007.805|A/mallard/Sweden/68735/2007|A_/_H2N2|NA
EPI_ISL_121838|2007.000|A/swine/Austria/654-07|A_/_H1N1|NA
EPI_ISL_121416|2008.429|A/chicken/Sheny/0606/2008|A_/_H5N1|NA
EPI_ISL_120182|2008.049|A/chicken/India/81766/2008|A_/_H5N1|NA
EPI_ISL_120132|2008.202|A/chicken/India/100071/2008|A_/_H5N1|NA
EPI_ISL_120129|2007.425|A/Malaysia/1794173/2007|A_/_H1N1|NA
EPI_ISL_120128|2007.395|A/Malaysia/1788397/2007|A_/_H1N1|NA
EPI_ISL_120127|2007.353|A/Malaysia/1779027/2007|A_/_H3N2|NA
EPI_ISL_120126|2007.342|A/Malaysia/1777545/2007|A_/_H3N2|NA
EPI_ISL_120124|2007.299|A/Malaysia/1768409/2007|A_/_H3N2|NA
EPI_ISL_120083|2007.258|A/Malaysia/1758994/2007|A_/_H1N1|NA
EPI_ISL_118418|2008.940|A/KhanhHoa/KH475/2008|A_/_H3N2|NA
EPI_ISL_118417|2008.940|A/KhanhHoa/KH474/2008|A_/_H3N2|NA
EPI_ISL_118415|2008.727|A/KhanhHoa/KH363/2008|A_/_H3N2|NA
EPI_ISL_118373|2008.074|A/Hue/H39/2008|A_/_H3N2|NA
EPI_ISL_118372|2008.437|A/Hue/H207/2008|A_/_H3N2|NA
EPI_ISL_118371|2008.008|A/Hue/H05/2008|A_/_H3N2|NA
EPI_ISL_118370|2008.902|A/DaNang/DN453/2008|A_/_H3N2|NA
EPI_ISL_118369|2007.926|A/HaNoi/Q924/2007|A_/_H3N2|NA
EPI_ISL_118368|2007.077|A/HaNoi/TX072/2007|A_/_H3N2|NA
EPI_ISL_118322|2007.074|A/HaNoi/TX067/2007|A_/_H3N2|NA
EPI_ISL_118321|2007.030|A/HaNoi/TX023/2007|A_/_H3N2|NA
EPI_ISL_118320|2007.030|A/HaNoi/TX022/2007|A_/_H3N2|NA
EPI_ISL_118319|2007.025|A/HaNoi/TX019/2007|A_/_H3N2|NA
EPI_ISL_118318|2007.504|A/TayNguyen/TN367/2007|A_/_H3N2|NA
EPI_ISL_118317|2007.479|A/TayNguyen/TN341/2007|A_/_H3N2|NA
EPI_ISL_118273|2007.786|A/HaNoi/Q769/2007|A_/_H3N2|NA
EPI_ISL_118272|2007.677|A/HaNoi/Q656/2007|A_/_H3N2|NA
EPI_ISL_118271|2007.658|A/HaNoi/Q638/2007|A_/_H3N2|NA
EPI_ISL_118270|2007.600|A/HaNoi/Q578/2007|A_/_H3N2|NA
EPI_ISL_118269|2007.567|A/HaNoi/Q545/2007|A_/_H3N2|NA
EPI_ISL_118268|2007.526|A/HaNoi/Q499/2007|A_/_H3N2|NA
EPI_ISL_118267|2007.521|A/HaNoi/Q492/2007|A_/_H3N2|NA
EPI_ISL_118217|2007.490|A/HaNoi/Q464/2007|A_/_H3N2|NA
EPI_ISL_118216|2007.241|A/HaNoi/Q220/2007|A_/_H3N2|NA
EPI_ISL_118215|2007.214|A/HaNam/Q187/2007|A_/_H3N2|NA
EPI_ISL_118214|2007.175|A/HaNoi/Q148/2007|A_/_H3N2|NA
EPI_ISL_118213|2007.096|A/HaNoi/Q099/2007|A_/_H3N2|NA
EPI_ISL_118212|2007.088|A/HaNoi/Q094/2007|A_/_H3N2|NA
EPI_ISL_118164|2007.066|A/HaNoi/Q071/2007|A_/_H3N2|NA
EPI_ISL_118163|2007.027|A/HaNoi/Q031/2007|A_/_H3N2|NA
EPI_ISL_118162|2007.164|A/HaNoi/N71/2007|A_/_H3N2|NA
EPI_ISL_118161|2007.792|A/HaNoi/N317/2007|A_/_H3N2|NA
EPI_ISL_118160|2007.468|A/HaNoi/N210/2007|A_/_H3N2|NA
EPI_ISL_118159|2007.186|A/HaNoi/N080/2007|A_/_H3N2|NA
EPI_ISL_118111|2007.058|A/HaNoi/N035/2007|A_/_H3N2|NA
EPI_ISL_118113|2007.175|A/HaNoi/N073/2007|A_/_H3N2|NA
EPI_ISL_118112|2007.104|A/HaNoi/N062/2007|A_/_H3N2|NA
EPI_ISL_118110|2007.699|A/LangSon/LS281/2007|A_/_H3N2|NA
EPI_ISL_118108|2007.559|A/LangSon/LS218/2007|A_/_H3N2|NA
EPI_ISL_118107|2007.000|A/HungYen/HY6/2007|A_/_H3N2|NA
EPI_ISL_118063|2007.932|A/Hue/H521/2007|A_/_H3N2|NA
EPI_ISL_118062|2007.929|A/Hue/H519/2007|A_/_H3N2|NA
EPI_ISL_118061|2007.923|A/Hue/H515/2007|A_/_H3N2|NA
EPI_ISL_118060|2007.912|A/Hue/H511/2007|A_/_H3N2|NA
EPI_ISL_118059|2007.567|A/HaNoi/GS0738/2007|A_/_H3N2|NA
EPI_ISL_118058|2007.562|A/HaNoi/GS0737/2007|A_/_H3N2|NA
EPI_ISL_118057|2007.564|A/HaNoi/BT251/2007|A_/_H3N2|NA
EPI_ISL_118008|2007.107|A/HaNoi/BM38/2007|A_/_H3N2|NA
EPI_ISL_118007|2007.696|A/HaNoi/BM238/2007|A_/_H3N2|NA
EPI_ISL_118006|2007.523|A/HaNoi/BM171/2007|A_/_H3N2|NA
EPI_ISL_116929|2007.000|A/pigeon/Thailand/TS01/2007|A_/_H5N1|NA
EPI_ISL_116065|2008.555|A/TayNinh/HCM1329/2008|A_/_H1N1|NA
EPI_ISL_116061|2008.538|A/HaNoi/TX233/2008|A_/_H1N1|NA
EPI_ISL_116012|2008.522|A/HaNoi/TX222/2008|A_/_H1N1|NA
EPI_ISL_116011|2008.486|A/HaNoi/TX200/2008|A_/_H1N1|NA
EPI_ISL_116010|2008.590|A/ThaiBinh/TB289/2008|A_/_H1N1|NA
EPI_ISL_116009|2008.560|A/HaNoi/N229/2008|A_/_H1N1|NA
EPI_ISL_116008|2008.148|A/KhanhHoa/KH57/2008|A_/_H1N1|NA
EPI_ISL_116007|2008.063|A/KhanhHoa/KH38/2008|A_/_H1N1|NA
EPI_ISL_116006|2008.648|A/KhanhHoa/KH321/2008|A_/_H1N1|NA
EPI_ISL_116005|2008.342|A/KhanhHoa/KH161/2008|A_/_H1N1|NA
EPI_ISL_116004|2008.899|A/Hue/H442/2008|A_/_H1N1|NA
EPI_ISL_116003|2008.885|A/Hue/H436/2008|A_/_H1N1|NA
EPI_ISL_116002|2008.885|A/Hue/H435/2008|A_/_H1N1|NA
EPI_ISL_116001|2008.883|A/Hue/H432/2008|A_/_H1N1|NA
EPI_ISL_115859|2008.866|A/Hue/H423/2008|A_/_H1N1|NA
EPI_ISL_115858|2008.861|A/Hue/H418/2008|A_/_H1N1|NA
EPI_ISL_115857|2008.858|A/Hue/H414/2008|A_/_H1N1|NA
EPI_ISL_115856|2008.850|A/Hue/H413/2008|A_/_H1N1|NA
EPI_ISL_115855|2008.000|A/Hue/H441/2008|A_/_H1N1|NA
EPI_ISL_115854|2008.844|A/Hue/H409/2008|A_/_H1N1|NA
EPI_ISL_115809|2008.839|A/Hue/H400/2008|A_/_H1N1|NA
EPI_ISL_115808|2008.828|A/Hue/H396/2008|A_/_H1N1|NA
EPI_ISL_115807|2008.801|A/Hue/H386/2008|A_/_H1N1|NA
EPI_ISL_115806|2008.710|A/Hue/H339/2008|A_/_H1N1|NA
EPI_ISL_115696|2007.847|A/Netherlands/348/2007|A_/_H3N2|NA
EPI_ISL_115695|2007.134|A/Netherlands/69/2007|A_/_H3N2|NA
EPI_ISL_113845|2007.496_(Day_unknown)|A/duck/Fujian/2749/2007|A_/_H6N6|NA
EPI_ISL_113844|2007.496_(Day_unknown)|A/duck/Fujian/2483/2007|A_/_H6N6|NA
EPI_ISL_113843|2007.496_(Day_unknown)|A/duck/Fujian/2356/2007|A_/_H6N6|NA
EPI_ISL_113842|2007.496_(Day_unknown)|A/duck/Fujian/2278/2007|A_/_H6N6|NA
EPI_ISL_113841|2007.496_(Day_unknown)|A/duck/Fujian/2087/2007|A_/_H6N6|NA
EPI_ISL_113840|2007.414_(Day_unknown)|A/duck/Fujian/1879/2007|A_/_H6N6|NA
EPI_ISL_113839|2007.414_(Day_unknown)|A/duck/Fujian/1107/2007|A_/_H6N6|NA
EPI_ISL_113838|2007.329_(Day_unknown)|A/duck/Fujian/912/2007|A_/_H6N6|NA
EPI_ISL_113837|2007.329_(Day_unknown)|A/duck/Fujian/861/2007|A_/_H6N2|NA
EPI_ISL_113836|2007.329_(Day_unknown)|A/duck/Fujian/816/2007|A_/_H6N6|NA
EPI_ISL_113835|2007.329_(Day_unknown)|A/duck/Fujian/679/2007|A_/_H6N6|NA
EPI_ISL_113834|2007.329_(Day_unknown)|A/duck/Fujian/402/2007|A_/_H6N6|NA
EPI_ISL_113769|2007.329_(Day_unknown)|A/duck/Fujian/331/2007|A_/_H6N6|NA
EPI_ISL_113768|2007.329_(Day_unknown)|A/duck/Fujian/145/2007|A_/_H6N6|NA
EPI_ISL_113664|2007.833_(Day_unknown)|A/duck/Fujian/7093/2007|A_/_H6N6|NA
EPI_ISL_113716|2007.915_(Day_unknown)|A/duck/Jiangxi/7343/2007|A_/_H6N2|NA
EPI_ISL_113715|2007.915_(Day_unknown)|A/duck/Fujian/8349/2007|A_/_H6N6|NA
EPI_ISL_113714|2007.915_(Day_unknown)|A/duck/Fujian/7844/2007|A_/_H6N6|NA
EPI_ISL_113713|2007.748_(Day_unknown)|A/duck/Fujian/7608/2007|A_/_H6N6|NA
EPI_ISL_113712|2007.748_(Day_unknown)|A/duck/Fujian/7585/2007|A_/_H6N6|NA
EPI_ISL_113711|2007.915_(Day_unknown)|A/duck/Fujian/7375/2007|A_/_H6N6|NA
EPI_ISL_113710|2007.915_(Day_unknown)|A/duck/Fujian/7348/2007|A_/_H6N6|NA
EPI_ISL_113663|2007.833_(Day_unknown)|A/duck/Fujian/6841/2007|A_/_H6N6|NA
EPI_ISL_113662|2007.748_(Day_unknown)|A/duck/Fujian/6159/2007|A_/_H6N6|NA
EPI_ISL_113661|2007.748_(Day_unknown)|A/duck/Fujian/5813/2007|A_/_H6N6|NA
EPI_ISL_113660|2007.748_(Day_unknown)|A/duck/Fujian/5784/2007|A_/_H6N6|NA
EPI_ISL_113659|2007.748_(Day_unknown)|A/duck/Fujian/5614/2007|A_/_H6N6|NA
EPI_ISL_113658|2007.748_(Day_unknown)|A/duck/Fujian/5429/2007|A_/_H6N6|NA
EPI_ISL_113657|2007.748_(Day_unknown)|A/duck/Fujian/5239/2007|A_/_H6N6|NA
EPI_ISL_113656|2007.666_(Day_unknown)|A/duck/Fujian/4952/2007|A_/_H6N6|NA
EPI_ISL_113605|2007.666_(Day_unknown)|A/duck/Fujian/4676/2007|A_/_H6N6|NA
EPI_ISL_113604|2007.496_(Day_unknown)|A/duck/Fujian/3076/2007|A_/_H6N6|NA
EPI_ISL_113603|2007.496_(Day_unknown)|A/duck/Fujian/3059/2007|A_/_H6N6|NA
EPI_ISL_113602|2007.085_(Day_unknown)|A/duck/Guizhou/1128/2007|A_/_H6N6|NA
EPI_ISL_113601|2007.833_(Day_unknown)|A/duck/Fujian/7119/2007|A_/_H6N6|NA
EPI_ISL_113599|2007.833_(Day_unknown)|A/duck/Fujian/6567/2007|A_/_H6N6|NA
EPI_ISL_113557|2007.666_(Day_unknown)|A/duck/Fujian/4224/2007|A_/_H6N6|NA
EPI_ISL_113555|2007.496_(Day_unknown)|A/duck/Fujian/2984/2007|A_/_H6N6|NA
EPI_ISL_113251|2007.915_(Day_unknown)|A/duck/Fujian/8089/2007|A_/_H6N6|NA
EPI_ISL_113203|2007.915_(Day_unknown)|A/duck/Fujian/7387/2007|A_/_H6N6|NA
EPI_ISL_113202|2007.833_(Day_unknown)|A/duck/Fujian/6908/2007|A_/_H6N6|NA
EPI_ISL_113201|2007.833_(Day_unknown)|A/duck/Fujian/6860/2007|A_/_H6N6|NA
EPI_ISL_113200|2007.748_(Day_unknown)|A/duck/Fujian/6182/2007|A_/_H6N6|NA
EPI_ISL_113199|2007.748_(Day_unknown)|A/duck/Fujian/5697/2007|A_/_H6N6|NA
EPI_ISL_113198|2007.748_(Day_unknown)|A/duck/Fujian/5637/2007|A_/_H6N6|NA
EPI_ISL_113197|2007.748_(Day_unknown)|A/duck/Fujian/5198/2007|A_/_H6N6|NA
EPI_ISL_113196|2007.666_(Day_unknown)|A/duck/Fujian/4719/2007|A_/_H6N6|NA
EPI_ISL_113195|2007.666_(Day_unknown)|A/duck/Fujian/4509/2007|A_/_H6N6|NA
EPI_ISL_113194|2007.666_(Day_unknown)|A/duck/Fujian/4252/2007|A_/_H6N6|NA
EPI_ISL_113193|2007.666_(Day_unknown)|A/duck/Fujian/4185/2007|A_/_H6N6|NA
EPI_ISL_113192|2007.581_(Day_unknown)|A/duck/Fujian/3756/2007|A_/_H6N6|NA
EPI_ISL_113191|2007.581_(Day_unknown)|A/duck/Fujian/3460/2007|A_/_H6N6|NA
EPI_ISL_113190|2007.581_(Day_unknown)|A/duck/Fujian/3242/2007|A_/_H6N6|NA
EPI_ISL_113189|2007.496_(Day_unknown)|A/duck/Fujian/3002/2007|A_/_H6N6|NA
EPI_ISL_113188|2007.496_(Day_unknown)|A/duck/Fujian/2969/2007|A_/_H6N6|NA
EPI_ISL_113187|2007.496_(Day_unknown)|A/duck/Fujian/2818/2007|A_/_H6N6|NA
EPI_ISL_113186|2007.496_(Day_unknown)|A/duck/Fujian/2724/2007|A_/_H6N6|NA
EPI_ISL_113185|2007.496_(Day_unknown)|A/duck/Fujian/2582/2007|A_/_H6N6|NA
EPI_ISL_113184|2007.496_(Day_unknown)|A/duck/Fujian/2305/2007|A_/_H6N2|NA
EPI_ISL_113183|2007.414_(Day_unknown)|A/duck/Fujian/1772/2007|A_/_H6N6|NA
EPI_ISL_113182|2007.414_(Day_unknown)|A/duck/Fujian/1600/2007|A_/_H6N6|NA
EPI_ISL_113181|2007.414_(Day_unknown)|A/duck/Fujian/1322/2007|A_/_H6N6|NA
EPI_ISL_113180|2007.414_(Day_unknown)|A/duck/Fujian/1291/2007|A_/_H6N2|NA
EPI_ISL_113179|2007.414_(Day_unknown)|A/duck/Fujian/1092/2007|A_/_H6N2|NA
EPI_ISL_113178|2007.414_(Day_unknown)|A/duck/Fujian/1054/2007|A_/_H6N2|NA
EPI_ISL_113127|2007.329_(Day_unknown)|A/duck/Fujian/887/2007|A_/_H6N2|NA
EPI_ISL_113126|2007.329_(Day_unknown)|A/duck/Fujian/576/2007|A_/_H6N6|NA
EPI_ISL_113125|2007.329_(Day_unknown)|A/duck/Fujian/437/2007|A_/_H6N2|NA
EPI_ISL_113124|2007.329_(Day_unknown)|A/duck/Fujian/132/2007|A_/_H6N2|NA
EPI_ISL_113123|2007.329_(Day_unknown)|A/duck/Fujian/118/2007|A_/_H6N6|NA
EPI_ISL_112797|2007.915_(Day_unknown)|A/duck/Jiangxi/7510/2007|A_/_H6N2|NA
EPI_ISL_112795|2007.496_(Day_unknown)|A/duck/Hunan/1668/2007|A_/_H6N6|NA
EPI_ISL_112794|2007.666_(Day_unknown)|A/duck/Guizhou/5332/2007|A_/_H6N2|NA
EPI_ISL_112793|2007.085_(Day_unknown)|A/duck/Guizhou/1102/2007|A_/_H6N6|NA
EPI_ISL_112792|2007.085_(Day_unknown)|A/duck/Guizhou/1095/2007|A_/_H6N6|NA
EPI_ISL_112730|2007.833_(Day_unknown)|A/duck/Fujian/7130/2007|A_/_H6N6|NA
EPI_ISL_112760|2007.162_(Day_unknown)|A/duck/Guangxi/908/2007|A_/_H6N2|NA
EPI_ISL_112759|2007.915_(Day_unknown)|A/duck/Fujian/8320/2007|A_/_H6N6|NA
EPI_ISL_112758|2007.915_(Day_unknown)|A/duck/Fujian/7818/2007|A_/_H6N6|NA
EPI_ISL_112757|2007.915_(Day_unknown)|A/duck/Fujian/7794/2007|A_/_H6N6|NA
EPI_ISL_112729|2007.833_(Day_unknown)|A/duck/Fujian/6598/2007|A_/_H6N6|NA
EPI_ISL_112728|2007.748_(Day_unknown)|A/duck/Fujian/5744/2007|A_/_H6N2|NA
EPI_ISL_112727|2007.748_(Day_unknown)|A/duck/Fujian/5474/2007|A_/_H6N6|NA
EPI_ISL_112698|2007.666_(Day_unknown)|A/duck/Fujian/4936/2007|A_/_H6N6|NA
EPI_ISL_112697|2007.666_(Day_unknown)|A/duck/Fujian/4652/2007|A_/_H6N6|NA
EPI_ISL_112696|2007.581_(Day_unknown)|A/duck/Fujian/4020/2007|A_/_H6N6|NA
EPI_ISL_112673|2007.581_(Day_unknown)|A/duck/Fujian/3264/2007|A_/_H6N6|NA
EPI_ISL_112672|2007.496_(Day_unknown)|A/duck/Fujian/2321/2007|A_/_H6N6|NA
EPI_ISL_112671|2007.496_(Day_unknown)|A/duck/Fujian/2060/2007|A_/_H6N6|NA
EPI_ISL_112670|2007.496_(Day_unknown)|A/duck/Fujian/2018/2007|A_/_H6N6|NA
EPI_ISL_112645|2007.414_(Day_unknown)|A/duck/Fujian/1804/2007|A_/_H6N6|NA
EPI_ISL_112644|2007.414_(Day_unknown)|A/duck/Fujian/1565/2007|A_/_H6N6|NA
EPI_ISL_112643|2007.329_(Day_unknown)|A/duck/Fujian/603/2007|A_/_H6N6|NA
EPI_ISL_112642|2007.329_(Day_unknown)|A/duck/Fujian/378/2007|A_/_H6N6|NA
EPI_ISL_112616|2007.666_(Day_unknown)|A/duck/Shantou/2962/2007|A_/_H6N6|NA
EPI_ISL_112615|2007.581_(Day_unknown)|A/duck/Shantou/1984/2007|A_/_H6N6|NA
EPI_ISL_112614|2007.496_(Day_unknown)|A/duck/Shantou/1240/2007|A_/_H6N6|NA
EPI_ISL_112613|2007.414_(Day_unknown)|A/duck/Shantou/1080/2007|A_/_H6N2|NA
EPI_ISL_112585|2007.329_(Day_unknown)|A/duck/Shantou/494/2007|A_/_H6N6|NA
EPI_ISL_112584|2007.329_(Day_unknown)|A/duck/Shantou/358/2007|A_/_H6N6|NA
EPI_ISL_112583|2007.329_(Day_unknown)|A/duck/Shantou/168/2007|A_/_H6N8|NA
EPI_ISL_112582|2007.162_(Day_unknown)|A/duck/Yunnan/1330/2007|A_/_H6N6|NA
EPI_ISL_112552|2007.915_(Day_unknown)|A/duck/Jiangxi/7348/2007|A_/_H6N2|NA
EPI_ISL_112551|2007.833_(Day_unknown)|A/duck/Jiangxi/5178/2007|A_/_H6N2|NA
EPI_ISL_112550|2007.833_(Day_unknown)|A/duck/Jiangxi/4981/2007|A_/_H6N2|NA
EPI_ISL_112526|2007.496_(Day_unknown)|A/duck/Hunan/1590/2007|A_/_H6N9|NA
EPI_ISL_112525|2007.748_(Day_unknown)|A/duck/Guizhou/5482/2007|A_/_H6N2|NA
EPI_ISL_112524|2007.666_(Day_unknown)|A/duck/Guizhou/5302/2007|A_/_H6N2|NA
EPI_ISL_112523|2007.329_(Day_unknown)|A/duck/Guizhou/2492/2007|A_/_H6N1|NA
EPI_ISL_112497|2007.162_(Day_unknown)|A/duck/Guizhou/1560/2007|A_/_H6N8|NA
EPI_ISL_112496|2007.085_(Day_unknown)|A/duck/Guizhou/1088/2007|A_/_H6N2|NA
EPI_ISL_112495|2007.085_(Day_unknown)|A/duck/Guizhou/1073/2007|A_/_H6N8|NA
EPI_ISL_112494|2007.414_(Day_unknown)|A/duck/Guangxi/2281/2007|A_/_H6N6|NA
EPI_ISL_112466|2007.247_(Day_unknown)|A/duck/Guangxi/1533/2007|A_/_H6N2|NA
EPI_ISL_112465|2007.247_(Day_unknown)|A/duck/Guangxi/1330/2007|A_/_H6N8|NA
EPI_ISL_112464|2007.162_(Day_unknown)|A/duck/Guangxi/890/2007|A_/_H6N8|NA
EPI_ISL_112324|2007.496_(Day_unknown)|A/duck/Fujian/2787/2007|A_/_H6N6|NA
EPI_ISL_110694|2008.984|A/Netherlands/548/2005|A_/_H3N2|NA
EPI_ISL_110723|2007.000|A/Brisbane/10/2007|A_/_H3N2|NA
EPI_ISL_110186|2007.000|A/rosy-billed_pochard/Argentina/CIP051-559/2007|A_/_H9N2|NA
EPI_ISL_106920|2008.415_(Day_unknown)|A/swine/Saraburi/NIAH107725-28/2008|A_/_H3N2|NA
EPI_ISL_106767|2008.563|A/Hue/H274/2008|A_/_H1N1|NA
EPI_ISL_106752|2008.536|A/Hue/H259/2008|A_/_H1N1|NA
EPI_ISL_106751|2008.533|A/Hue/H257/2008|A_/_H1N1|NA
EPI_ISL_106750|2008.954|A/DaNang/DN479/2008|A_/_H1N1|NA
EPI_ISL_106731|2008.921|A/DaNang/DN467/2008|A_/_H1N1|NA
EPI_ISL_106730|2008.861|A/DaNang/DN432/2008|A_/_H1N1|NA
EPI_ISL_106713|2008.858|A/DaNang/DN431/2008|A_/_H1N1|NA
EPI_ISL_106712|2008.746|A/DaNang/DN365/2008|A_/_H1N1|NA
EPI_ISL_106711|2008.746|A/DaNang/DN364/2008|A_/_H1N1|NA
EPI_ISL_106692|2008.710|A/DaNang/DN345/2008|A_/_H1N1|NA
EPI_ISL_106691|2008.678|A/DaNang/DN329/2008|A_/_H1N1|NA
EPI_ISL_106675|2008.500|A/DaNang/DN238/2008|A_/_H1N1|NA
EPI_ISL_106671|2008.574|A/HaNoi/BT241/2008|A_/_H1N1|NA
EPI_ISL_106470|2007.518|A/TayNguyen/HCM955/2007|A_/_H3N2|NA
EPI_ISL_106287|2008.962|A/swine/North_Carolina/3793/2008|A_/_H1N1|NA
EPI_ISL_106126|2007.000|A/duck/Tsukuba/20/2007(H8N4)|A_/_H8N4|NA
EPI_ISL_106088|2008.577|A/chicken/West_Java/Smi-Biot/2008|A_/_H5N1|NA
EPI_ISL_106087|2008.467|A/chicken/West_Java/Smi-M1/2008|A_/_H5N1|NA
EPI_ISL_106086|2008.046|A/chicken/West_Java/Smi-Acul/2008|A_/_H5N1|NA
EPI_ISL_106084|2007.581_(Day_unknown)|A/chicken/West_Java/Smi-Hj18/2007|A_/_H5N1|NA
EPI_ISL_106083|2007.460|A/chicken/Inhu/BPPVRII/2007|A_/_H5N1|NA
EPI_ISL_106082|2007.000_(Day_unknown)|A/Muscovy_duck/West_Java/Bks3/2007|A_/_H5N1|NA
EPI_ISL_106070|2007.008|A/chicken/Jakarta/DKI-Nurs/2007|A_/_H5N1|NA
EPI_ISL_106071|2007.595|A/chicken/West_Java/Smi-Sud1/2007|A_/_H5N1|NA
EPI_ISL_106072|2008.000_(Day_unknown)|A/chicken/Banten/Srg-Fadh/2008|A_/_H5N1|NA
EPI_ISL_106073|2008.467|A/chicken/West_Java/Smi-M6/2008|A_/_H5N1|NA
EPI_ISL_106069|2007.178|A/chicken/Pessel/BPPVRII/2007|A_/_H5N1|NA
EPI_ISL_105353|2008.962|A/KhanhHoa/KH488/2008|A_/_H3N2|NA
EPI_ISL_105351|2008.888|A/DaNang/DN446/2008|A_/_H3N2|NA
EPI_ISL_105350|2008.861|A/DaNang/DN434/2008|A_/_H3N2|NA
EPI_ISL_105349|2008.063|A/KhanhHoa/KH37/2008|A_/_H0N0|NA
EPI_ISL_105265|2008.883|A/Hue/H433/2008|A_/_H1N1|NA
EPI_ISL_105264|2008.746|A/Hue/H354/2008|A_/_H1N1|NA
EPI_ISL_105235|2008.631|A/DaNang/DN302/2008|A_/_H1N1|NA
EPI_ISL_105234|2007.003|A/BacNinh/N52/2007|A_/_H3N2|NA
EPI_ISL_105233|2007.595|A/HaNoi/TX327/2007|A_/_H3N2|NA
EPI_ISL_105213|2007.584|A/HaNoi/TX322/2007|A_/_H3N2|NA
EPI_ISL_105212|2007.578|A/HaNoi/TX320/2007|A_/_H3N2|NA
EPI_ISL_105211|2007.063|A/HaNoi/TX058/2007|A_/_H3N2|NA
EPI_ISL_105195|2007.060|A/HaNoi/TX050/2007|A_/_H3N2|NA
EPI_ISL_105194|2007.767|A/HaNoi/Q748/2007|A_/_H3N2|NA
EPI_ISL_105192|2007.682|A/HaNoi/Q664/2007|A_/_H3N2|NA
EPI_ISL_105191|2007.603|A/HaNoi/Q582/2007|A_/_H3N2|NA
EPI_ISL_105157|2007.115|A/HaNoi/Q118/2007|A_/_H3N2|NA
EPI_ISL_105129|2007.088|A/HaNoi/Q097/2007|A_/_H3N2|NA
EPI_ISL_105128|2007.038|A/HaNoi/Q039/2007|A_/_H3N2|NA
EPI_ISL_105125|2007.008|A/HaNoi/Q011/2007|A_/_H3N2|NA
EPI_ISL_104999|2007.186|A/HaNoi/N078/2007|A_/_H3N2|NA
EPI_ISL_104980|2007.025|A/HaNoi/N015/2007|A_/_H3N2|NA
EPI_ISL_104964|2007.814|A/HoaBinh/HB409/2007|A_/_H3N2|NA
EPI_ISL_104938|2007.567|A/HaNoi/GS0740/2007|A_/_H3N2|NA
EPI_ISL_104937|2007.586|A/HaNoi/BT262/2007|A_/_H3N2|NA
EPI_ISL_104924|2007.058|A/HaNoi/BT17/2007|A_/_H3N2|NA
EPI_ISL_104478|2008.131|A/chicken/Korea/333/2008|A_/_H9N2|NA
EPI_ISL_104474|2007.156|A/chicken/Korea/408/2007|A_/_H9N2|NA
EPI_ISL_103792|2007.915_(Day_unknown)|A/swine/Tianjin/1/2007|A_/_H1N2|NA
EPI_ISL_103350|2008.000|A/swan/England/AV380-2326/2008|A_/_H5N1|NA
EPI_ISL_103335|2008.000_(Day_unknown)|A/swan/England/AV26-70/2008|A_/_H5N1|NA
EPI_ISL_103190|2008.331|A/swine/Cotes_d'Armor/0158/2008|A_/_H1N1|NA
EPI_ISL_103189|2008.249|A/swine/Cotes_d'Armor/0102/2008|A_/_H1N2|NA
EPI_ISL_103188|2008.000|A/swine/Seine_Maritime/0047/2008|A_/_H1N1|NA
EPI_ISL_103187|2008.085|A/swine/Cotes_d'Armor/0046/2008|A_/_H1N1|NA
EPI_ISL_103186|2008.085|A/swine/Finistere/0045/2008|A_/_H1N2|NA
EPI_ISL_103185|2008.068|A/chicken/West_Bengal/83098/2008|A_/_H5N1|NA
EPI_ISL_103184|2008.030|A/chicken/West_Bengal/82583/2008|A_/_H5N1|NA
EPI_ISL_103167|2008.046|A/chicken/West_Bengal/81537/2008|A_/_H5N1|NA
EPI_ISL_100197|2007.000|A/swine/Ohio/FAH1-1/2007|A_/_H1N1|NA
EPI_ISL_100196|2008.085|A/swine/Ohio/FAH2-1/2008|A_/_H1N1|NA
EPI_ISL_63516|2007.666_(Day_unknown)|A/great_black-headed_gull/Qinghai/2/2007|A_/_H5N1|NA
EPI_ISL_63429|2007.666_(Day_unknown)|A/bar-headed_goose/Qinghai/F/2007|A_/_H5N1|NA
EPI_ISL_100152|2007.247|A/duck/Fujian/FQ2/2007|A_/_H9N2|NA
EPI_ISL_99504|2007.655|A/redhead/Alberta/337/2007|A_/_H0N0|NA
EPI_ISL_99503|2007.655|A/blue-winged_teal/Alberta/376/2007|A_/_H3N6|NA
EPI_ISL_99502|2007.655|A/bufflehead/Alberta/399/2007|A_/_H0N0|NA
EPI_ISL_99502|2007.655|A/bufflehead/Alberta/399/2007|A_/_H0N0|NA
EPI_ISL_99287|2007.386|A/ruddy_turnstone/Delaware_Bay/124/2007|A_/_H7N3|NA
EPI_ISL_99264|2007.655|A/blue-winged_teal/Alberta/340/2007|A_/_H0N0|NA
[truncated: 13,782,278 more chars]
