# Supplementary material for: Using homologous network to identify reassortment risk in H5Nx avian influenza viruses
Source: PLoS Comput Biol. 2025 Jul 22;21(7):e1013301. doi: 10.1371/journal.pcbi.1013301 (PMC12282916; doi:10.1371/journal.pcbi.1013301)
Supplement: S1 File — This ZIP archive includes the dataset and code used to reproduce the results of this study. (ZIP) [file pcbi.1013301.s012.zip › S1_File/step1data&MLtree(S1_Fig&S1_Table)/step1_data_prepare/step1Raw data(accession ID)/PB2_ID.txt]

EPI_ISL_16342|2008.000|A/chicken/Israel/1055/2008|A_/_H5N1|PB2
EPI_ISL_18908|2008.000|A/whooper_swan/Hokkaido/1/2008|A_/_H5N1|PB2
EPI_ISL_19101|2008.000|A/whooper_swan/Hokkaido/2/2008|A_/_H5N1|PB2
EPI_ISL_19180|2008.000|A/equine/Mongolia/1/2008|A_/_H3N8|PB2
EPI_ISL_15724|2008.000|A/chicken/Thailand/ICRC-V586/2008|A_/_H5N1|PB2
EPI_ISL_20030|2008.000|A/duck/Thailand/ICRC-V629/2008|A_/_H5N1|PB2
EPI_ISL_20031|2008.000|A/Kalij_pheasant/Thailand/vsmu-1/2008|A_/_H5N1|PB2
EPI_ISL_20853|2008.000|A/chicken/Thailand/NS-341/2008|A_/_H5N1|PB2
EPI_ISL_20854|2008.000|A/chicken/Thailand/NS-342/2008|A_/_H5N1|PB2
EPI_ISL_20855|2008.000|A/chicken/Thailand/NS-339/2008|A_/_H5N1|PB2
EPI_ISL_20856|2008.000|A/chicken/Thailand/PC-340/2008|A_/_H5N1|PB2
EPI_ISL_24569|2008.000|A/whooper_swan/Akita/1/2008|A_/_H5N1|PB2
EPI_ISL_62998|2008.000|A/chicken/Henan/L2/2008|A_/_H9N2|PB2
EPI_ISL_23133|2008.000|A/duck/Nigeria/3724-2/2008|A_/_H5N1|PB2
EPI_ISL_23815|2008.041|A/Indonesia/7261/2008|A_/_H5N1|PB2
EPI_ISL_24602|2008.350|A/Indonesia/8228/2008|A_/_H5N1|PB2
EPI_ISL_24698|2008.000|A/whooper_swan/Aomori/1/2008|A_/_H5N1|PB2
EPI_ISL_24699|2008.000|A/whooper_swan/Aomori/2/2008|A_/_H5N1|PB2
EPI_ISL_24752|2008.000_(Day_unknown)|A/Indonesia/7379/2008|A_/_H5N1|PB2
EPI_ISL_24753|2008.000_(Day_unknown)|A/Indonesia/7272/2008|A_/_H5N1|PB2
EPI_ISL_20028|2008.077|A/chicken/Thailand/ICRC-618/2008|A_/_H5N1|PB2
EPI_ISL_25021|2008.060|A/Pennsylvania/PIT02/2008|A_/_H3N2|PB2
EPI_ISL_25022|2008.044|A/Pennsylvania/PIT06/2008|A_/_H3N2|PB2
EPI_ISL_25023|2008.038|A/Pennsylvania/PIT08/2008|A_/_H3N2|PB2
EPI_ISL_25024|2008.060|A/Pennsylvania/PIT22/2008|A_/_H3N2|PB2
EPI_ISL_25034|2008.057|A/Pennsylvania/PIT05/2008|A_/_H3N2|PB2
EPI_ISL_25035|2008.025|A/Pennsylvania/PIT12/2008|A_/_H3N2|PB2
EPI_ISL_25036|2008.066|A/Pennsylvania/PIT20/2008|A_/_H3N2|PB2
EPI_ISL_25037|2008.112|A/Pennsylvania/PIT25/2008|A_/_H3N2|PB2
EPI_ISL_25038|2008.104|A/Pennsylvania/PIT31/2008|A_/_H3N2|PB2
EPI_ISL_25039|2008.137|A/Pennsylvania/PIT43/2008|A_/_H3N2|PB2
EPI_ISL_25698|2008.000|A/great_egret/Hong_Kong/807/2008|A_/_H5N1|PB2
EPI_ISL_25699|2008.000|A/grey_heron/Hong_Kong/1046/2008|A_/_H5N1|PB2
EPI_ISL_25700|2008.000|A/magpie_robin/Hong_Kong/1097/2008|A_/_H5N1|PB2
EPI_ISL_25701|2008.000|A/magpie_robin/Hong_Kong/1897/2008|A_/_H5N1|PB2
EPI_ISL_25702|2008.000|A/peregrine_falcon/Hong_Kong/2142/2008|A_/_H5N1|PB2
EPI_ISL_25711|2008.022|A/England/26/2008|A_/_H1N1|PB2
EPI_ISL_25899|2008.445|A/environment/Qinghai/1/2008|A_/_H5N1|PB2
EPI_ISL_26367|2008.000|A/Mallard/Sweden/100993/2008|A_/_H7N7|PB2
EPI_ISL_20103|2008.000|A/chicken/Henan/L1/2008|A_/_H9N2|PB2
EPI_ISL_27625|2008.060|A/Pennsylvania/PIT04/2008|A_/_H3N2|PB2
EPI_ISL_27626|2008.137|A/Pennsylvania/PIT42/2008|A_/_H3N2|PB2
EPI_ISL_27627|2008.112|A/Mississippi/UR07-0004/2008|A_/_H3N2|PB2
EPI_ISL_27628|2008.134|A/Ohio/UR07-0043/2008|A_/_H3N2|PB2
EPI_ISL_27629|2008.150|A/New_York/UR07-0080/2008|A_/_H3N2|PB2
EPI_ISL_27630|2008.153|A/Ohio/UR07-0089/2008|A_/_H3N2|PB2
EPI_ISL_27631|2008.153|A/Florida/UR07-0101/2008|A_/_H3N2|PB2
EPI_ISL_27632|2008.175|A/Kansas/UR07-0135/2008|A_/_H3N2|PB2
EPI_ISL_27633|2008.178|A/Ohio/UR07-0140/2008|A_/_H3N2|PB2
EPI_ISL_27717|2008.000|A/Denmark/151/2008|A_/_H1N1|PB2
EPI_ISL_27718|2008.000|A/Denmark/21/2008|A_/_H1N1|PB2
EPI_ISL_27719|2008.000|A/Denmark/22/2008|A_/_H1N1|PB2
EPI_ISL_27695|2008.117|A/Denmark/122/2008|A_/_H1N1|PB2
EPI_ISL_27694|2008.000|A/Denmark/52/2008|A_/_H1N1|PB2
EPI_ISL_28437|2008.268|A/chicken/Primorsky/85/2008|A_/_H5N1|PB2
EPI_ISL_28756|2008.000|A/swine/Korea/C12/2008|A_/_H5N2|PB2
EPI_ISL_28757|2008.000|A/swine/Korea/C13/2008|A_/_H5N2|PB2
EPI_ISL_28846|2008.077|A/Qatar/AF02/2008|A_/_H3N2|PB2
EPI_ISL_28847|2008.087|A/Kuwait/AF03/2008|A_/_H3N2|PB2
EPI_ISL_28848|2008.134|A/Korea/AF05/2008|A_/_H3N2|PB2
EPI_ISL_28850|2008.066|A/Japan/AF07/2008|A_/_H1N1|PB2
EPI_ISL_28868|2008.115|A/Ohio/UR07-0005/2008|A_/_H3N2|PB2
EPI_ISL_28869|2008.115|A/Kansas/UR07-0007/2008|A_/_H3N2|PB2
EPI_ISL_28870|2008.120|A/Ohio/UR07-0016/2008|A_/_H3N2|PB2
EPI_ISL_28871|2008.117|A/California/UR07-0019/2008|A_/_H3N2|PB2
EPI_ISL_28872|2008.120|A/Mississippi/UR07-0025/2008|A_/_H3N2|PB2
EPI_ISL_28873|2008.131|A/Ohio/UR07-0031/2008|A_/_H3N2|PB2
EPI_ISL_28874|2008.131|A/Kentucky/UR07-0037/2008|A_/_H3N2|PB2
EPI_ISL_28875|2008.131|A/Kentucky/UR07-0041/2008|A_/_H3N2|PB2
EPI_ISL_28876|2008.134|A/California/UR07-0053/2008|A_/_H3N2|PB2
EPI_ISL_28877|2008.134|A/Ohio/UR07-0058/2008|A_/_H3N2|PB2
EPI_ISL_28878|2008.139|A/Kentucky/UR07-0068/2008|A_/_H3N2|PB2
EPI_ISL_28879|2008.150|A/Kentucky/UR07-0081/2008|A_/_H3N2|PB2
EPI_ISL_28880|2008.153|A/Ohio/UR07-0105/2008|A_/_H3N2|PB2
EPI_ISL_28881|2008.156|A/Kentucky/UR07-0107/2008|A_/_H3N2|PB2
EPI_ISL_28882|2008.156|A/Kentucky/UR07-0108/2008|A_/_H3N2|PB2
EPI_ISL_28883|2008.158|A/Kansas/UR07-0110/2008|A_/_H3N2|PB2
EPI_ISL_28884|2008.158|A/New_York/UR07-0111/2008|A_/_H3N2|PB2
EPI_ISL_28885|2008.175|A/Kansas/UR07-0137/2008|A_/_H3N2|PB2
EPI_ISL_28886|2008.189|A/Florida/UR07-0146/2008|A_/_H3N2|PB2
EPI_ISL_28887|2008.194|A/New_York/UR07-0153/2008|A_/_H3N2|PB2
EPI_ISL_28888|2008.213|A/Kentucky/UR07-0162/2008|A_/_H3N2|PB2
EPI_ISL_28889|2008.216|A/Kentucky/UR07-0164/2008|A_/_H3N2|PB2
EPI_ISL_28892|2008.120|A/Kentucky/UR07-0015/2008|A_/_H3N2|PB2
EPI_ISL_28893|2008.120|A/Florida/UR07-0022/2008|A_/_H1N1|PB2
EPI_ISL_28894|2008.137|A/Kentucky/UR07-0060/2008|A_/_H3N2|PB2
EPI_ISL_28895|2008.137|A/Kentucky/UR07-0061/2008|A_/_H1N1|PB2
EPI_ISL_28896|2008.139|A/Kentucky/UR07-0072/2008|A_/_H3N2|PB2
EPI_ISL_28897|2008.150|A/New_York/UR07-0093/2008|A_/_H3N2|PB2
EPI_ISL_28898|2008.150|A/Mississippi/UR07-0100/2008|A_/_H3N2|PB2
EPI_ISL_28899|2008.153|A/Florida/UR07-0102/2008|A_/_H3N2|PB2
EPI_ISL_28900|2008.156|A/Kentucky/UR07-0109/2008|A_/_H3N2|PB2
EPI_ISL_28901|2008.178|A/New_York/UR07-0133/2008|A_/_H3N2|PB2
EPI_ISL_29086|2008.123|A/Kentucky/UR07-0028/2008|A_/_H3N2|PB2
EPI_ISL_29087|2008.131|A/Ohio/UR07-0035/2008|A_/_H3N2|PB2
EPI_ISL_29088|2008.134|A/Kansas/UR07-0047/2008|A_/_H3N2|PB2
EPI_ISL_29089|2008.134|A/Kentucky/UR07-0049/2008|A_/_H3N2|PB2
EPI_ISL_29090|2008.150|A/Kentucky/UR07-0085/2008|A_/_H3N2|PB2
EPI_ISL_29091|2008.172|A/Kentucky/UR07-0124/2008|A_/_H3N2|PB2
EPI_ISL_29092|2008.175|A/Kansas/UR07-0129/2008|A_/_H3N2|PB2
EPI_ISL_29093|2008.175|A/Kansas/UR07-0136/2008|A_/_H3N2|PB2
EPI_ISL_29171|2008.000|A/chicken/Uthaithani/NIAH115067/2008|A_/_H5N1|PB2
EPI_ISL_25896|2008.000|A/chicken/Sukhothai/NIAH114843/2008|A_/_H5N1|PB2
EPI_ISL_29277|2008.120|A/Ohio/UR07-0023/2008|A_/_H3N2|PB2
EPI_ISL_29278|2008.134|A/California/UR07-0063/2008|A_/_H3N2|PB2
EPI_ISL_29279|2008.150|A/Kentucky/UR07-0082/2008|A_/_H3N2|PB2
EPI_ISL_29280|2008.150|A/Kentucky/UR07-0083/2008|A_/_H3N2|PB2
EPI_ISL_29281|2008.172|A/Ohio/UR07-0126/2008|A_/_H3N2|PB2
EPI_ISL_63148|2008.385|A/ruddy_turnstone/Delaware/Sg-00469/2008|A_/_H3N2|PB2
EPI_ISL_29317|2008.385|A/ruddy_turnstone/Delaware/Sg-00470/2008|A_/_H4N6|PB2
EPI_ISL_29318|2008.385|A/ruddy_turnstone/Delaware/Sg-00474/2008|A_/_H4N7|PB2
EPI_ISL_29319|2008.372|A/ruddy_turnstone/New_Jersey/Sg-00476/2008|A_/_H12N5|PB2
EPI_ISL_29320|2008.374|A/ruddy_turnstone/New_Jersey/Sg-00477/2008|A_/_H4N6|PB2
EPI_ISL_29321|2008.372|A/red_knot/New_Jersey/Sg-00478/2008|A_/_H12N5|PB2
EPI_ISL_29322|2008.372|A/red_knot/New_Jersey/Sg-00479/2008|A_/_H4N6|PB2
EPI_ISL_29323|2008.377|A/ruddy_turnstone/New_Jersey/Sg-00480/2008|A_/_H4N6|PB2
EPI_ISL_29324|2008.377|A/ruddy_turnstone/New_Jersey/Sg-00481/2008|A_/_H12N5|PB2
EPI_ISL_29325|2008.383|A/red_knot/New_Jersey/Sg-00483/2008|A_/_H12N5|PB2
EPI_ISL_29326|2008.372|A/ruddy_turnstone/New_Jersey/Sg-00484/2008|A_/_H12N5|PB2
EPI_ISL_29327|2008.377|A/ruddy_turnstone/New_Jersey/Sg-00488/2008|A_/_H12N5|PB2
EPI_ISL_29328|2008.377|A/ruddy_turnstone/New_Jersey/Sg-00489/2008|A_/_H4N6|PB2
EPI_ISL_29329|2008.372|A/ruddy_turnstone/New_Jersey/Sg-00490/2008|A_/_H10N7|PB2
EPI_ISL_29330|2008.377|A/ruddy_turnstone/New_Jersey/Sg-00493/2008|A_/_H12N5|PB2
EPI_ISL_29331|2008.377|A/ruddy_turnstone/New_Jersey/Sg-00494/2008|A_/_H4N6|PB2
EPI_ISL_29332|2008.374|A/ruddy_turnstone/New_Jersey/Sg-00495/2008|A_/_H12N5|PB2
EPI_ISL_29333|2008.355|A/ruddy_turnstone/New_Jersey/Sg-00496/2008|A_/_H4N6|PB2
EPI_ISL_29334|2008.374|A/ruddy_turnstone/New_Jersey/Sg-00497/2008|A_/_H12N5|PB2
EPI_ISL_29335|2008.372|A/ruddy_turnstone/New_Jersey/Sg-00500/2008|A_/_H12N5|PB2
EPI_ISL_29336|2008.372|A/ruddy_turnstone/New_Jersey/Sg-00501/2008|A_/_H12N5|PB2
EPI_ISL_29337|2008.377|A/ruddy_turnstone/New_Jersey/Sg-0505/2008|A_/_H12N5|PB2
EPI_ISL_29338|2008.374|A/ruddy_turnstone/New_Jersey/Sg-00506/2008|A_/_H4N6|PB2
EPI_ISL_29339|2008.372|A/ruddy_turnstone/New_Jersey/Sg-00507/2008|A_/_H4N6|PB2
EPI_ISL_29340|2008.388|A/ruddy_turnstone/New_Jersey/Sg-00509/2008|A_/_H12N5|PB2
EPI_ISL_29341|2008.404|A/ruddy_turnstone/New_Jersey/Sg-00513/2008|A_/_H3N2|PB2
EPI_ISL_29342|2008.404|A/ruddy_turnstone/New_Jersey/Sg-00518/2008|A_/_H3N2|PB2
EPI_ISL_29343|2008.388|A/ruddy_turnstone/New_Jersey/Sg-00522/2008|A_/_H3N7|PB2
EPI_ISL_29344|2008.388|A/ruddy_turnstone/New_Jersey/Sg-00525/2008|A_/_H3N8|PB2
EPI_ISL_29345|2008.391|A/ruddy_turnstone/New_Jersey/Sg-00526/2008|A_/_H10N7|PB2
EPI_ISL_29346|2008.391|A/ruddy_turnstone/New_Jersey/Sg-00527/2008|A_/_H4N6|PB2
EPI_ISL_29347|2008.410|A/ruddy_turnstone/New_Jersey/Sg-00533/2008|A_/_H4N6|PB2
EPI_ISL_29348|2008.388|A/ruddy_turnstone/New_Jersey/Sg-00534/2008|A_/_H4N6|PB2
EPI_ISL_29349|2008.413|A/ruddy_turnstone/Delaware/Sg-00539/2008|A_/_H4N6|PB2
EPI_ISL_29350|2008.415|A/ruddy_turnstone/New_Jersey/Sg-00542/2008|A_/_H4N6|PB2
EPI_ISL_29351|2008.404|A/ruddy_turnstone/New_Jersey/Sg-00550/2008|A_/_H4N6|PB2
EPI_ISL_29352|2008.388|A/ruddy_turnstone/New_Jersey/Sg-00551/2008|A_/_H6N6|PB2
EPI_ISL_29353|2008.423|A/ruddy_turnstone/New_Jersey/Sg-00552/2008|A_/_H4N6|PB2
EPI_ISL_29354|2008.423|A/ruddy_turnstone/New_Jersey/Sg-00556/2008|A_/_H4N6|PB2
EPI_ISL_29355|2008.423|A/ruddy_turnstone/New_Jersey/Sg-00558/2008|A_/_H4N6|PB2
EPI_ISL_29356|2008.372|A/ruddy_turnstone/New_Jersey/Sg-00560/2008|A_/_H12N5|PB2
EPI_ISL_29357|2008.377|A/ruddy_turnstone/New_Jersey/Sg-00561/2008|A_/_H11N9|PB2
EPI_ISL_29358|2008.355|A/ruddy_turnstone/New_Jersey/Sg-00563/2008|A_/_H10N7|PB2
EPI_ISL_29359|2008.388|A/ruddy_turnstone/New_Jersey/Sg-00564/2008|A_/_H11N9|PB2
EPI_ISL_29360|2008.423|A/ruddy_turnstone/New_Jersey/Sg-00565/2008|A_/_H4N6|PB2
EPI_ISL_29361|2008.582|A/mallard/Minnesota/Sg-00569/2008|A_/_H4N6|PB2
EPI_ISL_29362|2008.587|A/mallard/Minnesota/Sg-00570/2008|A_/_H8N4|PB2
EPI_ISL_29469|2008.096|A/Pennsylvania/PIT37/2008|A_/_H3N2|PB2
EPI_ISL_29470|2008.139|A/Pennsylvania/PIT39/2008|A_/_H3N2|PB2
EPI_ISL_29475|2008.437|A/Managua/4032.01/2008|A_/_H1N1|PB2
EPI_ISL_29573|2009.247|A/California/04/2009|A_/_H1N1|PB2
EPI_ISL_29575|2009.241|A/California/05/2009|A_/_H1N1|PB2
EPI_ISL_29576|2009.288|A/California/06/2009|A_/_H1N1|PB2
EPI_ISL_29577|2009.268|A/California/07/2009|A_/_H1N1|PB2
EPI_ISL_29618|2009.247|A/California/04/2009|A_/_H1N1|PB2
EPI_ISL_31553|2009.268|A/California/07/2009|A_/_H1N1|PB2
EPI_ISL_29578|2009.282|A/Texas/04/2009|A_/_H1N1|PB2
EPI_ISL_29630|2008.112|A/Mississippi/UR07-0003/2008|A_/_H3N2|PB2
EPI_ISL_29631|2008.117|A/California/UR07-0017/2008|A_/_H3N2|PB2
EPI_ISL_29632|2008.120|A/Florida/UR07-0021/2008|A_/_H3N2|PB2
EPI_ISL_29633|2008.123|A/Florida/UR07-0026/2008|A_/_H1N1|PB2
EPI_ISL_29634|2008.137|A/California/UR07-0067/2008|A_/_H3N2|PB2
EPI_ISL_29635|2008.139|A/Kentucky/UR07-0069/2008|A_/_H3N2|PB2
EPI_ISL_29636|2008.139|A/Ohio/UR07-0073/2008|A_/_H3N2|PB2
EPI_ISL_29637|2008.139|A/California/UR07-0076/2008|A_/_H3N2|PB2
EPI_ISL_29638|2008.153|A/Kansas/UR07-0096/2008|A_/_H3N2|PB2
EPI_ISL_29639|2008.189|A/Kentucky/UR07-0148/2008|A_/_H3N2|PB2
EPI_ISL_29640|2008.189|A/Kentucky/UR07-0149/2008|A_/_H3N2|PB2
EPI_ISL_29641|2008.189|A/Florida/UR07-0150/2008|A_/_H3N2|PB2
EPI_ISL_29647|2008.484|A/Managua/107.01/2008|A_/_H1N1|PB2
EPI_ISL_29648|2008.839|A/Managua/4537.03/2008|A_/_H1N1|PB2
EPI_ISL_29669|2008.131|A/Ohio/UR07-0034/2008|A_/_H3N2|PB2
EPI_ISL_29670|2008.131|A/Mississippi/UR07-0042/2008|A_/_H3N2|PB2
EPI_ISL_29671|2008.134|A/Ohio/UR07-0045/2008|A_/_H3N2|PB2
EPI_ISL_29672|2008.437|A/Managua/3029.01/2008|A_/_H1N1|PB2
EPI_ISL_29673|2008.434|A/Managua/521.01/2008|A_/_H1N1|PB2
EPI_ISL_29674|2008.653|A/Managua/1409.01/2008|A_/_H1N1|PB2
EPI_ISL_29675|2008.833|A/Managua/254.01/2008|A_/_H1N1|PB2
EPI_ISL_29676|2008.842|A/Managua/5380.01/2008|A_/_H1N1|PB2
EPI_ISL_31158|2009.268|A/California/07/2009|A_/_H1N1|PB2
EPI_ISL_29622|2009.268|A/California/08/2009|A_/_H1N1|PB2
EPI_ISL_29711|2009.282|A/Mexico/4486/2009|A_/_H1N1|PB2
EPI_ISL_29617|2009.296|A/Mexico/4604/2009|A_/_H1N1|PB2
EPI_ISL_29742|2009.000|A/New_York/18/2009|A_/_H1N1|PB2
EPI_ISL_29774|2009.030|A/swine/Hong_Kong/NS29/2009|A_/_H1N1|PB2
EPI_ISL_29775|2009.145|A/swine/Hong_Kong/294/2009|A_/_H1N2|PB2
EPI_ISL_29776|2008.563|A/Managua/5214.01/2008|A_/_H1N1|PB2
EPI_ISL_29777|2008.443|A/Managua/156.01/2008|A_/_H1N1|PB2
EPI_ISL_29778|2008.478|A/Managua/3027.01/2008|A_/_H1N1|PB2
EPI_ISL_29779|2008.481|A/Managua/4086.02/2008|A_/_H1N1|PB2
EPI_ISL_29793|2008.022|A/chicken/Pakistan/UDL-01/2008|A_/_H9N2|PB2
EPI_ISL_29794|2008.142|A/chicken/Pakistan/UDL-02/2008|A_/_H9N2|PB2
EPI_ISL_29795|2008.172|A/chicken/Pakistan/UDL-03/2008|A_/_H9N2|PB2
EPI_ISL_19571|2008.000|A/chicken/Laos/1/2008|A_/_H5N1|PB2
EPI_ISL_29908|2008.120|A/Mississippi/UR07-0024/2008|A_/_H3N2|PB2
EPI_ISL_29909|2008.131|A/Kentucky/UR07-0038/2008|A_/_H3N2|PB2
EPI_ISL_29910|2008.169|A/Kentucky/UR07-0116/2008|A_/_H3N2|PB2
EPI_ISL_29912|2008.814|A/Managua/4315.04/2008|A_/_H1N1|PB2
EPI_ISL_29713|2009.000|A/Netherlands/602/2009|A_/_H1N1|PB2
EPI_ISL_29923|2009.310|A/Canada-ON/RV1527/2009|A_/_H1N1|PB2
EPI_ISL_29924|2009.282|A/Mexico/InDRE4487/2009|A_/_H1N1|PB2
EPI_ISL_29949|2009.310|A/New_York/22/2009|A_/_H1N1|PB2
EPI_ISL_29950|2009.312|A/Texas/07/2009|A_/_H1N1|PB2
EPI_ISL_29951|2009.310|A/Texas/08/2009|A_/_H1N1|PB2
EPI_ISL_29952|2009.312|A/Texas/09/2009|A_/_H1N1|PB2
EPI_ISL_29953|2009.312|A/California/14/2009|A_/_H1N1|PB2
EPI_ISL_29957|2009.318|A/Minnesota/02/2009|A_/_H1N1|PB2
EPI_ISL_29959|2009.315|A/Arizona/02/2009|A_/_H1N1|PB2
EPI_ISL_29975|2009.247_(Day_unknown)|A/Israel/644/2009|A_/_H1N1|PB2
EPI_ISL_29994|2009.321|A/England/195/2009|A_/_H1N1|PB2
EPI_ISL_29974|2009.310|A/Canada-NS/RV1535/2009|A_/_H1N1|PB2
EPI_ISL_30029|2008.060|A/northern_shoveler/California/HKWF2031/2008|A_/_H7N3|PB2
EPI_ISL_30047|2008.768|A/mallard/California/7766/2008|A_/_H4N6|PB2
EPI_ISL_30061|2009.318|A/New_York/1682/2009|A_/_H1N1|PB2
EPI_ISL_30062|2009.000|A/Canada-NS/RV1538/2009|A_/_H1N1|PB2
EPI_ISL_30063|2009.000|A/Canada-ON/RV1526/2009|A_/_H1N1|PB2
EPI_ISL_30064|2009.000|A/Mexico/InDRE4114/2009|A_/_H1N1|PB2
EPI_ISL_30065|2009.000|A/Canada-ON/RV1529/2009|A_/_H1N1|PB2
EPI_ISL_30066|2009.000|A/Canada-AB/RV1532/2009|A_/_H1N1|PB2
EPI_ISL_30067|2009.000|A/Canada-NS/RV1536/2009|A_/_H1N1|PB2
EPI_ISL_30082|2009.315|A/El_Salvador/213/2009|A_/_H1N1|PB2
EPI_ISL_29731|2009.252|A/Mexico/4108/2009|A_/_H1N1|PB2
EPI_ISL_29732|2009.282|A/Mexico/4486/2009|A_/_H1N1|PB2
EPI_ISL_29616|2009.296|A/Mexico/4603/2009|A_/_H1N1|PB2
EPI_ISL_29734|2009.296|A/Mexico/4603/2009|A_/_H1N1|PB2
EPI_ISL_30100|2009.318|A/Florida/04/2009|A_/_H1N1|PB2
EPI_ISL_30101|2009.323|A/Maryland/05/2009|A_/_H1N1|PB2
EPI_ISL_30102|2009.318|A/Nebraska/03/2009|A_/_H1N1|PB2
EPI_ISL_29738|2009.312|A/New_York/10/2009|A_/_H1N1|PB2
EPI_ISL_29741|2009.312|A/New_York/15/2009|A_/_H1N1|PB2
EPI_ISL_29736|2009.310|A/Ohio/07/2009|A_/_H1N1|PB2
EPI_ISL_29715|2009.282|A/Texas/04/2009|A_/_H1N1|PB2
EPI_ISL_30119|2009.318|A/Virginia/04/2009|A_/_H1N1|PB2
EPI_ISL_30120|2009.321|A/Washington/09/2009|A_/_H1N1|PB2
EPI_ISL_30080|2009.345|A/Nonthaburi/102/2009|A_/_H1N1|PB2
EPI_ISL_30132|2009.353|A/Sichuan/1/2009|A_/_H1N1|PB2
EPI_ISL_29954|2009.304|A/Indiana/09/2009|A_/_H1N1|PB2
EPI_ISL_30138|2009.310|A/Iowa/04/2009|A_/_H1N1|PB2
EPI_ISL_29746|2009.307|A/Texas/06/2009|A_/_H1N1|PB2
EPI_ISL_30068|2009.337|A/Nonthaburi/102/2009|A_/_H1N1|PB2
EPI_ISL_30168|2009.000|A/swine/Alberta/OTH-33-8/2009|A_/_H1N1|PB2
EPI_ISL_30169|2009.318|A/New_York/3008/2009|A_/_H1N1|PB2
EPI_ISL_30171|2009.318|A/New_York/3014/2009|A_/_H1N1|PB2
EPI_ISL_30173|2009.323|A/New_York/3099/2009|A_/_H1N1|PB2
EPI_ISL_30050|2009.318|A/Korea/01/2009|A_/_H1N1|PB2
EPI_ISL_30068|2009.337|A/Nonthaburi/102/2009|A_/_H1N1|PB2
EPI_ISL_30185|2009.000|A/Bayern/63/2009|A_/_H1N1|PB2
EPI_ISL_30186|2009.000|A/Hamburg/4/2009|A_/_H1N1|PB2
EPI_ISL_30133|2009.318|A/Alabama/02/2009|A_/_H1N1|PB2
EPI_ISL_29955|2009.304|A/Arizona/01/2009|A_/_H1N1|PB2
EPI_ISL_29968|2009.318|A/Colorado/03/2009|A_/_H1N1|PB2
EPI_ISL_30187|2009.318|A/Georgia/01/2009|A_/_H1N1|PB2
EPI_ISL_29960|2009.310|A/Kansas/02/2009|A_/_H1N1|PB2
EPI_ISL_29969|2009.310|A/Kansas/03/2009|A_/_H1N1|PB2
EPI_ISL_29712|2009.252|A/Mexico/4108/2009|A_/_H1N1|PB2
EPI_ISL_29730|2009.252|A/Mexico/4108/2009|A_/_H1N1|PB2
EPI_ISL_29961|2009.296|A/Mexico/4603/2009|A_/_H1N1|PB2
EPI_ISL_29956|2009.315|A/Michigan/02/2009|A_/_H1N1|PB2
EPI_ISL_30188|2009.247_(Day_unknown)|A/Minnesota/03/2009|A_/_H1N1|PB2
EPI_ISL_29967|2009.247_(Day_unknown)|A/Nebraska/02/2009|A_/_H1N1|PB2
EPI_ISL_30189|2009.315|A/Nevada/03/2009|A_/_H1N1|PB2
EPI_ISL_30105|2009.247_(Day_unknown)|A/New_Jersey/02/2009|A_/_H1N1|PB2
EPI_ISL_30123|2009.000|A/New_Jersey/04/2009|A_/_H1N1|PB2
EPI_ISL_29737|2009.312|A/New_York/06/2009|A_/_H1N1|PB2
EPI_ISL_29739|2009.312|A/New_York/11/2009|A_/_H1N1|PB2
EPI_ISL_29948|2009.312|A/New_York/20/2009|A_/_H1N1|PB2
EPI_ISL_30190|2009.310|A/New_York/21/2009|A_/_H1N1|PB2
EPI_ISL_29744|2009.310|A/New_York/23/2009|A_/_H1N1|PB2
EPI_ISL_29745|2009.310|A/New_York/31/2009|A_/_H1N1|PB2
EPI_ISL_30114|2009.321|A/North_Carolina/05/2009|A_/_H1N1|PB2
EPI_ISL_29958|2009.315|A/South_Carolina/09/2009|A_/_H1N1|PB2
EPI_ISL_29716|2009.285|A/Texas/05/2009|A_/_H1N1|PB2
EPI_ISL_29990|2009.285|A/Texas/15/2009|A_/_H1N1|PB2
EPI_ISL_30118|2009.318|A/Texas/23/2009|A_/_H1N1|PB2
EPI_ISL_29947|2009.323|A/Regensburg/Germany/02/2009|A_/_H1N1|PB2
EPI_ISL_29714|2009.318|A/Regensburg/Germany/01/2009|A_/_H1N1|PB2
EPI_ISL_30198|2009.353|A/Shandong/1/2009|A_/_H1N1|PB2
EPI_ISL_30209|2008.005|A/Taiwan/70013/2008|A_/_H1N1|PB2
EPI_ISL_30210|2008.038|A/Taiwan/70120/2008|A_/_H3N2|PB2
EPI_ISL_30211|2008.041|A/Taiwan/70132/2008|A_/_H1N1|PB2
EPI_ISL_30212|2008.055|A/Taiwan/70167/2008|A_/_H1N1|PB2
EPI_ISL_30218|2008.437|A/Managua/3180.01/2008|A_/_H1N1|PB2
EPI_ISL_30220|2008.437|A/Managua/4341.01/2008|A_/_H1N1|PB2
EPI_ISL_30221|2008.434|A/Managua/1038.01/2008|A_/_H1N1|PB2
EPI_ISL_30226|2008.440|A/Managua/2055.01/2008|A_/_H1N1|PB2
EPI_ISL_30227|2008.776|A/Managua/2860.01/2008|A_/_H1N1|PB2
EPI_ISL_30228|2008.016|A/Managua/3307.01/2008|A_/_H1N1|PB2
EPI_ISL_30230|2008.623|A/Managua/3759.02/2008|A_/_H1N1|PB2
EPI_ISL_30231|2008.828|A/Managua/309.01/2008|A_/_H1N1|PB2
EPI_ISL_30232|2008.762|A/Managua/4924.01/2008|A_/_H1N1|PB2
EPI_ISL_30233|2008.847|A/Managua/4412.01/2008|A_/_H1N1|PB2
EPI_ISL_30234|2008.486|A/Managua/3570.01/2008|A_/_H1N1|PB2
EPI_ISL_30176|2009.348|A/Narita/1/2009|A_/_H1N1|PB2
EPI_ISL_30411|2009.353|A/Sichuan/1/2009|A_/_H1N1|PB2
EPI_ISL_30433|2009.367|A/Beijing/01/2009|A_/_H1N1|PB2
EPI_ISL_30436|2009.353|A/Shandong/1/2009|A_/_H1N1|PB2
EPI_ISL_30458|2009.000|A/New_York/3219/2009|A_/_H1N1|PB2
EPI_ISL_30459|2009.000|A/New_York/3220/2009|A_/_H1N1|PB2
EPI_ISL_30460|2009.000|A/New_York/3221/2009|A_/_H1N1|PB2
EPI_ISL_30461|2009.321|A/New_York/3234/2009|A_/_H1N1|PB2
EPI_ISL_30462|2009.312|A/New_York/3191/2009|A_/_H1N1|PB2
EPI_ISL_30463|2009.000|A/New_York/3202/2009|A_/_H1N1|PB2
EPI_ISL_30464|2009.000|A/New_York/3218/2009|A_/_H1N1|PB2
EPI_ISL_30466|2009.000|A/New_York/3223/2009|A_/_H1N1|PB2
EPI_ISL_30468|2009.326|A/New_York/3232/2009|A_/_H1N1|PB2
EPI_ISL_30469|2009.321|A/New_York/3235/2009|A_/_H1N1|PB2
EPI_ISL_30470|2009.321|A/New_York/3237/2009|A_/_H1N1|PB2
EPI_ISL_30471|2009.321|A/New_York/3238/2009|A_/_H1N1|PB2
EPI_ISL_30473|2009.000|A/New_York/3240/2009|A_/_H1N1|PB2
EPI_ISL_30477|2009.000|A/New_York/3257/2009|A_/_H1N1|PB2
EPI_ISL_30478|2009.318|A/New_York/3260/2009|A_/_H1N1|PB2
EPI_ISL_30479|2009.318|A/New_York/3262/2009|A_/_H1N1|PB2
EPI_ISL_30481|2009.323|A/New_York/3265/2009|A_/_H1N1|PB2
EPI_ISL_30486|2009.323|A/Paris/2573/2009|A_/_H1N1|PB2
EPI_ISL_30487|2009.326|A/Paris/2580/2009|A_/_H1N1|PB2
EPI_ISL_30488|2009.326|A/Paris/2590/2009|A_/_H1N1|PB2
EPI_ISL_30490|2009.329|A/Paris/2592/2009|A_/_H1N1|PB2
EPI_ISL_30499|2009.321|A/Idaho/02/2009|A_/_H1N1|PB2
EPI_ISL_30506|2009.321|A/Oklahoma/01/2009|A_/_H1N1|PB2
EPI_ISL_30511|2009.375|A/Guangdong/1/2009|A_/_H1N1|PB2
EPI_ISL_30515|2009.389|A/Zhejiang/1/2009|A_/_H1N1|PB2
EPI_ISL_30516|2009.386|A/Fujian/1/2009|A_/_H1N1|PB2
EPI_ISL_30517|2009.389|A/Shanghai/1/2009|A_/_H1N1|PB2
EPI_ISL_30518|2009.367|A/Beijing/01/2009|A_/_H1N1|PB2
EPI_ISL_30519|2009.381|A/Beijing/3/2009|A_/_H1N1|PB2
EPI_ISL_30283|2009.342|A/Thailand/104/2009|A_/_H1N1|PB2
EPI_ISL_30465|2009.000|A/New_York/3222/2009|A_/_H1N1|PB2
EPI_ISL_30456|2009.345|A/Norway/1168/2009|A_/_H1N1|PB2
EPI_ISL_30532|2009.348|A/Norway/1177/2009|A_/_H1N1|PB2
EPI_ISL_30533|2009.312|A/Mexico/47N/2009|A_/_H1N1|PB2
EPI_ISL_30523|2009.000|A/Amagasaki/1/2009|A_/_H1N1|PB2
EPI_ISL_30524|2009.000|A/Amagasaki/2/2009|A_/_H1N1|PB2
EPI_ISL_30525|2009.373|A/Hyogo/1/2009|A_/_H1N1|PB2
EPI_ISL_30526|2009.373|A/Hyogo/2/2009|A_/_H1N1|PB2
EPI_ISL_30527|2009.000|A/Kobe/1/2009|A_/_H1N1|PB2
EPI_ISL_30528|2009.000|A/Osaka/1/2009|A_/_H1N1|PB2
EPI_ISL_30529|2009.370|A/Osaka/2/2009|A_/_H1N1|PB2
EPI_ISL_30530|2009.430|A/Osaka-C/1/2009|A_/_H1N1|PB2
EPI_ISL_30531|2009.430|A/Osaka-C/2/2009|A_/_H1N1|PB2
EPI_ISL_30549|2008.000|A/chicken/Laos/13/2008|A_/_H5N1|PB2
EPI_ISL_30550|2008.000|A/chicken/Laos/16/2008|A_/_H5N1|PB2
EPI_ISL_30551|2008.000|A/chicken/Laos/17/2008|A_/_H5N1|PB2
EPI_ISL_30552|2008.000|A/chicken/Laos/33/2008|A_/_H5N1|PB2
EPI_ISL_30553|2008.000|A/chicken/Laos/35/2008|A_/_H5N1|PB2
EPI_ISL_30554|2008.000|A/chicken/Laos/37/2008|A_/_H5N1|PB2
EPI_ISL_30561|2009.315|A/New_York/3166/2009|A_/_H1N1|PB2
EPI_ISL_30562|2009.315|A/New_York/3168/2009|A_/_H1N1|PB2
EPI_ISL_30563|2009.315|A/New_York/3169/2009|A_/_H1N1|PB2
EPI_ISL_30564|2009.332|A/New_York/3170/2009|A_/_H1N1|PB2
EPI_ISL_30565|2009.318|A/New_York/3172/2009|A_/_H1N1|PB2
EPI_ISL_30566|2009.321|A/New_York/3173/2009|A_/_H1N1|PB2
EPI_ISL_30567|2009.315|A/New_York/3176/2009|A_/_H1N1|PB2
EPI_ISL_30568|2009.321|A/New_York/3178/2009|A_/_H1N1|PB2
EPI_ISL_30569|2009.326|A/New_York/3194/2009|A_/_H1N1|PB2
EPI_ISL_30472|2009.000|A/New_York/3239/2009|A_/_H1N1|PB2
EPI_ISL_30570|2009.000|A/New_York/3242/2009|A_/_H1N1|PB2
EPI_ISL_30571|2009.000|A/New_York/3243/2009|A_/_H1N1|PB2
EPI_ISL_30572|2009.000|A/New_York/3244/2009|A_/_H1N1|PB2
EPI_ISL_30573|2009.000|A/New_York/3245/2009|A_/_H1N1|PB2
EPI_ISL_30574|2009.000|A/New_York/3246/2009|A_/_H1N1|PB2
EPI_ISL_30474|2009.000|A/New_York/3252/2009|A_/_H1N1|PB2
EPI_ISL_30475|2009.000|A/New_York/3253/2009|A_/_H1N1|PB2
EPI_ISL_30476|2009.000|A/New_York/3255/2009|A_/_H1N1|PB2
EPI_ISL_30575|2009.000|A/New_York/3259/2009|A_/_H1N1|PB2
EPI_ISL_30576|2009.323|A/New_York/3261/2009|A_/_H1N1|PB2
EPI_ISL_30577|2009.323|A/New_York/3264/2009|A_/_H1N1|PB2
EPI_ISL_30578|2009.321|A/New_York/3193/2009|A_/_H1N1|PB2
EPI_ISL_30579|2009.312|A/New_York/3214/2009|A_/_H1N1|PB2
EPI_ISL_30580|2009.312|A/New_York/3215/2009|A_/_H1N1|PB2
EPI_ISL_30581|2009.000|A/New_York/3258/2009|A_/_H1N1|PB2
EPI_ISL_30620|2009.389|A/Zhejiang/1/2009|A_/_H1N1|PB2
EPI_ISL_30621|2009.389|A/Shanghai/1/2009|A_/_H1N1|PB2
EPI_ISL_30622|2009.386|A/Fujian/1/2009|A_/_H1N1|PB2
EPI_ISL_30433|2009.367|A/Beijing/01/2009|A_/_H1N1|PB2
EPI_ISL_30623|2009.381|A/Beijing/3/2009|A_/_H1N1|PB2
EPI_ISL_30625|2009.326|A/England/207/2009|A_/_H1N1|PB2
EPI_ISL_30626|2009.326|A/England/200/2009|A_/_H1N1|PB2
EPI_ISL_30627|2009.326|A/Hong_Kong/01/2009|A_/_H1N1|PB2
EPI_ISL_30628|2009.312|A/Auckland/1/2009|A_/_H1N1|PB2
EPI_ISL_30438|2008.415|A/chicken/Israel/54/2008|A_/_H9N2|PB2
EPI_ISL_30439|2008.440|A/chicken/Israel/182/2008|A_/_H9N2|PB2
EPI_ISL_30440|2009.123|A/chicken/Israel/184/2009|A_/_H9N2|PB2
EPI_ISL_30441|2008.486|A/chicken/Israel/310/2008|A_/_H9N2|PB2
EPI_ISL_30442|2008.492|A/chicken/Israel/330/2008|A_/_H9N2|PB2
EPI_ISL_30444|2008.287|A/turkey/Israel/689/2008|A_/_H9N2|PB2
EPI_ISL_30445|2008.295|A/chicken/Israel/694/2008|A_/_H9N2|PB2
EPI_ISL_30446|2008.303|A/chicken/Israel/702/2008|A_/_H9N2|PB2
EPI_ISL_30448|2008.448|A/chicken/Israel/883/2008|A_/_H9N2|PB2
EPI_ISL_30685|2009.321|A/New_York/3181/2009|A_/_H1N1|PB2
EPI_ISL_30686|2009.321|A/New_York/3183/2009|A_/_H1N1|PB2
EPI_ISL_30687|2009.323|A/New_York/3185/2009|A_/_H1N1|PB2
EPI_ISL_30688|2009.315|A/New_York/3186/2009|A_/_H1N1|PB2
EPI_ISL_30689|2009.329|A/New_York/3187/2009|A_/_H1N1|PB2
EPI_ISL_30690|2009.321|A/New_York/3188/2009|A_/_H1N1|PB2
EPI_ISL_30691|2009.323|A/New_York/3190/2009|A_/_H1N1|PB2
EPI_ISL_30692|2009.321|A/New_York/3199/2009|A_/_H1N1|PB2
EPI_ISL_30695|2009.332|A/Colombia/330/2009|A_/_H1N1|PB2
EPI_ISL_30700|2009.321|A/Rhode_Island/02/2009|A_/_H1N1|PB2
EPI_ISL_30705|2009.310|A/New_York/25/2009|A_/_H1N1|PB2
EPI_ISL_30733|2009.389|A/Beijing/4/2009|A_/_H1N1|PB2
EPI_ISL_30734|2009.400|A/Guangdong/2/2009|A_/_H1N1|PB2
EPI_ISL_30582|2009.000|A/Beijing/501/2009|A_/_H1N1|PB2
EPI_ISL_30789|2008.123|A/Managua/2512.01/2008|A_/_H1N1|PB2
EPI_ISL_30790|2008.434|A/Managua/1225.02/2008|A_/_H1N1|PB2
EPI_ISL_30798|2008.038|A/chicken/Egypt/0836/2008|A_/_H5N1|PB2
EPI_ISL_30799|2008.735|A/chicken/Egypt/0891/2008|A_/_H5N1|PB2
EPI_ISL_30821|2008.153|A/Florida/UR07-0095/2008|A_/_H3N2|PB2
EPI_ISL_30822|2008.194|A/Florida/UR07-0154/2008|A_/_H3N2|PB2
EPI_ISL_30631|2009.405|A/Guangdong/02/2009|A_/_H1N1|PB2
EPI_ISL_30823|2009.389|A/Beijing/4/2009|A_/_H1N1|PB2
EPI_ISL_30825|2009.323|A/New_York/3189/2009|A_/_H1N1|PB2
EPI_ISL_30826|2009.321|A/New_York/3184/2009|A_/_H1N1|PB2
EPI_ISL_30827|2009.321|A/New_York/3195/2009|A_/_H1N1|PB2
EPI_ISL_30828|2009.321|A/New_York/3196/2009|A_/_H1N1|PB2
EPI_ISL_30829|2009.318|A/New_York/3203/2009|A_/_H1N1|PB2
EPI_ISL_30830|2009.318|A/New_York/3204/2009|A_/_H1N1|PB2
EPI_ISL_30831|2009.315|A/New_York/3205/2009|A_/_H1N1|PB2
EPI_ISL_30419|2009.384|A/Moscow/01/2009|A_/_H1N1|PB2
EPI_ISL_30286|2009.329|A/Tennessee/1-560/2009|A_/_H1N1|PB2
EPI_ISL_30592|2009.405|A/Guangdong/05/2009|A_/_H1N1|PB2
EPI_ISL_61145|2009.405|A/Guangdong/03/2009|A_/_H1N1|PB2
EPI_ISL_30879|2009.334|A/Italy/05/2009|A_/_H1N1|PB2
EPI_ISL_30755|2009.356|A/Paris/2629/2009|A_/_H1N1|PB2
EPI_ISL_30754|2009.329|A/Paris/2591/2009|A_/_H1N1|PB2
EPI_ISL_30960|2009.000|A/New_York/3201/2009|A_/_H1N1|PB2
EPI_ISL_30480|2009.000|A/New_York/3263/2009|A_/_H1N1|PB2
EPI_ISL_30961|2009.312|A/New_York/3209/2009|A_/_H1N1|PB2
EPI_ISL_30962|2009.310|A/New_York/3210/2009|A_/_H1N1|PB2
EPI_ISL_30963|2009.321|A/New_York/3211/2009|A_/_H1N1|PB2
EPI_ISL_30964|2009.318|A/New_York/3225/2009|A_/_H1N1|PB2
EPI_ISL_30965|2009.321|A/New_York/3227/2009|A_/_H1N1|PB2
EPI_ISL_30966|2009.321|A/New_York/3230/2009|A_/_H1N1|PB2
EPI_ISL_30967|2009.321|A/New_York/3236/2009|A_/_H1N1|PB2
EPI_ISL_30968|2009.332|A/New_York/3177/2009|A_/_H1N1|PB2
EPI_ISL_30969|2009.315|A/New_York/3207/2009|A_/_H1N1|PB2
EPI_ISL_30970|2009.312|A/New_York/3002/2009|A_/_H1N1|PB2
EPI_ISL_30971|2009.326|A/New_York/3100/2009|A_/_H1N1|PB2
EPI_ISL_30972|2009.000|A/New_York/3149/2009|A_/_H1N1|PB2
EPI_ISL_30973|2009.329|A/New_York/3307/2009|A_/_H1N1|PB2
EPI_ISL_30974|2009.337|A/New_York/3313/2009|A_/_H1N1|PB2
EPI_ISL_31019|2009.375|A/Himeji/1/2009|A_/_H1N1|PB2
EPI_ISL_31020|2009.384|A/Sakai/1/2009|A_/_H1N1|PB2
EPI_ISL_31021|2009.384|A/Sakai/2/2009|A_/_H1N1|PB2
EPI_ISL_31022|2009.386|A/Shiga/1/2009|A_/_H1N1|PB2
EPI_ISL_31073|2009.403|A/Shanghai/60T/2009|A_/_H1N1|PB2
EPI_ISL_31114|2009.400|A/Italy/49/2009|A_/_H1N1|PB2
EPI_ISL_31124|2008.000|A/chicken/Taiwan/A703-1/2008|A_/_H5N2|PB2
EPI_ISL_31125|2009.403|A/Fuzhou/01/2009|A_/_H1N1|PB2
EPI_ISL_31134|2009.403|A/Shanghai/60T/2009|A_/_H1N1|PB2
EPI_ISL_31153|2009.378|A/Arizona/09/2009|A_/_H1N1|PB2
EPI_ISL_31156|2009.345|A/Arkansas/03/2009|A_/_H1N1|PB2
EPI_ISL_31170|2009.359|A/Honduras/327/2009|A_/_H1N1|PB2
EPI_ISL_31174|2009.337|A/Kentucky/07/2009|A_/_H1N1|PB2
EPI_ISL_29717|2009.263|A/Mexico/4115/2009|A_/_H1N1|PB2
EPI_ISL_31184|2009.299|A/Mexico/4595/2009|A_/_H1N1|PB2
EPI_ISL_32478|2009.299|A/Mexico/4635/2009|A_/_H1N1|PB2
EPI_ISL_31186|2009.315|A/Mexico/6882/2009|A_/_H1N1|PB2
EPI_ISL_31189|2009.332|A/Michigan/06/2009|A_/_H1N1|PB2
EPI_ISL_31190|2009.353|A/Missouri/04/2009|A_/_H1N1|PB2
EPI_ISL_31191|2009.337|A/Nonthaburi/102/2009|A_/_H1N1|PB2
EPI_ISL_31203|2009.345|A/Washington/14/2009|A_/_H1N1|PB2
EPI_ISL_31213|2009.326|A/Dominican_Republic/807/2009|A_/_H1N1|PB2
EPI_ISL_31215|2009.326|A/California/18/2009|A_/_H1N1|PB2
EPI_ISL_30883|2009.392|A/Shanghai/37T/2009|A_/_H1N1|PB2
EPI_ISL_30884|2009.411|A/Shanghai/71T/2009|A_/_H1N1|PB2
EPI_ISL_31253|2009.342|A/Strasbourg/2609/2009|A_/_H1N1|PB2
EPI_ISL_31255|2009.373|A/Paris/2650/2009|A_/_H1N1|PB2
EPI_ISL_31256|2009.386|A/Paris/2670/2009|A_/_H1N1|PB2
EPI_ISL_31260|2009.416|A/Paris/2722/2009|A_/_H1N1|PB2
EPI_ISL_31258|2009.416|A/Paris/2709/2009|A_/_H1N1|PB2
EPI_ISL_30893|2009.411|A/Zhejiang/2/2009|A_/_H1N1|PB2
EPI_ISL_31116|2009.378|A/Shiga/2/2009|A_/_H1N1|PB2
EPI_ISL_83266|2009.430|A/Fukuoka-C/1/2009|A_/_H1N1|PB2
EPI_ISL_30897|2009.392|A/Shanghai/37T/2009|A_/_H1N1|PB2
EPI_ISL_30898|2009.411|A/Shanghai/71T/2009|A_/_H1N1|PB2
EPI_ISL_61401|2009.427|A/Shiga/3/2009|A_/_H1N1|PB2
EPI_ISL_31118|2009.416|A/Tokushima/1/2009|A_/_H1N1|PB2
EPI_ISL_61624|2009.436|A/Yokohama/1/2009|A_/_H1N1|PB2
EPI_ISL_31443|2009.323|A/New_York/3247/2009|A_/_H1N1|PB2
EPI_ISL_31444|2009.315|A/New_York/3206/2009|A_/_H1N1|PB2
EPI_ISL_31445|2009.000|A/New_York/3231/2009|A_/_H1N1|PB2
EPI_ISL_31448|2009.348|A/New_York/3354/2009|A_/_H1N1|PB2
EPI_ISL_31450|2009.337|A/New_York/3337/2009|A_/_H1N1|PB2
EPI_ISL_31452|2009.373|A/New_York/3468/2009|A_/_H1N1|PB2
EPI_ISL_31453|2009.332|A/New_York/3408/2009|A_/_H1N1|PB2
EPI_ISL_31454|2009.342|A/New_York/3351/2009|A_/_H1N1|PB2
EPI_ISL_31455|2009.342|A/New_York/3352/2009|A_/_H1N1|PB2
EPI_ISL_31456|2009.321|A/New_York/3348/2009|A_/_H1N1|PB2
EPI_ISL_30593|2009.353|A/Finland/553/2009|A_/_H1N1|PB2
EPI_ISL_31112|2009.397|A/Finland/554/2009|A_/_H1N1|PB2
EPI_ISL_31497|2009.419|A/Moscow/IIV03/2009|A_/_H1N1|PB2
EPI_ISL_63023|2008.000|A/duck/Viet_Nam/12A-LA/2008|A_/_H5N1|PB2
EPI_ISL_63024|2008.000|A/duck/Viet_Nam/15A-TV/2008|A_/_H5N1|PB2
EPI_ISL_63025|2008.000|A/duck/Viet_Nam/17A-TV/2008|A_/_H5N1|PB2
EPI_ISL_63026|2008.000|A/duck/Viet_Nam/2B-TV/2008|A_/_H5N1|PB2
EPI_ISL_63027|2008.000|A/duck/Viet_Nam/36ST/2008|A_/_H5N1|PB2
EPI_ISL_63028|2008.000|A/duck/Viet_Nam/38ST/2008|A_/_H5N1|PB2
EPI_ISL_63029|2008.000|A/duck/Viet_Nam/41ST/2008|A_/_H5N1|PB2
EPI_ISL_30531|2009.430|A/Osaka-C/2/2009|A_/_H1N1|PB2
EPI_ISL_31535|2009.430|A/Fukuoka-C/3/2009|A_/_H1N1|PB2
EPI_ISL_31537|2009.455|A/Utsunomiya/1/2009|A_/_H1N1|PB2
EPI_ISL_31538|2008.000|A/chicken/West_Bengal/81595/2008|A_/_H5N1|PB2
EPI_ISL_31545|2009.414|A/Luxembourg/43/2009|A_/_H1N1|PB2
EPI_ISL_29579|2009.285|A/Texas/05/2009|A_/_H1N1|PB2
EPI_ISL_30117|2009.315|A/Texas/22/2009|A_/_H1N1|PB2
EPI_ISL_29965|2009.315|A/Massachusetts/06/2009|A_/_H1N1|PB2
EPI_ISL_31593|2008.000|A/swine/North_Carolina/R08-001877-D08-013371/2008|A_/_H3N2|PB2
EPI_ISL_31633|2009.427|A/Shanghai/143T/2009|A_/_H1N1|PB2
EPI_ISL_31653|2009.427|A/Shanghai/143T/2009|A_/_H1N1|PB2
EPI_ISL_31667|2009.381|A/Beijing/502/2009|A_/_H1N1|PB2
EPI_ISL_31668|2009.449|A/Italy/85/2009|A_/_H1N1|PB2
EPI_ISL_31673|2009.392|A/Santo_Domingo/572N/2009|A_/_H1N1|PB2
EPI_ISL_31855|2009.441|A/Akita/1/2009|A_/_H1N1|PB2
EPI_ISL_31856|2009.474|A/Fukushima/1/2009|A_/_H1N1|PB2
EPI_ISL_31858|2009.460|A/Iwate/2/2009|A_/_H1N1|PB2
EPI_ISL_31859|2009.447|A/Kagoshima/1/2009|A_/_H1N1|PB2
EPI_ISL_31861|2009.441|A/Sapporo/1/2009|A_/_H1N1|PB2
EPI_ISL_31862|2009.455|A/Utsunomiya/2/2009|A_/_H1N1|PB2
EPI_ISL_31868|2009.000|A/Israel/276/2009|A_/_H1N1|PB2
EPI_ISL_31915|2009.323|A/Bayern/62/2009|A_/_H1N1|PB2
EPI_ISL_31935|2009.000|A/Regensburg/D6/2009|A_/_H1N1|PB2
EPI_ISL_25706|2008.000|A/chicken/Iran/53-3/2008|A_/_H5N1|PB2
EPI_ISL_29801|2009.310|A/Toronto/3141/2009|A_/_H1N1|PB2
EPI_ISL_29614|2009.252|A/Mexico/4108/2009|A_/_H1N1|PB2
EPI_ISL_29621|2009.268|A/California/08/2009|A_/_H1N1|PB2
EPI_ISL_29970|2009.312|A/New_York/09/2009|A_/_H1N1|PB2
EPI_ISL_29740|2009.312|A/New_York/12/2009|A_/_H1N1|PB2
EPI_ISL_29963|2009.312|A/New_York/13/2009|A_/_H1N1|PB2
EPI_ISL_29964|2009.312|A/New_York/20/2009|A_/_H1N1|PB2
EPI_ISL_32023|2009.375|A/New_York/59/2009|A_/_H1N1|PB2
EPI_ISL_29735|2009.310|A/Ohio/07/2009|A_/_H1N1|PB2
EPI_ISL_29962|2009.310|A/Ohio/07/2009|A_/_H1N1|PB2
EPI_ISL_30900|2009.397|A/Moscow/03/2009|A_/_H1N1|PB2
EPI_ISL_31857|2009.436|A/Iwate/1/2009|A_/_H1N1|PB2
EPI_ISL_32174|2009.000|A/Osaka/180/2009|A_/_H1N1|PB2
EPI_ISL_32413|2008.000|A/duck/Germany/R854/2008|A_/_H5N1|PB2
EPI_ISL_32414|2009.397|A/Toronto/0462/2009|A_/_H1N1|PB2
EPI_ISL_31853|2009.000|A/Zhejiang/DTID-ZJU01/2009|A_/_H1N1|PB2
EPI_ISL_32424|2008.000|A/chicken/Shanghai/Y1/2008|A_/_H9N2|PB2
EPI_ISL_32427|2008.000|A/chicken/Shanghai/Y2/2008|A_/_H9N2|PB2
EPI_ISL_32460|2009.518|A/Moscow/IIV04/2009|A_/_H1N1|PB2
EPI_ISL_32461|2009.458|A/Italy/127/2009|A_/_H1N1|PB2
EPI_ISL_32475|2009.419|A/Bermuda/4287/2009|A_/_H1N1|PB2
EPI_ISL_30095|2009.299|A/Mexico/4646/2009|A_/_H1N1|PB2
EPI_ISL_31182|2009.285|A/Mexico/4269/2009|A_/_H1N1|PB2
EPI_ISL_30104|2009.247_(Day_unknown)|A/New_Jersey/01/2009|A_/_H1N1|PB2
EPI_ISL_30098|2009.321|A/Delaware/02/2009|A_/_H1N1|PB2
EPI_ISL_30096|2009.315|A/New_Mexico/04/2009|A_/_H1N1|PB2
EPI_ISL_30103|2009.321|A/New_Hampshire/02/2009|A_/_H1N1|PB2
EPI_ISL_30116|2009.321|A/Tennessee/05/2009|A_/_H1N1|PB2
EPI_ISL_30882|2009.416|A/Singapore/ON137/2009|A_/_H1N1|PB2
EPI_ISL_30514|2009.403|A/Singapore/ON126/2009|A_/_H1N1|PB2
EPI_ISL_32500|2009.427|A/Singapore/ON145/2009|A_/_H1N1|PB2
EPI_ISL_31613|2009.408|A/Singapore/ON132/2009|A_/_H1N1|PB2
EPI_ISL_32356|2009.466|A/Singapore/ON304/2009|A_/_H1N1|PB2
EPI_ISL_32508|2009.332|A/England/201/2009|A_/_H1N1|PB2
EPI_ISL_32509|2009.321|A/England/211/2009|A_/_H1N1|PB2
EPI_ISL_32510|2009.323|A/England/213/2009|A_/_H1N1|PB2
EPI_ISL_32511|2009.326|A/England/214/2009|A_/_H1N1|PB2
EPI_ISL_32512|2009.326|A/England/215/2009|A_/_H1N1|PB2
EPI_ISL_32513|2009.326|A/England/216/2009|A_/_H1N1|PB2
EPI_ISL_32514|2009.326|A/England/217/2009|A_/_H1N1|PB2
EPI_ISL_32515|2009.332|A/England/219/2009|A_/_H1N1|PB2
EPI_ISL_32516|2009.332|A/England/220/2009|A_/_H1N1|PB2
EPI_ISL_32517|2009.332|A/England/221/2009|A_/_H1N1|PB2
EPI_ISL_32518|2009.323|A/England/223/2009|A_/_H1N1|PB2
EPI_ISL_32519|2009.318|A/England/196/2009|A_/_H1N1|PB2
EPI_ISL_32520|2009.318|A/England/197/2009|A_/_H1N1|PB2
EPI_ISL_32629|2009.490|A/Japan/1070/2009|A_/_H1N1|PB2
EPI_ISL_32630|2009.304|A/Brawley/40081/2009|A_/_H1N1|PB2
EPI_ISL_32631|2009.301|A/Brawley/40082/2009|A_/_H1N1|PB2
EPI_ISL_32632|2009.397|A/Santo_Domingo/565T/2009|A_/_H1N1|PB2
EPI_ISL_32633|2009.397|A/Santo_Domingo/568T/2009|A_/_H1N1|PB2
EPI_ISL_32634|2009.460|A/Bethesda/SP508/2009|A_/_H1N1|PB2
EPI_ISL_32635|2009.392|A/Canada-MB/RV2023/2009|A_/_H1N1|PB2
EPI_ISL_32636|2009.000|A/Mexico/InDRE4115/2009|A_/_H1N1|PB2
EPI_ISL_32637|2009.323|A/Mexico/InDRE13494/2009|A_/_H1N1|PB2
EPI_ISL_32638|2009.323|A/Mexico/InDRE13495/2009|A_/_H1N1|PB2
EPI_ISL_32639|2009.318|A/Mexico/InDRE13547/2009|A_/_H1N1|PB2
EPI_ISL_32640|2009.321|A/Mexico/InDRE13551/2009|A_/_H1N1|PB2
EPI_ISL_32641|2009.323|A/Mexico/InDRE13555/2009|A_/_H1N1|PB2
EPI_ISL_32642|2009.288|A/Canada-QC/RV1595/2009|A_/_H1N1|PB2
EPI_ISL_32643|2009.345|A/Canada-QC/RV1759/2009|A_/_H1N1|PB2
EPI_ISL_32644|2009.337|A/Canada-SK/RV1767/2009|A_/_H1N1|PB2
EPI_ISL_32645|2009.348|A/Canada-SK/RV1793/2009|A_/_H1N1|PB2
EPI_ISL_32646|2009.342|A/Canada-SK/RV1798/2009|A_/_H1N1|PB2
EPI_ISL_32647|2009.373|A/Canada-QC/RV1954/2009|A_/_H1N1|PB2
EPI_ISL_32648|2009.381|A/Canada-MB/RV1964/2009|A_/_H1N1|PB2
EPI_ISL_32649|2009.392|A/Canada-MB/RV1975/2009|A_/_H1N1|PB2
EPI_ISL_32650|2009.386|A/Canada-MB/RV1977/2009|A_/_H1N1|PB2
EPI_ISL_32651|2009.384|A/Canada-MB/RV1982/2009|A_/_H1N1|PB2
EPI_ISL_32652|2009.403|A/Canada-MB/RV2013/2009|A_/_H1N1|PB2
EPI_ISL_32653|2009.405|A/Canada-MB/RV2018/2009|A_/_H1N1|PB2
EPI_ISL_32654|2009.408|A/Canada-MB/RV2020/2009|A_/_H1N1|PB2
EPI_ISL_32655|2009.419|A/Toronto/T5308/2009|A_/_H1N1|PB2
EPI_ISL_32656|2008.000|A/equine/Gansu/7/2008|A_/_H3N8|PB2
EPI_ISL_32657|2008.000|A/equine/Hubei/6/2008|A_/_H3N8|PB2
EPI_ISL_32658|2008.000|A/equine/Heilongjiang/10/2008|A_/_H3N8|PB2
EPI_ISL_32659|2008.000|A/equine/Liaoning/9/2008|A_/_H3N8|PB2
EPI_ISL_32660|2008.000|A/equine/Inner_Mongolia/8/2008|A_/_H3N8|PB2
EPI_ISL_32667|2009.471|A/grebe/Tyva/3/2009|A_/_H5N1|PB2
EPI_ISL_32668|2009.471|A/bean_goose/Tyva/10/2009|A_/_H5N1|PB2
EPI_ISL_33222|2009.348|A/New_York/3389/2009|A_/_H1N1|PB2
EPI_ISL_33223|2009.364|A/New_York/3514/2009|A_/_H1N1|PB2
EPI_ISL_33224|2009.378|A/New_York/3529/2009|A_/_H1N1|PB2
EPI_ISL_33225|2009.381|A/New_York/3551/2009|A_/_H1N1|PB2
EPI_ISL_33226|2009.359|A/New_York/3418/2009|A_/_H1N1|PB2
EPI_ISL_33228|2009.337|A/New_York/3460/2009|A_/_H1N1|PB2
EPI_ISL_33229|2009.359|A/New_York/3488/2009|A_/_H1N1|PB2
EPI_ISL_33230|2009.370|A/New_York/3499/2009|A_/_H1N1|PB2
EPI_ISL_33276|2008.363|A/mallard/Minnesota/Sg-00245/2008|A_/_H1N1|PB2
EPI_ISL_33285|2008.538|A/swine/Illinois/Sg-00443/2008|A_/_H1N1|PB2
EPI_ISL_33286|2008.538|A/swine/Illinois/Sg-00444/2008|A_/_H1N1|PB2
EPI_ISL_33287|2008.041|A/swine/Illinois/Sg-00445/2008|A_/_H1N1|PB2
EPI_ISL_62985|2008.609|A/blue-winged_teal/South_Dakota/Sg-00446/2008|A_/_H3N1|PB2
EPI_ISL_63054|2008.612|A/mallard/Minnesota/Sg-00447/2008|A_/_H1N1|PB2
EPI_ISL_63055|2008.631|A/mallard/Minnesota/Sg-00448/2008|A_/_H6N1|PB2
EPI_ISL_62980|2008.634|A/blue-winged_teal/Minnesota/Sg-00450/2008|A_/_H4N8|PB2
EPI_ISL_62981|2008.634|A/blue-winged_teal/Minnesota/Sg-00451/2008|A_/_H4N8|PB2
EPI_ISL_33294|2008.634|A/blue-winged_teal/Minnesota/Sg-00452/2008|A_/_H4N2|PB2
EPI_ISL_33295|2008.634|A/blue-winged_teal/Minnesota/Sg-00453/2008|A_/_H3N8|PB2
EPI_ISL_33296|2008.639|A/northern_pintail/South_Dakota/Sg-00454/2008|A_/_H6N5|PB2
EPI_ISL_63115|2008.639|A/northern_pintail/South_Dakota/Sg-00455/2008|A_/_H6N1|PB2
EPI_ISL_63116|2008.639|A/northern_pintail/South_Dakota/Sg-00456/2008|A_/_H6N1|PB2
EPI_ISL_63100|2008.631|A/mallard/South_Dakota/Sg-00457/2008|A_/_H4N2|PB2
EPI_ISL_33300|2008.631|A/mallard/South_Dakota/Sg-00458/2008|A_/_H4N6|PB2
EPI_ISL_33301|2008.631|A/mallard/South_Dakota/Sg-00459/2008|A_/_H4N6|PB2
EPI_ISL_33302|2008.631|A/mallard/South_Dakota/Sg-00460/2008|A_/_H4N6|PB2
EPI_ISL_63117|2008.631|A/northern_pintail/South_Dakota/Sg-00461/2008|A_/_H3N8|PB2
EPI_ISL_33304|2008.708|A/mallard/Minnesota/Sg-00462/2008|A_/_H6N1|PB2
EPI_ISL_63056|2008.708|A/mallard/Minnesota/Sg-00463/2008|A_/_H3N8|PB2
EPI_ISL_63057|2008.708|A/mallard/Minnesota/Sg-00464/2008|A_/_H6N1|PB2
EPI_ISL_63058|2008.708|A/mallard/Minnesota/Sg-00465/2008|A_/_H4N8|PB2
EPI_ISL_63059|2008.710|A/mallard/Minnesota/Sg-00467/2008|A_/_H6N1|PB2
EPI_ISL_63147|2008.385|A/ruddy_turnstone/Delaware/Sg-00468/2008|A_/_H10N7|PB2
EPI_ISL_63149|2008.385|A/ruddy_turnstone/Delaware/Sg-00472/2008|A_/_H10N7|PB2
EPI_ISL_33312|2008.385|A/ruddy_turnstone/Delaware/Sg-00473/2008|A_/_H10N6|PB2
EPI_ISL_33313|2008.374|A/ruddy_turnstone/New_Jersey/Sg-00475/2008|A_/_H4N6|PB2
EPI_ISL_33315|2008.369|A/laughing_gull/New_Jersey/Sg-00485/2008|A_/_H13N9|PB2
EPI_ISL_63170|2008.377|A/sanderling/New_Jersey/Sg-00486/2008|A_/_H10N7|PB2
EPI_ISL_63150|2008.377|A/ruddy_turnstone/New_Jersey/Sg-00487/2008|A_/_H10N7|PB2
EPI_ISL_63151|2008.377|A/ruddy_turnstone/New_Jersey/Sg-00491/2008|A_/_H10N7|PB2
EPI_ISL_33319|2008.377|A/ruddy_turnstone/New_Jersey/Sg-00492/2008|A_/_H4N6|PB2
EPI_ISL_63152|2008.374|A/ruddy_turnstone/New_Jersey/Sg-00498/2008|A_/_H10N7|PB2
EPI_ISL_33321|2008.377|A/ruddy_turnstone/New_Jersey/Sg-00499/2008|A_/_H4N6|PB2
EPI_ISL_33322|2008.374|A/ruddy_turnstone/New_Jersey/Sg-00502/2008|A_/_H4N6|PB2
EPI_ISL_63153|2008.377|A/ruddy_turnstone/New_Jersey/Sg-00503/2008|A_/_H10N7|PB2
EPI_ISL_63154|2008.377|A/ruddy_turnstone/New_Jersey/Sg-00504/2008|A_/_H10N7|PB2
EPI_ISL_63155|2008.391|A/ruddy_turnstone/New_Jersey/Sg-00508/2008|A_/_H10N7|PB2
EPI_ISL_33326|2008.391|A/ruddy_turnstone/New_Jersey/Sg-00510/2008|A_/_H4N6|PB2
EPI_ISL_63156|2008.388|A/ruddy_turnstone/New_Jersey/Sg-00511/2008|A_/_H10N7|PB2
EPI_ISL_63157|2008.391|A/ruddy_turnstone/New_Jersey/Sg-00512/2008|A_/_H10N7|PB2
EPI_ISL_63158|2008.391|A/ruddy_turnstone/New_Jersey/Sg-00514/2008|A_/_H10N7|PB2
EPI_ISL_33330|2008.404|A/ruddy_turnstone/New_Jersey/Sg-00515/2008|A_/_H1N7|PB2
EPI_ISL_63159|2008.404|A/ruddy_turnstone/New_Jersey/Sg-00516/2008|A_/_H10N7|PB2
EPI_ISL_63160|2008.388|A/ruddy_turnstone/New_Jersey/Sg-00517/2008|A_/_H10N7|PB2
EPI_ISL_33336|2008.404|A/ruddy_turnstone/New_Jersey/Sg-00523/2008|A_/_H3N2|PB2
EPI_ISL_33337|2008.388|A/ruddy_turnstone/New_Jersey/Sg-00524/2008|A_/_H4N6|PB2
EPI_ISL_63162|2008.404|A/ruddy_turnstone/New_Jersey/Sg-00528/2008|A_/_H10N7|PB2
EPI_ISL_33339|2008.404|A/ruddy_turnstone/New_Jersey/Sg-00529/2008|A_/_H3N2|PB2
EPI_ISL_33340|2008.388|A/ruddy_turnstone/New_Jersey/Sg-00530/2008|A_/_H12N5|PB2
EPI_ISL_33341|2008.388|A/ruddy_turnstone/New_Jersey/Sg-00531/2008|A_/_H4N6|PB2
EPI_ISL_33342|2008.423|A/ruddy_turnstone/New_Jersey/Sg-00532/2008|A_/_H1N5|PB2
EPI_ISL_63163|2008.388|A/ruddy_turnstone/New_Jersey/Sg-00535/2008|A_/_H10N7|PB2
EPI_ISL_63164|2008.404|A/ruddy_turnstone/New_Jersey/Sg-00536/2008|A_/_H10N7|PB2
EPI_ISL_63165|2008.388|A/ruddy_turnstone/New_Jersey/Sg-00537/2008|A_/_H10N7|PB2
EPI_ISL_33346|2008.413|A/ruddy_turnstone/Delaware/Sg-00538/2008|A_/_H1N5|PB2
EPI_ISL_33348|2008.413|A/ruddy_turnstone/Delaware/Sg-00541/2008|A_/_H4N6|PB2
EPI_ISL_63166|2008.415|A/ruddy_turnstone/New_Jersey/Sg-00543/2008|A_/_H3N7|PB2
EPI_ISL_63167|2008.415|A/ruddy_turnstone/New_Jersey/Sg-00547/2008|A_/_H10N7|PB2
EPI_ISL_63168|2008.415|A/ruddy_turnstone/New_Jersey/Sg-00548/2008|A_/_H10N2|PB2
EPI_ISL_33355|2008.413|A/ruddy_turnstone/Delaware/Sg-00549/2008|A_/_H1N6|PB2
EPI_ISL_33356|2008.391|A/ruddy_turnstone/New_Jersey/Sg-00553/2008|A_/_H3N7|PB2
EPI_ISL_63169|2008.388|A/ruddy_turnstone/New_Jersey/Sg-00554/2008|A_/_H10N7|PB2
EPI_ISL_33358|2008.388|A/ruddy_turnstone/New_Jersey/Sg-00555/2008|A_/_H3N2|PB2
EPI_ISL_33359|2008.423|A/ruddy_turnstone/New_Jersey/Sg-00557/2008|A_/_H11N5|PB2
EPI_ISL_33360|2008.404|A/laughing_gull/New_Jersey/Sg-00559/2008|A_/_H13N9|PB2
EPI_ISL_33361|2008.377|A/ruddy_turnstone/New_Jersey/Sg-00562/2008|A_/_H4N6|PB2
EPI_ISL_33363|2008.404|A/laughing_gull/New_Jersey/Sg-00568/2008|A_/_H13N9|PB2
EPI_ISL_33365|2008.579|A/mallard/Minnesota/Sg-00572/2008|A_/_H3N1|PB2
EPI_ISL_33366|2008.579|A/mallard/Minnesota/Sg-00573/2008|A_/_H3N8|PB2
EPI_ISL_33367|2008.579|A/mallard/Minnesota/Sg-00574/2008|A_/_H3N8|PB2
EPI_ISL_33368|2008.579|A/gadwall_duck/Minnesota/Sg-00575/2008|A_/_H3N8|PB2
EPI_ISL_33369|2008.710|A/mallard/Minnesota/Sg-00576/2008|A_/_H6N1|PB2
EPI_ISL_33370|2008.710|A/mallard/Minnesota/Sg-00579/2008|A_/_H1N1|PB2
EPI_ISL_33371|2008.645|A/mallard/Minnesota/Sg-00580/2008|A_/_H3N8|PB2
EPI_ISL_33372|2008.574|A/mallard/Minnesota/Sg-00624/2008|A_/_H4N8|PB2
EPI_ISL_63060|2008.574|A/mallard/Minnesota/Sg-00625/2008|A_/_H4N8|PB2
EPI_ISL_63061|2008.574|A/mallard/Minnesota/Sg-00626/2008|A_/_H4N8|PB2
EPI_ISL_63062|2008.574|A/mallard/Minnesota/Sg-00627/2008|A_/_H1N1|PB2
EPI_ISL_63063|2008.574|A/mallard/Minnesota/Sg-00628/2008|A_/_H1N1|PB2
EPI_ISL_33377|2008.579|A/mallard/Minnesota/Sg-00629/2008|A_/_H3N8|PB2
EPI_ISL_63064|2008.574|A/mallard/Minnesota/Sg-00630/2008|A_/_H10N7|PB2
EPI_ISL_63065|2008.574|A/mallard/Minnesota/Sg-00631/2008|A_/_H4N8|PB2
EPI_ISL_63066|2008.574|A/mallard/Minnesota/Sg-00632/2008|A_/_H10N7|PB2
EPI_ISL_63067|2008.579|A/mallard/Minnesota/Sg-00633/2008|A_/_H3N8|PB2
EPI_ISL_63068|2008.579|A/mallard/Minnesota/Sg-00634/2008|A_/_H3N8|PB2
EPI_ISL_63069|2008.574|A/mallard/Minnesota/Sg-00635/2008|A_/_H4N8|PB2
EPI_ISL_33384|2008.579|A/mallard/Minnesota/Sg-00636/2008|A_/_H3N8|PB2
EPI_ISL_63070|2008.579|A/mallard/Minnesota/Sg-00637/2008|A_/_H3N8|PB2
EPI_ISL_63071|2008.579|A/mallard/Minnesota/Sg-00638/2008|A_/_H3N8|PB2
EPI_ISL_63072|2008.579|A/mallard/Minnesota/Sg-00639/2008|A_/_H3N8|PB2
EPI_ISL_63073|2008.579|A/mallard/Minnesota/Sg-00640/2008|A_/_H3N8|PB2
EPI_ISL_63074|2008.579|A/mallard/Minnesota/Sg-00641/2008|A_/_H3N8|PB2
EPI_ISL_63075|2008.579|A/mallard/Minnesota/Sg-00642/2008|A_/_H3N8|PB2
EPI_ISL_63076|2008.579|A/mallard/Minnesota/Sg-00643/2008|A_/_H3N8|PB2
EPI_ISL_63077|2008.579|A/mallard/Minnesota/Sg-00644/2008|A_/_H3N8|PB2
EPI_ISL_63118|2008.579|A/northern_shoveler/Minnesota/Sg-00645/2008|A_/_H3N8|PB2
EPI_ISL_63119|2008.582|A/northern_shoveler/Minnesota/Sg-00646/2008|A_/_H4N4|PB2
EPI_ISL_63120|2008.582|A/northern_shoveler/Minnesota/Sg-00647/2008|A_/_H4N6|PB2
EPI_ISL_63121|2008.582|A/northern_shoveler/Minnesota/Sg-00648/2008|A_/_H8N4|PB2
EPI_ISL_62982|2008.579|A/blue-winged_teal/Minnesota/Sg-00649/2008|A_/_H3N8|PB2
EPI_ISL_62983|2008.579|A/blue-winged_teal/Minnesota/Sg-00650/2008|A_/_H3N8|PB2
EPI_ISL_63122|2008.579|A/northern_shoveler/Minnesota/Sg-00651/2008|A_/_H1N1|PB2
EPI_ISL_63123|2008.579|A/northern_shoveler/Minnesota/Sg-00652/2008|A_/_H3N8|PB2
EPI_ISL_63124|2008.579|A/northern_shoveler/Minnesota/Sg-00653/2008|A_/_H3N8|PB2
EPI_ISL_63125|2008.579|A/northern_shoveler/Minnesota/Sg-00654/2008|A_/_H3N8|PB2
EPI_ISL_63126|2008.579|A/northern_shoveler/Minnesota/Sg-00655/2008|A_/_H1N1|PB2
EPI_ISL_63127|2008.579|A/northern_shoveler/Minnesota/Sg-00656/2008|A_/_H3N8|PB2
EPI_ISL_63128|2008.579|A/northern_shoveler/Minnesota/Sg-00657/2008|A_/_H3N8|PB2
EPI_ISL_63129|2008.579|A/northern_shoveler/Minnesota/Sg-00658/2008|A_/_H3N8|PB2
EPI_ISL_63130|2008.579|A/northern_shoveler/Minnesota/Sg-00659/2008|A_/_H3N8|PB2
EPI_ISL_63131|2008.579|A/northern_shoveler/Minnesota/Sg-00660/2008|A_/_H3N8|PB2
EPI_ISL_63132|2008.579|A/northern_shoveler/Minnesota/Sg-00661/2008|A_/_H3N1|PB2
EPI_ISL_63133|2008.579|A/northern_shoveler/Minnesota/Sg-00662/2008|A_/_H3N8|PB2
EPI_ISL_63134|2008.579|A/northern_shoveler/Minnesota/Sg-00663/2008|A_/_H3N8|PB2
EPI_ISL_63135|2008.579|A/northern_shoveler/Minnesota/Sg-00664/2008|A_/_H3N8|PB2
EPI_ISL_63138|2008.579|A/northern_shoveler/Minnesota/Sg-00667/2008|A_/_H3N8|PB2
EPI_ISL_63139|2008.579|A/northern_shoveler/Minnesota/Sg-00668/2008|A_/_H3N8|PB2
EPI_ISL_63140|2008.579|A/northern_shoveler/Minnesota/Sg-00669/2008|A_/_H3N8|PB2
EPI_ISL_33417|2008.579|A/northern_shoveler/Minnesota/Sg-00670/2008|A_/_H3N8|PB2
EPI_ISL_63142|2008.579|A/northern_shoveler/Minnesota/Sg-00671/2008|A_/_H3N8|PB2
EPI_ISL_63078|2008.587|A/mallard/Minnesota/Sg-00672/2008|A_/_H3N8|PB2
EPI_ISL_63079|2008.587|A/mallard/Minnesota/Sg-00673/2008|A_/_H8N4|PB2
EPI_ISL_63080|2008.587|A/mallard/Minnesota/Sg-00674/2008|A_/_H3N8|PB2
EPI_ISL_63081|2008.587|A/mallard/Minnesota/Sg-00675/2008|A_/_H8N4|PB2
EPI_ISL_63082|2008.587|A/mallard/Minnesota/Sg-00676/2008|A_/_H3N8|PB2
EPI_ISL_63083|2008.587|A/mallard/Minnesota/Sg-00677/2008|A_/_H3N8|PB2
EPI_ISL_63084|2008.587|A/mallard/Minnesota/Sg-00678/2008|A_/_H8N4|PB2
EPI_ISL_63085|2008.587|A/mallard/Minnesota/Sg-00679/2008|A_/_H3N8|PB2
EPI_ISL_63086|2008.587|A/mallard/Minnesota/Sg-00680/2008|A_/_H3N4|PB2
EPI_ISL_63087|2008.587|A/mallard/Minnesota/Sg-00681/2008|A_/_H8N4|PB2
EPI_ISL_63088|2008.587|A/mallard/Minnesota/Sg-00682/2008|A_/_H8N4|PB2
EPI_ISL_63089|2008.587|A/mallard/Minnesota/Sg-00683/2008|A_/_H3N8|PB2
EPI_ISL_63090|2008.587|A/mallard/Minnesota/Sg-00684/2008|A_/_H8N4|PB2
EPI_ISL_63091|2008.587|A/mallard/Minnesota/Sg-00685/2008|A_/_H8N4|PB2
EPI_ISL_63092|2008.587|A/mallard/Minnesota/Sg-00686/2008|A_/_H8N4|PB2
EPI_ISL_63093|2008.587|A/mallard/Minnesota/Sg-00687/2008|A_/_H3N8|PB2
EPI_ISL_63094|2008.587|A/mallard/Minnesota/Sg-00688/2008|A_/_H8N4|PB2
EPI_ISL_63095|2008.587|A/mallard/Minnesota/Sg-00689/2008|A_/_H8N4|PB2
EPI_ISL_63096|2008.587|A/mallard/Minnesota/Sg-00690/2008|A_/_H8N4|PB2
EPI_ISL_62984|2008.587|A/blue-winged_teal/Minnesota/Sg-00691/2008|A_/_H4N8|PB2
EPI_ISL_63097|2008.582|A/mallard/Minnesota/Sg-00692/2008|A_/_H2N3|PB2
EPI_ISL_63098|2008.582|A/mallard/Minnesota/Sg-00693/2008|A_/_H4N6|PB2
EPI_ISL_63099|2008.582|A/mallard/Minnesota/Sg-00694/2008|A_/_H4N6|PB2
EPI_ISL_33442|2008.582|A/mallard/Minnesota/Sg-00695/2008|A_/_H4N6|PB2
EPI_ISL_33443|2008.582|A/mallard/Minnesota/Sg-00696/2008|A_/_H3N8|PB2
EPI_ISL_33444|2008.582|A/mallard/Minnesota/Sg-00697/2008|A_/_H4N6|PB2
EPI_ISL_33445|2008.587|A/mallard/Minnesota/Sg-00698/2008|A_/_H4N8|PB2
EPI_ISL_33446|2008.587|A/mallard/Minnesota/Sg-00700/2008|A_/_H4N8|PB2
EPI_ISL_33447|2008.587|A/mallard/Minnesota/Sg-00701/2008|A_/_H8N4|PB2
EPI_ISL_33448|2008.669|A/blue-winged_teal/North_Dakota/Sg-00702/2008|A_/_H4N6|PB2
EPI_ISL_33449|2008.669|A/mallard/North_Dakota/Sg-00703/2008|A_/_H12N4|PB2
EPI_ISL_33450|2008.669|A/blue-winged_teal/North_Dakota/Sg-00704/2008|A_/_H3N8|PB2
EPI_ISL_33451|2008.669|A/blue-winged_teal/North_Dakota/Sg-00705/2008|A_/_H4N6|PB2
EPI_ISL_33452|2008.669|A/blue-winged_teal/North_Dakota/Sg-00707/2008|A_/_H4N8|PB2
EPI_ISL_33453|2008.669|A/blue-winged_teal/North_Dakota/Sg-00708/2008|A_/_H4N6|PB2
EPI_ISL_33454|2008.672|A/blue-winged_teal/North_Dakota/Sg-00711/2008|A_/_H4N8|PB2
EPI_ISL_33455|2008.672|A/blue-winged_teal/North_Dakota/Sg-00712/2008|A_/_H4N6|PB2
EPI_ISL_33456|2008.686|A/blue-winged_teal/North_Dakota/Sg-00713/2008|A_/_H4N6|PB2
EPI_ISL_33457|2008.686|A/blue-winged_teal/North_Dakota/Sg-00714/2008|A_/_H3N8|PB2
EPI_ISL_33458|2008.686|A/blue-winged_teal/North_Dakota/Sg-00715/2008|A_/_H4N6|PB2
EPI_ISL_33459|2008.686|A/blue-winged_teal/North_Dakota/Sg-00716/2008|A_/_H4N6|PB2
EPI_ISL_33460|2008.686|A/blue-winged_teal/North_Dakota/Sg-00717/2008|A_/_H4N6|PB2
EPI_ISL_33538|2009.337|A/New_York/3338/2009|A_/_H1N1|PB2
EPI_ISL_33541|2009.373|A/New_York/3501/2009|A_/_H1N1|PB2
EPI_ISL_33542|2009.370|A/New_York/3502/2009|A_/_H1N1|PB2
EPI_ISL_33543|2009.370|A/New_York/3509/2009|A_/_H1N1|PB2
EPI_ISL_33544|2009.370|A/New_York/3545/2009|A_/_H1N1|PB2
EPI_ISL_33545|2009.381|A/New_York/3552/2009|A_/_H1N1|PB2
EPI_ISL_33546|2009.378|A/New_York/3563/2009|A_/_H1N1|PB2
EPI_ISL_33548|2009.362|A/New_York/3449/2009|A_/_H1N1|PB2
EPI_ISL_33549|2009.370|A/New_York/3469/2009|A_/_H1N1|PB2
EPI_ISL_33550|2009.359|A/New_York/3498/2009|A_/_H1N1|PB2
EPI_ISL_33551|2009.373|A/New_York/3534/2009|A_/_H1N1|PB2
EPI_ISL_33555|2008.000|A/Yangon/M195/2008|A_/_H1N1|PB2
EPI_ISL_33556|2008.000|A/Yangon/M285/2008|A_/_H1N1|PB2
EPI_ISL_33557|2008.000|A/Naypyitaw/M499/2008|A_/_H1N1|PB2
EPI_ISL_33558|2008.000|A/Naypyitaw/M721/2008|A_/_H1N1|PB2
EPI_ISL_33559|2008.000|A/Naypyitaw/M783/2008|A_/_H1N1|PB2
EPI_ISL_31018|2009.452|A/Jiangsu/1/2009|A_/_H1N1|PB2
EPI_ISL_33565|2009.460|A/Argentina/7953/2009|A_/_H1N1|PB2
EPI_ISL_33569|2009.452|A/California/25/2009|A_/_H1N1|PB2
EPI_ISL_33571|2009.414|A/Chile/1175/2009|A_/_H1N1|PB2
EPI_ISL_33576|2009.479|A/Ethiopia/16/2009|A_/_H1N1|PB2
EPI_ISL_29743|2009.312|A/New_York/19/2009|A_/_H1N1|PB2
EPI_ISL_33584|2009.458|A/Singapore/91/2009|A_/_H1N1|PB2
EPI_ISL_33586|2009.436|A/Surinam/02/2009|A_/_H1N1|PB2
EPI_ISL_33589|2009.449|A/Utah/05/2009|A_/_H1N1|PB2
EPI_ISL_33590|2009.449|A/Utah/07/2009|A_/_H1N1|PB2
EPI_ISL_33591|2009.449|A/Utah/11/2009|A_/_H1N1|PB2
EPI_ISL_33835|2009.422|A/Denmark/523/2009|A_/_H1N1|PB2
EPI_ISL_33836|2009.422|A/Denmark/524/2009|A_/_H1N1|PB2
EPI_ISL_33837|2009.436|A/Denmark/528/2009|A_/_H1N1|PB2
EPI_ISL_33840|2009.458|A/Nanjing/2/2009|A_/_H1N1|PB2
EPI_ISL_33842|2008.776|A/Managua/3418.01/2008|A_/_H1N1|PB2
EPI_ISL_33847|2008.861|A/Managua/5751.01/2008|A_/_H1N1|PB2
EPI_ISL_33848|2008.497|A/Managua/954.02/2008|A_/_H1N1|PB2
EPI_ISL_33849|2008.880|A/Managua/4444.01/2008|A_/_H1N1|PB2
EPI_ISL_33865|2008.003|A/chicken/Egypt/083/2008|A_/_H5N1|PB2
EPI_ISL_33866|2008.137|A/duck/Egypt/0871/2008|A_/_H5N1|PB2
EPI_ISL_33867|2009.381|A/New_York/3566/2009|A_/_H1N1|PB2
EPI_ISL_33868|2009.381|A/New_York/3567/2009|A_/_H1N1|PB2
EPI_ISL_33869|2009.378|A/New_York/3568/2009|A_/_H1N1|PB2
EPI_ISL_33870|2009.397|A/New_York/3702/2009|A_/_H1N1|PB2
EPI_ISL_33871|2009.405|A/New_York/3715/2009|A_/_H1N1|PB2
EPI_ISL_33872|2009.375|A/New_York/3740/2009|A_/_H1N1|PB2
EPI_ISL_33873|2009.419|A/New_York/3895/2009|A_/_H1N1|PB2
EPI_ISL_33875|2009.438|A/New_York/3992/2009|A_/_H1N1|PB2
EPI_ISL_33876|2009.458|A/New_York/4197/2009|A_/_H1N1|PB2
EPI_ISL_33877|2009.373|A/New_York/3516/2009|A_/_H1N1|PB2
EPI_ISL_33878|2009.378|A/New_York/3528/2009|A_/_H1N1|PB2
EPI_ISL_33880|2009.447|A/Hunan/SWL3/2009|A_/_H1N1|PB2
EPI_ISL_33881|2008.000|A/swine/Beijing/21/2008|A_/_H1N1|PB2
EPI_ISL_33882|2008.000|A/swine/Beijing/26/2008|A_/_H1N1|PB2
EPI_ISL_33883|2008.000|A/swine/Fujian/58/2008|A_/_H1N1|PB2
EPI_ISL_33885|2008.000|A/swine/Shandong/62/2008|A_/_H1N1|PB2
EPI_ISL_33884|2008.000|A/swine/Shandong/128/2008|A_/_H1N1|PB2
EPI_ISL_33886|2008.000|A/swine/Shandong/187/2008|A_/_H1N1|PB2
EPI_ISL_33888|2008.000|A/swine/Shandong/443/2008|A_/_H1N1|PB2
EPI_ISL_33890|2008.000|A/swine/Shandong/692/2008|A_/_H1N1|PB2
EPI_ISL_33889|2008.000|A/swine/Shandong/1012/2008|A_/_H1N1|PB2
EPI_ISL_33938|2009.282|A/San_Antonio/PR921/2009|A_/_H1N1|PB2
EPI_ISL_33939|2009.285|A/San_Antonio/PR922/2009|A_/_H1N1|PB2
EPI_ISL_33940|2009.307|A/San_Antonio/PR923/2009|A_/_H1N1|PB2
EPI_ISL_33941|2009.378|A/Taiwan/T0724/2009|A_/_H1N1|PB2
EPI_ISL_33942|2009.386|A/Taiwan/T1338/2009|A_/_H1N1|PB2
EPI_ISL_33943|2009.386|A/Taiwan/T1339/2009|A_/_H1N1|PB2
EPI_ISL_33944|2009.403|A/Taiwan/T1773/2009|A_/_H1N1|PB2
EPI_ISL_33945|2009.408|A/Taiwan/T1821/2009|A_/_H1N1|PB2
EPI_ISL_33946|2009.479|A/Bogota/0466N/2009|A_/_H1N1|PB2
EPI_ISL_33947|2009.482|A/Managua/0536N/2009|A_/_H1N1|PB2
EPI_ISL_33948|2009.312|A/Mexico/48N/2009|A_/_H1N1|PB2
EPI_ISL_33949|2009.455|A/Bethesda/SP506/2009|A_/_H1N1|PB2
EPI_ISL_33950|2009.460|A/Silver_Spring/SP509/2009|A_/_H1N1|PB2
EPI_ISL_33951|2009.460|A/Silver_Spring/SP510/2009|A_/_H1N1|PB2
EPI_ISL_30264|2009.000|A/Catalonia/63/2009|A_/_H1N1|PB2
EPI_ISL_33952|2009.496|A/Canada-SK/RV2486/2009|A_/_H1N1|PB2
EPI_ISL_33953|2009.321|A/Canada-AB/RV1531/2009|A_/_H1N1|PB2
EPI_ISL_33954|2009.323|A/Canada-NS/RV1551/2009|A_/_H1N1|PB2
EPI_ISL_33955|2009.323|A/Canada-NS/RV1554/2009|A_/_H1N1|PB2
EPI_ISL_33956|2009.326|A/Canada-NS/RV1565/2009|A_/_H1N1|PB2
EPI_ISL_33957|2009.315|A/Canada-PQ/RV1586/2009|A_/_H1N1|PB2
EPI_ISL_33958|2009.318|A/Canada-ON/RV1589/2009|A_/_H1N1|PB2
EPI_ISL_33959|2009.329|A/Canada-AB/RV1644/2009|A_/_H1N1|PB2
EPI_ISL_33960|2009.348|A/Canada-PQ/RV1758/2009|A_/_H1N1|PB2
EPI_ISL_33961|2009.326|A/Canada-SK/RV1788/2009|A_/_H1N1|PB2
EPI_ISL_33962|2009.345|A/Canada-SK/RV1794/2009|A_/_H1N1|PB2
EPI_ISL_33963|2009.345|A/Canada-SK/RV1797/2009|A_/_H1N1|PB2
EPI_ISL_34539|2009.455|A/Cote_D'Ivoire/709/2009|A_/_H1N1|PB2
EPI_ISL_34541|2009.458|A/Honduras/2039/2009|A_/_H1N1|PB2
EPI_ISL_34542|2009.458|A/Argentina/7768/2009|A_/_H1N1|PB2
EPI_ISL_30099|2009.321|A/Delaware/03/2009|A_/_H1N1|PB2
EPI_ISL_35003|2009.496|A/Brazil/764/2009|A_/_H1N1|PB2
EPI_ISL_35011|2009.479|A/Iraq/0251/2009|A_/_H1N1|PB2
EPI_ISL_35012|2009.479|A/Iraq/10249/2009|A_/_H1N1|PB2
EPI_ISL_35013|2009.512|A/Kenya/126/2009|A_/_H1N1|PB2
EPI_ISL_35019|2009.496|A/Rhode_Island/07/2009|A_/_H1N1|PB2
EPI_ISL_35020|2009.529|A/Rhode_Island/08/2009|A_/_H1N1|PB2
EPI_ISL_35021|2009.499|A/Seychelles/106/2009|A_/_H1N1|PB2
EPI_ISL_35022|2009.496_(Day_unknown)|A/Tanzania/88/2009|A_/_H1N1|PB2
EPI_ISL_35025|2009.553|A/Uruguay/755/2009|A_/_H1N1|PB2
EPI_ISL_34537|2009.532|A/Washington/28/2009|A_/_H1N1|PB2
EPI_ISL_34538|2009.532|A/Washington/29/2009|A_/_H1N1|PB2
EPI_ISL_60789|2009.452|A/Chile/6536/2009|A_/_H1N1|PB2
EPI_ISL_60807|2009.452|A/Massachusetts/16/2009|A_/_H1N1|PB2
EPI_ISL_60811|2009.362|A/Mississippi/01/2009|A_/_H1N1|PB2
EPI_ISL_60827|2009.482|A/Texas/48/2009|A_/_H1N1|PB2
EPI_ISL_60828|2009.562|A/Utah/20/2009|A_/_H1N1|PB2
EPI_ISL_60834|2009.603|A/Wyoming/08/2009|A_/_H1N1|PB2
EPI_ISL_60935|2009.315|A/New_York/1669/2009|A_/_H1N1|PB2
EPI_ISL_60938|2009.452|A/Aichi/198/2009|A_/_H1N1|PB2
EPI_ISL_60939|2009.455|A/Aichi/202/2009|A_/_H1N1|PB2
EPI_ISL_60942|2009.370|A/Beijing/02/2009|A_/_H1N1|PB2
EPI_ISL_60974|2009.332|A/Brandenburg/19/2009|A_/_H1N1|PB2
EPI_ISL_60975|2009.337|A/Brandenburg/20/2009|A_/_H1N1|PB2
EPI_ISL_61141|2009.416|A/Chiba-C/48/2009|A_/_H1N1|PB2
EPI_ISL_61142|2009.460|A/Chiba-C/51/2009|A_/_H1N1|PB2
EPI_ISL_61144|2009.512|A/Gifu-C/67/2009|A_/_H1N1|PB2
EPI_ISL_61147|2009.375|A/Guangdong/1/2009|A_/_H1N1|PB2
EPI_ISL_61151|2009.447|A/Hiroshima/200/2009|A_/_H1N1|PB2
EPI_ISL_61152|2009.458|A/Hiroshima/201/2009|A_/_H1N1|PB2
EPI_ISL_61153|2009.496|A/Hiroshima/207/2009|A_/_H1N1|PB2
EPI_ISL_61154|2009.493|A/Hiroshima/216/2009|A_/_H1N1|PB2
EPI_ISL_61155|2009.501|A/Hiroshima/220/2009|A_/_H1N1|PB2
EPI_ISL_61156|2009.479|A/Hiroshima/230/2009|A_/_H1N1|PB2
EPI_ISL_61212|2009.477|A/Iwate/3/2009|A_/_H1N1|PB2
EPI_ISL_61223|2009.444|A/Kanagawa/137/2009|A_/_H1N1|PB2
EPI_ISL_61224|2009.460|A/Kanagawa/140/2009|A_/_H1N1|PB2
EPI_ISL_61228|2009.367|A/Malaysia/820/2009|A_/_H1N1|PB2
EPI_ISL_61229|2009.370|A/Malaysia/854/2009|A_/_H1N1|PB2
EPI_ISL_61230|2009.523|A/Mie/41/2009|A_/_H1N1|PB2
EPI_ISL_61231|2009.551|A/Mie/52/2009|A_/_H1N1|PB2
EPI_ISL_61232|2009.384|A/Moscow/IIV01/2009|A_/_H1N1|PB2
EPI_ISL_61233|2009.397|A/Moscow/IIV02/2009|A_/_H1N1|PB2
EPI_ISL_61234|2009.466|A/Moscow/IIV05/2009|A_/_H1N1|PB2
EPI_ISL_61235|2009.482|A/Myanmar/60/2009|A_/_H1N1|PB2
EPI_ISL_61236|2009.532|A/Myanmar/JP101/2009|A_/_H1N1|PB2
EPI_ISL_61237|2009.553|A/Myanmar/JP131/2009|A_/_H1N1|PB2
EPI_ISL_61238|2009.553|A/Myanmar/JP133/2009|A_/_H1N1|PB2
EPI_ISL_61239|2009.515|A/Myanmar/JP90/2009|A_/_H1N1|PB2
EPI_ISL_61272|2009.460|A/Nanjing/1/2009|A_/_H1N1|PB2
EPI_ISL_61273|2009.323|A/Netherlands/602/2009|A_/_H1N1|PB2
EPI_ISL_61274|2009.318|A/New_York/3007/2009|A_/_H1N1|PB2
EPI_ISL_61275|2009.318|A/New_York/3012/2009|A_/_H1N1|PB2
EPI_ISL_61276|2009.318|A/New_York/3049/2009|A_/_H1N1|PB2
EPI_ISL_61277|2009.323|A/New_York/3074/2009|A_/_H1N1|PB2
EPI_ISL_61278|2009.321|A/New_York/3124/2009|A_/_H1N1|PB2
EPI_ISL_61279|2009.321|A/New_York/3167/2009|A_/_H1N1|PB2
EPI_ISL_61280|2009.342|A/New_York/3323/2009|A_/_H1N1|PB2
EPI_ISL_61281|2009.342|A/New_York/3324/2009|A_/_H1N1|PB2
EPI_ISL_61282|2009.329|A/New_York/3345/2009|A_/_H1N1|PB2
EPI_ISL_61283|2009.342|A/New_York/3364/2009|A_/_H1N1|PB2
EPI_ISL_61284|2009.326|A/New_York/3365/2009|A_/_H1N1|PB2
EPI_ISL_61285|2009.356|A/New_York/3413/2009|A_/_H1N1|PB2
EPI_ISL_61286|2009.362|A/New_York/3420/2009|A_/_H1N1|PB2
EPI_ISL_61287|2009.329|A/New_York/3443/2009|A_/_H1N1|PB2
EPI_ISL_61288|2009.356|A/New_York/3454/2009|A_/_H1N1|PB2
EPI_ISL_61289|2009.356|A/New_York/3455/2009|A_/_H1N1|PB2
EPI_ISL_61290|2009.364|A/New_York/3463/2009|A_/_H1N1|PB2
EPI_ISL_61291|2009.370|A/New_York/3532/2009|A_/_H1N1|PB2
EPI_ISL_61292|2009.381|A/New_York/3571/2009|A_/_H1N1|PB2
EPI_ISL_61293|2009.384|A/New_York/3573/2009|A_/_H1N1|PB2
EPI_ISL_61294|2009.373|A/New_York/3574/2009|A_/_H1N1|PB2
EPI_ISL_61295|2009.384|A/New_York/3576/2009|A_/_H1N1|PB2
EPI_ISL_61296|2009.378|A/New_York/3577/2009|A_/_H1N1|PB2
EPI_ISL_61297|2009.378|A/New_York/3580/2009|A_/_H1N1|PB2
EPI_ISL_61298|2009.381|A/New_York/3582/2009|A_/_H1N1|PB2
EPI_ISL_61299|2009.384|A/New_York/3611/2009|A_/_H1N1|PB2
EPI_ISL_61300|2009.375|A/New_York/3612/2009|A_/_H1N1|PB2
EPI_ISL_61301|2009.378|A/New_York/3613/2009|A_/_H1N1|PB2
EPI_ISL_61302|2009.386|A/New_York/3614/2009|A_/_H1N1|PB2
EPI_ISL_61303|2009.395|A/New_York/3617/2009|A_/_H1N1|PB2
EPI_ISL_61304|2009.381|A/New_York/3623/2009|A_/_H1N1|PB2
EPI_ISL_61305|2009.397|A/New_York/3625/2009|A_/_H1N1|PB2
EPI_ISL_61306|2009.386|A/New_York/3627/2009|A_/_H1N1|PB2
EPI_ISL_61307|2009.392|A/New_York/3629/2009|A_/_H1N1|PB2
EPI_ISL_61308|2009.395|A/New_York/3651/2009|A_/_H1N1|PB2
EPI_ISL_61309|2009.384|A/New_York/3653/2009|A_/_H1N1|PB2
EPI_ISL_61310|2009.397|A/New_York/3654/2009|A_/_H1N1|PB2
EPI_ISL_61311|2009.397|A/New_York/3655/2009|A_/_H1N1|PB2
EPI_ISL_61312|2009.403|A/New_York/3709/2009|A_/_H1N1|PB2
EPI_ISL_61313|2009.411|A/New_York/3726/2009|A_/_H1N1|PB2
EPI_ISL_61314|2009.378|A/New_York/3741/2009|A_/_H1N1|PB2
EPI_ISL_61315|2009.367|A/New_York/3744/2009|A_/_H1N1|PB2
EPI_ISL_61316|2009.370|A/New_York/3747/2009|A_/_H1N1|PB2
EPI_ISL_61317|2009.414|A/New_York/3751/2009|A_/_H1N1|PB2
EPI_ISL_61318|2009.414|A/New_York/3753/2009|A_/_H1N1|PB2
EPI_ISL_61319|2009.414|A/New_York/3795/2009|A_/_H1N1|PB2
EPI_ISL_61320|2009.416|A/New_York/3796/2009|A_/_H1N1|PB2
EPI_ISL_61321|2009.416|A/New_York/3803/2009|A_/_H1N1|PB2
EPI_ISL_61322|2009.411|A/New_York/3812/2009|A_/_H1N1|PB2
EPI_ISL_61323|2009.416|A/New_York/3818/2009|A_/_H1N1|PB2
EPI_ISL_61324|2009.416|A/New_York/3819/2009|A_/_H1N1|PB2
EPI_ISL_61325|2009.416|A/New_York/3828/2009|A_/_H1N1|PB2
EPI_ISL_61326|2009.425|A/New_York/3898/2009|A_/_H1N1|PB2
EPI_ISL_61327|2009.414|A/New_York/3959/2009|A_/_H1N1|PB2
EPI_ISL_61328|2009.411|A/New_York/3960/2009|A_/_H1N1|PB2
EPI_ISL_61329|2009.436|A/New_York/3967/2009|A_/_H1N1|PB2
EPI_ISL_61330|2009.438|A/New_York/4006/2009|A_/_H1N1|PB2
EPI_ISL_61331|2009.438|A/New_York/4014/2009|A_/_H1N1|PB2
EPI_ISL_61332|2009.438|A/New_York/4048/2009|A_/_H1N1|PB2
EPI_ISL_61333|2009.436|A/New_York/4052/2009|A_/_H1N1|PB2
EPI_ISL_61334|2009.433|A/New_York/4057/2009|A_/_H1N1|PB2
EPI_ISL_61335|2009.444|A/New_York/4072/2009|A_/_H1N1|PB2
EPI_ISL_61336|2009.438|A/New_York/4074/2009|A_/_H1N1|PB2
EPI_ISL_61337|2009.447|A/New_York/4099/2009|A_/_H1N1|PB2
EPI_ISL_61338|2009.447|A/New_York/4100/2009|A_/_H1N1|PB2
EPI_ISL_61339|2009.463|A/New_York/4290/2009|A_/_H1N1|PB2
EPI_ISL_61340|2009.452|A/Niigata/690/2009|A_/_H1N1|PB2
EPI_ISL_61341|2009.471|A/Niigata/700/2009|A_/_H1N1|PB2
EPI_ISL_61342|2009.474|A/Niigata/717/2009|A_/_H1N1|PB2
EPI_ISL_61343|2009.512|A/Niigata/749/2009|A_/_H1N1|PB2
EPI_ISL_61374|2009.337|A/Sachsen-Anhalt/101/2009|A_/_H1N1|PB2
EPI_ISL_61375|2009.342|A/Sachsen-Anhalt/97/2009|A_/_H1N1|PB2
EPI_ISL_61376|2009.490|A/Saitama/85/2009|A_/_H1N1|PB2
EPI_ISL_61384|2009.392|A/Santo_Domingo/0573N/2009|A_/_H1N1|PB2
EPI_ISL_61399|2009.005|A/Shanghai/LWS1/2009|A_/_H1N1|PB2
EPI_ISL_61402|2009.397|A/Shizuoka-C/97/2009|A_/_H1N1|PB2
EPI_ISL_61403|2009.416|A/Shizuoka/759/2009|A_/_H1N1|PB2
EPI_ISL_61404|2009.452|A/Shizuoka/793/2009|A_/_H1N1|PB2
EPI_ISL_61405|2009.578|A/Singapore/GP2312/2009|A_/_H1N1|PB2
EPI_ISL_61406|2009.578|A/Singapore/GP2316/2009|A_/_H1N1|PB2
EPI_ISL_61407|2009.592|A/Singapore/GP2641/2009|A_/_H1N1|PB2
EPI_ISL_61408|2009.592|A/Singapore/GP2651/2009|A_/_H1N1|PB2
EPI_ISL_61409|2009.595|A/Singapore/GP2686/2009|A_/_H1N1|PB2
EPI_ISL_61410|2009.595|A/Singapore/GP2687/2009|A_/_H1N1|PB2
EPI_ISL_61411|2009.595|A/Singapore/GP2695/2009|A_/_H1N1|PB2
EPI_ISL_61412|2009.595|A/Singapore/GP2703/2009|A_/_H1N1|PB2
EPI_ISL_61413|2009.595|A/Singapore/GP2711/2009|A_/_H1N1|PB2
EPI_ISL_61414|2009.595|A/Singapore/GP2715/2009|A_/_H1N1|PB2
EPI_ISL_61415|2009.493|A/Singapore/GP875/2009|A_/_H1N1|PB2
EPI_ISL_61416|2009.526|A/Singapore/ON1050/2009|A_/_H1N1|PB2
EPI_ISL_61417|2009.526|A/Singapore/ON1060/2009|A_/_H1N1|PB2
EPI_ISL_61418|2009.518|A/Singapore/ON1067/2009|A_/_H1N1|PB2
EPI_ISL_61419|2009.518|A/Singapore/ON1072/2009|A_/_H1N1|PB2
EPI_ISL_61420|2009.529|A/Singapore/ON1087/2009|A_/_H1N1|PB2
EPI_ISL_61421|2009.529|A/Singapore/ON1093/2009|A_/_H1N1|PB2
EPI_ISL_61422|2009.529|A/Singapore/ON1099/2009|A_/_H1N1|PB2
EPI_ISL_61423|2009.529|A/Singapore/ON1105/2009|A_/_H1N1|PB2
EPI_ISL_61424|2009.521|A/Singapore/ON1113/2009|A_/_H1N1|PB2
EPI_ISL_61425|2009.518|A/Singapore/ON1118/2009|A_/_H1N1|PB2
EPI_ISL_61426|2009.526|A/Singapore/ON1126/2009|A_/_H1N1|PB2
EPI_ISL_61427|2009.529|A/Singapore/ON1138/2009|A_/_H1N1|PB2
EPI_ISL_61428|2009.529|A/Singapore/ON1144/2009|A_/_H1N1|PB2
EPI_ISL_61429|2009.532|A/Singapore/ON1156/2009|A_/_H1N1|PB2
EPI_ISL_61430|2009.532|A/Singapore/ON1163/2009|A_/_H1N1|PB2
EPI_ISL_61431|2009.532|A/Singapore/ON1168/2009|A_/_H1N1|PB2
EPI_ISL_61432|2009.532|A/Singapore/ON1177/2009|A_/_H1N1|PB2
EPI_ISL_61433|2009.534|A/Singapore/ON1187/2009|A_/_H1N1|PB2
EPI_ISL_61434|2009.534|A/Singapore/ON1194/2009|A_/_H1N1|PB2
EPI_ISL_61435|2009.405|A/Singapore/ON129/2009|A_/_H1N1|PB2
EPI_ISL_61436|2009.416|A/Singapore/ON141/2009|A_/_H1N1|PB2
EPI_ISL_61437|2009.449|A/Singapore/ON193/2009|A_/_H1N1|PB2
EPI_ISL_61438|2009.699|A/Singapore/ON2081/2009|A_/_H1N1|PB2
EPI_ISL_61439|2009.452|A/Singapore/ON226/2009|A_/_H1N1|PB2
EPI_ISL_61440|2009.463|A/Singapore/ON279/2009|A_/_H1N1|PB2
EPI_ISL_61441|2009.466|A/Singapore/ON304/2009|A_/_H1N1|PB2
EPI_ISL_61442|2009.466|A/Singapore/ON305/2009|A_/_H1N1|PB2
EPI_ISL_61443|2009.463|A/Singapore/ON313/2009|A_/_H1N1|PB2
EPI_ISL_61444|2009.471|A/Singapore/ON354/2009|A_/_H1N1|PB2
EPI_ISL_61445|2009.471|A/Singapore/ON355/2009|A_/_H1N1|PB2
EPI_ISL_61446|2009.471|A/Singapore/ON368/2009|A_/_H1N1|PB2
EPI_ISL_61447|2009.474|A/Singapore/ON380/2009|A_/_H1N1|PB2
EPI_ISL_61448|2009.474|A/Singapore/ON384/2009|A_/_H1N1|PB2
EPI_ISL_61449|2009.474|A/Singapore/ON402/2009|A_/_H1N1|PB2
EPI_ISL_61450|2009.479|A/Singapore/ON439/2009|A_/_H1N1|PB2
EPI_ISL_61451|2009.479|A/Singapore/ON442/2009|A_/_H1N1|PB2
EPI_ISL_61452|2009.479|A/Singapore/ON478/2009|A_/_H1N1|PB2
EPI_ISL_61453|2009.477|A/Singapore/ON479/2009|A_/_H1N1|PB2
EPI_ISL_61454|2009.479|A/Singapore/ON496/2009|A_/_H1N1|PB2
EPI_ISL_61455|2009.479|A/Singapore/ON504/2009|A_/_H1N1|PB2
EPI_ISL_61456|2009.479|A/Singapore/ON506/2009|A_/_H1N1|PB2
EPI_ISL_61457|2009.479|A/Singapore/ON507/2009|A_/_H1N1|PB2
EPI_ISL_61458|2009.479|A/Singapore/ON511/2009|A_/_H1N1|PB2
EPI_ISL_61459|2009.482|A/Singapore/ON575/2009|A_/_H1N1|PB2
EPI_ISL_61460|2009.482|A/Singapore/ON581/2009|A_/_H1N1|PB2
EPI_ISL_61461|2009.482|A/Singapore/ON582/2009|A_/_H1N1|PB2
EPI_ISL_61462|2009.482|A/Singapore/ON584/2009|A_/_H1N1|PB2
EPI_ISL_61463|2009.482|A/Singapore/ON588/2009|A_/_H1N1|PB2
EPI_ISL_61464|2009.482|A/Singapore/ON590/2009|A_/_H1N1|PB2
EPI_ISL_61465|2009.482|A/Singapore/ON593/2009|A_/_H1N1|PB2
EPI_ISL_61466|2009.482|A/Singapore/ON594/2009|A_/_H1N1|PB2
EPI_ISL_61467|2009.485|A/Singapore/ON621/2009|A_/_H1N1|PB2
EPI_ISL_61468|2009.485|A/Singapore/ON628/2009|A_/_H1N1|PB2
EPI_ISL_61469|2009.485|A/Singapore/ON635/2009|A_/_H1N1|PB2
EPI_ISL_61470|2009.485|A/Singapore/ON639/2009|A_/_H1N1|PB2
EPI_ISL_61471|2009.504|A/Singapore/ON894/2009|A_/_H1N1|PB2
EPI_ISL_61472|2009.504|A/Singapore/ON896/2009|A_/_H1N1|PB2
EPI_ISL_61473|2009.504|A/Singapore/ON899/2009|A_/_H1N1|PB2
EPI_ISL_61474|2009.504|A/Singapore/ON901/2009|A_/_H1N1|PB2
EPI_ISL_61475|2009.504|A/Singapore/ON903/2009|A_/_H1N1|PB2
EPI_ISL_61476|2009.504|A/Singapore/ON905/2009|A_/_H1N1|PB2
EPI_ISL_61477|2009.504|A/Singapore/ON907/2009|A_/_H1N1|PB2
EPI_ISL_61478|2009.504|A/Singapore/ON912/2009|A_/_H1N1|PB2
EPI_ISL_61479|2009.507|A/Singapore/ON921/2009|A_/_H1N1|PB2
EPI_ISL_61480|2009.507|A/Singapore/ON923/2009|A_/_H1N1|PB2
EPI_ISL_61481|2009.507|A/Singapore/ON925/2009|A_/_H1N1|PB2
EPI_ISL_61482|2009.510|A/Singapore/ON975/2009|A_/_H1N1|PB2
EPI_ISL_61483|2009.510|A/Singapore/ON978/2009|A_/_H1N1|PB2
EPI_ISL_61484|2009.510|A/Singapore/ON980/2009|A_/_H1N1|PB2
EPI_ISL_61485|2009.510|A/Singapore/ON981/2009|A_/_H1N1|PB2
EPI_ISL_61503|2009.414_(Day_unknown)|A/Taiwan/115/2009|A_/_H1N1|PB2
EPI_ISL_61504|2009.414_(Day_unknown)|A/Taiwan/126/2009|A_/_H1N1|PB2
EPI_ISL_61505|2009.414_(Day_unknown)|A/Taiwan/137/2009|A_/_H1N1|PB2
EPI_ISL_61506|2009.496_(Day_unknown)|A/Taiwan/526/2009|A_/_H1N1|PB2
EPI_ISL_61510|2009.447|A/Thailand/CU-B5/2009|A_/_H1N1|PB2
EPI_ISL_61511|2009.581_(Day_unknown)|A/Thailand/CU-B938/2009|A_/_H1N1|PB2
EPI_ISL_61512|2009.496_(Day_unknown)|A/Thailand/CU-H106/2009|A_/_H1N1|PB2
EPI_ISL_61513|2009.496_(Day_unknown)|A/Thailand/CU-H276/2009|A_/_H1N1|PB2
EPI_ISL_61514|2009.581_(Day_unknown)|A/Thailand/CU-H340/2009|A_/_H1N1|PB2
EPI_ISL_61515|2009.458|A/Thailand/CU-H9/2009|A_/_H1N1|PB2
EPI_ISL_61516|2009.542|A/Tokushima/2/2009|A_/_H1N1|PB2
EPI_ISL_61517|2009.247_(Day_unknown)|A/Toronto/3184/2009|A_/_H1N1|PB2
EPI_ISL_61518|2009.392|A/Toronto/C0270/2009|A_/_H1N1|PB2
EPI_ISL_61519|2009.351|A/Toronto/C2781/2009|A_/_H1N1|PB2
EPI_ISL_61520|2009.501|A/Toronto/R8557/2009|A_/_H1N1|PB2
EPI_ISL_61521|2009.510|A/Toronto/R8564/2009|A_/_H1N1|PB2
EPI_ISL_61522|2009.512|A/Toronto/T0106/2009|A_/_H1N1|PB2
EPI_ISL_61523|2009.408|A/Toronto/T5294/2009|A_/_H1N1|PB2
EPI_ISL_61524|2009.436|A/Toronto/T5362/2009|A_/_H1N1|PB2
EPI_ISL_61525|2009.458|A/Toronto/T9842/2009|A_/_H1N1|PB2
EPI_ISL_61527|2009.553|A/Vladivostok/IIV17/2009|A_/_H1N1|PB2
EPI_ISL_61528|2009.559|A/Vladivostok/IIV18/2009|A_/_H1N1|PB2
EPI_ISL_61529|2009.529|A/Wakayama/57/2009|A_/_H1N1|PB2
EPI_ISL_61530|2009.326|A/Wisconsin/629-D00015/2009|A_/_H1N1|PB2
EPI_ISL_61531|2009.364|A/Wisconsin/629-D00064/2009|A_/_H1N1|PB2
EPI_ISL_61532|2009.378|A/Wisconsin/629-D00084/2009|A_/_H1N1|PB2
EPI_ISL_61533|2009.378|A/Wisconsin/629-D00160/2009|A_/_H1N1|PB2
EPI_ISL_61534|2009.353|A/Wisconsin/629-D00179/2009|A_/_H1N1|PB2
EPI_ISL_61535|2009.337|A/Wisconsin/629-D00183/2009|A_/_H1N1|PB2
EPI_ISL_61536|2009.408|A/Wisconsin/629-D00223/2009|A_/_H1N1|PB2
EPI_ISL_61537|2009.342|A/Wisconsin/629-D00228/2009|A_/_H1N1|PB2
EPI_ISL_61538|2009.332|A/Wisconsin/629-D00244/2009|A_/_H1N1|PB2
EPI_ISL_61539|2009.337|A/Wisconsin/629-D00349/2009|A_/_H1N1|PB2
EPI_ISL_61540|2009.337|A/Wisconsin/629-D00378/2009|A_/_H1N1|PB2
EPI_ISL_61541|2009.337|A/Wisconsin/629-D00396/2009|A_/_H1N1|PB2
EPI_ISL_61542|2009.370|A/Wisconsin/629-D00434/2009|A_/_H1N1|PB2
EPI_ISL_61543|2009.326|A/Wisconsin/629-D00447/2009|A_/_H1N1|PB2
EPI_ISL_61544|2009.345|A/Wisconsin/629-D00487/2009|A_/_H1N1|PB2
EPI_ISL_61545|2009.334|A/Wisconsin/629-D00498/2009|A_/_H1N1|PB2
EPI_ISL_61546|2009.370|A/Wisconsin/629-D00575/2009|A_/_H1N1|PB2
EPI_ISL_61547|2009.329|A/Wisconsin/629-D00677/2009|A_/_H1N1|PB2
EPI_ISL_61548|2009.400|A/Wisconsin/629-D00698/2009|A_/_H1N1|PB2
EPI_ISL_61549|2009.337|A/Wisconsin/629-D00714/2009|A_/_H1N1|PB2
EPI_ISL_61550|2009.378|A/Wisconsin/629-D00722/2009|A_/_H1N1|PB2
EPI_ISL_61551|2009.326|A/Wisconsin/629-D00750/2009|A_/_H1N1|PB2
EPI_ISL_61552|2009.378|A/Wisconsin/629-D00752/2009|A_/_H1N1|PB2
EPI_ISL_61553|2009.326|A/Wisconsin/629-D00767/2009|A_/_H1N1|PB2
EPI_ISL_61554|2009.337|A/Wisconsin/629-D00790/2009|A_/_H1N1|PB2
EPI_ISL_61555|2009.337|A/Wisconsin/629-D00807/2009|A_/_H1N1|PB2
EPI_ISL_61556|2009.403|A/Wisconsin/629-D00829/2009|A_/_H1N1|PB2
EPI_ISL_61557|2009.334|A/Wisconsin/629-D00869/2009|A_/_H1N1|PB2
EPI_ISL_61558|2009.348|A/Wisconsin/629-D00905/2009|A_/_H1N1|PB2
EPI_ISL_61559|2009.332|A/Wisconsin/629-D00933/2009|A_/_H1N1|PB2
EPI_ISL_61560|2009.370|A/Wisconsin/629-D00967/2009|A_/_H1N1|PB2
EPI_ISL_61561|2009.364|A/Wisconsin/629-D00978/2009|A_/_H1N1|PB2
EPI_ISL_61562|2009.364|A/Wisconsin/629-D00997/2009|A_/_H1N1|PB2
EPI_ISL_61563|2009.334|A/Wisconsin/629-D01017/2009|A_/_H1N1|PB2
EPI_ISL_61564|2009.403|A/Wisconsin/629-D01026/2009|A_/_H1N1|PB2
EPI_ISL_61565|2009.351|A/Wisconsin/629-D01055/2009|A_/_H1N1|PB2
EPI_ISL_61566|2009.403|A/Wisconsin/629-D01083/2009|A_/_H1N1|PB2
EPI_ISL_61567|2009.334|A/Wisconsin/629-D01092/2009|A_/_H1N1|PB2
EPI_ISL_61568|2009.332|A/Wisconsin/629-D01189/2009|A_/_H1N1|PB2
EPI_ISL_61569|2009.337|A/Wisconsin/629-D01226/2009|A_/_H1N1|PB2
EPI_ISL_61570|2009.337|A/Wisconsin/629-D01251/2009|A_/_H1N1|PB2
EPI_ISL_61571|2009.334|A/Wisconsin/629-D01296/2009|A_/_H1N1|PB2
EPI_ISL_61572|2009.362|A/Wisconsin/629-D01305/2009|A_/_H1N1|PB2
EPI_ISL_61573|2009.329|A/Wisconsin/629-D01308/2009|A_/_H1N1|PB2
EPI_ISL_61574|2009.348|A/Wisconsin/629-D01313/2009|A_/_H1N1|PB2
EPI_ISL_61575|2009.337|A/Wisconsin/629-D01415/2009|A_/_H1N1|PB2
EPI_ISL_61576|2009.392|A/Wisconsin/629-D01445/2009|A_/_H1N1|PB2
EPI_ISL_61577|2009.353|A/Wisconsin/629-D01482/2009|A_/_H1N1|PB2
EPI_ISL_61578|2009.323|A/Wisconsin/629-D01486/2009|A_/_H1N1|PB2
EPI_ISL_61579|2009.321|A/Wisconsin/629-D01505/2009|A_/_H1N1|PB2
EPI_ISL_61580|2009.381|A/Wisconsin/629-D01521/2009|A_/_H1N1|PB2
EPI_ISL_61581|2009.326|A/Wisconsin/629-D01529/2009|A_/_H1N1|PB2
EPI_ISL_61582|2009.326|A/Wisconsin/629-D01558/2009|A_/_H1N1|PB2
EPI_ISL_61583|2009.334|A/Wisconsin/629-D01606/2009|A_/_H1N1|PB2
EPI_ISL_61584|2009.323|A/Wisconsin/629-D01642/2009|A_/_H1N1|PB2
EPI_ISL_61585|2009.334|A/Wisconsin/629-D01705/2009|A_/_H1N1|PB2
EPI_ISL_61586|2009.332|A/Wisconsin/629-D01735/2009|A_/_H1N1|PB2
EPI_ISL_61587|2009.337|A/Wisconsin/629-D01764/2009|A_/_H1N1|PB2
EPI_ISL_61588|2009.326|A/Wisconsin/629-D01773/2009|A_/_H1N1|PB2
EPI_ISL_61589|2009.381|A/Wisconsin/629-D01787/2009|A_/_H1N1|PB2
EPI_ISL_61590|2009.329|A/Wisconsin/629-D01793/2009|A_/_H1N1|PB2
EPI_ISL_61591|2009.337|A/Wisconsin/629-D01810/2009|A_/_H1N1|PB2
EPI_ISL_61592|2009.329|A/Wisconsin/629-D01817/2009|A_/_H1N1|PB2
EPI_ISL_61593|2009.364|A/Wisconsin/629-D01837/2009|A_/_H1N1|PB2
EPI_ISL_61594|2009.367|A/Wisconsin/629-D01839/2009|A_/_H1N1|PB2
EPI_ISL_61595|2009.329|A/Wisconsin/629-D01861/2009|A_/_H1N1|PB2
EPI_ISL_61596|2009.337|A/Wisconsin/629-D01880/2009|A_/_H1N1|PB2
EPI_ISL_61597|2009.400|A/Wisconsin/629-D01883/2009|A_/_H1N1|PB2
EPI_ISL_61598|2009.397|A/Wisconsin/629-D01894/2009|A_/_H1N1|PB2
EPI_ISL_61599|2009.348|A/Wisconsin/629-D01909/2009|A_/_H1N1|PB2
EPI_ISL_61600|2009.351|A/Wisconsin/629-D01919/2009|A_/_H1N1|PB2
EPI_ISL_61601|2009.337|A/Wisconsin/629-D01962/2009|A_/_H1N1|PB2
EPI_ISL_61602|2009.332|A/Wisconsin/629-D01980/2009|A_/_H1N1|PB2
EPI_ISL_61603|2009.408|A/Wisconsin/629-D02013/2009|A_/_H1N1|PB2
EPI_ISL_61604|2009.329|A/Wisconsin/629-D02028/2009|A_/_H1N1|PB2
EPI_ISL_61605|2009.386|A/Wisconsin/629-D02064/2009|A_/_H1N1|PB2
EPI_ISL_61606|2009.326|A/Wisconsin/629-D02141/2009|A_/_H1N1|PB2
EPI_ISL_61607|2009.403|A/Wisconsin/629-D02144/2009|A_/_H1N1|PB2
EPI_ISL_61608|2009.370|A/Wisconsin/629-D02227/2009|A_/_H1N1|PB2
EPI_ISL_61609|2009.332|A/Wisconsin/629-D02262/2009|A_/_H1N1|PB2
EPI_ISL_61610|2009.337|A/Wisconsin/629-D02272/2009|A_/_H1N1|PB2
EPI_ISL_61611|2009.400|A/Wisconsin/629-D02276/2009|A_/_H1N1|PB2
EPI_ISL_61612|2009.386|A/Wisconsin/629-D02298/2009|A_/_H1N1|PB2
EPI_ISL_61613|2009.332|A/Wisconsin/629-D02312/2009|A_/_H1N1|PB2
EPI_ISL_61614|2009.326|A/Wisconsin/629-D02361/2009|A_/_H1N1|PB2
EPI_ISL_61615|2009.332|A/Wisconsin/629-D02408/2009|A_/_H1N1|PB2
EPI_ISL_61616|2009.337|A/Wisconsin/629-D02425/2009|A_/_H1N1|PB2
EPI_ISL_61617|2009.381|A/Wisconsin/629-D02427/2009|A_/_H1N1|PB2
EPI_ISL_61618|2009.337|A/Wisconsin/629-D02432/2009|A_/_H1N1|PB2
EPI_ISL_61619|2009.348|A/Wisconsin/629-D02452/2009|A_/_H1N1|PB2
EPI_ISL_61620|2009.332|A/Wisconsin/629-D02455/2009|A_/_H1N1|PB2
EPI_ISL_61621|2009.334|A/Wisconsin/629-D02473/2009|A_/_H1N1|PB2
EPI_ISL_61622|2009.419|A/Yamaguchi/21/2009|A_/_H1N1|PB2
EPI_ISL_61623|2009.471|A/Yamaguchi/23/2009|A_/_H1N1|PB2
EPI_ISL_61625|2009.679|A/Zhejiang-Yiwu/11/2009|A_/_H1N1|PB2
EPI_ISL_61626|2009.682|A/Zhejiang/DTID-ZJU02/2009|A_/_H1N1|PB2
EPI_ISL_61669|2009.153|A/swine/Sweden/1021/2009|A_/_H1N2|PB2
EPI_ISL_61670|2009.625|A/turkey/Chile/28317-6504-3/2009|A_/_H1N1|PB2
EPI_ISL_61785|2009.455|A/Bogota/WR0090N/2009|A_/_H1N1|PB2
EPI_ISL_61786|2009.326|A/Cherry_Point/WR0080/2009|A_/_H1N1|PB2
EPI_ISL_61787|2009.332|A/Cherry_Point/WR0100/2009|A_/_H1N1|PB2
EPI_ISL_61788|2009.332|A/Cherry_Point/WR0101/2009|A_/_H1N1|PB2
EPI_ISL_61789|2009.332|A/Cherry_Point/WR0102/2009|A_/_H1N1|PB2
EPI_ISL_61790|2009.321|A/Cherry_Point/WR1355/2009|A_/_H1N1|PB2
EPI_ISL_61793|2009.340|A/Craven/WR0019/2009|A_/_H1N1|PB2
EPI_ISL_61794|2009.337|A/Craven/WR0093/2009|A_/_H1N1|PB2
EPI_ISL_61795|2009.400|A/Craven/WR1001/2009|A_/_H1N1|PB2
EPI_ISL_61804|2009.521|A/Japan/PR1070/2009|A_/_H1N1|PB2
EPI_ISL_61807|2009.471|A/La_Paz/WR0096T/2009|A_/_H1N1|PB2
EPI_ISL_61808|2009.463|A/Mexico_City/WR1087T/2009|A_/_H1N1|PB2
EPI_ISL_61809|2009.490|A/Mexico_City/WR1100N/2009|A_/_H1N1|PB2
EPI_ISL_61810|2009.671|A/Mexico_City/WR1297N/2009|A_/_H1N1|PB2
EPI_ISL_61811|2009.696|A/Mexico_City/WR1301N/2009|A_/_H1N1|PB2
EPI_ISL_61812|2009.668|A/Mexico_City/WR1306N/2009|A_/_H1N1|PB2
EPI_ISL_61813|2009.701|A/Mexico_City/WR1307N/2009|A_/_H1N1|PB2
EPI_ISL_61814|2009.674|A/Mexico_City/WR1308T/2009|A_/_H1N1|PB2
EPI_ISL_61815|2009.688|A/Mexico_City/WR1310N/2009|A_/_H1N1|PB2
EPI_ISL_61816|2009.690|A/Mexico_City/WR1311T/2009|A_/_H1N1|PB2
EPI_ISL_61817|2009.690|A/Mexico_City/WR1312N/2009|A_/_H1N1|PB2
EPI_ISL_61820|2009.521|A/Moscow/0253T/2009|A_/_H1N1|PB2
EPI_ISL_61826|2009.449|A/New_Bern/WR0670/2009|A_/_H1N1|PB2
EPI_ISL_61832|2009.444|A/San_Salvador/0169T/2009|A_/_H1N1|PB2
EPI_ISL_61833|2009.436|A/San_Salvador/WR0167N/2009|A_/_H1N1|PB2
EPI_ISL_61834|2009.389|A/Santo_Domingo/0574/2009|A_/_H1N1|PB2
EPI_ISL_61835|2009.389|A/Santo_Domingo/0574T/2009|A_/_H1N1|PB2
EPI_ISL_61836|2009.458|A/Santo_Domingo/1066N/2009|A_/_H1N1|PB2
EPI_ISL_61837|2009.479|A/Santo_Domingo/WR1056T/2009|A_/_H1N1|PB2
EPI_ISL_61838|2009.499|A/Santo_Domingo/WR1057N/2009|A_/_H1N1|PB2
EPI_ISL_61839|2009.499|A/Santo_Domingo/WR1058N/2009|A_/_H1N1|PB2
EPI_ISL_61840|2009.493|A/Santo_Domingo/WR1059N/2009|A_/_H1N1|PB2
EPI_ISL_61841|2009.479|A/Santo_Domingo/WR1068N/2009|A_/_H1N1|PB2
EPI_ISL_61844|2009.521|A/Taiwan/T0826/2009|A_/_H1N1|PB2
EPI_ISL_60937|2009.093|A/goose/Czech_Republic/1848/2009|A_/_H7N9|PB2
EPI_ISL_61869|2009.373|A/GuangzhouSB/01/2009|A_/_H1N1|PB2
EPI_ISL_61905|2009.458|A/VICTORIA/3036/2009|A_/_H1N1|PB2
EPI_ISL_61991|2009.597|A/PERTH/267/2009|A_/_H1N1|PB2
EPI_ISL_62002|2009.400|A/BRISBANE/2011/2009|A_/_H1N1|PB2
EPI_ISL_62008|2009.605|A/Kyiv/N1/2009|A_/_H1N1|PB2
EPI_ISL_62009|2009.822|A/Lviv/N2/2009|A_/_H1N1|PB2
EPI_ISL_62010|2009.822|A/Ternopil/N10/2009|A_/_H1N1|PB2
EPI_ISL_62011|2009.819|A/Ternopil/N11/2009|A_/_H1N1|PB2
EPI_ISL_62012|2009.819|A/Lviv/N6/2009|A_/_H1N1|PB2
EPI_ISL_62189|2009.400|A/Fujian/SWL2/2009|A_/_H1N1|PB2
EPI_ISL_62190|2009.405|A/Fujian/SWL3/2009|A_/_H1N1|PB2
EPI_ISL_62191|2009.471|A/Fujian/SWL4/2009|A_/_H1N1|PB2
EPI_ISL_62193|2009.408|A/Fujian/SWL5/2009|A_/_H1N1|PB2
EPI_ISL_62194|2009.400|A/Shanghai/SWL2/2009|A_/_H1N1|PB2
EPI_ISL_62195|2009.397|A/Shanghai/SWL3/2009|A_/_H1N1|PB2
EPI_ISL_62196|2009.403|A/Guangdong/SWL3/2009|A_/_H1N1|PB2
EPI_ISL_62197|2009.403|A/Guangdong/SWL4/2009|A_/_H1N1|PB2
EPI_ISL_62198|2009.408|A/Beijing/SWL5/2009|A_/_H1N1|PB2
EPI_ISL_62199|2009.411|A/Fujian/SWL6/2009|A_/_H1N1|PB2
EPI_ISL_62200|2009.416|A/Fujian/SWL7/2009|A_/_H1N1|PB2
EPI_ISL_62201|2009.416|A/Fujian/SWL8/2009|A_/_H1N1|PB2
EPI_ISL_62202|2009.416|A/Fujian/SWL9/2009|A_/_H1N1|PB2
EPI_ISL_62203|2009.416|A/Fujian/SWL10/2009|A_/_H1N1|PB2
EPI_ISL_62204|2009.416|A/Fujian/SWL11/2009|A_/_H1N1|PB2
EPI_ISL_62208|2009.693|A/Alaska/38/2009|A_/_H1N1|PB2
EPI_ISL_62209|2009.482|A/Argentina/4623/2009|A_/_H1N1|PB2
EPI_ISL_62224|2009.540|A/Costa_Rica/3896/2009|A_/_H1N1|PB2
EPI_ISL_62225|2009.553|A/Costa_Rica/4635/2009|A_/_H1N1|PB2
EPI_ISL_62231|2009.477|A/Egypt/6194/2009|A_/_H1N1|PB2
EPI_ISL_62232|2009.493|A/El_Salvador/1123/2009|A_/_H1N1|PB2
EPI_ISL_62233|2009.518|A/El_Salvador/1414/2009|A_/_H1N1|PB2
EPI_ISL_62234|2009.532|A/El_Salvador/1553/2009|A_/_H1N1|PB2
EPI_ISL_62235|2009.532|A/El_Salvador/1553/2009|A_/_H1N1|PB2
EPI_ISL_62236|2009.537|A/El_Salvador/1644/2009|A_/_H1N1|PB2
EPI_ISL_62254|2009.701|A/Kansas/19/2009|A_/_H1N1|PB2
EPI_ISL_62255|2009.701|A/Kansas/20/2009|A_/_H1N1|PB2
EPI_ISL_62256|2009.707|A/Kansas/21/2009|A_/_H1N1|PB2
EPI_ISL_62257|2009.723|A/Kansas/22/2009|A_/_H1N1|PB2
EPI_ISL_62258|2009.726|A/Kansas/23/2009|A_/_H1N1|PB2
EPI_ISL_62263|2009.384|A/Kuwait/4536/2009|A_/_H1N1|PB2
EPI_ISL_62264|2009.627|A/Kyrgyzstan/243/2009|A_/_H1N1|PB2
EPI_ISL_62269|2009.704|A/Massachusetts/31/2009|A_/_H1N1|PB2
EPI_ISL_62288|2009.773|A/New_Mexico/06/2009|A_/_H1N1|PB2
EPI_ISL_62289|2009.795|A/New_Mexico/07/2009|A_/_H1N1|PB2
EPI_ISL_62292|2009.756|A/New_York/101/2009|A_/_H1N1|PB2
EPI_ISL_62293|2009.786|A/New_York/102/2009|A_/_H1N1|PB2
EPI_ISL_62306|2009.707|A/South_Carolina/18/2009|A_/_H1N1|PB2
EPI_ISL_62333|2009.773|A/Tennessee/18/2009|A_/_H1N1|PB2
EPI_ISL_62338|2009.627|A/Uganda/430/2009|A_/_H1N1|PB2
EPI_ISL_62416|2009.441|A/Tianjin/SWL4/2009|A_/_H1N1|PB2
EPI_ISL_62422|2009.000|A/Bayern/66/2009|A_/_H1N1|PB2
EPI_ISL_62455|2009.362|A/Houston/1OS/2009|A_/_H1N1|PB2
EPI_ISL_62456|2009.375|A/Houston/2H/2009|A_/_H1N1|PB2
EPI_ISL_62457|2009.384|A/Houston/9OS/2009|A_/_H1N1|PB2
EPI_ISL_62462|2009.345|A/Mexico_City/001/2009|A_/_H1N1|PB2
EPI_ISL_62463|2009.348|A/Mexico_City/002/2009|A_/_H1N1|PB2
EPI_ISL_62464|2009.348|A/Mexico_City/003/2009|A_/_H1N1|PB2
EPI_ISL_62465|2009.348|A/Mexico_City/004/2009|A_/_H1N1|PB2
EPI_ISL_62466|2009.348|A/Mexico_City/005/2009|A_/_H1N1|PB2
EPI_ISL_62467|2009.351|A/Mexico_City/006/2009|A_/_H1N1|PB2
EPI_ISL_62468|2009.351|A/Mexico_City/007/2009|A_/_H1N1|PB2
EPI_ISL_62469|2009.353|A/Mexico_City/008/2009|A_/_H1N1|PB2
EPI_ISL_62470|2009.359|A/Mexico_City/009/2009|A_/_H1N1|PB2
EPI_ISL_62471|2009.351|A/Mexico_City/010/2009|A_/_H1N1|PB2
EPI_ISL_62472|2009.351|A/Mexico_City/011/2009|A_/_H1N1|PB2
EPI_ISL_62473|2009.351|A/Mexico_City/012/2009|A_/_H1N1|PB2
EPI_ISL_62474|2009.351|A/Mexico_City/013/2009|A_/_H1N1|PB2
EPI_ISL_62475|2009.351|A/Mexico_City/015/2009|A_/_H1N1|PB2
EPI_ISL_62476|2009.351|A/Mexico_City/017/2009|A_/_H1N1|PB2
EPI_ISL_62477|2009.353|A/Mexico_City/018/2009|A_/_H1N1|PB2
EPI_ISL_62479|2009.792|A/Nanjing/3/2009|A_/_H1N1|PB2
EPI_ISL_62480|2009.318|A/New_York/1670/2009|A_/_H3N2|PB2
EPI_ISL_62481|2009.318|A/New_York/1671/2009|A_/_H3N2|PB2
EPI_ISL_62482|2009.315|A/New_York/1685/2009|A_/_H3N2|PB2
EPI_ISL_62483|2009.318|A/New_York/1692/2009|A_/_H1N1|PB2
EPI_ISL_62484|2009.321|A/New_York/3006/2009|A_/_H3N2|PB2
EPI_ISL_62485|2009.318|A/New_York/3011/2009|A_/_H3N2|PB2
EPI_ISL_62486|2009.318|A/New_York/3018/2009|A_/_H3N2|PB2
EPI_ISL_62487|2009.321|A/New_York/3051/2009|A_/_H3N2|PB2
EPI_ISL_62488|2009.318|A/New_York/3052/2009|A_/_H0N0|PB2
EPI_ISL_62489|2009.318|A/New_York/3060/2009|A_/_H3N2|PB2
EPI_ISL_62490|2009.321|A/New_York/3062/2009|A_/_H3N2|PB2
EPI_ISL_62491|2009.321|A/New_York/3064/2009|A_/_H3N2|PB2
EPI_ISL_62492|2009.321|A/New_York/3066/2009|A_/_H3N2|PB2
EPI_ISL_62493|2009.321|A/New_York/3078/2009|A_/_H3N2|PB2
EPI_ISL_62494|2009.318|A/New_York/3079/2009|A_/_H3N2|PB2
EPI_ISL_62495|2009.326|A/New_York/3087/2009|A_/_H3N2|PB2
EPI_ISL_62496|2009.323|A/New_York/3095/2009|A_/_H1N1|PB2
EPI_ISL_62497|2009.321|A/New_York/3103/2009|A_/_H3N2|PB2
EPI_ISL_62498|2009.323|A/New_York/3104/2009|A_/_H3N2|PB2
EPI_ISL_62499|2009.321|A/New_York/3127/2009|A_/_H3N2|PB2
EPI_ISL_62500|2009.332|A/New_York/3135/2009|A_/_H3N2|PB2
EPI_ISL_62501|2009.332|A/New_York/3137/2009|A_/_H3N2|PB2
EPI_ISL_62502|2009.323|A/New_York/3139/2009|A_/_H3N2|PB2
EPI_ISL_62503|2009.326|A/New_York/3143/2009|A_/_H3N2|PB2
EPI_ISL_62504|2009.329|A/New_York/3146/2009|A_/_H3N2|PB2
EPI_ISL_62505|2009.000|A/New_York/3147/2009|A_/_H3N2|PB2
EPI_ISL_62506|2009.000|A/New_York/3148/2009|A_/_H3N2|PB2
EPI_ISL_62507|2009.318|A/New_York/3150/2009|A_/_H1N1|PB2
EPI_ISL_62508|2009.329|A/New_York/3164/2009|A_/_H3N2|PB2
EPI_ISL_62509|2009.323|A/New_York/3272/2009|A_/_H3N2|PB2
EPI_ISL_62510|2009.323|A/New_York/3273/2009|A_/_H3N2|PB2
EPI_ISL_62511|2009.318|A/New_York/3274/2009|A_/_H3N2|PB2
EPI_ISL_62512|2009.334|A/New_York/3279/2009|A_/_H3N2|PB2
EPI_ISL_62513|2009.334|A/New_York/3280/2009|A_/_H3N2|PB2
EPI_ISL_62514|2009.318|A/New_York/3297/2009|A_/_H3N2|PB2
EPI_ISL_62515|2009.340|A/New_York/3309/2009|A_/_H3N2|PB2
EPI_ISL_62516|2009.323|A/New_York/3315/2009|A_/_H1N1|PB2
EPI_ISL_62517|2009.321|A/New_York/3317/2009|A_/_H3N2|PB2
EPI_ISL_62518|2009.351|A/New_York/3442/2009|A_/_H1N1|PB2
EPI_ISL_62519|2009.362|A/New_York/3467/2009|A_/_H1N1|PB2
EPI_ISL_62520|2009.375|A/New_York/3471/2009|A_/_H3N2|PB2
EPI_ISL_62521|2009.356|A/New_York/3487/2009|A_/_H3N2|PB2
EPI_ISL_62522|2009.356|A/New_York/3491/2009|A_/_H3N2|PB2
EPI_ISL_62523|2009.362|A/New_York/3496/2009|A_/_H3N2|PB2
EPI_ISL_62524|2009.367|A/New_York/3536/2009|A_/_H3N2|PB2
EPI_ISL_62525|2009.373|A/New_York/3542/2009|A_/_H3N2|PB2
EPI_ISL_62526|2009.381|A/New_York/3738/2009|A_/_H3N2|PB2
EPI_ISL_62527|2009.414|A/New_York/3752/2009|A_/_H3N2|PB2
EPI_ISL_62528|2009.397|A/New_York/3768/2009|A_/_H1N1|PB2
EPI_ISL_62529|2009.444|A/New_York/4095/2009|A_/_H1N1|PB2
EPI_ISL_62530|2009.479|A/New_York/4400/2009|A_/_H1N1|PB2
EPI_ISL_62531|2009.468|A/New_York/4402/2009|A_/_H1N1|PB2
EPI_ISL_62532|2009.458|A/New_York/4403/2009|A_/_H1N1|PB2
EPI_ISL_62533|2009.474|A/New_York/4434/2009|A_/_H1N1|PB2
EPI_ISL_62534|2009.479|A/New_York/4438/2009|A_/_H1N1|PB2
EPI_ISL_62535|2009.463|A/New_York/4459/2009|A_/_H1N1|PB2
EPI_ISL_62536|2009.496|A/New_York/4476/2009|A_/_H1N1|PB2
EPI_ISL_62537|2009.496|A/New_York/4500/2009|A_/_H1N1|PB2
EPI_ISL_62538|2009.518|A/New_York/4556/2009|A_/_H1N1|PB2
EPI_ISL_62539|2009.515|A/New_York/4565/2009|A_/_H1N1|PB2
EPI_ISL_62540|2009.515|A/New_York/4566/2009|A_/_H1N1|PB2
EPI_ISL_62541|2009.515|A/New_York/4567/2009|A_/_H1N1|PB2
EPI_ISL_62542|2009.518|A/New_York/4568/2009|A_/_H1N1|PB2
EPI_ISL_62543|2009.515|A/New_York/4576/2009|A_/_H1N1|PB2
EPI_ISL_62544|2009.532|A/New_York/4607/2009|A_/_H1N1|PB2
EPI_ISL_62545|2009.532|A/New_York/4620/2009|A_/_H1N1|PB2
EPI_ISL_62546|2009.537|A/New_York/4677/2009|A_/_H1N1|PB2
EPI_ISL_62547|2009.493|A/New_York/4691/2009|A_/_H1N1|PB2
EPI_ISL_62548|2009.559|A/New_York/4728/2009|A_/_H1N1|PB2
EPI_ISL_62549|2009.562|A/New_York/4735/2009|A_/_H1N1|PB2
EPI_ISL_62550|2009.570|A/New_York/4738/2009|A_/_H1N1|PB2
EPI_ISL_62551|2009.575|A/New_York/4747/2009|A_/_H1N1|PB2
EPI_ISL_62552|2009.595|A/New_York/4761/2009|A_/_H1N1|PB2
EPI_ISL_62553|2009.616|A/New_York/4777/2009|A_/_H1N1|PB2
EPI_ISL_62554|2009.627|A/New_York/4780/2009|A_/_H1N1|PB2
EPI_ISL_62555|2009.636|A/New_York/4787/2009|A_/_H1N1|PB2
EPI_ISL_62556|2009.633|A/New_York/4789/2009|A_/_H1N1|PB2
EPI_ISL_62557|2009.636|A/New_York/4790/2009|A_/_H1N1|PB2
EPI_ISL_62558|2009.644|A/New_York/4791/2009|A_/_H1N1|PB2
EPI_ISL_62559|2009.636|A/New_York/4810/2009|A_/_H1N1|PB2
EPI_ISL_62560|2009.668|A/New_York/4820/2009|A_/_H1N1|PB2
EPI_ISL_62561|2009.671|A/New_York/4823/2009|A_/_H1N1|PB2
EPI_ISL_62562|2009.671|A/New_York/4824/2009|A_/_H1N1|PB2
EPI_ISL_62563|2009.671|A/New_York/4841/2009|A_/_H1N1|PB2
EPI_ISL_62564|2009.679|A/New_York/4844/2009|A_/_H1N1|PB2
EPI_ISL_62565|2009.688|A/New_York/4856/2009|A_/_H1N1|PB2
EPI_ISL_62566|2009.688|A/New_York/4866/2009|A_/_H1N1|PB2
EPI_ISL_62567|2009.690|A/New_York/4870/2009|A_/_H1N1|PB2
EPI_ISL_62579|2009.685|A/Norway/3364-2/2009|A_/_H1N1|PB2
EPI_ISL_62594|2009.000|A/Omsk/02/2009|A_/_H1N1|PB2
EPI_ISL_62596|2009.000|A/Quebec/144147/2009|A_/_H1N1|PB2
EPI_ISL_62597|2009.000|A/Quebec/144180/2009|A_/_H1N1|PB2
EPI_ISL_62598|2009.000|A/Quebec/147023/2009|A_/_H1N1|PB2
EPI_ISL_62599|2009.000|A/Quebec/147365/2009|A_/_H1N1|PB2
EPI_ISL_62600|2009.723|A/Russia/01/2009|A_/_H1N1|PB2
EPI_ISL_62603|2009.496_(Day_unknown)|A/Singapore/279M/2009|A_/_H1N1|PB2
EPI_ISL_62604|2009.581_(Day_unknown)|A/Singapore/9061364/2009|A_/_H1N1|PB2
EPI_ISL_62605|2009.581_(Day_unknown)|A/Singapore/9061365/2009|A_/_H1N1|PB2
EPI_ISL_62606|2009.581_(Day_unknown)|A/Singapore/9061366/2009|A_/_H1N1|PB2
EPI_ISL_62607|2009.000|A/Texas/42113095/2009|A_/_H1N1|PB2
EPI_ISL_62608|2009.000|A/Texas/42114261/2009|A_/_H1N1|PB2
EPI_ISL_62609|2009.000|A/Texas/42122969/2009|A_/_H1N1|PB2
EPI_ISL_62610|2009.000|A/Texas/42123701/2009|A_/_H1N1|PB2
EPI_ISL_62611|2009.000|A/Texas/42152486/2009|A_/_H1N1|PB2
EPI_ISL_62612|2009.000|A/Texas/42173957/2009|A_/_H1N1|PB2
EPI_ISL_62613|2009.000|A/Texas/42191653/2009|A_/_H1N1|PB2
EPI_ISL_62614|2009.000|A/Texas/42201824/2009|A_/_H1N1|PB2
EPI_ISL_62615|2009.000|A/Texas/43011033/2009|A_/_H1N1|PB2
EPI_ISL_62616|2009.000|A/Texas/43242018/2009|A_/_H1N1|PB2
EPI_ISL_62617|2009.000|A/Texas/45062633/2009|A_/_H1N1|PB2
EPI_ISL_62618|2009.000|A/Tomsk/02/2009|A_/_H1N1|PB2
EPI_ISL_62622|2009.000|A/Vladivostok/01/2009|A_/_H1N1|PB2
EPI_ISL_62623|2009.422|A/Wisconsin/629-D00008/2009|A_/_H1N1|PB2
EPI_ISL_62624|2009.422|A/Wisconsin/629-D00017/2009|A_/_H1N1|PB2
EPI_ISL_62625|2009.416|A/Wisconsin/629-D00022/2009|A_/_H1N1|PB2
EPI_ISL_62626|2009.433|A/Wisconsin/629-D00101/2009|A_/_H1N1|PB2
EPI_ISL_62627|2009.403|A/Wisconsin/629-D00117/2009|A_/_H1N1|PB2
EPI_ISL_62628|2009.449|A/Wisconsin/629-D00119/2009|A_/_H1N1|PB2
EPI_ISL_62629|2009.447|A/Wisconsin/629-D00196/2009|A_/_H1N1|PB2
EPI_ISL_62630|2009.416|A/Wisconsin/629-D00367/2009|A_/_H1N1|PB2
EPI_ISL_62631|2009.414|A/Wisconsin/629-D00374/2009|A_/_H1N1|PB2
EPI_ISL_62632|2009.405|A/Wisconsin/629-D00426/2009|A_/_H1N1|PB2
EPI_ISL_62633|2009.466|A/Wisconsin/629-D00428/2009|A_/_H1N1|PB2
EPI_ISL_62634|2009.389|A/Wisconsin/629-D00451/2009|A_/_H1N1|PB2
EPI_ISL_62635|2009.422|A/Wisconsin/629-D00453/2009|A_/_H1N1|PB2
EPI_ISL_62636|2009.466|A/Wisconsin/629-D00496/2009|A_/_H1N1|PB2
EPI_ISL_62637|2009.455|A/Wisconsin/629-D00541/2009|A_/_H1N1|PB2
EPI_ISL_62638|2009.433|A/Wisconsin/629-D00579/2009|A_/_H1N1|PB2
EPI_ISL_62639|2009.416|A/Wisconsin/629-D00592/2009|A_/_H1N1|PB2
EPI_ISL_62640|2009.422|A/Wisconsin/629-D00658/2009|A_/_H1N1|PB2
EPI_ISL_62641|2009.447|A/Wisconsin/629-D00665/2009|A_/_H1N1|PB2
EPI_ISL_62642|2009.414|A/Wisconsin/629-D00724/2009|A_/_H1N1|PB2
EPI_ISL_62643|2009.422|A/Wisconsin/629-D00725/2009|A_/_H1N1|PB2
EPI_ISL_62644|2009.378|A/Wisconsin/629-D00752/2009|A_/_H1N1|PB2
EPI_ISL_62645|2009.449|A/Wisconsin/629-D00916/2009|A_/_H1N1|PB2
EPI_ISL_62646|2009.414|A/Wisconsin/629-D00941/2009|A_/_H1N1|PB2
EPI_ISL_62647|2009.400|A/Wisconsin/629-D00949/2009|A_/_H1N1|PB2
EPI_ISL_62648|2009.373|A/Wisconsin/629-D00989/2009|A_/_H1N1|PB2
EPI_ISL_62649|2009.337|A/Wisconsin/629-D01058/2009|A_/_H1N1|PB2
EPI_ISL_62650|2009.449|A/Wisconsin/629-D01147/2009|A_/_H1N1|PB2
EPI_ISL_62651|2009.452|A/Wisconsin/629-D01152/2009|A_/_H1N1|PB2
EPI_ISL_62652|2009.362|A/Wisconsin/629-D01154/2009|A_/_H1N1|PB2
EPI_ISL_62653|2009.436|A/Wisconsin/629-D01199/2009|A_/_H1N1|PB2
EPI_ISL_62654|2009.403|A/Wisconsin/629-D01262/2009|A_/_H1N1|PB2
EPI_ISL_62655|2009.367|A/Wisconsin/629-D01295/2009|A_/_H1N1|PB2
EPI_ISL_62656|2009.441|A/Wisconsin/629-D01326/2009|A_/_H1N1|PB2
EPI_ISL_62657|2009.485|A/Wisconsin/629-D01414/2009|A_/_H1N1|PB2
EPI_ISL_62658|2009.353|A/Wisconsin/629-D01482/2009|A_/_H1N1|PB2
EPI_ISL_62659|2009.447|A/Wisconsin/629-D01618/2009|A_/_H1N1|PB2
EPI_ISL_62660|2009.452|A/Wisconsin/629-D01619/2009|A_/_H1N1|PB2
EPI_ISL_62661|2009.419|A/Wisconsin/629-D01664/2009|A_/_H1N1|PB2
EPI_ISL_62662|2009.414|A/Wisconsin/629-D01725/2009|A_/_H1N1|PB2
EPI_ISL_62663|2009.455|A/Wisconsin/629-D01734/2009|A_/_H1N1|PB2
EPI_ISL_62664|2009.403|A/Wisconsin/629-D01779/2009|A_/_H1N1|PB2
EPI_ISL_62665|2009.367|A/Wisconsin/629-D01839/2009|A_/_H1N1|PB2
EPI_ISL_62666|2009.452|A/Wisconsin/629-D01844/2009|A_/_H1N1|PB2
EPI_ISL_62667|2009.405|A/Wisconsin/629-D01847/2009|A_/_H1N1|PB2
EPI_ISL_62668|2009.359|A/Wisconsin/629-D01851/2009|A_/_H1N1|PB2
EPI_ISL_62669|2009.400|A/Wisconsin/629-D01886/2009|A_/_H1N1|PB2
EPI_ISL_62670|2009.425|A/Wisconsin/629-D01903/2009|A_/_H1N1|PB2
EPI_ISL_62671|2009.471|A/Wisconsin/629-D02024/2009|A_/_H1N1|PB2
EPI_ISL_62672|2009.460|A/Wisconsin/629-D02063/2009|A_/_H1N1|PB2
EPI_ISL_62673|2009.433|A/Wisconsin/629-D02068/2009|A_/_H1N1|PB2
EPI_ISL_62674|2009.389|A/Wisconsin/629-D02206/2009|A_/_H1N1|PB2
EPI_ISL_62675|2009.405|A/Wisconsin/629-D02213/2009|A_/_H1N1|PB2
EPI_ISL_62676|2009.468|A/Wisconsin/629-D02220/2009|A_/_H1N1|PB2
EPI_ISL_62677|2009.444|A/Wisconsin/629-D02263/2009|A_/_H1N1|PB2
EPI_ISL_62678|2009.493|A/Wisconsin/629-D02292/2009|A_/_H1N1|PB2
EPI_ISL_62679|2009.395|A/Wisconsin/629-D02324/2009|A_/_H1N1|PB2
EPI_ISL_62680|2009.000|A/Wisconsin/629-S0035/2009|A_/_H1N1|PB2
EPI_ISL_62681|2009.000|A/Wisconsin/629-S0086/2009|A_/_H1N1|PB2
EPI_ISL_62682|2009.000|A/Wisconsin/629-S0143/2009|A_/_H1N1|PB2
EPI_ISL_62683|2009.000|A/Wisconsin/629-S0146/2009|A_/_H1N1|PB2
EPI_ISL_62684|2009.000|A/Wisconsin/629-S0148/2009|A_/_H1N1|PB2
EPI_ISL_62685|2009.000|A/Wisconsin/629-S0173/2009|A_/_H1N1|PB2
EPI_ISL_62686|2009.000|A/Wisconsin/629-S0186/2009|A_/_H1N1|PB2
EPI_ISL_62687|2009.000|A/Wisconsin/629-S0189/2009|A_/_H1N1|PB2
EPI_ISL_62688|2009.000|A/Wisconsin/629-S0197/2009|A_/_H1N1|PB2
EPI_ISL_62689|2009.000|A/Wisconsin/629-S0201/2009|A_/_H1N1|PB2
EPI_ISL_62690|2009.000|A/Wisconsin/629-S0202/2009|A_/_H1N1|PB2
EPI_ISL_62691|2009.000|A/Wisconsin/629-S0203/2009|A_/_H1N1|PB2
EPI_ISL_62692|2009.000|A/Wisconsin/629-S0206/2009|A_/_H1N1|PB2
EPI_ISL_62693|2009.000|A/Wisconsin/629-S0208/2009|A_/_H1N1|PB2
EPI_ISL_62694|2009.000|A/Wisconsin/629-S0220/2009|A_/_H1N1|PB2
EPI_ISL_62695|2009.000|A/Wisconsin/629-S0222/2009|A_/_H1N1|PB2
EPI_ISL_62696|2009.000|A/Wisconsin/629-S0226/2009|A_/_H1N1|PB2
EPI_ISL_62697|2009.000|A/Wisconsin/629-S0229/2009|A_/_H1N1|PB2
EPI_ISL_62698|2009.000|A/Wisconsin/629-S0245/2009|A_/_H1N1|PB2
EPI_ISL_62699|2009.000|A/Wisconsin/629-S0247/2009|A_/_H1N1|PB2
EPI_ISL_62700|2009.000|A/Wisconsin/629-S0248/2009|A_/_H1N1|PB2
EPI_ISL_62701|2009.000|A/Wisconsin/629-S0252/2009|A_/_H1N1|PB2
EPI_ISL_62702|2009.000|A/Wisconsin/629-S0254/2009|A_/_H1N1|PB2
EPI_ISL_62703|2009.000|A/Wisconsin/629-S0255/2009|A_/_H1N1|PB2
EPI_ISL_62704|2009.000|A/Wisconsin/629-S0269/2009|A_/_H1N1|PB2
EPI_ISL_62705|2009.000|A/Wisconsin/629-S0279/2009|A_/_H1N1|PB2
EPI_ISL_62706|2009.000|A/Wisconsin/629-S0280/2009|A_/_H1N1|PB2
EPI_ISL_62707|2009.000|A/Wisconsin/629-S0293/2009|A_/_H1N1|PB2
EPI_ISL_62708|2009.000|A/Wisconsin/629-S0314/2009|A_/_H1N1|PB2
EPI_ISL_62709|2009.000|A/Wisconsin/629-S0319/2009|A_/_H1N1|PB2
EPI_ISL_62710|2009.000|A/Wisconsin/629-S0339/2009|A_/_H1N1|PB2
EPI_ISL_62711|2009.000|A/Wisconsin/629-S0345/2009|A_/_H1N1|PB2
EPI_ISL_62712|2009.000|A/Wisconsin/629-S0410/2009|A_/_H1N1|PB2
EPI_ISL_62713|2009.000|A/Wisconsin/629-S0435/2009|A_/_H1N1|PB2
EPI_ISL_62714|2009.000|A/Wisconsin/629-S0464/2009|A_/_H1N1|PB2
EPI_ISL_62715|2009.000|A/Yamaguchi/22/2009|A_/_H1N1|PB2
EPI_ISL_62717|2009.682|A/Zhejiang/DTID-ZJU03/2009|A_/_H1N1|PB2
EPI_ISL_62719|2009.000|A/bar-headed_goose/Mongolia/X53/2009|A_/_H5N1|PB2
EPI_ISL_62725|2009.581_(Day_unknown)|A/common_goldeneye/Mongolia/X60/2009|A_/_H5N1|PB2
EPI_ISL_62729|2009.000|A/mallard/Hokkaido/24/2009|A_/_H5N1|PB2
EPI_ISL_62731|2009.000|A/rubby_shelduck/Mongolia/X42/2009|A_/_H5N1|PB2
EPI_ISL_62733|2009.000|A/swine/Kansas/015252/2009|A_/_H3N2|PB2
EPI_ISL_62734|2009.000|A/swine/Oklahoma/001142/2009|A_/_H3N2|PB2
EPI_ISL_62735|2009.581_(Day_unknown)|A/swine/Singapore-Q/M168/2009|A_/_H1N1|PB2
EPI_ISL_62737|2009.000|A/whooper_swan/Mongolia/6/2009|A_/_H5N1|PB2
EPI_ISL_62722|2009.186|A/chicken/India/WB-NIV92456/2009|A_/_H5N1|PB2
EPI_ISL_62740|2009.000|A/Chita/01/2009|A_/_H1N1|PB2
EPI_ISL_62454|2009.000|A/Ekaterinburg/01/2009|A_/_H1N1|PB2
EPI_ISL_62741|2009.666|A/Norway/3206-3/2009|A_/_H1N1|PB2
EPI_ISL_62743|2009.000|A/Tomsk/01/2009|A_/_H1N1|PB2
EPI_ISL_62768|2008.085_(Day_unknown)|A/Bangladesh/207095/2008|A_/_H5N1|PB2
EPI_ISL_62772|2008.117|A/Boston/1/2008|A_/_H3N2|PB2
EPI_ISL_62773|2008.169|A/Boston/10/2008|A_/_H3N2|PB2
EPI_ISL_62774|2008.074|A/Boston/19/2008|A_/_H3N2|PB2
EPI_ISL_62775|2008.139|A/Boston/2/2008|A_/_H3N2|PB2
EPI_ISL_62776|2008.074|A/Boston/20/2008|A_/_H3N2|PB2
EPI_ISL_62777|2008.074|A/Boston/21/2008|A_/_H3N2|PB2
EPI_ISL_62778|2008.082|A/Boston/23/2008|A_/_H3N2|PB2
EPI_ISL_62779|2008.090|A/Boston/26/2008|A_/_H1N1|PB2
EPI_ISL_62780|2008.093|A/Boston/27/2008|A_/_H1N1|PB2
EPI_ISL_62781|2008.098|A/Boston/29/2008|A_/_H3N2|PB2
EPI_ISL_62782|2008.148|A/Boston/3/2008|A_/_H3N2|PB2
EPI_ISL_62783|2008.101|A/Boston/31/2008|A_/_H3N2|PB2
EPI_ISL_62784|2008.107|A/Boston/34/2008|A_/_H1N1|PB2
EPI_ISL_62785|2008.115|A/Boston/35/2008|A_/_H1N1|PB2
EPI_ISL_62786|2008.117|A/Boston/36/2008|A_/_H3N2|PB2
EPI_ISL_62787|2008.120|A/Boston/38/2008|A_/_H3N2|PB2
EPI_ISL_62788|2008.120|A/Boston/39/2008|A_/_H3N2|PB2
EPI_ISL_62789|2008.150|A/Boston/4/2008|A_/_H3N2|PB2
EPI_ISL_62790|2008.123|A/Boston/40/2008|A_/_H3N2|PB2
EPI_ISL_62791|2008.131|A/Boston/42/2008|A_/_H3N2|PB2
EPI_ISL_62792|2008.134|A/Boston/43/2008|A_/_H3N2|PB2
EPI_ISL_62793|2008.134|A/Boston/44/2008|A_/_H3N2|PB2
EPI_ISL_62794|2008.134|A/Boston/45/2008|A_/_H3N2|PB2
EPI_ISL_62795|2008.134|A/Boston/46/2008|A_/_H3N2|PB2
EPI_ISL_62796|2008.137|A/Boston/47/2008|A_/_H3N2|PB2
EPI_ISL_62797|2008.137|A/Boston/48/2008|A_/_H3N2|PB2
EPI_ISL_62798|2008.137|A/Boston/49/2008|A_/_H1N1|PB2
EPI_ISL_62799|2008.153|A/Boston/5/2008|A_/_H3N2|PB2
EPI_ISL_62800|2008.139|A/Boston/50/2008|A_/_H3N2|PB2
EPI_ISL_62801|2008.139|A/Boston/51/2008|A_/_H3N2|PB2
EPI_ISL_62802|2008.145|A/Boston/52/2008|A_/_H1N1|PB2
EPI_ISL_62803|2008.148|A/Boston/55/2008|A_/_H3N2|PB2
EPI_ISL_62804|2008.148|A/Boston/56/2008|A_/_H3N2|PB2
EPI_ISL_62805|2008.148|A/Boston/57/2008|A_/_H3N2|PB2
EPI_ISL_62806|2008.148|A/Boston/58/2008|A_/_H3N2|PB2
EPI_ISL_62807|2008.148|A/Boston/59/2008|A_/_H3N2|PB2
EPI_ISL_62808|2008.150|A/Boston/60/2008|A_/_H3N2|PB2
EPI_ISL_62809|2008.153|A/Boston/61/2008|A_/_H3N2|PB2
EPI_ISL_62810|2008.153|A/Boston/62/2008|A_/_H3N2|PB2
EPI_ISL_62811|2008.153|A/Boston/63/2008|A_/_H3N2|PB2
EPI_ISL_62812|2008.156|A/Boston/64/2008|A_/_H3N2|PB2
EPI_ISL_62813|2008.156|A/Boston/66/2008|A_/_H3N2|PB2
EPI_ISL_62814|2008.164|A/Boston/68/2008|A_/_H3N2|PB2
EPI_ISL_62815|2008.167|A/Boston/71/2008|A_/_H3N2|PB2
EPI_ISL_62816|2008.191|A/Boston/78/2008|A_/_H3N2|PB2
EPI_ISL_62817|2008.194|A/Boston/79/2008|A_/_H3N2|PB2
EPI_ISL_62818|2008.197|A/Boston/81/2008|A_/_H3N2|PB2
EPI_ISL_62819|2008.290|A/Boston/88/2008|A_/_H3N2|PB2
EPI_ISL_62820|2008.156|A/Boston/9/2008|A_/_H3N2|PB2
EPI_ISL_62821|2008.000|A/Boston/92/2008|A_/_H3N2|PB2
EPI_ISL_62822|2008.000|A/Boston/94/2008|A_/_H3N2|PB2
EPI_ISL_62823|2008.137|A/Boston/96/2008|A_/_H3N2|PB2
EPI_ISL_62824|2008.199|A/Boston/97/2008|A_/_H3N2|PB2
EPI_ISL_62829|2008.027|A/Cheongju/H398/2008|A_/_H3N2|PB2
EPI_ISL_62830|2008.134|A/Cheongju/H407/2008|A_/_H3N2|PB2
EPI_ISL_62832|2008.134|A/Cheongju/H412/2008|A_/_H3N2|PB2
EPI_ISL_62833|2008.158|A/Cheongju/H471/2008|A_/_H3N2|PB2
EPI_ISL_62839|2008.085|A/District_of_Columbia/WRAMC-1154047/2008|A_/_H1N1|PB2
EPI_ISL_62840|2008.085|A/District_of_Columbia/WRAMC-1154048/2008|A_/_H1N1|PB2
EPI_ISL_62876|2008.000|A/Luxembourg/030/2008|A_/_H1N1|PB2
EPI_ISL_62877|2008.000|A/Luxembourg/036/2008|A_/_H1N1|PB2
EPI_ISL_62878|2008.000|A/Luxembourg/056/2008|A_/_H1N1|PB2
EPI_ISL_62879|2008.000|A/Luxembourg/083/2008|A_/_H1N1|PB2
EPI_ISL_62880|2008.000|A/Luxembourg/086/2008|A_/_H1N1|PB2
EPI_ISL_62881|2008.000|A/Luxembourg/090/2008|A_/_H1N1|PB2
EPI_ISL_62882|2008.000|A/Luxembourg/097/2008|A_/_H1N1|PB2
EPI_ISL_62883|2008.000|A/Luxembourg/101/2008|A_/_H1N1|PB2
EPI_ISL_62884|2008.000|A/Luxembourg/104/2008|A_/_H1N1|PB2
EPI_ISL_62885|2008.000|A/Luxembourg/108/2008|A_/_H1N1|PB2
EPI_ISL_62886|2008.000|A/Luxembourg/110/2008|A_/_H1N1|PB2
EPI_ISL_62887|2008.000|A/Luxembourg/115/2008|A_/_H1N1|PB2
EPI_ISL_62888|2008.000|A/Luxembourg/119/2008|A_/_H1N1|PB2
EPI_ISL_62889|2008.000|A/Luxembourg/137/2008|A_/_H1N1|PB2
EPI_ISL_62890|2008.000|A/Luxembourg/138/2008|A_/_H1N1|PB2
EPI_ISL_62891|2008.000|A/Luxembourg/145/2008|A_/_H1N1|PB2
EPI_ISL_62892|2008.000|A/Luxembourg/164/2008|A_/_H1N1|PB2
EPI_ISL_62893|2008.000|A/Luxembourg/182/2008|A_/_H1N1|PB2
EPI_ISL_62895|2008.000|A/Luxembourg/222/2008|A_/_H1N1|PB2
EPI_ISL_62896|2008.000|A/Luxembourg/227/2008|A_/_H1N1|PB2
EPI_ISL_62897|2008.000|A/Luxembourg/234/2008|A_/_H1N1|PB2
EPI_ISL_62898|2008.000|A/Luxembourg/261/2008|A_/_H1N1|PB2
EPI_ISL_62899|2008.000|A/Luxembourg/265/2008|A_/_H1N1|PB2
EPI_ISL_62900|2008.000|A/Luxembourg/273/2008|A_/_H1N1|PB2
EPI_ISL_62901|2008.000|A/Luxembourg/279/2008|A_/_H1N1|PB2
EPI_ISL_62902|2008.000|A/Luxembourg/286/2008|A_/_H1N1|PB2
EPI_ISL_62903|2008.000|A/Luxembourg/365/2008|A_/_H1N1|PB2
EPI_ISL_62904|2008.000|A/Luxembourg/373/2008|A_/_H1N1|PB2
EPI_ISL_62905|2008.000|A/Luxembourg/382/2008|A_/_H1N1|PB2
EPI_ISL_62906|2008.801|A/Managua/1985.01/2008|A_/_H1N1|PB2
EPI_ISL_62907|2008.598|A/Managua/3153.01/2008|A_/_H1N1|PB2
EPI_ISL_62908|2008.467|A/Managua/4017.02/2008|A_/_H1N1|PB2
EPI_ISL_62909|2008.443|A/Managua/4070.01/2008|A_/_H1N1|PB2
EPI_ISL_62910|2008.497|A/Managua/4359.01/2008|A_/_H1N1|PB2
EPI_ISL_62911|2008.656|A/Managua/496.01/2008|A_/_H1N1|PB2
EPI_ISL_62912|2008.598|A/Managua/5007.01/2008|A_/_H1N1|PB2
EPI_ISL_62923|2008.120|A/New_Jersey/AF09/2008|A_/_H1N1|PB2
EPI_ISL_62924|2008.208|A/New_York/UR07-0160/2008|A_/_H3N2|PB2
EPI_ISL_62925|2008.117|A/Ohio/UR07-0013/2008|A_/_H3N2|PB2
EPI_ISL_62929|2008.098|A/Pennsylvania/PIT34/2008|A_/_H3N2|PB2
EPI_ISL_62935|2008.016|A/Texas/AF01/2007|A_/_H3N2|PB2
EPI_ISL_62957|2008.025|A/Washington/AF06/2007|A_/_H1N1|PB2
EPI_ISL_62976|2008.000|A/avian/Israel/313/2008|A_/_H9N2|PB2
EPI_ISL_62977|2008.000|A/avian/Israel/314/2008|A_/_H9N2|PB2
EPI_ISL_62978|2008.000|A/bald_eagle/Virginia/Sg-00154/2008|A_/_H0N0|PB2
EPI_ISL_62978|2008.000|A/bald_eagle/Virginia/Sg-00154/2008|A_/_H0N0|PB2
EPI_ISL_62979|2008.000|A/black-crowned_night_heron/Hong_Kong/659/2008|A_/_H5N1|PB2
EPI_ISL_62986|2008.000|A/brown-head_gull/Thailand/vsmu-4/2008|A_/_H5N1|PB2
EPI_ISL_63000|2008.833_(Day_unknown)|A/chicken/Hunan/8/2008|A_/_H5N1|PB2
EPI_ISL_63008|2008.066|A/chicken/Israel/292/2008|A_/_H9N2|PB2
EPI_ISL_63009|2008.186|A/chicken/Israel/524/2008|A_/_H9N2|PB2
EPI_ISL_63010|2008.273|A/chicken/Primorje/1/2008|A_/_H5N1|PB2
EPI_ISL_63011|2008.000|A/chicken/Sukhothai/NIAH114843/2008|A_/_H5N1|PB2
EPI_ISL_63017|2008.000|A/chicken/Thailand/ST-351/2008|A_/_H5N1|PB2
EPI_ISL_63018|2008.000|A/chicken/Uthaithani/NIAH115067/2008|A_/_H5N1|PB2
EPI_ISL_63022|2008.833_(Day_unknown)|A/duck/Hunan/8/2008|A_/_H5N1|PB2
EPI_ISL_63030|2008.617|A/env/California/7251/2008|A_/_H5N3|PB2
EPI_ISL_63031|2008.617|A/env/California/7255/2008|A_/_H5N3|PB2
EPI_ISL_63032|2008.617|A/env/California/7258/2008|A_/_H5N3|PB2
EPI_ISL_63033|2008.617|A/env/California/7261/2008|A_/_H5N3|PB2
EPI_ISL_63034|2008.617|A/env/California/7262/2008|A_/_H5N3|PB2
EPI_ISL_63035|2008.617|A/env/California/7264/2008|A_/_H5N3|PB2
EPI_ISL_63036|2008.628|A/env/California/7279/2008|A_/_H2N3|PB2
EPI_ISL_63037|2008.628|A/env/California/7286/2008|A_/_H2N3|PB2
EPI_ISL_63038|2008.628|A/env/California/7303/2008|A_/_H2N3|PB2
EPI_ISL_63039|2008.628|A/env/California/7313/2008|A_/_H2N3|PB2
EPI_ISL_63040|2008.628|A/env/California/7335/2008|A_/_H2N3|PB2
EPI_ISL_63041|2008.628|A/env/California/7341/2008|A_/_H5N3|PB2
EPI_ISL_63042|2008.691|A/env/California/7600/2008|A_/_H5N3|PB2
EPI_ISL_63043|2008.085_(Day_unknown)|A/environment/Hunan/6-45/2008|A_/_H5N1|PB2
EPI_ISL_63044|2008.085_(Day_unknown)|A/environment/Hunan/6-69/2008|A_/_H5N1|PB2
EPI_ISL_63045|2008.164_(Day_unknown)|A/environment/Hunan/7-73/2008|A_/_H5N1|PB2
EPI_ISL_63049|2008.068|A/green_winged_teal/California/AKS1305/2008|A_/_H11N9|PB2
EPI_ISL_63050|2008.071|A/green_winged_teal/California/AKS1370/2008|A_/_H7N3|PB2
EPI_ISL_63146|2008.634|A/ring-necked_duck/Minnesota/Sg-00449/2008|A_/_H4N8|PB2
EPI_ISL_63179|2008.828|A/swine/Jilin/37/2008|A_/_H3N2|PB2
EPI_ISL_63191|2008.000|A/swine/Oklahoma/010226-16/2008|A_/_H1N2|PB2
EPI_ISL_63192|2008.000|A/swine/Oklahoma/010226-17/2008|A_/_H1N2|PB2
EPI_ISL_63193|2008.000|A/swine/Oklahoma/010710-8/2008|A_/_H1N2|PB2
EPI_ISL_63194|2008.000|A/swine/Oklahoma/010710-9/2008|A_/_H1N2|PB2
EPI_ISL_63195|2008.000|A/swine/Oklahoma/011289-10/2008|A_/_H1N2|PB2
EPI_ISL_63196|2008.000|A/swine/Oklahoma/011289-8/2008|A_/_H1N2|PB2
EPI_ISL_63197|2008.000|A/swine/Oklahoma/011289-9/2008|A_/_H1N2|PB2
EPI_ISL_63198|2008.000|A/swine/Oklahoma/011521-4/2008|A_/_H1N2|PB2
EPI_ISL_63199|2008.000|A/swine/Oklahoma/011521-5/2008|A_/_H1N2|PB2
EPI_ISL_63200|2008.000|A/swine/Oklahoma/016179-8/2008|A_/_H1N2|PB2
EPI_ISL_63201|2008.000|A/swine/Oklahoma/016179-9/2008|A_/_H1N2|PB2
EPI_ISL_63202|2008.000|A/swine/Oklahoma/020734-2/2008|A_/_H1N2|PB2
EPI_ISL_63203|2008.000|A/swine/Oklahoma/020734-3/2008|A_/_H1N2|PB2
EPI_ISL_63204|2008.000|A/swine/Oklahoma/020736-1/2008|A_/_H1N2|PB2
EPI_ISL_63205|2008.000|A/swine/Oklahoma/020736-2/2008|A_/_H1N2|PB2
EPI_ISL_63206|2008.000|A/swine/Oklahoma/032726/2008|A_/_H1N2|PB2
EPI_ISL_63207|2008.000|A/swine/Oklahoma/042169/2008|A_/_H1N2|PB2
EPI_ISL_63208|2008.000|A/swine/Oklahoma/053259/2008|A_/_H1N2|PB2
EPI_ISL_63210|2008.000|A/swine/Texas/008648/2008|A_/_H1N2|PB2
EPI_ISL_63211|2008.000|A/swine/Texas/050593/2008|A_/_H1N2|PB2
EPI_ISL_63212|2008.000|A/swine/Texas/050625/2008|A_/_H1N2|PB2
EPI_ISL_30696|2009.321|A/Costa_Rica/4314/2009|A_/_H1N1|PB2
EPI_ISL_31161|2009.356|A/Ecuador/752/2009|A_/_H1N1|PB2
EPI_ISL_31162|2009.362|A/El_Salvador/351/2009|A_/_H1N1|PB2
EPI_ISL_31218|2009.000|A/Netherlands/603/2009|A_/_H1N1|PB2
EPI_ISL_31193|2009.381|A/Paraguay/08/2009|A_/_H1N1|PB2
EPI_ISL_31194|2009.381|A/Paraguay/09/2009|A_/_H1N1|PB2
EPI_ISL_31582|2009.416|A/Paraguay/28/2009|A_/_H1N1|PB2
EPI_ISL_34548|2009.496_(Day_unknown)|A/Uganda/07/2009|A_/_H1N1|PB2
EPI_ISL_31154|2009.378|A/Arizona/09/2009|A_/_H1N1|PB2
EPI_ISL_31155|2009.378|A/Arizona/09/2009|A_/_H1N1|PB2
EPI_ISL_32018|2009.405|A/California/24/2009|A_/_H1N1|PB2
EPI_ISL_30730|2009.318|A/District_of_Columbia/01/2009|A_/_H1N1|PB2
EPI_ISL_31172|2009.389|A/Illinois/04/2009|A_/_H1N1|PB2
EPI_ISL_34543|2009.447|A/Illinois/07/2009|A_/_H1N1|PB2
EPI_ISL_30703|2009.326|A/Kentucky/05/2009|A_/_H1N1|PB2
EPI_ISL_62275|2009.732|A/Mississippi/03/2009|A_/_H1N1|PB2
EPI_ISL_32021|2009.337|A/Montana/07/2009|A_/_H1N1|PB2
EPI_ISL_31571|2009.323|A/Nevada/04/2009|A_/_H1N1|PB2
EPI_ISL_30140|2009.323|A/Nevada/05/2009|A_/_H1N1|PB2
EPI_ISL_62290|2009.751|A/New_Mexico/08/2009|A_/_H1N1|PB2
EPI_ISL_63252|2009.000|A/New_York/96/2009|A_/_H1N1|PB2
EPI_ISL_63253|2009.389|A/New_York/97/2009|A_/_H1N1|PB2
EPI_ISL_30701|2009.356|A/North_Dakota/04/2009|A_/_H1N1|PB2
EPI_ISL_30727|2009.318|A/Oregon/04/2009|A_/_H1N1|PB2
EPI_ISL_30507|2009.323|A/Pennsylvania/06/2009|A_/_H1N1|PB2
EPI_ISL_31581|2009.414|A/Rhode_Island/04/2009|A_/_H1N1|PB2
EPI_ISL_30158|2009.315|A/Texas/19/2009|A_/_H1N1|PB2
EPI_ISL_31200|2009.348|A/Texas/35/2009|A_/_H1N1|PB2
EPI_ISL_30697|2009.337|A/Vermont/03/2009|A_/_H1N1|PB2
EPI_ISL_63266|2009.345|A/Washington/51/2009|A_/_H1N1|PB2
EPI_ISL_63269|2009.666|A/Wisconsin/53/2009|A_/_H1N1|PB2
EPI_ISL_63144|2008.249_(Day_unknown)|A/red-winged_tinamou/Argentina/MP1/2008|A_/_H1N1|PB2
EPI_ISL_62999|2008.000|A/chicken/Henan/L3/2008|A_/_H9N2|PB2
EPI_ISL_60859|2009.603|A/Oregon/30/2009|A_/_H1N1|PB2
EPI_ISL_33573|2009.373|A/Chile/8945/2009|A_/_H1N1|PB2
EPI_ISL_33574|2009.375|A/Chile/8949/2009|A_/_H1N1|PB2
EPI_ISL_63289|2008.055|A/chicken/India/WB-NIV2653/2008|A_/_H5N1|PB2
EPI_ISL_63303|2008.033|A/chicken/India/WB-NIV529/2008|A_/_H5N1|PB2
EPI_ISL_63304|2008.254|A/duck/India/TR-NIV4396/2008|A_/_H5N1|PB2
EPI_ISL_63276|2009.822|A/Ukraine/KH-1/2009|A_/_H1N1|PB2
EPI_ISL_63275|2009.822|A/Ukraine/19/2009|A_/_H1N1|PB2
EPI_ISL_63274|2009.822|A/Ukraine/05/2009|A_/_H1N1|PB2
EPI_ISL_63273|2009.822|A/Ukraine/02/2009|A_/_H1N1|PB2
EPI_ISL_63272|2009.822|A/Ukraine/01/2009|A_/_H1N1|PB2
EPI_ISL_63711|2008.000|A/tree_sparrow/Jiangsu/1/2008|A_/_H5N1|PB2
EPI_ISL_63724|2009.534|A/Prague/196-81511/2009|A_/_H1N1|PB2
EPI_ISL_63725|2009.485|A/Prague/197-81395/2009|A_/_H1N1|PB2
EPI_ISL_63727|2008.675|A/dunlin/Alaska/44421-660/2008|A_/_H1N1|PB2
EPI_ISL_63781|2008.000|A/chicken/Afghanistan/329-2vir09-AFG-Khost1/2008|A_/_H9N2|PB2
EPI_ISL_63782|2008.000|A/chicken/Afghanistan/329-3vir09-AFG-Khost2/2008|A_/_H9N2|PB2
EPI_ISL_63783|2008.000|A/chicken/Afghanistan/329-4vir09-AFG-Khost3/2008|A_/_H9N2|PB2
EPI_ISL_63784|2008.000|A/chicken/Afghanistan/329-5vir09-AFG-Khost4/2008|A_/_H9N2|PB2
EPI_ISL_63785|2008.000|A/chicken/Afghanistan/329-6vir09-AFG-Khost9/2008|A_/_H9N2|PB2
EPI_ISL_63786|2009.000|A/chicken/Afghanistan/329-7vir09-AFG-Heart6/2009|A_/_H9N2|PB2
EPI_ISL_63787|2009.000|A/chicken/Afghanistan/329-8vir09-AFG-Heart7/2009|A_/_H9N2|PB2
EPI_ISL_63819|2009.458|A/New_York/4238/2009|A_/_H1N1|PB2
EPI_ISL_63820|2009.452|A/Wisconsin/629-D00739/2009|A_/_H1N1|PB2
EPI_ISL_63821|2009.482|A/Wisconsin/629-D01973/2009|A_/_H1N1|PB2
EPI_ISL_63822|2009.436|A/New_York/3969/2009|A_/_H1N1|PB2
EPI_ISL_63823|2009.433|A/New_York/3976/2009|A_/_H1N1|PB2
EPI_ISL_63824|2009.425|A/New_York/3980/2009|A_/_H1N1|PB2
EPI_ISL_63825|2009.477|A/New_York/4398/2009|A_/_H1N1|PB2
EPI_ISL_63826|2009.479|A/New_York/4401/2009|A_/_H1N1|PB2
EPI_ISL_63827|2009.636|A/New_York/4788/2009|A_/_H1N1|PB2
EPI_ISL_63828|2009.688|A/New_York/4855/2009|A_/_H1N1|PB2
EPI_ISL_63829|2009.696|A/New_York/4881/2009|A_/_H1N1|PB2
EPI_ISL_63830|2009.000|A/Texas/42281289/2009|A_/_H1N1|PB2
EPI_ISL_63831|2009.000|A/Texas/42121926/2009|A_/_H1N1|PB2
EPI_ISL_63832|2009.000|A/Texas/42303371/2009|A_/_H1N1|PB2
EPI_ISL_63833|2009.000|A/Texas/42163291/2009|A_/_H1N1|PB2
EPI_ISL_63834|2009.000|A/Texas/44301765/2009|A_/_H1N1|PB2
EPI_ISL_63835|2009.000|A/Texas/44302551/2009|A_/_H1N1|PB2
EPI_ISL_63836|2009.000|A/Texas/42191647/2009|A_/_H1N1|PB2
EPI_ISL_63837|2009.000|A/Texas/42201798/2009|A_/_H1N1|PB2
EPI_ISL_63838|2009.000|A/Texas/43143450/2009|A_/_H1N1|PB2
EPI_ISL_63839|2009.000|A/Texas/42221280/2009|A_/_H1N1|PB2
EPI_ISL_63840|2009.000|A/Texas/42102708/2009|A_/_H1N1|PB2
EPI_ISL_63841|2009.000|A/Texas/42151049/2009|A_/_H1N1|PB2
EPI_ISL_63842|2009.000|A/Texas/43292238/2009|A_/_H1N1|PB2
EPI_ISL_63843|2009.000|A/Texas/42091791/2009|A_/_H1N1|PB2
EPI_ISL_63844|2009.000|A/Texas/42103399/2009|A_/_H1N1|PB2
EPI_ISL_63845|2009.000|A/Texas/42254309/2009|A_/_H1N1|PB2
EPI_ISL_63846|2009.000|A/Texas/42132413/2009|A_/_H1N1|PB2
EPI_ISL_63847|2009.000|A/Texas/42202026/2009|A_/_H1N1|PB2
EPI_ISL_63848|2009.000|A/Texas/42211898/2009|A_/_H1N1|PB2
EPI_ISL_63864|2009.000|A/Texas/43272683/2009|A_/_H1N1|PB2
EPI_ISL_63865|2009.000|A/Texas/43200999/2009|A_/_H1N1|PB2
EPI_ISL_63866|2009.000|A/Texas/42163295/2009|A_/_H1N1|PB2
EPI_ISL_63867|2009.000|A/Texas/42142537/2009|A_/_H1N1|PB2
EPI_ISL_63868|2009.000|A/Texas/42291877/2009|A_/_H1N1|PB2
EPI_ISL_63869|2009.000|A/Texas/43132503/2009|A_/_H1N1|PB2
EPI_ISL_63870|2009.000|A/Texas/42192947/2009|A_/_H1N1|PB2
EPI_ISL_63871|2009.000|A/Texas/43122467/2009|A_/_H1N1|PB2
EPI_ISL_63872|2009.000|A/Texas/45120922/2009|A_/_H1N1|PB2
EPI_ISL_63873|2009.000|A/Texas/45122538/2009|A_/_H1N1|PB2
EPI_ISL_63874|2009.000|A/Texas/45130742/2009|A_/_H1N1|PB2
EPI_ISL_63875|2009.000|A/Texas/45122369/2009|A_/_H1N1|PB2
EPI_ISL_63876|2009.000|A/Texas/45121606/2009|A_/_H1N1|PB2
EPI_ISL_63877|2009.000|A/Texas/45122033/2009|A_/_H1N1|PB2
EPI_ISL_63878|2009.000|A/Texas/45122282/2009|A_/_H1N1|PB2
EPI_ISL_63879|2009.000|A/Texas/45122036/2009|A_/_H1N1|PB2
EPI_ISL_63880|2009.000|A/Texas/45113371/2009|A_/_H1N1|PB2
EPI_ISL_63881|2009.000|A/Texas/45104026/2009|A_/_H1N1|PB2
EPI_ISL_63882|2009.000|A/Texas/45103737/2009|A_/_H1N1|PB2
EPI_ISL_63883|2009.000|A/Texas/45104048/2009|A_/_H1N1|PB2
EPI_ISL_63884|2009.000|A/Texas/45103998/2009|A_/_H1N1|PB2
EPI_ISL_63885|2009.000|A/Texas/45113882/2009|A_/_H1N1|PB2
EPI_ISL_63886|2009.000|A/Texas/45132214/2009|A_/_H1N1|PB2
EPI_ISL_63887|2009.000|A/Texas/45122774/2009|A_/_H1N1|PB2
EPI_ISL_63888|2009.000|A/Texas/45122722/2009|A_/_H1N1|PB2
EPI_ISL_63889|2009.000|A/Texas/45132788/2009|A_/_H1N1|PB2
EPI_ISL_63890|2009.000|A/Texas/45131774/2009|A_/_H1N1|PB2
EPI_ISL_63891|2009.000|A/Texas/45132647/2009|A_/_H1N1|PB2
EPI_ISL_63892|2009.000|A/Texas/45033774/2009|A_/_H1N1|PB2
EPI_ISL_63893|2009.000|A/Texas/45033567/2009|A_/_H1N1|PB2
EPI_ISL_63894|2009.000|A/Texas/45034157/2009|A_/_H1N1|PB2
EPI_ISL_63895|2009.000|A/Texas/44302533/2009|A_/_H1N1|PB2
EPI_ISL_63896|2009.000|A/Texas/44302167/2009|A_/_H1N1|PB2
EPI_ISL_63897|2009.000|A/Texas/45061670/2009|A_/_H1N1|PB2
EPI_ISL_63898|2009.000|A/Texas/45062584/2009|A_/_H1N1|PB2
EPI_ISL_63899|2009.000|A/Texas/45103259/2009|A_/_H1N1|PB2
EPI_ISL_63900|2009.000|A/Texas/45093846/2009|A_/_H1N1|PB2
EPI_ISL_63901|2009.000|A/Texas/45093670/2009|A_/_H1N1|PB2
EPI_ISL_63902|2009.000|A/Texas/44313703/2009|A_/_H1N1|PB2
EPI_ISL_63903|2009.000|A/Texas/45010998/2009|A_/_H1N1|PB2
EPI_ISL_63904|2009.000|A/Texas/45071524/2009|A_/_H1N1|PB2
EPI_ISL_63905|2009.000|A/Texas/45083819/2009|A_/_H1N1|PB2
EPI_ISL_63906|2009.000|A/Texas/45093214/2009|A_/_H1N1|PB2
EPI_ISL_63907|2009.000|A/Texas/45140902/2009|A_/_H1N1|PB2
EPI_ISL_63908|2009.000|A/Texas/45091402/2009|A_/_H1N1|PB2
EPI_ISL_63909|2009.000|A/Texas/45091405/2009|A_/_H1N1|PB2
EPI_ISL_63910|2009.000|A/Texas/45091417/2009|A_/_H1N1|PB2
EPI_ISL_63911|2009.000|A/Texas/45101424/2009|A_/_H1N1|PB2
EPI_ISL_63912|2009.000|A/Texas/45103759/2009|A_/_H1N1|PB2
EPI_ISL_63913|2009.000|A/Texas/45101422/2009|A_/_H1N1|PB2
EPI_ISL_63914|2009.000|A/Texas/44282651/2009|A_/_H1N1|PB2
EPI_ISL_63915|2009.000|A/Texas/45021632/2009|A_/_H1N1|PB2
EPI_ISL_63916|2009.000|A/Texas/45043852/2009|A_/_H1N1|PB2
EPI_ISL_63917|2009.000|A/Texas/45072273/2009|A_/_H1N1|PB2
EPI_ISL_63918|2009.000|A/Texas/45131576/2009|A_/_H1N1|PB2
EPI_ISL_63919|2009.000|A/Texas/45071344/2009|A_/_H1N1|PB2
EPI_ISL_63920|2009.000|A/Texas/45072656/2009|A_/_H1N1|PB2
EPI_ISL_63921|2009.000|A/Texas/45072128/2009|A_/_H1N1|PB2
EPI_ISL_63922|2009.000|A/Texas/45131305/2009|A_/_H1N1|PB2
EPI_ISL_63923|2009.000|A/Texas/45132202/2009|A_/_H1N1|PB2
EPI_ISL_63924|2009.000|A/Texas/44152535/2009|A_/_H1N1|PB2
EPI_ISL_63925|2009.000|A/Texas/45023717/2009|A_/_H1N1|PB2
EPI_ISL_63926|2009.000|A/Texas/45042604/2009|A_/_H1N1|PB2
EPI_ISL_63927|2009.000|A/Texas/44151841/2009|A_/_H1N1|PB2
EPI_ISL_63928|2009.000|A/Texas/45024243/2009|A_/_H1N1|PB2
EPI_ISL_63929|2009.000|A/Texas/45062346/2009|A_/_H1N1|PB2
EPI_ISL_63930|2009.000|A/Texas/45102952/2009|A_/_H1N1|PB2
EPI_ISL_63931|2009.000|A/Texas/45032708/2009|A_/_H1N1|PB2
EPI_ISL_63932|2009.000|A/Texas/45113911/2009|A_/_H1N1|PB2
EPI_ISL_63933|2009.000|A/Texas/45052569/2009|A_/_H1N1|PB2
EPI_ISL_63934|2009.000|A/Texas/45121004/2009|A_/_H1N1|PB2
EPI_ISL_63935|2009.000|A/Texas/45032753/2009|A_/_H1N1|PB2
EPI_ISL_63936|2009.000|A/Texas/45122886/2009|A_/_H1N1|PB2
EPI_ISL_63937|2009.000|A/Texas/45061755/2009|A_/_H1N1|PB2
EPI_ISL_63938|2009.362|A/Houston/1H/2009|A_/_H1N1|PB2
EPI_ISL_63939|2009.375|A/Houston/2OS/2009|A_/_H1N1|PB2
EPI_ISL_63939|2009.375|A/Houston/2OS/2009|A_/_H1N1|PB2
EPI_ISL_63940|2009.375|A/Houston/3OS/2009|A_/_H1N1|PB2
EPI_ISL_63941|2009.375|A/Houston/3H/2009|A_/_H1N1|PB2
EPI_ISL_63942|2009.378|A/Houston/5OS/2009|A_/_H1N1|PB2
EPI_ISL_63943|2009.378|A/Houston/5H/2009|A_/_H1N1|PB2
EPI_ISL_63944|2009.381|A/Houston/6OS/2009|A_/_H1N1|PB2
EPI_ISL_63945|2009.381|A/Houston/6H/2009|A_/_H1N1|PB2
EPI_ISL_63946|2009.384|A/Houston/7OS/2009|A_/_H1N1|PB2
EPI_ISL_63947|2009.384|A/Houston/7H/2009|A_/_H1N1|PB2
EPI_ISL_63948|2009.384|A/Houston/9H/2009|A_/_H1N1|PB2
EPI_ISL_63949|2009.362|A/Houston/10OS/2009|A_/_H1N1|PB2
EPI_ISL_63950|2009.362|A/Houston/10H/2009|A_/_H1N1|PB2
EPI_ISL_63951|2009.321|A/Houston/13OS/2009|A_/_H1N1|PB2
EPI_ISL_63952|2009.329|A/Houston/14OS/2009|A_/_H1N1|PB2
EPI_ISL_63953|2009.329|A/Houston/14H/2009|A_/_H1N1|PB2
EPI_ISL_63954|2009.329|A/Houston/15OS/2009|A_/_H1N1|PB2
EPI_ISL_63955|2009.329|A/Houston/15H/2009|A_/_H1N1|PB2
EPI_ISL_63956|2009.441|A/Houston/16OS/2009|A_/_H1N1|PB2
EPI_ISL_63957|2009.430|A/Houston/17OS/2009|A_/_H1N1|PB2
EPI_ISL_63958|2009.389|A/Houston/20OS/2009|A_/_H1N1|PB2
EPI_ISL_63959|2009.337|A/Houston/22OS/2009|A_/_H1N1|PB2
EPI_ISL_63960|2009.337|A/Houston/22H/2009|A_/_H1N1|PB2
EPI_ISL_63961|2009.512|A/Houston/23H/2009|A_/_H1N1|PB2
EPI_ISL_63962|2009.482|A/Houston/24OS/2009|A_/_H1N1|PB2
EPI_ISL_63963|2009.381|A/Brownsville/26OS/2009|A_/_H1N1|PB2
EPI_ISL_63964|2009.381|A/Brownsville/27OS/2009|A_/_H1N1|PB2
EPI_ISL_63965|2009.384|A/Brownsville/29OS/2009|A_/_H1N1|PB2
EPI_ISL_63966|2009.384|A/Brownsville/30OS/2009|A_/_H1N1|PB2
EPI_ISL_63967|2009.386|A/Brownsville/31OS/2009|A_/_H1N1|PB2
EPI_ISL_63968|2009.386|A/Brownsville/31H/2009|A_/_H1N1|PB2
EPI_ISL_63969|2009.389|A/Brownsville/34OS/2009|A_/_H1N1|PB2
EPI_ISL_63970|2009.389|A/Brownsville/34H/2009|A_/_H1N1|PB2
EPI_ISL_63971|2009.400|A/Brownsville/35OS/2009|A_/_H1N1|PB2
EPI_ISL_63972|2009.400|A/Brownsville/35H/2009|A_/_H1N1|PB2
EPI_ISL_63973|2009.403|A/Brownsville/37H/2009|A_/_H1N1|PB2
EPI_ISL_63974|2009.408|A/Brownsville/39OS/2009|A_/_H1N1|PB2
EPI_ISL_63975|2009.408|A/Brownsville/39H/2009|A_/_H1N1|PB2
EPI_ISL_63976|2009.414|A/Brownsville/40OS/2009|A_/_H1N1|PB2
EPI_ISL_63977|2009.416|A/Brownsville/43OS/2009|A_/_H1N1|PB2
EPI_ISL_63978|2009.416|A/Brownsville/43H/2009|A_/_H1N1|PB2
EPI_ISL_63979|2009.403|A/Brownsville/37OS/2009|A_/_H1N1|PB2
EPI_ISL_63997|2009.893|A/Catalonia/S1935/2009|A_/_H1N1|PB2
EPI_ISL_63998|2009.893|A/Catalonia/S1937/2009|A_/_H1N1|PB2
EPI_ISL_63999|2009.893|A/Catalonia/S1938/2009|A_/_H1N1|PB2
EPI_ISL_64000|2009.893|A/Catalonia/S1943/2009|A_/_H1N1|PB2
EPI_ISL_64001|2009.893|A/Catalonia/S1944/2009|A_/_H1N1|PB2
EPI_ISL_64002|2009.893|A/Catalonia/S1946/2009|A_/_H1N1|PB2
EPI_ISL_64003|2009.893|A/Catalonia/S1947/2009|A_/_H1N1|PB2
EPI_ISL_64004|2009.896|A/Catalonia/S1952/2009|A_/_H1N1|PB2
EPI_ISL_63980|2009.000|A/Texas/44312415/2009|A_/_H1N1|PB2
EPI_ISL_63981|2009.389|A/Houston/20H/2009|A_/_H1N1|PB2
EPI_ISL_63982|2009.400|A/Brownsville/36H/2009|A_/_H1N1|PB2
EPI_ISL_63984|2009.833_(Day_unknown)|A/Beijing/718/2009|A_/_H1N1|PB2
EPI_ISL_63989|2009.912|A/Catalonia/S2006/2009|A_/_H1N1|PB2
EPI_ISL_63991|2009.912|A/Catalonia/S2010/2009|A_/_H1N1|PB2
EPI_ISL_63993|2009.915|A/Catalonia/S2016/2009|A_/_H1N1|PB2
EPI_ISL_63994|2009.912|A/Catalonia/S2019/2009|A_/_H1N1|PB2
EPI_ISL_63996|2009.921|A/Catalonia/NS7745/2009|A_/_H1N1|PB2
EPI_ISL_64494|2009.540|A/AICHI/237/2009|A_/_H1N1|PB2
EPI_ISL_64495|2009.740|A/CHIBA-C/131/2009|A_/_H1N1|PB2
EPI_ISL_64496|2009.553|A/CHIBA-C/62/2009|A_/_H1N1|PB2
EPI_ISL_64497|2009.504|A/FUKUI/69/2009|A_/_H1N1|PB2
EPI_ISL_64498|2009.540|A/FUKUI/73/2009|A_/_H1N1|PB2
EPI_ISL_64499|2009.737|A/FUKUOKA-C/26/2009|A_/_H1N1|PB2
EPI_ISL_64500|2009.490|A/GIFU-C/65/2009|A_/_H1N1|PB2
EPI_ISL_64501|2009.477|A/GUNMA/52/2009|A_/_H1N1|PB2
EPI_ISL_64502|2009.532|A/GUNMA/82/2009|A_/_H1N1|PB2
EPI_ISL_64503|2009.658|A/HIMEJI/L1/2009|A_/_H1N1|PB2
EPI_ISL_64504|2009.537|A/HIROSHIMA-C/242/2009|A_/_H1N1|PB2
EPI_ISL_64505|2009.548|A/HIROSHIMA/239/2009|A_/_H1N1|PB2
EPI_ISL_64506|2009.586|A/HIROSHIMA/245/2009|A_/_H1N1|PB2
EPI_ISL_64507|2009.666|A/HIROSHIMA/287/2009|A_/_H1N1|PB2
EPI_ISL_64508|2009.718|A/HIROSHIMA/316/2009|A_/_H1N1|PB2
EPI_ISL_64509|2009.797|A/HIROSHIMA/393/2009|A_/_H1N1|PB2
EPI_ISL_64510|2009.742|A/HOKKAIDO/200/2009|A_/_H1N1|PB2
EPI_ISL_64511|2009.827|A/IWATE/1086/2009|A_/_H1N1|PB2
EPI_ISL_64512|2009.548|A/KAWASAKI/105/2009|A_/_H1N1|PB2
EPI_ISL_64513|2009.625|A/KOBE/91992/2009|A_/_H1N1|PB2
EPI_ISL_64514|2009.627|A/KOBE/91993/2009|A_/_H1N1|PB2
EPI_ISL_64515|2009.781|A/KOBE/92359/2009|A_/_H1N1|PB2
EPI_ISL_64516|2009.825|A/KUMAMOTO/161/2009|A_/_H1N1|PB2
EPI_ISL_64517|2009.452|A/Laos/JP1057/2009|A_/_H1N1|PB2
EPI_ISL_64518|2009.468|A/Laos/JP1074/2009|A_/_H1N1|PB2
EPI_ISL_64519|2009.471|A/Laos/JP1079/2009|A_/_H1N1|PB2
EPI_ISL_64520|2009.499|A/Laos/JP1121/2009|A_/_H1N1|PB2
EPI_ISL_64521|2009.501|A/Laos/JP1139/2009|A_/_H1N1|PB2
EPI_ISL_64522|2009.512|A/Laos/JP1155/2009|A_/_H1N1|PB2
EPI_ISL_64523|2009.518|A/Laos/JP1157/2009|A_/_H1N1|PB2
EPI_ISL_64524|2009.521|A/Laos/JP1239/2009|A_/_H1N1|PB2
EPI_ISL_64525|2009.523|A/Laos/JP1251/2009|A_/_H1N1|PB2
EPI_ISL_64526|2009.523|A/Laos/JP1252/2009|A_/_H1N1|PB2
EPI_ISL_64527|2009.532|A/Laos/JP1291/2009|A_/_H1N1|PB2
EPI_ISL_64528|2009.532|A/Laos/JP1294/2009|A_/_H1N1|PB2
EPI_ISL_64529|2009.529|A/Laos/JP1375/2009|A_/_H1N1|PB2
EPI_ISL_64530|2009.540|A/Laos/JP1383/2009|A_/_H1N1|PB2
EPI_ISL_64531|2009.540|A/Laos/JP1388/2009|A_/_H1N1|PB2
EPI_ISL_64532|2009.545|A/Laos/JP1422/2009|A_/_H1N1|PB2
EPI_ISL_64533|2009.545|A/Laos/JP1424/2009|A_/_H1N1|PB2
EPI_ISL_64534|2009.548|A/Laos/JP1432/2009|A_/_H1N1|PB2
EPI_ISL_64535|2009.477|A/MIE/32/2009|A_/_H1N1|PB2
EPI_ISL_64536|2009.781|A/Mongolia/JP5581/2009|A_/_H1N1|PB2
EPI_ISL_64537|2009.781|A/Mongolia/JP5621/2009|A_/_H1N1|PB2
EPI_ISL_64538|2009.784|A/Mongolia/JP5627/2009|A_/_H1N1|PB2
EPI_ISL_64539|2009.784|A/Mongolia/JP5699/2009|A_/_H1N1|PB2
EPI_ISL_64540|2009.784|A/Mongolia/JP5701/2009|A_/_H1N1|PB2
EPI_ISL_64541|2009.786|A/Mongolia/JP5759/2009|A_/_H1N1|PB2
EPI_ISL_64542|2009.534|A/NAGANO-C/34/2009|A_/_H1N1|PB2
EPI_ISL_64543|2009.556|A/NAGANO-C/40/2009|A_/_H1N1|PB2
EPI_ISL_64544|2009.652|A/NAGANO/RC1/2009|A_/_H1N1|PB2
EPI_ISL_64545|2009.625|A/NIIGATA-C/56/2009|A_/_H1N1|PB2
EPI_ISL_64546|2009.729|A/NIIGATA/1141/2009|A_/_H1N1|PB2
EPI_ISL_64547|2009.751|A/NIIGATA/1176/2009|A_/_H1N1|PB2
EPI_ISL_64548|2009.553|A/NIIGATA/805/2009|A_/_H1N1|PB2
EPI_ISL_64549|2009.597|A/NIIGATA/871/2009|A_/_H1N1|PB2
EPI_ISL_64550|2009.537|A/OITA/126/2009|A_/_H1N1|PB2
EPI_ISL_64551|2009.501|A/OITA/37/2009|A_/_H1N1|PB2
EPI_ISL_64552|2009.526|A/OITA/40/2009|A_/_H1N1|PB2
EPI_ISL_64553|2009.616|A/OKINAWA/254/2009|A_/_H1N1|PB2
EPI_ISL_64554|2009.627|A/OKINAWA/256/2009|A_/_H1N1|PB2
EPI_ISL_64555|2009.625|A/OKINAWA/257/2009|A_/_H1N1|PB2
EPI_ISL_64556|2009.636|A/OKINAWA/258/2009|A_/_H1N1|PB2
EPI_ISL_64557|2009.641|A/OKINAWA/259/2009|A_/_H1N1|PB2
EPI_ISL_64558|2009.715|A/SAITAMA-C/131/2009|A_/_H1N1|PB2
EPI_ISL_64559|2009.471|A/SAITAMA-C/29/2009|A_/_H1N1|PB2
EPI_ISL_64560|2009.655|A/SAITAMA-C/88/2009|A_/_H1N1|PB2
EPI_ISL_64561|2009.384|A/SAITAMA/43/2009|A_/_H1N1|PB2
EPI_ISL_64562|2009.449|A/SAITAMA/63/2009|A_/_H1N1|PB2
EPI_ISL_64563|2009.608|A/SHIGA/43/2009|A_/_H1N1|PB2
EPI_ISL_64564|2009.748|A/SHIGA/45/2009|A_/_H1N1|PB2
EPI_ISL_64565|2009.515|A/SHIMANE/1004/2009|A_/_H1N1|PB2
EPI_ISL_64566|2009.570|A/SHIMANE/1010/2009|A_/_H1N1|PB2
EPI_ISL_64567|2009.803|A/SHIZUOKA/1131/2009|A_/_H1N1|PB2
EPI_ISL_64568|2009.485|A/SHIZUOKA/826/2009|A_/_H1N1|PB2
EPI_ISL_64569|2009.532|A/SHIZUOKA/832/2009|A_/_H1N1|PB2
EPI_ISL_64570|2009.567|A/SHIZUOKA/851/2009|A_/_H1N1|PB2
EPI_ISL_64571|2009.556|A/TOCHIGI/154/2009|A_/_H1N1|PB2
EPI_ISL_64572|2009.504|A/WAKAYAMA/54/2009|A_/_H1N1|PB2
EPI_ISL_64573|2009.556|A/WAKAYAMA/78/2009|A_/_H1N1|PB2
EPI_ISL_64574|2009.729|A/YAMAGATA/313/2009|A_/_H1N1|PB2
EPI_ISL_64575|2009.710|A/YAMAGUCHI/128/2009|A_/_H1N1|PB2
EPI_ISL_64576|2009.559|A/YAMAGUCHI/52/2009|A_/_H1N1|PB2
EPI_ISL_64577|2009.627|A/YAMAGUCHI/56/2009|A_/_H1N1|PB2
EPI_ISL_64578|2009.627|A/YAMAGUCHI/58/2009|A_/_H1N1|PB2
EPI_ISL_64579|2009.556|A/YAMANASHI/260/2009|A_/_H1N1|PB2
EPI_ISL_64580|2009.348|A/YOKOHAMA/1000/2009|A_/_H1N1|PB2
EPI_ISL_64581|2009.466|A/YOKOHAMA/1017/2009|A_/_H1N1|PB2
EPI_ISL_64582|2009.630|A/YOKOHAMA/1311/2009|A_/_H1N1|PB2
EPI_ISL_64583|2009.789|A/YOKOHAMA/1394/2009|A_/_H1N1|PB2
EPI_ISL_64584|2009.000|A/Laos/JP1413/2009|A_/_H1N1|PB2
EPI_ISL_64585|2009.000|A/NIIGATA/1234/2009|A_/_H1N1|PB2
EPI_ISL_64586|2009.000|A/Sendai-H/1434/2009|A_/_H1N1|PB2
EPI_ISL_64587|2009.000|A/SHIGA/61/2009|A_/_H1N1|PB2
EPI_ISL_64588|2009.000|A/SHIMANE/188/2009|A_/_H1N1|PB2
EPI_ISL_64985|2009.507|A/Chile/1579/2009|A_/_H1N1|PB2
EPI_ISL_64988|2009.529|A/Costa_Rica/3149/2009|A_/_H1N1|PB2
EPI_ISL_64999|2009.647|A/Managua/6502/2009|A_/_H1N1|PB2
EPI_ISL_65005|2009.655|A/Minnesota/15/2009|A_/_H1N1|PB2
EPI_ISL_65014|2009.690|A/North_Carolina/37/2009|A_/_H1N1|PB2
EPI_ISL_65016|2009.452|A/Oregon/10/2009|A_/_H1N1|PB2
EPI_ISL_65017|2009.460|A/Oregon/11/2009|A_/_H1N1|PB2
EPI_ISL_65018|2009.460|A/Oregon/13/2009|A_/_H1N1|PB2
EPI_ISL_65019|2009.463|A/Pennsylvania/13/2009|A_/_H1N1|PB2
EPI_ISL_65021|2009.447|A/Rhode_Island/15/2009|A_/_H1N1|PB2
EPI_ISL_65022|2009.819|A/Rhode_Island/18/2009|A_/_H1N1|PB2
EPI_ISL_65024|2009.573|A/Saudi_Arabia/4285/2009|A_/_H1N1|PB2
EPI_ISL_65035|2009.797|A/Ulaanbaatar/5974/2009|A_/_H1N1|PB2
EPI_ISL_65042|2009.419|A/Virginia/24/2009|A_/_H1N1|PB2
EPI_ISL_65044|2009.808|A/West_Virginia/12/2009|A_/_H1N1|PB2
EPI_ISL_65046|2009.433|A/Wisconsin/26/2009|A_/_H1N1|PB2
EPI_ISL_65051|2009.833|A/Russia/19/2009|A_/_H1N1|PB2
EPI_ISL_65052|2009.841|A/swine/Taiwan/TD-4119B2/2009|A_/_H1N1|PB2
EPI_ISL_65091|2009.000|A/Sendai/TU115/2009|A_/_H1N1|PB2
EPI_ISL_65094|2008.000|A/Sendai/TU13/2008|A_/_H1N1|PB2
EPI_ISL_65095|2008.000|A/Sendai/TU140/2008|A_/_H1N1|PB2
EPI_ISL_65096|2008.000|A/Sendai/TU160/2008|A_/_H1N1|PB2
EPI_ISL_65097|2008.000|A/Sendai/TU17/2008|A_/_H1N1|PB2
EPI_ISL_65098|2009.000|A/Sendai/TU18/2009|A_/_H1N1|PB2
EPI_ISL_65099|2008.000|A/Sendai/TU200/2008|A_/_H1N1|PB2
EPI_ISL_65100|2008.000|A/Sendai/TU204/2008|A_/_H3N2|PB2
EPI_ISL_65101|2008.000|A/Sendai/TU211/2008|A_/_H3N2|PB2
EPI_ISL_65102|2009.000|A/Sendai/TU40/2009|A_/_H1N1|PB2
EPI_ISL_65103|2009.000|A/Sendai/TU41/2009|A_/_H3N2|PB2
EPI_ISL_65104|2009.000|A/Sendai/TU45/2009|A_/_H3N2|PB2
EPI_ISL_65105|2009.000|A/Sendai/TU49/2009|A_/_H3N2|PB2
EPI_ISL_65106|2008.000|A/Sendai/TU50/2008|A_/_H1N1|PB2
EPI_ISL_65107|2008.000|A/Sendai/TU60/2008|A_/_H1N1|PB2
EPI_ISL_65108|2009.000|A/Sendai/TU60/2009|A_/_H1N1|PB2
EPI_ISL_65109|2008.000|A/Sendai/TU70/2008|A_/_H1N1|PB2
EPI_ISL_65693|2009.858|A/Russia/165/2009|A_/_H1N1|PB2
EPI_ISL_65719|2009.704|A/Taiwan/143/2009|A_/_H1N1|PB2
EPI_ISL_65720|2009.712|A/Taiwan/156/2009|A_/_H1N1|PB2
EPI_ISL_65721|2009.712|A/Taiwan/167/2009|A_/_H1N1|PB2
EPI_ISL_65722|2009.712|A/Taiwan/177/2009|A_/_H1N1|PB2
EPI_ISL_65723|2009.712|A/Taiwan/206/2009|A_/_H1N1|PB2
EPI_ISL_65841|2008.000_(Day_unknown)|A/duck/France/080032/2008|A_/_H5N2|PB2
EPI_ISL_65842|2008.000_(Day_unknown)|A/duck/France/080036/2008|A_/_H5N1|PB2
EPI_ISL_66010|2009.000|A/Bryansk/IIV2971/2009|A_/_H1N1|PB2
EPI_ISL_66015|2009.000|A/Orenburg/IIV2974/2009|A_/_H1N1|PB2
EPI_ISL_66018|2009.000|A/Salekhard/01/2009|A_/_H1N1|PB2
EPI_ISL_66019|2009.000|A/Tomsk/07/2009|A_/_H1N1|PB2
EPI_ISL_66020|2009.425|A/Argentina/HNRG13/2009|A_/_H1N1|PB2
EPI_ISL_66029|2009.460|A/Argentina/HNRG3/2009|A_/_H1N1|PB2
EPI_ISL_62573|2009.605|A/Norway/2924/2009|A_/_H1N1|PB2
EPI_ISL_66045|2009.833|A/Russia/178/2009|A_/_H1N1|PB2
EPI_ISL_66046|2009.833|A/Russia/190/2009|A_/_H1N1|PB2
EPI_ISL_66047|2009.833|A/Russia/200/2009|A_/_H1N1|PB2
EPI_ISL_66048|2009.833|A/Russia/74/2009|A_/_H1N1|PB2
EPI_ISL_66056|2009.940|A/Catalonia/NS092145684/2009|A_/_H1N1|PB2
EPI_ISL_66057|2009.940|A/Catalonia/NS092145714/2009|A_/_H1N1|PB2
EPI_ISL_66058|2009.937|A/Catalonia/NS7922/2009|A_/_H1N1|PB2
EPI_ISL_66059|2009.918|A/Catalonia/S2055/2009|A_/_H1N1|PB2
EPI_ISL_66060|2009.918|A/Catalonia/S2056/2009|A_/_H1N1|PB2
EPI_ISL_66061|2009.921|A/Catalonia/S2060/2009|A_/_H1N1|PB2
EPI_ISL_66062|2009.932|A/Catalonia/S2065/2009|A_/_H1N1|PB2
EPI_ISL_66063|2009.932|A/Catalonia/S2068/2009|A_/_H1N1|PB2
EPI_ISL_66074|2009.833|A/Russia/14/2009|A_/_H1N1|PB2
EPI_ISL_66075|2009.833|A/Russia/191/2009|A_/_H1N1|PB2
EPI_ISL_66076|2009.247_(Day_unknown)|A/swine/4/Mexico/2009|A_/_H1N1|PB2
EPI_ISL_66077|2009.904|A/swine/Italy/290271/2009|A_/_H1N1|PB2
EPI_ISL_24625|2008.000|A/Thailand/CU-1101/2008|A_/_H3N2|PB2
EPI_ISL_24626|2008.000|A/Thailand/CU-1102/2008|A_/_H3N2|PB2
EPI_ISL_24627|2008.000|A/Thailand/CU-1103/2008|A_/_H3N2|PB2
EPI_ISL_66164|2009.471|A/Thailand/CU-B106/2009|A_/_H3N2|PB2
EPI_ISL_66165|2009.474|A/Thailand/CU-B110/2009|A_/_H3N2|PB2
EPI_ISL_66166|2009.447|A/Thailand/CU-B4/2009|A_/_H3N2|PB2
EPI_ISL_66167|2009.455|A/Thailand/CU-B42/2009|A_/_H1N1|PB2
EPI_ISL_66168|2009.521|A/Thailand/CU-B589/2009|A_/_H1N1|PB2
EPI_ISL_66169|2009.523|A/Thailand/CU-B590/2009|A_/_H3N2|PB2
EPI_ISL_66170|2009.523|A/Thailand/CU-B657/2009|A_/_H3N2|PB2
EPI_ISL_66171|2009.526|A/Thailand/CU-B685/2009|A_/_H1N1|PB2
EPI_ISL_66172|2009.460|A/Thailand/CU-H17/2009|A_/_H1N1|PB2
EPI_ISL_66173|2009.537|A/Thailand/CU-H223/2009|A_/_H1N1|PB2
EPI_ISL_66174|2008.000|A/Thailand/CU356/2008|A_/_H3N2|PB2
EPI_ISL_66175|2008.000|A/Thailand/CU370/2008|A_/_H3N2|PB2
EPI_ISL_66176|2008.000|A/Thailand/CU379/2008|A_/_H3N2|PB2
EPI_ISL_66180|2008.249_(Day_unknown)|A/duck/Korea/112-25/2008|A_/_H6N1|PB2
EPI_ISL_66181|2008.331_(Day_unknown)|A/duck/Korea/276-7/2008|A_/_H6N2|PB2
EPI_ISL_66182|2008.331_(Day_unknown)|A/duck/Korea/334-15/2008|A_/_H6N1|PB2
EPI_ISL_66183|2008.331_(Day_unknown)|A/duck/Korea/412-4/2008|A_/_H6N2|PB2
EPI_ISL_66184|2008.331_(Day_unknown)|A/duck/Korea/460-5/2008|A_/_H6N2|PB2
EPI_ISL_66185|2008.331_(Day_unknown)|A/duck/Korea/522-79/2008|A_/_H6N2|PB2
EPI_ISL_66186|2009.247_(Day_unknown)|A/duck/Korea/A105/2009|A_/_H6N2|PB2
EPI_ISL_66187|2009.247_(Day_unknown)|A/duck/Korea/A121/2009|A_/_H6N2|PB2
EPI_ISL_66188|2009.247_(Day_unknown)|A/duck/Korea/A127/2009|A_/_H6N2|PB2
EPI_ISL_66189|2009.162_(Day_unknown)|A/duck/Korea/A20/2009|A_/_H6N2|PB2
EPI_ISL_66190|2008.749_(Day_unknown)|A/duck/Korea/A39/2008|A_/_H6N2|PB2
EPI_ISL_66191|2009.162_(Day_unknown)|A/duck/Korea/A50/2009|A_/_H6N2|PB2
EPI_ISL_66192|2009.162_(Day_unknown)|A/duck/Korea/A56/2009|A_/_H6N2|PB2
EPI_ISL_66193|2009.162_(Day_unknown)|A/duck/Korea/A65/2009|A_/_H6N2|PB2
EPI_ISL_66204|2008.667_(Day_unknown)|A/mallard/Korea/L08-8/2008|A_/_H6N1|PB2
EPI_ISL_66205|2008.667_(Day_unknown)|A/spot-billed_duck/Korea/527/2008|A_/_H6N1|PB2
EPI_ISL_66206|2008.667_(Day_unknown)|A/spot-billed_duck/Korea/528/2008|A_/_H6N8|PB2
EPI_ISL_66207|2008.667_(Day_unknown)|A/spot-billed_duck/Korea/534/2008|A_/_H6N1|PB2
EPI_ISL_66208|2008.667_(Day_unknown)|A/spot-billed_duck/Korea/536/2008|A_/_H6N1|PB2
EPI_ISL_66209|2008.667_(Day_unknown)|A/spot-billed_duck/Korea/537/2008|A_/_H6N1|PB2
EPI_ISL_66210|2008.667_(Day_unknown)|A/spot-billed_duck/Korea/540/2008|A_/_H6N1|PB2
EPI_ISL_66211|2008.667_(Day_unknown)|A/spot-billed_duck/Korea/545/2008|A_/_H6N1|PB2
EPI_ISL_66212|2008.667_(Day_unknown)|A/spot-billed_duck/Korea/546/2008|A_/_H6N1|PB2
EPI_ISL_66213|2008.749_(Day_unknown)|A/spot-billed_duck/Korea/619/2008|A_/_H6N2|PB2
EPI_ISL_66214|2008.749_(Day_unknown)|A/spot-billed_duck/Korea/625/2008|A_/_H6N1|PB2
EPI_ISL_63236|2009.649|A/Bhutan/739/2009|A_/_H1N1|PB2
EPI_ISL_63241|2009.625|A/Nepal/426/2009|A_/_H1N1|PB2
EPI_ISL_63244|2009.693|A/Thailand/2944/2009|A_/_H1N1|PB2
EPI_ISL_65050|2009.762|A/Colorado/13/2009|A_/_H1N1|PB2
EPI_ISL_66293|2009.742|A/Texas/66/2009|A_/_H1N1|PB2
EPI_ISL_66294|2009.742|A/Texas/66/2009|A_/_H1N1|PB2
EPI_ISL_65012|2009.471|A/New_York/98/2009|A_/_H1N1|PB2
EPI_ISL_66541|2008.000|A/ferret/Maryland/P10-UMD/2008|A_/_H9N2|PB2
EPI_ISL_66702|2009.192|A/Mexico/2964/2009|A_/_H1N1|PB2
EPI_ISL_66805|2009.789|A/North_Carolina/46/2009|A_/_H1N1|PB2
EPI_ISL_66806|2009.789|A/North_Carolina/46/2009|A_/_H1N1|PB2
EPI_ISL_66839|2009.545|A/Tomsk/03/2009|A_/_H1N1|PB2
EPI_ISL_66840|2009.551|A/Novosibirsk/02/2009|A_/_H1N1|PB2
EPI_ISL_66841|2008.538|A/chicken/Nigeria/08VIR4337-343/2008|A_/_H5N1|PB2
EPI_ISL_66842|2008.538|A/chicken/Nigeria/08VIR4337-344/2008|A_/_H5N1|PB2
EPI_ISL_66926|2009.868|A/Tver/IIV2969/2009|A_/_H1N1|PB2
EPI_ISL_66927|2009.332|A/Mexico_City/MCIG01/2009|A_/_H1N1|PB2
EPI_ISL_60707|2009.030|A/mallard/Poland/16/09|A_/_H7N7|PB2
EPI_ISL_62418|2009.000|A/Almati/01/2009|A_/_H1N1|PB2
EPI_ISL_62460|2009.000|A/Irkutsk/02/2009|A_/_H1N1|PB2
EPI_ISL_67081|2009.833|A/Russia/100/2009|A_/_H1N1|PB2
EPI_ISL_67082|2009.833|A/Russia/12/2009|A_/_H1N1|PB2
EPI_ISL_67083|2009.863|A/Russia/171/2009|A_/_H1N1|PB2
EPI_ISL_67084|2009.844|A/Russia/180/2009|A_/_H1N1|PB2
EPI_ISL_67085|2009.833|A/Russia/4/2009|A_/_H1N1|PB2
EPI_ISL_67086|2009.833|A/Russia/61/2009|A_/_H1N1|PB2
EPI_ISL_65051|2009.833|A/Russia/19/2009|A_/_H1N1|PB2
EPI_ISL_67435|2009.879|A/Tomsk/05/2009|A_/_H1N1|PB2
EPI_ISL_67436|2009.890|A/Tomsk/06/2009|A_/_H1N1|PB2
EPI_ISL_68087|2009.540|A/Australia/3/2009|A_/_H1N1|PB2
EPI_ISL_68088|2009.540|A/Australia/4/2009|A_/_H1N1|PB2
EPI_ISL_68089|2009.542|A/Australia/6/2009|A_/_H1N1|PB2
EPI_ISL_68090|2009.482|A/California/VRDL19/2009|A_/_H1N1|PB2
EPI_ISL_68091|2009.466|A/California/VRDL20/2009|A_/_H1N1|PB2
EPI_ISL_68092|2009.471|A/California/VRDL21/2009|A_/_H1N1|PB2
EPI_ISL_68093|2009.477|A/California/VRDL22/2009|A_/_H1N1|PB2
EPI_ISL_68094|2009.490|A/California/VRDL23/2009|A_/_H1N1|PB2
EPI_ISL_68095|2009.493|A/California/VRDL25/2009|A_/_H1N1|PB2
EPI_ISL_68096|2009.460|A/California/VRDL26/2009|A_/_H1N1|PB2
EPI_ISL_68097|2009.485|A/California/VRDL27/2009|A_/_H1N1|PB2
EPI_ISL_68098|2009.471|A/California/VRDL28/2009|A_/_H1N1|PB2
EPI_ISL_68099|2009.477|A/California/VRDL29/2009|A_/_H1N1|PB2
EPI_ISL_68100|2009.488|A/California/VRDL30/2009|A_/_H1N1|PB2
EPI_ISL_68101|2009.458|A/California/VRDL31/2009|A_/_H1N1|PB2
EPI_ISL_68102|2009.496|A/California/VRDL32/2009|A_/_H1N1|PB2
EPI_ISL_68103|2009.499|A/California/VRDL33/2009|A_/_H1N1|PB2
EPI_ISL_68104|2009.493|A/California/VRDL34/2009|A_/_H1N1|PB2
EPI_ISL_68105|2009.507|A/California/VRDL35/2009|A_/_H1N1|PB2
EPI_ISL_68106|2009.729|A/California/VRDL36/2009|A_/_H1N1|PB2
EPI_ISL_68107|2009.499|A/California/VRDL38/2009|A_/_H1N1|PB2
EPI_ISL_68108|2009.518|A/California/VRDL39/2009|A_/_H1N1|PB2
EPI_ISL_68109|2009.449|A/California/VRDL4/2009|A_/_H1N1|PB2
EPI_ISL_68110|2009.496|A/California/VRDL40/2009|A_/_H1N1|PB2
EPI_ISL_68111|2009.523|A/California/VRDL41/2009|A_/_H1N1|PB2
EPI_ISL_68112|2009.510|A/California/VRDL43/2009|A_/_H1N1|PB2
EPI_ISL_68113|2009.496|A/California/VRDL45/2009|A_/_H1N1|PB2
EPI_ISL_68114|2009.521|A/California/VRDL48/2009|A_/_H1N1|PB2
EPI_ISL_68115|2009.452|A/California/VRDL5/2009|A_/_H1N1|PB2
EPI_ISL_68116|2009.496|A/California/VRDL50/2009|A_/_H1N1|PB2
EPI_ISL_68117|2009.523|A/California/VRDL51/2009|A_/_H1N1|PB2
EPI_ISL_68118|2009.532|A/California/VRDL52/2009|A_/_H1N1|PB2
EPI_ISL_68119|2009.551|A/California/VRDL53/2009|A_/_H1N1|PB2
EPI_ISL_68120|2009.532|A/California/VRDL55/2009|A_/_H1N1|PB2
EPI_ISL_68121|2009.551|A/California/VRDL58/2009|A_/_H1N1|PB2
EPI_ISL_68122|2009.447|A/California/VRDL6/2009|A_/_H1N1|PB2
EPI_ISL_68123|2009.567|A/California/VRDL61/2009|A_/_H1N1|PB2
EPI_ISL_68124|2009.605|A/California/VRDL64/2009|A_/_H1N1|PB2
EPI_ISL_68125|2009.605|A/California/VRDL65/2009|A_/_H1N1|PB2
EPI_ISL_68126|2009.627|A/California/VRDL67/2009|A_/_H1N1|PB2
EPI_ISL_68127|2009.608|A/California/VRDL68/2009|A_/_H1N1|PB2
EPI_ISL_68128|2009.592|A/California/VRDL69/2009|A_/_H1N1|PB2
EPI_ISL_68129|2009.458|A/California/VRDL7/2009|A_/_H1N1|PB2
EPI_ISL_68130|2009.652|A/California/VRDL70/2009|A_/_H1N1|PB2
EPI_ISL_68131|2009.655|A/California/VRDL71/2009|A_/_H1N1|PB2
EPI_ISL_68132|2009.449|A/California/VRDL8/2009|A_/_H1N1|PB2
EPI_ISL_68133|2009.447|A/California/VRDL9/2009|A_/_H1N1|PB2
EPI_ISL_68134|2010.008|A/Karasuk/01/2010|A_/_H1N1|PB2
EPI_ISL_68135|2009.414|A/Managua/4467.05/2009|A_/_H1N1|PB2
EPI_ISL_68136|2009.000|A/New_York/1682-WC3-7_RG/2009|A_/_H1N1|PB2
EPI_ISL_68137|2009.899|A/Perm/01/2009|A_/_H1N1|PB2
EPI_ISL_68138|2009.419|A/Wisconsin/629-D00589/2009|A_/_H1N1|PB2
EPI_ISL_68197|2009.392|A/New_York/3687/2009|A_/_H3N2|PB2
EPI_ISL_68198|2009.381|A/New_York/3743/2009|A_/_H3N2|PB2
EPI_ISL_68199|2009.444|A/New_York/4165/2009|A_/_H3N2|PB2
EPI_ISL_68745|2009.789|A/North_Carolina/43/2009|A_/_H1N1|PB2
EPI_ISL_68746|2009.718|A/North_Carolina/44/2009|A_/_H1N1|PB2
EPI_ISL_68747|2009.748|A/North_Carolina/45/2009|A_/_H1N1|PB2
EPI_ISL_68772|2009.704|A/Hong_Kong/26579/2009|A_/_H1N1|PB2
EPI_ISL_69004|2009.329_(Day_unknown)|A/England/195/2009|A_/_H1N1|PB2
EPI_ISL_66755|2009.685|A/Iraq/8529/2009|A_/_H1N1|PB2
EPI_ISL_69028|2009.789|A/Ontario/RV3226/2009|A_/_H1N1|PB2
EPI_ISL_69033|2009.247_(Day_unknown)|A/ENG/204/2009|A_/_H1N1|PB2
EPI_ISL_69034|2009.329_(Day_unknown)|A/ENG/256/2009|A_/_H1N1|PB2
EPI_ISL_69035|2009.329_(Day_unknown)|A/ENG/264/2009|A_/_H1N1|PB2
EPI_ISL_69036|2009.247_(Day_unknown)|A/ENG/202/2009|A_/_H1N1|PB2
EPI_ISL_69037|2009.329_(Day_unknown)|A/Eng/XFL00481/2009|A_/_H1N1|PB2
EPI_ISL_69038|2009.329_(Day_unknown)|A/ENG/265/2009|A_/_H1N1|PB2
EPI_ISL_69039|2009.247_(Day_unknown)|A/Eng/91800799/2009|A_/_H1N1|PB2
EPI_ISL_69040|2009.247_(Day_unknown)|A/ENG/205/2009|A_/_H1N1|PB2
EPI_ISL_69041|2009.329_(Day_unknown)|A/ENG/201/2009|A_/_H1N1|PB2
EPI_ISL_69042|2009.247_(Day_unknown)|A/ENG/551/2009|A_/_H1N1|PB2
EPI_ISL_69043|2009.329_(Day_unknown)|A/ENG/263/2009|A_/_H1N1|PB2
EPI_ISL_69044|2009.329_(Day_unknown)|A/ENG/247/2009|A_/_H1N1|PB2
EPI_ISL_69045|2009.414_(Day_unknown)|A/ENG/541/2009|A_/_H1N1|PB2
EPI_ISL_69046|2009.414_(Day_unknown)|A/ENG/389/2009|A_/_H1N1|PB2
EPI_ISL_69047|2009.414_(Day_unknown)|A/ENG/392/2009|A_/_H1N1|PB2
EPI_ISL_69048|2009.414_(Day_unknown)|A/ENG/398/2009|A_/_H1N1|PB2
EPI_ISL_69049|2009.414_(Day_unknown)|A/ENG/411/2009|A_/_H1N1|PB2
EPI_ISL_69050|2009.414_(Day_unknown)|A/ENG/434/2009|A_/_H1N1|PB2
EPI_ISL_69051|2009.247_(Day_unknown)|A/Eng/91800797/2009|A_/_H1N1|PB2
EPI_ISL_69052|2009.247_(Day_unknown)|A/Eng/XFL00137/2009|A_/_H1N1|PB2
EPI_ISL_69089|2009.477|A/swine/Argentina/SAGiles-31215/2009|A_/_H1N1|PB2
EPI_ISL_69119|2008.000|A/equine/Hokkaido/I828/2008|A_/_H3N8|PB2
EPI_ISL_69726|2009.962|A/Barnaul/04/2009|A_/_H1N1|PB2
EPI_ISL_69727|2009.907|A/Bishkek/03/2009|A_/_H1N1|PB2
EPI_ISL_69728|2009.951|A/Magadan/02/2009|A_/_H1N1|PB2
EPI_ISL_69733|2009.825|A/Hong_Kong/33982/2009|A_/_H9N2|PB2
EPI_ISL_69734|2009.923|A/Hong_Kong/35820/2009|A_/_H9N2|PB2
EPI_ISL_69735|2008.973|A/Hong_Kong/3239/2008|A_/_H9N2|PB2
EPI_ISL_69743|2009.000|A/equine/Yokohama/aq19/2009|A_/_H3N8|PB2
EPI_ISL_69747|2009.000|A/(Puerto_Rico/8/1934-Korea/426/1968)|A_/_H2N2|PB2
EPI_ISL_69781|2009.000|A/NWS-F|A_/_H1N2|PB2
EPI_ISL_69786|2008.000|A/NYMC_X-149C6(Puerto_Rico/8/1934-Wyoming/03/2003)|A_/_H3N2|PB2
EPI_ISL_69787|2008.000|A/NYMC_X-157A(Puerto_Rico/8/1934-New_York/55/2004)|A_/_H3N2|PB2
EPI_ISL_69788|2008.000|A/NYMC_X-157B(Puerto_Rico/8/1934-New_York/55/2004)|A_/_H3N2|PB2
EPI_ISL_69789|2008.000|A/NYMC_X-161(Puerto_Rico/8/1934-Wisconsin/67/2005)|A_/_H3N2|PB2
EPI_ISL_69790|2008.000|A/NYMC_X-161A(Puerto_Rico/8/1934-Wisconsin/67/2005)|A_/_H3N1|PB2
EPI_ISL_69791|2008.000|A/NYMC_X-161B(Puerto_Rico/8/1934-Wisconsin/67/2005)|A_/_H3N2|PB2
EPI_ISL_69792|2008.000|A/NYMC_X-163(NYMC_X-157-St._Petersburg/8/2006)|A_/_H1N1|PB2
EPI_ISL_69793|2008.000|A/NYMC_X-163A(NYMC_X-157-St._Petersburg/8/2006)|A_/_H1N1|PB2
EPI_ISL_69794|2008.000|A/NYMC_X-163B(NYMC_X-157-St._Petersburg/8/2006)|A_/_H1N1|PB2
EPI_ISL_69795|2008.000|A/NYMC_X-171(Puerto_Rico/8/1934-Brisbane/10/2007)|A_/_H3N2|PB2
EPI_ISL_69796|2008.000|A/NYMC_X-171A(Puerto_Rico/8/1934-Brisbane/10/2007)|A_/_H3N2|PB2
EPI_ISL_69797|2008.000|A/NYMC_X-171B(Puerto_Rico/8/1934-Brisbane/10/2007)|A_/_H3N2|PB2
EPI_ISL_69799|2009.000|A/New_York/1682-WC_RG1/2009|A_/_H1N1|PB2
EPI_ISL_69828|2008.000|A/X-113(X-31B-Texas/36/1991)|A_/_H1N1|PB2
EPI_ISL_69829|2008.000|A/X-117(Puerto_Rico/8/1934-Beijing/32/1992)|A_/_H3N2|PB2
EPI_ISL_69830|2009.000|A/X-119(Puerto_Rico/8/1934-Harbin/15/1992)|A_/_H3N2|PB2
EPI_ISL_69831|2009.000|A/X-127(Puerto_Rico/8/1934-Beijing/262/1995)|A_/_H1N1|PB2
EPI_ISL_69832|2009.000|A/X-135(Puerto_Rico/8/1934-Japan/305/1957)|A_/_H2N2|PB2
EPI_ISL_69833|2009.000|A/X-141(Puerto_Rico/8/1934-Panama/2007/1999)|A_/_H3N2|PB2
EPI_ISL_69835|2009.000|A/X-31B(Puerto_Rico/8/1934-Aichi/2/1968)|A_/_H3N2|PB2
EPI_ISL_69837|2008.000|A/X-53A(Puerto_Rico/8/1934-New_Jersey/11/1976)|A_/_H1N1|PB2
EPI_ISL_69937|2009.000|A/reassortant/IVR108(Sydney/5/1995_x_Puerto_Rico/8/1934)|A_/_H3N2|PB2
EPI_ISL_69938|2009.000|A/reassortant/IVR135(Kumamoto/102/2002_x_Puerto_Rico/8/1934)|A_/_H3N2|PB2
EPI_ISL_69939|2009.000|A/reassortant/IVR139(Wellington/1/2004_x_Puerto_Rico/8/1934)|A_/_H3N2|PB2
EPI_ISL_69940|2009.000|A/reassortant/IVR147(Brisbane/10/2007_x_Puerto_Rico/8/1934)|A_/_H3N2|PB2
EPI_ISL_69940|2009.000|A/reassortant/IVR147(Brisbane/10/2007_x_Puerto_Rico/8/1934)|A_/_H3N2|PB2
EPI_ISL_69941|2009.000|A/reassortant/RESVIR17(Panama/2007/1999_x_Puerto_Rico/8/1934)|A_/_H3N2|PB2
EPI_ISL_69941|2009.000|A/reassortant/RESVIR17(Panama/2007/1999_x_Puerto_Rico/8/1934)|A_/_H3N2|PB2
EPI_ISL_69942|2009.000|A/reassortant/RESVIR9(Nanchang/933/1995_x_Puerto_Rico/8/1934)|A_/_H3N2|PB2
EPI_ISL_69943|2009.000|A/reassortant/X147(Wyoming/3/2003_x_Puerto_Rico/8/1934)|A_/_H3N2|PB2
EPI_ISL_69943|2009.000|A/reassortant/X147(Wyoming/3/2003_x_Puerto_Rico/8/1934)|A_/_H3N2|PB2
EPI_ISL_69944|2009.000|A/reassortant/X157(New_York/55/2004_x_Puerto_Rico/8/1934)|A_/_H3N2|PB2
EPI_ISL_69945|2009.000|A/reassortant/X161(Wisconsin/67/2005_x_Puerto_Rico/8/1934)|A_/_H3N2|PB2
EPI_ISL_69945|2009.000|A/reassortant/X161(Wisconsin/67/2005_x_Puerto_Rico/8/1934)|A_/_H3N2|PB2
EPI_ISL_70157|2008.011|A/Gunma/07G002/2008|A_/_H1N1|PB2
EPI_ISL_70158|2008.074|A/Gunma/07G006/2008|A_/_H1N1|PB2
EPI_ISL_70159|2009.011|A/Gunma/08G006/2009|A_/_H1N1|PB2
EPI_ISL_70161|2009.033|A/Hokkaido/08H024/2009|A_/_H1N1|PB2
EPI_ISL_70163|2008.055|A/Kyoto/07K303/2008|A_/_H1N1|PB2
EPI_ISL_70164|2008.074|A/Kyoto/07K316/2008|A_/_H1N1|PB2
EPI_ISL_70165|2008.169|A/Kyoto/07K454/2008|A_/_H1N1|PB2
EPI_ISL_70166|2009.016|A/Kyoto/08K056/2009|A_/_H1N1|PB2
EPI_ISL_70167|2008.016|A/Nagasaki/07N005/2008|A_/_H1N1|PB2
EPI_ISL_70168|2008.137|A/Nagasaki/07N011/2008|A_/_H1N1|PB2
EPI_ISL_70169|2008.036|A/Nagasaki/07N020/2008|A_/_H1N1|PB2
EPI_ISL_70170|2008.137|A/Nagasaki/07N035/2008|A_/_H1N1|PB2
EPI_ISL_70171|2009.025|A/Nagasaki/08N006/2009|A_/_H1N1|PB2
EPI_ISL_70172|2008.131|A/Niigata/07F102/2008|A_/_H1N1|PB2
EPI_ISL_70173|2008.139|A/Niigata/07F125/2008|A_/_H1N1|PB2
EPI_ISL_70174|2008.183|A/Niigata/07F191/2008|A_/_H1N1|PB2
EPI_ISL_70175|2009.036|A/Niigata/08F031/2009|A_/_H1N1|PB2
EPI_ISL_70176|2009.049|A/Niigata/08F093/2009|A_/_H1N1|PB2
EPI_ISL_70177|2009.068|A/Niigata/08F188/2009|A_/_H1N1|PB2
EPI_ISL_70178|2008.997|A/Tottori/08T010/2008|A_/_H1N1|PB2
EPI_ISL_70179|2008.158|A/Yokohama/78/2008|A_/_H1N1|PB2
EPI_ISL_32030|2009.386|A/Texas/39/2009|A_/_H1N1|PB2
EPI_ISL_33575|2009.378|A/Chile/8976/2009|A_/_H1N1|PB2
EPI_ISL_33572|2009.408|A/Chile/867/2009|A_/_H1N1|PB2
EPI_ISL_32473|2009.433|A/Chile/2407/2009|A_/_H1N1|PB2
EPI_ISL_70242|2009.268|A/California/08/2009|A_/_H1N1|PB2
EPI_ISL_70263|2009.805|A/Montana/23/2009|A_/_H1N1|PB2
EPI_ISL_30122|2009.282|A/Mexico/4486/2009|A_/_H1N1|PB2
EPI_ISL_31192|2009.356|A/Panama/302869/2009|A_/_H1N1|PB2
EPI_ISL_70335|2009.707|A/South_Carolina/18/2009|A_/_H1N1|PB2
EPI_ISL_70342|2009.923|A/IIV-Anadyr/177/2009|A_/_H1N1|PB2
EPI_ISL_70343|2009.644|A/Stockholm/93/2009|A_/_H1N1|PB2
EPI_ISL_70364|2009.000|A/reassortant/NIBRG-14(Viet_Nam/1194/2004_x_Puerto_Rico/8/1934)|A_/_H5N1|PB2
EPI_ISL_70400|2009.915_(Day_unknown)|A/goose/Germany/R3160/09|A_/_H5N2|PB2
EPI_ISL_61867|2009.537|A/Fujian-Gulou/1896/2009|A_/_H1N1|PB2
EPI_ISL_63309|2009.326|A/Stockholm/28/2009|A_/_H1N1|PB2
EPI_ISL_30624|2009.348|A/Stockholm/29/2009|A_/_H1N1|PB2
EPI_ISL_65853|2009.751|A/Umea/6/2009|A_/_H1N1|PB2
EPI_ISL_63692|2009.674|A/Sweden/7/2009|A_/_H1N1|PB2
EPI_ISL_65939|2009.866|A/Uppsala/1/2009|A_/_H1N1|PB2
EPI_ISL_65940|2009.863|A/Uppsala/2/2009|A_/_H1N1|PB2
EPI_ISL_70476|2009.567|A/Kansas/13/2009|A_/_H3N2|PB2
EPI_ISL_70478|2009.616|A/Malaysia/10226/2009|A_/_H1N1|PB2
EPI_ISL_70479|2009.633|A/Malaysia/12617/2009|A_/_H1N1|PB2
EPI_ISL_70517|2009.408|A/Singapore/GN285/2009|A_/_H1N1|PB2
EPI_ISL_70519|2009.551|A/Malaysia/5259/2009|A_/_H1N1|PB2
EPI_ISL_70520|2009.551|A/Malaysia/5259/2009|A_/_H1N1|PB2
EPI_ISL_70618|2009.471|A/Thailand/CU-B97/2009|A_/_H1N1|PB2
EPI_ISL_70619|2009.499|A/Thailand/CU-B267/2009|A_/_H1N1|PB2
EPI_ISL_70620|2009.668|A/Thailand/CU-H565/2009|A_/_H1N1|PB2
EPI_ISL_70621|2009.827|A/Thailand/CU-B1672/2009|A_/_H3N2|PB2
EPI_ISL_70622|2009.858|A/Thailand/CU-B1697/2009|A_/_H3N2|PB2
EPI_ISL_70623|2009.458|A/Thailand/CU-H16/2009|A_/_H3N2|PB2
EPI_ISL_70672|2009.537|A/Australia/1/2009|A_/_H1N1|PB2
EPI_ISL_70673|2009.548|A/Australia/10/2009|A_/_H1N1|PB2
EPI_ISL_70674|2009.548|A/Australia/11/2009|A_/_H1N1|PB2
EPI_ISL_70675|2009.548|A/Australia/12/2009|A_/_H1N1|PB2
EPI_ISL_70676|2009.548|A/Australia/13/2009|A_/_H1N1|PB2
EPI_ISL_70677|2009.548|A/Australia/14/2009|A_/_H1N1|PB2
EPI_ISL_70678|2009.548|A/Australia/15/2009|A_/_H1N1|PB2
EPI_ISL_70679|2009.551|A/Australia/16/2009|A_/_H1N1|PB2
EPI_ISL_70680|2009.551|A/Australia/20/2009|A_/_H1N1|PB2
EPI_ISL_70681|2009.551|A/Australia/21/2009|A_/_H1N1|PB2
EPI_ISL_70682|2009.553|A/Australia/23/2009|A_/_H1N1|PB2
EPI_ISL_70684|2009.551|A/Australia/24/2009|A_/_H1N1|PB2
EPI_ISL_70685|2009.553|A/Australia/25/2009|A_/_H1N1|PB2
EPI_ISL_70686|2009.553|A/Australia/26/2009|A_/_H1N1|PB2
EPI_ISL_70687|2009.553|A/Australia/27/2009|A_/_H1N1|PB2
EPI_ISL_70688|2009.556|A/Australia/28/2009|A_/_H1N1|PB2
EPI_ISL_70689|2009.556|A/Australia/29/2009|A_/_H1N1|PB2
EPI_ISL_70690|2009.556|A/Australia/31/2009|A_/_H1N1|PB2
EPI_ISL_70691|2009.556|A/Australia/32/2009|A_/_H1N1|PB2
EPI_ISL_70692|2009.559|A/Australia/35/2009|A_/_H1N1|PB2
EPI_ISL_70693|2009.559|A/Australia/36/2009|A_/_H1N1|PB2
EPI_ISL_70694|2009.559|A/Australia/37/2009|A_/_H1N1|PB2
EPI_ISL_70695|2009.559|A/Australia/39/2009|A_/_H1N1|PB2
EPI_ISL_70696|2009.559|A/Australia/40/2009|A_/_H1N1|PB2
EPI_ISL_70697|2009.562|A/Australia/42/2009|A_/_H1N1|PB2
EPI_ISL_70698|2009.564|A/Australia/43/2009|A_/_H1N1|PB2
EPI_ISL_70699|2009.564|A/Australia/44/2009|A_/_H1N1|PB2
EPI_ISL_70700|2009.567|A/Australia/45/2009|A_/_H1N1|PB2
EPI_ISL_70701|2009.567|A/Australia/47/2009|A_/_H1N1|PB2
EPI_ISL_70702|2009.567|A/Australia/48/2009|A_/_H1N1|PB2
EPI_ISL_70703|2009.570|A/Australia/51/2009|A_/_H1N1|PB2
EPI_ISL_70704|2009.573|A/Australia/53/2009|A_/_H1N1|PB2
EPI_ISL_70705|2009.622|A/Australia/54/2009|A_/_H1N1|PB2
EPI_ISL_70706|2009.575|A/Australia/56/2009|A_/_H1N1|PB2
EPI_ISL_70707|2009.581|A/Australia/57/2009|A_/_H1N1|PB2
EPI_ISL_70708|2009.581|A/Australia/58/2009|A_/_H1N1|PB2
EPI_ISL_70709|2009.584|A/Australia/59/2009|A_/_H1N1|PB2
EPI_ISL_70710|2009.584|A/Australia/60/2009|A_/_H1N1|PB2
EPI_ISL_70711|2009.586|A/Australia/61/2009|A_/_H1N1|PB2
EPI_ISL_70712|2009.586|A/Australia/63/2009|A_/_H1N1|PB2
EPI_ISL_70713|2009.586|A/Australia/64/2009|A_/_H1N1|PB2
EPI_ISL_70714|2009.586|A/Australia/65/2009|A_/_H1N1|PB2
EPI_ISL_70715|2009.589|A/Australia/66/2009|A_/_H1N1|PB2
EPI_ISL_70716|2009.592|A/Australia/69/2009|A_/_H1N1|PB2
EPI_ISL_70717|2009.542|A/Australia/7/2009|A_/_H1N1|PB2
EPI_ISL_70718|2009.595|A/Australia/70/2009|A_/_H1N1|PB2
EPI_ISL_70719|2009.605|A/Australia/72/2009|A_/_H1N1|PB2
EPI_ISL_70720|2009.611|A/Australia/73/2009|A_/_H1N1|PB2
EPI_ISL_70721|2009.633|A/Australia/79/2009|A_/_H1N1|PB2
EPI_ISL_70722|2009.649|A/Australia/80/2009|A_/_H1N1|PB2
EPI_ISL_70723|2009.668|A/Australia/81/2009|A_/_H1N1|PB2
EPI_ISL_70724|2009.668|A/Australia/82/2009|A_/_H1N1|PB2
EPI_ISL_70725|2009.548|A/Australia/9/2009|A_/_H1N1|PB2
EPI_ISL_70726|2009.458|A/California/VRDL11/2009|A_/_H1N1|PB2
EPI_ISL_70727|2009.452|A/California/VRDL12/2009|A_/_H1N1|PB2
EPI_ISL_70728|2009.474|A/California/VRDL14/2009|A_/_H1N1|PB2
EPI_ISL_70729|2009.471|A/California/VRDL18/2009|A_/_H1N1|PB2
EPI_ISL_70730|2009.666|A/California/VRDL72/2009|A_/_H1N1|PB2
EPI_ISL_70731|2009.666|A/California/VRDL73/2009|A_/_H1N1|PB2
EPI_ISL_70732|2009.605|A/California/VRDL74/2009|A_/_H1N1|PB2
EPI_ISL_70733|2009.715|A/California/VRDL75/2009|A_/_H1N1|PB2
EPI_ISL_70734|2009.721|A/California/VRDL76/2009|A_/_H1N1|PB2
EPI_ISL_70735|2009.723|A/California/VRDL78/2009|A_/_H1N1|PB2
EPI_ISL_70738|2009.816|A/District_of_Columbia/INS17/2009|A_/_H1N1|PB2
EPI_ISL_70739|2009.822|A/District_of_Columbia/INS18/2009|A_/_H1N1|PB2
EPI_ISL_70740|2009.819|A/District_of_Columbia/INS19/2009|A_/_H1N1|PB2
EPI_ISL_70741|2009.797|A/District_of_Columbia/INS20/2009|A_/_H1N1|PB2
EPI_ISL_70742|2009.827|A/District_of_Columbia/INS21/2009|A_/_H1N1|PB2
EPI_ISL_70743|2009.786|A/District_of_Columbia/INS24/2009|A_/_H1N1|PB2
EPI_ISL_70744|2009.816|A/District_of_Columbia/INS25/2009|A_/_H1N1|PB2
EPI_ISL_70745|2009.803|A/District_of_Columbia/INS27/2009|A_/_H1N1|PB2
EPI_ISL_70746|2009.808|A/District_of_Columbia/INS28/2009|A_/_H1N1|PB2
EPI_ISL_70747|2009.816|A/District_of_Columbia/INS29/2009|A_/_H1N1|PB2
EPI_ISL_70748|2009.819|A/District_of_Columbia/INS31/2009|A_/_H1N1|PB2
EPI_ISL_70749|2009.816|A/District_of_Columbia/INS33/2009|A_/_H1N1|PB2
EPI_ISL_70750|2009.816|A/District_of_Columbia/INS43/2009|A_/_H1N1|PB2
EPI_ISL_70751|2009.838|A/District_of_Columbia/INS46/2009|A_/_H1N1|PB2
EPI_ISL_70761|2009.701|A/New_York/4887/2009|A_/_H1N1|PB2
EPI_ISL_70762|2009.753|A/New_York/4977/2009|A_/_H1N1|PB2
EPI_ISL_70763|2009.759|A/New_York/4979/2009|A_/_H1N1|PB2
EPI_ISL_70764|2009.841|A/Pensacola/INS37/2009|A_/_H1N1|PB2
EPI_ISL_70765|2009.841|A/Pensacola/INS38/2009|A_/_H1N1|PB2
EPI_ISL_70766|2009.855|A/Pensacola/INS40/2009|A_/_H1N1|PB2
EPI_ISL_70767|2009.778|A/San_Diego/INS01/2009|A_/_H1N1|PB2
EPI_ISL_70768|2009.778|A/San_Diego/INS02/2009|A_/_H1N1|PB2
EPI_ISL_70769|2009.778|A/San_Diego/INS03/2009|A_/_H1N1|PB2
EPI_ISL_70770|2009.778|A/San_Diego/INS04/2009|A_/_H1N1|PB2
EPI_ISL_70771|2009.778|A/San_Diego/INS05/2009|A_/_H1N1|PB2
EPI_ISL_70772|2009.778|A/San_Diego/INS06/2009|A_/_H1N1|PB2
EPI_ISL_70773|2009.781|A/San_Diego/INS09/2009|A_/_H1N1|PB2
EPI_ISL_70774|2009.781|A/San_Diego/INS10/2009|A_/_H1N1|PB2
EPI_ISL_70775|2009.784|A/San_Diego/INS11/2009|A_/_H1N1|PB2
EPI_ISL_70776|2009.784|A/San_Diego/INS12/2009|A_/_H1N1|PB2
EPI_ISL_70777|2009.800|A/San_Diego/INS16/2009|A_/_H1N1|PB2
EPI_ISL_70778|2009.803|A/San_Diego/INS34/2009|A_/_H1N1|PB2
EPI_ISL_70779|2009.816|A/San_Diego/INS35/2009|A_/_H1N1|PB2
EPI_ISL_70780|2009.841|A/San_Diego/INS42/2009|A_/_H1N1|PB2
EPI_ISL_70781|2009.841|A/San_Diego/INS48/2009|A_/_H1N1|PB2
EPI_ISL_70782|2009.778|A/San_Diego/INS52/2009|A_/_H1N1|PB2
EPI_ISL_70783|2009.778|A/San_Diego/INS53/2009|A_/_H1N1|PB2
EPI_ISL_70784|2009.838|A/San_Diego/INS68/2009|A_/_H1N1|PB2
EPI_ISL_70785|2009.844|A/San_Diego/INS69/2009|A_/_H1N1|PB2
EPI_ISL_70786|2009.844|A/San_Diego/INS70/2009|A_/_H1N1|PB2
EPI_ISL_70787|2009.419|A/Wisconsin/629-D00809/2009|A_/_H1N1|PB2
EPI_ISL_71046|2008.000|A/chicken/Hebei/4/2008|A_/_H9N2|PB2
EPI_ISL_71045|2010.025|A/Nanjing/01/2010|A_/_H3N2|PB2
EPI_ISL_71056|2009.463|A/Saskatchewan/5131/2009|A_/_H1N1|PB2
EPI_ISL_71057|2009.460|A/Saskatchewan/5350/2009|A_/_H1N1|PB2
EPI_ISL_71058|2009.460|A/Saskatchewan/5351/2009|A_/_H1N1|PB2
EPI_ISL_71165|2008.249|A/chicken/Korea/Gimje/2008|A_/_H5N1|PB2
EPI_ISL_71166|2008.303|A/chicken/Korea/ISQ250/2008|A_/_H5N1|PB2
EPI_ISL_71167|2008.322|A/chicken/Korea/USQ284/2008|A_/_H5N1|PB2
EPI_ISL_71168|2008.270|A/chicken/Korea/YAQ173/2008|A_/_H5N1|PB2
EPI_ISL_71169|2008.262|A/duck/Korea/JEQ149/2008|A_/_H5N1|PB2
EPI_ISL_71170|2008.306|A/duck/Korea/NSQ263/2008|A_/_H5N1|PB2
EPI_ISL_71224|2009.000|A/wild_duck/Germany/R2892/09|A_/_H5N3|PB2
EPI_ISL_71227|2009.000|A/Germany-BY/74/09|A_/_H1N1|PB2
EPI_ISL_71230|2009.000|A/Aarhus/INS82/2009|A_/_H1N1|PB2
EPI_ISL_71231|2009.948|A/Athens/INS85/2009|A_/_H1N1|PB2
EPI_ISL_71232|2009.827|A/Brussels/INS71/2009|A_/_H1N1|PB2
EPI_ISL_71233|2009.932|A/Copenhagen/INS95/2009|A_/_H1N1|PB2
EPI_ISL_71234|2009.940|A/Copenhagen/INS96/2009|A_/_H1N1|PB2
EPI_ISL_71235|2009.918|A/Copenhagen/INS98/2009|A_/_H1N1|PB2
EPI_ISL_71236|2009.838|A/District_of_Columbia/INS44/2009|A_/_H1N1|PB2
EPI_ISL_71237|2009.414|A/Managua/3119.01/2009|A_/_H1N1|PB2
EPI_ISL_71238|2009.647|A/New_York/4925/2009|A_/_H1N1|PB2
EPI_ISL_71239|2009.726|A/New_York/4944/2009|A_/_H1N1|PB2
EPI_ISL_71240|2009.726|A/New_York/4945/2009|A_/_H1N1|PB2
EPI_ISL_71241|2009.726|A/New_York/4947/2009|A_/_H1N1|PB2
EPI_ISL_71242|2009.759|A/New_York/4981/2009|A_/_H1N1|PB2
EPI_ISL_71243|2009.762|A/New_York/4984/2009|A_/_H1N1|PB2
EPI_ISL_71244|2009.759|A/New_York/4985/2009|A_/_H1N1|PB2
EPI_ISL_71245|2009.759|A/New_York/4986/2009|A_/_H1N1|PB2
EPI_ISL_71246|2009.762|A/New_York/4987/2009|A_/_H1N1|PB2
EPI_ISL_71247|2009.762|A/New_York/4988/2009|A_/_H1N1|PB2
EPI_ISL_71248|2009.759|A/New_York/4990/2009|A_/_H1N1|PB2
EPI_ISL_71249|2009.756|A/New_York/4995/2009|A_/_H1N1|PB2
EPI_ISL_71250|2009.781|A/New_York/5074/2009|A_/_H1N1|PB2
EPI_ISL_71251|2009.781|A/New_York/5079/2009|A_/_H1N1|PB2
EPI_ISL_71252|2009.781|A/New_York/5083/2009|A_/_H1N1|PB2
EPI_ISL_71253|2009.781|A/New_York/5086/2009|A_/_H1N1|PB2
EPI_ISL_71254|2009.781|A/New_York/5130/2009|A_/_H1N1|PB2
EPI_ISL_71255|2009.789|A/New_York/5141/2009|A_/_H1N1|PB2
EPI_ISL_71256|2009.789|A/New_York/5150/2009|A_/_H1N1|PB2
EPI_ISL_71257|2009.792|A/New_York/5173/2009|A_/_H1N1|PB2
EPI_ISL_71258|2009.800|A/New_York/5199/2009|A_/_H1N1|PB2
EPI_ISL_71259|2009.800|A/New_York/5227/2009|A_/_H1N1|PB2
EPI_ISL_71260|2009.748|A/New_York/5755/2009|A_/_H1N1|PB2
EPI_ISL_71261|2009.838|A/New_York/5782/2009|A_/_H1N1|PB2
EPI_ISL_71262|2009.855|A/New_York/5886/2009|A_/_H1N1|PB2
EPI_ISL_71263|2009.847|A/New_York/5916/2009|A_/_H1N1|PB2
EPI_ISL_71264|2009.855|A/New_York/5931/2009|A_/_H1N1|PB2
EPI_ISL_71265|2009.855|A/New_York/5976/2009|A_/_H1N1|PB2
EPI_ISL_71266|2009.836|A/New_York/5988/2009|A_/_H1N1|PB2
EPI_ISL_71267|2009.841|A/New_York/6018/2009|A_/_H1N1|PB2
EPI_ISL_71268|2009.855|A/New_York/6019/2009|A_/_H1N1|PB2
EPI_ISL_71269|2009.789|A/New_York/6079/2009|A_/_H1N1|PB2
EPI_ISL_71270|2009.852|A/New_York/6110/2009|A_/_H1N1|PB2
EPI_ISL_71271|2009.874|A/New_York/6182/2009|A_/_H1N1|PB2
EPI_ISL_71272|2009.874|A/New_York/6213/2009|A_/_H1N1|PB2
EPI_ISL_71273|2009.874|A/New_York/6214/2009|A_/_H1N1|PB2
EPI_ISL_71274|2009.871|A/New_York/6257/2009|A_/_H1N1|PB2
EPI_ISL_71275|2009.877|A/New_York/6292/2009|A_/_H1N1|PB2
EPI_ISL_71276|2009.874|A/New_York/6293/2009|A_/_H1N1|PB2
EPI_ISL_71277|2009.877|A/New_York/6300/2009|A_/_H1N1|PB2
EPI_ISL_71278|2009.879|A/New_York/6346/2009|A_/_H1N1|PB2
EPI_ISL_71279|2009.890|A/New_York/6473/2009|A_/_H1N1|PB2
EPI_ISL_71280|2009.893|A/New_York/6546/2009|A_/_H1N1|PB2
EPI_ISL_71281|2009.901|A/New_York/6571/2009|A_/_H1N1|PB2
EPI_ISL_71282|2009.896|A/New_York/6607/2009|A_/_H1N1|PB2
EPI_ISL_71283|2009.893|A/New_York/6663/2009|A_/_H1N1|PB2
EPI_ISL_71284|2009.912|A/New_York/6668/2009|A_/_H1N1|PB2
EPI_ISL_71285|2009.915|A/New_York/6669/2009|A_/_H1N1|PB2
EPI_ISL_71286|2009.896|A/New_York/6675/2009|A_/_H1N1|PB2
EPI_ISL_71287|2009.926|A/New_York/6775/2009|A_/_H1N1|PB2
EPI_ISL_71288|2009.923|A/New_York/6776/2009|A_/_H1N1|PB2
EPI_ISL_71289|2009.910|A/New_York/6808/2009|A_/_H1N1|PB2
EPI_ISL_71290|2009.912|A/New_York/6809/2009|A_/_H1N1|PB2
EPI_ISL_71291|2009.899|A/New_York/6810/2009|A_/_H1N1|PB2
EPI_ISL_71292|2009.899|A/New_York/6846/2009|A_/_H1N1|PB2
EPI_ISL_71293|2009.918|A/New_York/6864/2009|A_/_H1N1|PB2
EPI_ISL_71294|2009.893|A/New_York/6868/2009|A_/_H1N1|PB2
EPI_ISL_71295|2009.910|A/New_York/6909/2009|A_/_H1N1|PB2
EPI_ISL_71296|2009.800|A/San_Diego/INS15/2009|A_/_H1N1|PB2
EPI_ISL_71297|2009.778|A/San_Diego/INS51/2009|A_/_H1N1|PB2
EPI_ISL_71298|2009.778|A/San_Diego/INS54/2009|A_/_H1N1|PB2
EPI_ISL_71299|2009.784|A/San_Diego/INS55/2009|A_/_H1N1|PB2
EPI_ISL_71300|2009.786|A/San_Diego/INS57/2009|A_/_H1N1|PB2
EPI_ISL_71301|2009.797|A/San_Diego/INS60/2009|A_/_H1N1|PB2
EPI_ISL_71302|2009.803|A/San_Diego/INS61/2009|A_/_H1N1|PB2
EPI_ISL_71303|2009.816|A/San_Diego/INS63/2009|A_/_H1N1|PB2
EPI_ISL_71304|2009.822|A/San_Diego/INS65/2009|A_/_H1N1|PB2
EPI_ISL_71305|2009.932|A/Warsaw/INS100/2009|A_/_H1N1|PB2
EPI_ISL_71306|2009.690|A/Wisconsin/629-D00357/2009|A_/_H1N1|PB2
EPI_ISL_71307|2009.685|A/Wisconsin/629-D00734/2009|A_/_H1N1|PB2
EPI_ISL_71308|2009.688|A/Wisconsin/629-D02041/2009|A_/_H1N1|PB2
EPI_ISL_71309|2009.688|A/Wisconsin/629-D02133/2009|A_/_H1N1|PB2
EPI_ISL_71310|2009.685|A/Wisconsin/629-D02367/2009|A_/_H1N1|PB2
EPI_ISL_71311|2009.414_(Day_unknown)|A/Blore/NIV236/2009|A_/_H1N1|PB2
EPI_ISL_71312|2009.496_(Day_unknown)|A/Blore/NIV310/2009|A_/_H1N1|PB2
EPI_ISL_71315|2009.329_(Day_unknown)|A/Hyd/NIV51/2009|A_/_H1N1|PB2
EPI_ISL_71320|2009.581_(Day_unknown)|A/Pune/NIV6196/2009|A_/_H1N1|PB2
EPI_ISL_71321|2009.581_(Day_unknown)|A/Pune/NIV6447/2009|A_/_H1N1|PB2
EPI_ISL_71322|2009.581_(Day_unknown)|A/Pune/NIV8489/2009|A_/_H1N1|PB2
EPI_ISL_31773|2009.408|A/Stockholm/33/2009|A_/_H1N1|PB2
EPI_ISL_60713|2009.540|A/Stockholm/67/2009|A_/_H1N1|PB2
EPI_ISL_65934|2009.748|A/Stockholm/103/2009|A_/_H1N1|PB2
EPI_ISL_65937|2009.825|A/Stockholm/104/2009|A_/_H1N1|PB2
EPI_ISL_65859|2009.836|A/Orebro/1/2009|A_/_H1N1|PB2
EPI_ISL_71335|2009.937|A/swine/Italy/85429/2009|A_/_H1N1|PB2
EPI_ISL_71336|2009.723|A/Sweden/25/09v|A_/_H1N1|PB2
EPI_ISL_71338|2009.890|A/Linkoping/1/2009|A_/_H1N1|PB2
EPI_ISL_71339|2009.605|A/Guangzhou/GIRD07/2009|A_/_H1N1|PB2
EPI_ISL_70294|2009.915|A/Dundgobi/9746/2009|A_/_H1N1|PB2
EPI_ISL_71340|2009.038|A/duck/Jiangsu/022/2009|A_/_H6N6|PB2
EPI_ISL_71344|2010.101|A/Alaska/01/2010|A_/_H1N1|PB2
EPI_ISL_71348|2009.463|A/Argentina/8169/2009|A_/_H1N1|PB2
EPI_ISL_71372|2009.510|A/Georgia/08/2009|A_/_H1N1|PB2
EPI_ISL_71419|2009.707|A/South_Carolina/18/2009|A_/_H1N1|PB2
EPI_ISL_71422|2010.145|A/Tennessee/01/2010|A_/_H1N1|PB2
EPI_ISL_71449|2009.611|A/Netherlands/1132/2009|A_/_H1N1|PB2
EPI_ISL_71480|2009.923|A/Hamburg/INS92/2009|A_/_H1N1|PB2
EPI_ISL_71481|2009.447|A/Managua/109.01/2009|A_/_H1N1|PB2
EPI_ISL_71482|2009.441|A/Managua/167.01/2009|A_/_H1N1|PB2
EPI_ISL_71483|2009.479|A/Managua/611.01/2009|A_/_H1N1|PB2
EPI_ISL_71484|2009.778|A/New_York/5045/2009|A_/_H1N1|PB2
EPI_ISL_71485|2009.786|A/New_York/5158/2009|A_/_H1N1|PB2
EPI_ISL_71486|2009.789|A/New_York/5161/2009|A_/_H1N1|PB2
EPI_ISL_71487|2009.797|A/New_York/5186/2009|A_/_H1N1|PB2
EPI_ISL_71488|2009.800|A/New_York/5196/2009|A_/_H1N1|PB2
EPI_ISL_71489|2009.800|A/New_York/5217/2009|A_/_H1N1|PB2
EPI_ISL_71490|2009.800|A/New_York/5221/2009|A_/_H1N1|PB2
EPI_ISL_71491|2009.805|A/New_York/5271/2009|A_/_H1N1|PB2
EPI_ISL_71492|2009.803|A/New_York/5276/2009|A_/_H1N1|PB2
EPI_ISL_71493|2009.805|A/New_York/5297/2009|A_/_H1N1|PB2
EPI_ISL_71494|2009.808|A/New_York/5447/2009|A_/_H1N1|PB2
EPI_ISL_71495|2009.781|A/New_York/5667/2009|A_/_H1N1|PB2
EPI_ISL_71496|2009.855|A/New_York/6072/2009|A_/_H1N1|PB2
EPI_ISL_71497|2009.781|A/San_Diego/INS08/2009|A_/_H1N1|PB2
EPI_ISL_71498|2009.863|A/San_Diego/INS75/2009|A_/_H1N1|PB2
EPI_ISL_71499|2009.792|A/Texas/46172731/2009|A_/_H1N1|PB2
EPI_ISL_71500|2009.792|A/Texas/46172734/2009|A_/_H1N1|PB2
EPI_ISL_71501|2009.795|A/Texas/46181235/2009|A_/_H1N1|PB2
EPI_ISL_71502|2009.795|A/Texas/46181292/2009|A_/_H1N1|PB2
EPI_ISL_71504|2009.704|A/Wisconsin/629-D00036/2009|A_/_H1N1|PB2
EPI_ISL_71505|2009.904|A/Wisconsin/629-D00050/2009|A_/_H1N1|PB2
EPI_ISL_71506|2009.795|A/Wisconsin/629-D00099/2009|A_/_H1N1|PB2
EPI_ISL_71507|2009.871|A/Wisconsin/629-D00128/2009|A_/_H1N1|PB2
EPI_ISL_71508|2009.797|A/Wisconsin/629-D00132/2009|A_/_H1N1|PB2
EPI_ISL_71509|2009.893|A/Wisconsin/629-D00134/2009|A_/_H1N1|PB2
EPI_ISL_71510|2009.844|A/Wisconsin/629-D00151/2009|A_/_H1N1|PB2
EPI_ISL_71511|2009.751|A/Wisconsin/629-D00250/2009|A_/_H1N1|PB2
EPI_ISL_71512|2009.726|A/Wisconsin/629-D00287/2009|A_/_H1N1|PB2
EPI_ISL_71513|2009.871|A/Wisconsin/629-D00295/2009|A_/_H1N1|PB2
EPI_ISL_71514|2009.726|A/Wisconsin/629-D00346/2009|A_/_H1N1|PB2
EPI_ISL_71515|2009.934|A/Wisconsin/629-D00401/2009|A_/_H1N1|PB2
EPI_ISL_71516|2009.723|A/Wisconsin/629-D00402/2009|A_/_H1N1|PB2
EPI_ISL_71517|2009.729|A/Wisconsin/629-D00410/2009|A_/_H1N1|PB2
EPI_ISL_71518|2009.707|A/Wisconsin/629-D00485/2009|A_/_H1N1|PB2
EPI_ISL_71519|2009.890|A/Wisconsin/629-D00533/2009|A_/_H1N1|PB2
EPI_ISL_71520|2009.795|A/Wisconsin/629-D00544/2009|A_/_H1N1|PB2
EPI_ISL_71521|2009.773|A/Wisconsin/629-D00557/2009|A_/_H1N1|PB2
EPI_ISL_71522|2009.729|A/Wisconsin/629-D00565/2009|A_/_H1N1|PB2
EPI_ISL_71523|2009.901|A/Wisconsin/629-D00629/2009|A_/_H1N1|PB2
EPI_ISL_71524|2009.940|A/Wisconsin/629-D00636/2009|A_/_H1N1|PB2
EPI_ISL_71525|2009.696|A/Wisconsin/629-D00643/2009|A_/_H1N1|PB2
EPI_ISL_71526|2009.934|A/Wisconsin/629-D00672/2009|A_/_H1N1|PB2
EPI_ISL_71527|2009.756|A/Wisconsin/629-D00690/2009|A_/_H1N1|PB2
EPI_ISL_71528|2009.721|A/Wisconsin/629-D00748/2009|A_/_H1N1|PB2
EPI_ISL_71529|2009.849|A/Wisconsin/629-D00802/2009|A_/_H1N1|PB2
EPI_ISL_71530|2009.704|A/Wisconsin/629-D00832/2009|A_/_H1N1|PB2
EPI_ISL_71531|2009.759|A/Wisconsin/629-D00834/2009|A_/_H1N1|PB2
EPI_ISL_71532|2009.723|A/Wisconsin/629-D00839/2009|A_/_H1N1|PB2
EPI_ISL_71533|2009.751|A/Wisconsin/629-D00853/2009|A_/_H1N1|PB2
EPI_ISL_71534|2009.734|A/Wisconsin/629-D00891/2009|A_/_H1N1|PB2
EPI_ISL_71535|2009.890|A/Wisconsin/629-D00908/2009|A_/_H1N1|PB2
EPI_ISL_71536|2009.871|A/Wisconsin/629-D00911/2009|A_/_H1N1|PB2
EPI_ISL_71537|2009.918|A/Wisconsin/629-D00935/2009|A_/_H1N1|PB2
EPI_ISL_71538|2009.871|A/Wisconsin/629-D00936/2009|A_/_H1N1|PB2
EPI_ISL_71539|2009.868|A/Wisconsin/629-D00965/2009|A_/_H1N1|PB2
EPI_ISL_71540|2009.896|A/Wisconsin/629-D00968/2009|A_/_H1N1|PB2
EPI_ISL_71541|2009.904|A/Wisconsin/629-D00970/2009|A_/_H1N1|PB2
EPI_ISL_71542|2009.852|A/Wisconsin/629-D01014/2009|A_/_H1N1|PB2
EPI_ISL_71543|2009.770|A/Wisconsin/629-D01080/2009|A_/_H1N1|PB2
EPI_ISL_71544|2009.844|A/Wisconsin/629-D01140/2009|A_/_H1N1|PB2
EPI_ISL_71545|2009.896|A/Wisconsin/629-D01190/2009|A_/_H1N1|PB2
EPI_ISL_71546|2009.723|A/Wisconsin/629-D01237/2009|A_/_H1N1|PB2
EPI_ISL_71547|2009.893|A/Wisconsin/629-D01330/2009|A_/_H1N1|PB2
EPI_ISL_71548|2009.844|A/Wisconsin/629-D01346/2009|A_/_H1N1|PB2
EPI_ISL_71549|2009.721|A/Wisconsin/629-D01355/2009|A_/_H1N1|PB2
EPI_ISL_71550|2009.852|A/Wisconsin/629-D01369/2009|A_/_H1N1|PB2
EPI_ISL_71551|2009.740|A/Wisconsin/629-D01391/2009|A_/_H1N1|PB2
EPI_ISL_71552|2009.915|A/Wisconsin/629-D01412/2009|A_/_H1N1|PB2
EPI_ISL_71553|2009.910|A/Wisconsin/629-D01434/2009|A_/_H1N1|PB2
EPI_ISL_71554|2009.852|A/Wisconsin/629-D01466/2009|A_/_H1N1|PB2
EPI_ISL_71555|2009.704|A/Wisconsin/629-D01469/2009|A_/_H1N1|PB2
EPI_ISL_71556|2009.932|A/Wisconsin/629-D01473/2009|A_/_H1N1|PB2
EPI_ISL_71557|2009.712|A/Wisconsin/629-D01522/2009|A_/_H1N1|PB2
EPI_ISL_71558|2009.910|A/Wisconsin/629-D01528/2009|A_/_H1N1|PB2
EPI_ISL_71559|2009.844|A/Wisconsin/629-D01570/2009|A_/_H1N1|PB2
EPI_ISL_71560|2009.874|A/Wisconsin/629-D01661/2009|A_/_H1N1|PB2
EPI_ISL_71561|2009.770|A/Wisconsin/629-D01749/2009|A_/_H1N1|PB2
EPI_ISL_71562|2009.707|A/Wisconsin/629-D01802/2009|A_/_H1N1|PB2
EPI_ISL_71563|2009.868|A/Wisconsin/629-D01826/2009|A_/_H1N1|PB2
EPI_ISL_71564|2009.696|A/Wisconsin/629-D01850/2009|A_/_H1N1|PB2
EPI_ISL_71565|2009.844|A/Wisconsin/629-D01915/2009|A_/_H1N1|PB2
EPI_ISL_71566|2009.707|A/Wisconsin/629-D01935/2009|A_/_H1N1|PB2
EPI_ISL_71567|2009.682|A/Wisconsin/629-D01987/2009|A_/_H1N1|PB2
EPI_ISL_71568|2009.871|A/Wisconsin/629-D02060/2009|A_/_H1N1|PB2
EPI_ISL_71569|2009.770|A/Wisconsin/629-D02090/2009|A_/_H1N1|PB2
EPI_ISL_71570|2009.704|A/Wisconsin/629-D02192/2009|A_/_H1N1|PB2
EPI_ISL_71571|2009.918|A/Wisconsin/629-D02299/2009|A_/_H1N1|PB2
EPI_ISL_71572|2009.844|A/Wisconsin/629-D02317/2009|A_/_H1N1|PB2
EPI_ISL_71573|2009.753|A/Wisconsin/629-D02337/2009|A_/_H1N1|PB2
EPI_ISL_71574|2009.795|A/Wisconsin/629-D02342/2009|A_/_H1N1|PB2
EPI_ISL_71575|2009.844|A/Wisconsin/629-D02370/2009|A_/_H1N1|PB2
EPI_ISL_71576|2009.852|A/Wisconsin/629-D02392/2009|A_/_H1N1|PB2
EPI_ISL_71577|2009.893|A/Wisconsin/629-D02448/2009|A_/_H1N1|PB2
EPI_ISL_71578|2009.693|A/Wisconsin/629-D02485/2009|A_/_H1N1|PB2
EPI_ISL_71579|2009.762|A/Wisconsin/629-S1252/2009|A_/_H1N1|PB2
EPI_ISL_71580|2009.778|A/Wisconsin/629-S1309/2009|A_/_H1N1|PB2
EPI_ISL_71581|2009.778|A/Wisconsin/629-S1313/2009|A_/_H1N1|PB2
EPI_ISL_71582|2009.784|A/Wisconsin/629-S1348/2009|A_/_H1N1|PB2
EPI_ISL_71583|2009.784|A/Wisconsin/629-S1350/2009|A_/_H1N1|PB2
EPI_ISL_71584|2009.797|A/Wisconsin/629-S1384/2009|A_/_H1N1|PB2
EPI_ISL_71585|2009.797|A/Wisconsin/629-S1388/2009|A_/_H1N1|PB2
EPI_ISL_71586|2009.803|A/Wisconsin/629-S1397/2009|A_/_H1N1|PB2
EPI_ISL_71587|2009.803|A/Wisconsin/629-S1398/2009|A_/_H1N1|PB2
EPI_ISL_71588|2009.805|A/Wisconsin/629-S1407/2009|A_/_H1N1|PB2
EPI_ISL_71591|2008.000_(Day_unknown)|A/swine/Ratchaburi/NIAH101942/2008|A_/_H1N1|PB2
EPI_ISL_71593|2009.000|A/turkey/Germany-NI/R778/09|A_/_H1N1|PB2
EPI_ISL_71594|2009.000|A/swine/Germany-SH/R1737/09|A_/_H1N1|PB2
EPI_ISL_71595|2009.000|A/swine/Germany-BB/siv-leipz11308/09|A_/_H1N1|PB2
EPI_ISL_71596|2009.000|A/mallard/Germany-RP/R193/09|A_/_H1N1|PB2
EPI_ISL_71671|2008.604|A/northern_pintail/Alaska/44415-640/2008|A_/_H1N8|PB2
EPI_ISL_71672|2008.596|A/northern_pintail/Alaska/44419-062/2008|A_/_H3N6|PB2
EPI_ISL_71673|2008.596|A/northern_pintail/Alaska/44419-104/2008|A_/_H3N6|PB2
EPI_ISL_71674|2008.596|A/northern_pintail/Alaska/44419-175/2008|A_/_H4N6|PB2
EPI_ISL_71675|2008.596|A/northern_pintail/Alaska/44420-106/2008|A_/_H8N0|PB2
EPI_ISL_71676|2008.762|A/northern_pintail/Alaska/44421-385/2008|A_/_H3N8|PB2
EPI_ISL_71677|2008.760|A/northern_pintail/Alaska/44421-431/2008|A_/_H3N6|PB2
EPI_ISL_71678|2008.754|A/northern_pintail/Alaska/44421-444/2008|A_/_H4N6|PB2
EPI_ISL_71679|2008.724|A/northern_pintail/Alaska/44421-445/2008|A_/_H3N8|PB2
EPI_ISL_71680|2008.762|A/northern_pintail/Alaska/44421-446/2008|A_/_H3N6|PB2
EPI_ISL_71681|2008.716|A/northern_pintail/Alaska/44430-058/2008|A_/_H3N8|PB2
EPI_ISL_71682|2008.751|A/northern_pintail/Alaska/44430-114/2008|A_/_H3N8|PB2
EPI_ISL_71683|2008.705|A/northern_pintail/Alaska/44430-266/2008|A_/_H3N8|PB2
EPI_ISL_71684|2008.667|A/northern_pintail/Alaska/44430-290/2008|A_/_H4N6|PB2
EPI_ISL_71685|2009.490|A/Managua/1127.02/2009|A_/_H1N1|PB2
EPI_ISL_71686|2009.427|A/Managua/1455.01/2009|A_/_H1N1|PB2
EPI_ISL_71687|2009.447|A/Managua/1637.01/2009|A_/_H1N1|PB2
EPI_ISL_71688|2009.627|A/Managua/164.01/2009|A_/_H1N1|PB2
EPI_ISL_71689|2009.436|A/Managua/168.02/2009|A_/_H1N1|PB2
EPI_ISL_71690|2009.430|A/Managua/171.01/2009|A_/_H1N1|PB2
EPI_ISL_71691|2009.447|A/Managua/2152.01/2009|A_/_H1N1|PB2
EPI_ISL_71692|2009.455|A/Managua/2330.02/2009|A_/_H1N1|PB2
EPI_ISL_71693|2009.490|A/Managua/3189.01/2009|A_/_H1N1|PB2
EPI_ISL_71694|2009.627|A/Managua/3244.01/2009|A_/_H1N1|PB2
EPI_ISL_71695|2009.619|A/Managua/3275.01/2009|A_/_H1N1|PB2
EPI_ISL_71696|2009.425|A/Managua/4016.02/2009|A_/_H1N1|PB2
EPI_ISL_71697|2009.447|A/Managua/4085.02/2009|A_/_H1N1|PB2
EPI_ISL_71698|2009.619|A/Managua/473.02/2009|A_/_H1N1|PB2
EPI_ISL_71699|2009.433|A/Managua/516.01/2009|A_/_H1N1|PB2
EPI_ISL_71700|2009.447|A/Managua/5221.03/2009|A_/_H1N1|PB2
EPI_ISL_71701|2009.447|A/Managua/5363.02/2009|A_/_H1N1|PB2
EPI_ISL_71702|2009.452|A/Managua/5453.01/2009|A_/_H1N1|PB2
EPI_ISL_71703|2009.493|A/Managua/5586.01/2009|A_/_H1N1|PB2
EPI_ISL_71704|2009.471|A/Managua/5665.01/2009|A_/_H1N1|PB2
EPI_ISL_71705|2009.444|A/Managua/578.01/2009|A_/_H1N1|PB2
EPI_ISL_71706|2009.444|A/Managua/655.02/2009|A_/_H1N1|PB2
EPI_ISL_71707|2009.479|A/Managua/791.03/2009|A_/_H1N1|PB2
EPI_ISL_71708|2009.447|A/Managua/792.01/2009|A_/_H1N1|PB2
EPI_ISL_71709|2009.836|A/New_York/5620/2009|A_/_H1N1|PB2
EPI_ISL_71710|2009.937|A/Wisconsin/629-D00147/2009|A_/_H1N1|PB2
EPI_ISL_71711|2009.953|A/Wisconsin/629-D00337/2009|A_/_H1N1|PB2
EPI_ISL_71712|2009.962|A/Wisconsin/629-D00459/2009|A_/_H1N1|PB2
EPI_ISL_71713|2009.877|A/Wisconsin/629-D00503/2009|A_/_H1N1|PB2
EPI_ISL_71714|2009.937|A/Wisconsin/629-D00689/2009|A_/_H1N1|PB2
EPI_ISL_71715|2009.934|A/Wisconsin/629-D00780/2009|A_/_H1N1|PB2
EPI_ISL_71716|2009.956|A/Wisconsin/629-D00996/2009|A_/_H1N1|PB2
EPI_ISL_71717|2009.742|A/Wisconsin/629-D01015/2009|A_/_H1N1|PB2
EPI_ISL_71718|2009.956|A/Wisconsin/629-D01038/2009|A_/_H1N1|PB2
EPI_ISL_71719|2009.762|A/Wisconsin/629-D01102/2009|A_/_H1N1|PB2
EPI_ISL_71720|2009.945|A/Wisconsin/629-D01244/2009|A_/_H1N1|PB2
EPI_ISL_71721|2009.874|A/Wisconsin/629-D01347/2009|A_/_H1N1|PB2
EPI_ISL_71722|2009.959|A/Wisconsin/629-D01556/2009|A_/_H1N1|PB2
EPI_ISL_71723|2009.877|A/Wisconsin/629-D01582/2009|A_/_H1N1|PB2
EPI_ISL_71724|2009.932|A/Wisconsin/629-D01591/2009|A_/_H1N1|PB2
EPI_ISL_71725|2009.953|A/Wisconsin/629-D01752/2009|A_/_H1N1|PB2
EPI_ISL_71726|2009.951|A/Wisconsin/629-D01846/2009|A_/_H1N1|PB2
EPI_ISL_71727|2009.951|A/Wisconsin/629-D01904/2009|A_/_H1N1|PB2
EPI_ISL_71728|2009.808|A/Wisconsin/629-D02018/2009|A_/_H1N1|PB2
EPI_ISL_71729|2009.956|A/Wisconsin/629-D02073/2009|A_/_H1N1|PB2
EPI_ISL_71730|2009.764|A/Wisconsin/629-D02100/2009|A_/_H1N1|PB2
EPI_ISL_71731|2009.953|A/Wisconsin/629-D02424/2009|A_/_H1N1|PB2
EPI_ISL_71732|2009.879|A/Wisconsin/629-D02489/2009|A_/_H1N1|PB2
EPI_ISL_71733|2009.816|A/Wisconsin/629-S1414/2009|A_/_H1N1|PB2
EPI_ISL_71734|2009.816|A/Wisconsin/629-S1416/2009|A_/_H1N1|PB2
EPI_ISL_71735|2009.816|A/Wisconsin/629-S1417/2009|A_/_H1N1|PB2
EPI_ISL_69710|2009.808|A/Hong_Kong/33775/2009|A_/_H1N1|PB2
EPI_ISL_71845|2009.792|A/Hong_Kong/33773/2009|A_/_H1N1|PB2
EPI_ISL_71848|2009.627|A/Managua/2093.01/2009|A_/_H1N1|PB2
EPI_ISL_71849|2009.627|A/Managua/2323.02/2009|A_/_H1N1|PB2
EPI_ISL_71850|2009.627|A/Managua/3435.01/2009|A_/_H1N1|PB2
EPI_ISL_71851|2009.625|A/Managua/4218.01/2009|A_/_H1N1|PB2
EPI_ISL_71852|2009.468|A/Managua/4514.03/2009|A_/_H1N1|PB2
EPI_ISL_71853|2009.482|A/Managua/462.01/2009|A_/_H1N1|PB2
EPI_ISL_71854|2009.627|A/Managua/4757.02/2009|A_/_H1N1|PB2
EPI_ISL_71855|2009.425|A/Managua/4905.02/2009|A_/_H1N1|PB2
EPI_ISL_71856|2009.452|A/Managua/4935.03/2009|A_/_H1N1|PB2
EPI_ISL_71857|2009.619|A/Managua/5747.02/2009|A_/_H1N1|PB2
EPI_ISL_71858|2009.647|A/Managua/65.02/2009|A_/_H1N1|PB2
EPI_ISL_71859|2009.627|A/Managua/989.01/2009|A_/_H1N1|PB2
EPI_ISL_71860|2009.795|A/Texas/46182018/2009|A_/_H1N1|PB2
EPI_ISL_71861|2009.797|A/Texas/461917783/2009|A_/_H1N1|PB2
EPI_ISL_71862|2009.797|A/Texas/46192760/2009|A_/_H1N1|PB2
EPI_ISL_71863|2009.797|A/Texas/46193311/2009|A_/_H1N1|PB2
EPI_ISL_71864|2009.893|A/Texas/JMS375/2009|A_/_H1N1|PB2
EPI_ISL_71865|2009.896|A/Texas/JMS376/2009|A_/_H1N1|PB2
EPI_ISL_71866|2009.901|A/Texas/JMS377/2009|A_/_H1N1|PB2
EPI_ISL_71867|2009.901|A/Texas/JMS378/2009|A_/_H1N1|PB2
EPI_ISL_71868|2009.833|A/Wisconsin/629-D00193/2009|A_/_H1N1|PB2
EPI_ISL_71869|2009.836|A/Wisconsin/629-D00938/2009|A_/_H1N1|PB2
EPI_ISL_71870|2009.830|A/Wisconsin/629-D01913/2009|A_/_H1N1|PB2
EPI_ISL_71871|2009.830|A/Wisconsin/629-D02002/2009|A_/_H1N1|PB2
EPI_ISL_71872|2009.830|A/Wisconsin/629-D02329/2009|A_/_H1N1|PB2
EPI_ISL_71873|2009.819|A/Wisconsin/629-S1425/2009|A_/_H1N1|PB2
EPI_ISL_71874|2009.819|A/Wisconsin/629-S1431/2009|A_/_H1N1|PB2
EPI_ISL_71875|2009.819|A/Wisconsin/629-S1433/2009|A_/_H1N1|PB2
EPI_ISL_71876|2009.000|A/reassortant/NYMC_X-179(California/07/2009_x_NYMC_X-157)|A_/_H1N1|PB2
EPI_ISL_71877|2009.000|A/reassortant/NYMC_X-179A(California/07/2009_x_NYMC_X-157)|A_/_H1N1|PB2
EPI_ISL_71882|2009.321|A/New_York/3061/2009|A_/_H3N2|PB2
EPI_ISL_71883|2009.329|A/New_York/3316/2009|A_/_H3N2|PB2
EPI_ISL_71884|2009.342|A/New_York/3360/2009|A_/_H3N2|PB2
EPI_ISL_71885|2009.362|A/New_York/3494/2009|A_/_H3N2|PB2
EPI_ISL_71886|2009.375|A/New_York/3527/2009|A_/_H3N2|PB2
EPI_ISL_71887|2009.378|A/New_York/3626/2009|A_/_H3N2|PB2
EPI_ISL_71888|2009.422|A/New_York/3896/2009|A_/_H3N2|PB2
EPI_ISL_71889|2009.392|A/New_York/4255/2009|A_/_H3N2|PB2
EPI_ISL_71893|2009.000|A/reassortant/NYMC_X-175C(Uruguay/716/2007_x_Puerto_Rico/8/1934)|A_/_H3N2|PB2
EPI_ISL_71945|2009.140|A/duck/Hubei/46/2009|A_/_H5N1|PB2
EPI_ISL_71957|2010.090|A/Indiana/03/2010|A_/_H1N1|PB2
EPI_ISL_71958|2010.148|A/North_Carolina/05/2010|A_/_H1N1|PB2
EPI_ISL_71965|2009.638|A/Laos/138/2009|A_/_H1N1|PB2
EPI_ISL_73331|2008.085_(Day_unknown)|A/chicken/Iran/TH-JP87/2008|A_/_H9N2|PB2
EPI_ISL_73344|2009.600|A/Guangdong/SWL28/2009|A_/_H1N1|PB2
EPI_ISL_73345|2009.847|A/Sichuanwenjiang/SWL456/2009|A_/_H1N1|PB2
EPI_ISL_65006|2009.655|A/Minnesota/16/2009|A_/_H1N1|PB2
EPI_ISL_65039|2009.647|A/Utah/51/2009|A_/_H1N1|PB2
EPI_ISL_71408|2009.849|A/New_Mexico/16/2009|A_/_H1N1|PB2
EPI_ISL_63243|2009.474|A/Philippines/566/2009|A_/_H1N1|PB2
EPI_ISL_65038|2009.419|A/Utah/27/2009|A_/_H1N1|PB2
EPI_ISL_66255|2009.844|A/Ontario/RV3181/2009|A_/_H1N1|PB2
EPI_ISL_66275|2009.841|A/Florida/25/2009|A_/_H1N1|PB2
EPI_ISL_66277|2009.847|A/Illinois/15/2009|A_/_H1N1|PB2
EPI_ISL_66281|2009.855|A/Maine/13/2009|A_/_H1N1|PB2
EPI_ISL_65001|2009.855|A/Maryland/31/2009|A_/_H1N1|PB2
EPI_ISL_66297|2009.855|A/Washington/62/2009|A_/_H1N1|PB2
EPI_ISL_66298|2009.852|A/Wisconsin/55/2009|A_/_H1N1|PB2
EPI_ISL_66310|2009.838|A/Surat_Thani/563/2009|A_/_H1N1|PB2
EPI_ISL_69007|2009.836|A/Gyeongnam/11177/2009|A_/_H1N1|PB2
EPI_ISL_30500|2009.252|A/Mexico/4108/2009|A_/_H1N1|PB2
EPI_ISL_70250|2009.863|A/Oklahoma/05/2009|A_/_H1N1|PB2
EPI_ISL_70267|2009.836|A/Kaliningrad/01/2009|A_/_H1N1|PB2
EPI_ISL_70269|2009.912|A/Belgorod/01/2009|A_/_H1N1|PB2
EPI_ISL_70273|2009.866|A/Arkansas/09/2009|A_/_H1N1|PB2
EPI_ISL_70274|2009.929|A/Arizona/20/2009|A_/_H1N1|PB2
EPI_ISL_70282|2009.581|A/Texas/71/2009|A_/_H1N1|PB2
EPI_ISL_70319|2009.964|A/Bangladesh/3009/2009|A_/_H1N1|PB2
EPI_ISL_70324|2009.855|A/Taiwan/1127/2009|A_/_H1N1|PB2
EPI_ISL_70328|2009.879|A/Mexico/476/2009|A_/_H1N1|PB2
EPI_ISL_70339|2009.885|A/Guangdong-Xinxing/SWL1621/2009|A_/_H1N1|PB2
EPI_ISL_70341|2009.923|A/Hebei-Yuhua/SWL1441/2009|A_/_H1N1|PB2
EPI_ISL_71341|2010.008|A/Alabama/01/2010|A_/_H1N1|PB2
EPI_ISL_71345|2009.923|A/Alaska/47/2009|A_/_H1N1|PB2
EPI_ISL_71354|2009.860|A/Bangladesh/2001/2009|A_/_H1N1|PB2
EPI_ISL_71356|2010.085|A/California/02/2010|A_/_H1N1|PB2
EPI_ISL_71360|2010.011|A/Colorado/02/2010|A_/_H1N1|PB2
EPI_ISL_71365|2009.953|A/Dominican_Republic/3768/2009|A_/_H1N1|PB2
EPI_ISL_71367|2010.014|A/Ethiopia/45/2010|A_/_H1N1|PB2
EPI_ISL_71371|2010.099|A/Georgia/01/2010|A_/_H1N1|PB2
EPI_ISL_71373|2009.989|A/Georgia/25/2009|A_/_H1N1|PB2
EPI_ISL_71386|2009.858|A/Japan/4081/2009|A_/_H1N1|PB2
EPI_ISL_71388|2010.090|A/Louisiana/01/2010|A_/_H1N1|PB2
EPI_ISL_71404|2010.030|A/Nevada/01/2010|A_/_H1N1|PB2
EPI_ISL_71406|2010.000|A/New_Jersey/01/2010|A_/_H1N1|PB2
EPI_ISL_71415|2009.934|A/Oregon/42/2009|A_/_H1N1|PB2
EPI_ISL_71418|2010.071|A/South_Carolina/01/2010|A_/_H1N1|PB2
EPI_ISL_71425|2009.932|A/Texas/75/2009|A_/_H1N1|PB2
EPI_ISL_71433|2010.093|A/Vermont/01/2010|A_/_H1N1|PB2
EPI_ISL_71444|2010.063|A/Wisconsin/01/2010|A_/_H1N1|PB2
EPI_ISL_71446|2010.104|A/Wyoming/01/2010|A_/_H1N1|PB2
EPI_ISL_66270|2009.871|A/Ayutthaya/568/2009|A_/_H1N1|PB2
EPI_ISL_73412|2009.647|A/West_Virginia/13/2009|A_/_H1N1|PB2
EPI_ISL_73416|2010.096|A/Georgia/06/2010|A_/_H1N1|PB2
EPI_ISL_73417|2010.099|A/Georgia/04/2010|A_/_H1N1|PB2
EPI_ISL_73420|2009.447|A/New_Zealand/871/2009|A_/_H1N1|PB2
EPI_ISL_69029|2009.929|A/Puerto_Rico/51/2009|A_/_H1N1|PB2
EPI_ISL_73444|2009.644|A/Ontario/10016/2009|A_/_H1N1|PB2
EPI_ISL_73445|2009.625|A/Ontario/10296/2009|A_/_H1N1|PB2
EPI_ISL_73446|2009.608|A/Ontario/222656/2009|A_/_H1N1|PB2
EPI_ISL_73447|2009.636|A/Ontario/235657/2009|A_/_H1N1|PB2
EPI_ISL_73448|2009.644|A/Ontario/237882/2009|A_/_H1N1|PB2
EPI_ISL_73449|2009.603|A/Ontario/25389/2009|A_/_H1N1|PB2
EPI_ISL_73450|2009.682|A/Ontario/25913/2009|A_/_H1N1|PB2
EPI_ISL_73451|2009.742|A/Ontario/26184/2009|A_/_H1N1|PB2
EPI_ISL_73452|2009.795|A/Ontario/296008/2009|A_/_H1N1|PB2
EPI_ISL_73453|2009.797|A/Ontario/29801/2009|A_/_H1N1|PB2
EPI_ISL_73454|2009.811|A/Ontario/304434/2009|A_/_H1N1|PB2
EPI_ISL_73455|2009.819|A/Ontario/305139/2009|A_/_H1N1|PB2
EPI_ISL_73456|2009.819|A/Ontario/305598/2009|A_/_H1N1|PB2
EPI_ISL_73457|2009.822|A/Ontario/308054/2009|A_/_H1N1|PB2
EPI_ISL_73458|2009.825|A/Ontario/309862/2009|A_/_H1N1|PB2
EPI_ISL_73459|2009.827|A/Ontario/313762/2009|A_/_H1N1|PB2
EPI_ISL_73460|2009.836|A/Ontario/314095/2009|A_/_H1N1|PB2
EPI_ISL_73461|2009.838|A/Ontario/314137/2009|A_/_H1N1|PB2
EPI_ISL_73462|2009.836|A/Ontario/314603/2009|A_/_H1N1|PB2
EPI_ISL_73463|2009.838|A/Ontario/315003/2009|A_/_H1N1|PB2
EPI_ISL_73464|2009.841|A/Ontario/315015/2009|A_/_H1N1|PB2
EPI_ISL_73465|2009.836|A/Ontario/315047/2009|A_/_H1N1|PB2
EPI_ISL_73466|2009.841|A/Ontario/315107/2009|A_/_H1N1|PB2
EPI_ISL_73467|2009.838|A/Ontario/315181/2009|A_/_H1N1|PB2
EPI_ISL_73468|2009.838|A/Ontario/315187/2009|A_/_H1N1|PB2
EPI_ISL_73469|2009.838|A/Ontario/315613/2009|A_/_H1N1|PB2
EPI_ISL_73470|2009.841|A/Ontario/315637/2009|A_/_H1N1|PB2
EPI_ISL_73471|2009.852|A/Ontario/320266/2009|A_/_H1N1|PB2
EPI_ISL_73472|2009.877|A/Ontario/328474/2009|A_/_H1N1|PB2
EPI_ISL_73473|2009.614|A/Ontario/35273/2009|A_/_H1N1|PB2
EPI_ISL_73474|2009.452|A/Ontario/9698/2009|A_/_H1N1|PB2
EPI_ISL_73475|2009.452|A/Ontario/9739/2009|A_/_H1N1|PB2
EPI_ISL_73476|2009.825|A/Brussels/INS106/2009|A_/_H1N1|PB2
EPI_ISL_73477|2009.932|A/New_York/6771/2009|A_/_H1N1|PB2
EPI_ISL_73478|2009.932|A/New_York/6772/2009|A_/_H1N1|PB2
EPI_ISL_73479|2009.863|A/Pensacola/INS107/2009|A_/_H1N1|PB2
EPI_ISL_73480|2009.877|A/Pensacola/INS108/2009|A_/_H1N1|PB2
EPI_ISL_73481|2009.784|A/San_Diego/INS101/2009|A_/_H1N1|PB2
EPI_ISL_73482|2009.784|A/San_Diego/INS102/2009|A_/_H1N1|PB2
EPI_ISL_73483|2009.797|A/San_Diego/INS103/2009|A_/_H1N1|PB2
EPI_ISL_73484|2009.800|A/San_Diego/INS104/2009|A_/_H1N1|PB2
EPI_ISL_73485|2009.841|A/San_Diego/INS105/2009|A_/_H1N1|PB2
EPI_ISL_73486|2009.797|A/Texas/46193632/2009|A_/_H1N1|PB2
EPI_ISL_73487|2009.800|A/Texas/46201823/2009|A_/_H1N1|PB2
EPI_ISL_73488|2009.803|A/Texas/46214103/2009|A_/_H1N1|PB2
EPI_ISL_73489|2009.805|A/Texas/46221665/2009|A_/_H1N1|PB2
EPI_ISL_73490|2009.805|A/Texas/46222134/2009|A_/_H1N1|PB2
EPI_ISL_73491|2009.805|A/Texas/46223444/2009|A_/_H1N1|PB2
EPI_ISL_73492|2009.805|A/Texas/46223582/2009|A_/_H1N1|PB2
EPI_ISL_73493|2009.805|A/Texas/46224042/2009|A_/_H1N1|PB2
EPI_ISL_73494|2009.808|A/Texas/46233104/2009|A_/_H1N1|PB2
EPI_ISL_73495|2009.811|A/Texas/46240925/2009|A_/_H1N1|PB2
EPI_ISL_73496|2009.811|A/Texas/46241654/2009|A_/_H1N1|PB2
EPI_ISL_73497|2009.836|A/Texas/JMS356/2009|A_/_H1N1|PB2
EPI_ISL_73498|2009.841|A/Texas/JMS358/2009|A_/_H1N1|PB2
EPI_ISL_73499|2009.849|A/Texas/JMS359/2009|A_/_H1N1|PB2
EPI_ISL_73500|2009.849|A/Texas/JMS361/2009|A_/_H1N1|PB2
EPI_ISL_73501|2009.849|A/Texas/JMS362/2009|A_/_H1N1|PB2
EPI_ISL_73502|2009.852|A/Texas/JMS363/2009|A_/_H1N1|PB2
EPI_ISL_73503|2009.852|A/Texas/JMS364/2009|A_/_H1N1|PB2
EPI_ISL_73504|2009.852|A/Texas/JMS365/2009|A_/_H1N1|PB2
EPI_ISL_73505|2009.866|A/Texas/JMS369/2009|A_/_H1N1|PB2
EPI_ISL_73506|2009.868|A/Texas/JMS370/2009|A_/_H1N1|PB2
EPI_ISL_73507|2009.868|A/Texas/JMS371/2009|A_/_H1N1|PB2
EPI_ISL_73508|2009.871|A/Texas/JMS372/2009|A_/_H1N1|PB2
EPI_ISL_73509|2009.888|A/Texas/JMS373/2009|A_/_H1N1|PB2
EPI_ISL_73510|2009.901|A/Texas/JMS379/2009|A_/_H1N1|PB2
EPI_ISL_73511|2009.904|A/Texas/JMS380/2009|A_/_H1N1|PB2
EPI_ISL_73512|2009.907|A/Texas/JMS381/2009|A_/_H1N1|PB2
EPI_ISL_73513|2009.907|A/Texas/JMS382/2009|A_/_H1N1|PB2
EPI_ISL_73514|2009.910|A/Texas/JMS383/2009|A_/_H1N1|PB2
EPI_ISL_73515|2009.912|A/Texas/JMS384/2009|A_/_H1N1|PB2
EPI_ISL_73516|2009.923|A/Texas/JMS385/2009|A_/_H1N1|PB2
EPI_ISL_73517|2009.929|A/Texas/JMS386/2009|A_/_H1N1|PB2
EPI_ISL_73518|2009.934|A/Texas/JMS387/2009|A_/_H1N1|PB2
EPI_ISL_73519|2009.942|A/Texas/JMS388/2009|A_/_H1N1|PB2
EPI_ISL_73520|2009.956|A/Texas/JMS389/2009|A_/_H1N1|PB2
EPI_ISL_73521|2009.967|A/Texas/JMS390/2009|A_/_H1N1|PB2
EPI_ISL_73522|2009.975|A/Texas/JMS391/2009|A_/_H1N1|PB2
EPI_ISL_73523|2009.981|A/Texas/JMS392/2009|A_/_H1N1|PB2
EPI_ISL_73524|2009.986|A/Texas/JMS393/2009|A_/_H1N1|PB2
EPI_ISL_73525|2009.995|A/Texas/JMS394/2009|A_/_H1N1|PB2
EPI_ISL_73526|2009.995|A/Texas/JMS395/2009|A_/_H1N1|PB2
EPI_ISL_73527|2009.995|A/Texas/JMS397/2009|A_/_H1N1|PB2
EPI_ISL_73528|2009.995|A/Texas/JMS398/2009|A_/_H1N1|PB2
EPI_ISL_73529|2009.997|A/Texas/JMS399/2009|A_/_H1N1|PB2
EPI_ISL_73530|2010.008|A/Texas/JMS402/2009|A_/_H1N1|PB2
EPI_ISL_73531|2010.019|A/Texas/JMS404/2009|A_/_H1N1|PB2
EPI_ISL_73532|2010.022|A/Texas/JMS405/2009|A_/_H1N1|PB2
EPI_ISL_73533|2010.025|A/Texas/JMS406/2009|A_/_H1N1|PB2
EPI_ISL_73534|2010.027|A/Texas/JMS407/2009|A_/_H1N1|PB2
EPI_ISL_73535|2010.030|A/Texas/JMS408/2009|A_/_H1N1|PB2
EPI_ISL_73536|2010.052|A/Texas/JMS409/2009|A_/_H1N1|PB2
EPI_ISL_73537|2010.058|A/Texas/JMS410/2009|A_/_H1N1|PB2
EPI_ISL_73538|2010.066|A/Texas/JMS411/2009|A_/_H1N1|PB2
EPI_ISL_73539|2010.085|A/Texas/JMS412/2009|A_/_H1N1|PB2
EPI_ISL_73540|2010.090|A/Texas/JMS413/2009|A_/_H1N1|PB2
EPI_ISL_73541|2010.093|A/Texas/JMS414/2009|A_/_H1N1|PB2
EPI_ISL_73542|2010.099|A/Texas/JMS415/2009|A_/_H1N1|PB2
EPI_ISL_73543|2009.433|A/Tianjin/SWL1/2009|A_/_H1N1|PB2
EPI_ISL_73544|2009.411|A/Zhejiang/SWL2/2009|A_/_H1N1|PB2
EPI_ISL_73545|2009.438|A/Jiangxi/SWL1/2009|A_/_H1N1|PB2
EPI_ISL_73546|2009.408|A/Hubei/SWL1/2009|A_/_H1N1|PB2
EPI_ISL_73547|2009.408|A/Beijing/SWL6/2009|A_/_H1N1|PB2
EPI_ISL_73548|2009.438|A/Guizhou/SWL1/2009|A_/_H1N1|PB2
EPI_ISL_73549|2009.438|A/Hainan/SWL1/2009|A_/_H1N1|PB2
EPI_ISL_73550|2009.419|A/Shanxi/SWL1/2009|A_/_H1N1|PB2
EPI_ISL_73551|2009.411|A/Shanghai/SWL4/2009|A_/_H1N1|PB2
EPI_ISL_73552|2009.414|A/Shanghai/SWL5/2009|A_/_H1N1|PB2
EPI_ISL_73553|2009.403|A/Shanghai/SWL6/2009|A_/_H1N1|PB2
EPI_ISL_73554|2009.414|A/Shanghai/SWL7/2009|A_/_H1N1|PB2
EPI_ISL_73555|2009.441|A/Liaoning/SWL1/2009|A_/_H1N1|PB2
EPI_ISL_73556|2009.438|A/Tianjin/SWL2/2009|A_/_H1N1|PB2
EPI_ISL_73557|2009.444|A/Yunnan/SWL1/2009|A_/_H1N1|PB2
EPI_ISL_73558|2009.460|A/Anhui/SWL1/2009|A_/_H1N1|PB2
EPI_ISL_73559|2009.458|A/Chongqing/SWL1/2009|A_/_H1N1|PB2
EPI_ISL_73560|2009.447|A/Guangxi/SWL1/2009|A_/_H1N1|PB2
EPI_ISL_73561|2009.444|A/Hainan/SWL2/2009|A_/_H1N1|PB2
EPI_ISL_73562|2009.447|A/Hunan/SWL3/2009|A_/_H1N1|PB2
EPI_ISL_73563|2009.468|A/Hebei/SWL1/2009|A_/_H1N1|PB2
EPI_ISL_73564|2009.471|A/Jilin/SWL1/2009|A_/_H1N1|PB2
EPI_ISL_73565|2009.477|A/Shaanxi/SWL1/2009|A_/_H1N1|PB2
EPI_ISL_73566|2009.468|A/Hunan/SWL5/2009|A_/_H1N1|PB2
EPI_ISL_73567|2009.463|A/Hunan/SWL4/2009|A_/_H1N1|PB2
EPI_ISL_73568|2009.482|A/Jilin/SWL2/2009|A_/_H1N1|PB2
EPI_ISL_73569|2009.466|A/Hunan/SWL6/2009|A_/_H1N1|PB2
EPI_ISL_73570|2009.471|A/Hunan/SWL9/2009|A_/_H1N1|PB2
EPI_ISL_73571|2009.482|A/Hunan/SWL12/2009|A_/_H1N1|PB2
EPI_ISL_73572|2009.490|A/Hainan/SWL6/2009|A_/_H1N1|PB2
EPI_ISL_73573|2009.414|A/Shanghai/SWL120/2009|A_/_H1N1|PB2
EPI_ISL_73574|2009.416|A/Shanghai/SWL119/2009|A_/_H1N1|PB2
EPI_ISL_73576|2009.416|A/Shanghai/SWL121/2009|A_/_H1N1|PB2
EPI_ISL_73577|2009.529|A/Heilongjiang/SWL1/2009|A_/_H1N1|PB2
EPI_ISL_73578|2009.482|A/Guangdong/SWL27/2009|A_/_H1N1|PB2
EPI_ISL_73579|2009.510|A/Jiangxi/SWL2/2009|A_/_H1N1|PB2
EPI_ISL_73580|2009.501|A/Hainan/SWL14/2009|A_/_H1N1|PB2
EPI_ISL_73581|2009.540|A/Henan/SWL14/2009|A_/_H1N1|PB2
EPI_ISL_73582|2009.526|A/Jiangxi/SWL8/2009|A_/_H1N1|PB2
EPI_ISL_73583|2009.532|A/Hunan/SWL18/2009|A_/_H1N1|PB2
EPI_ISL_73584|2009.600|A/Guangdong/SWL30/2009|A_/_H1N1|PB2
EPI_ISL_73585|2009.600|A/Guangdong/SWL28/2009|A_/_H1N1|PB2
EPI_ISL_73586|2009.668|A/Xizang/SWL1/2009|A_/_H1N1|PB2
EPI_ISL_73587|2009.668|A/Xizang/SWL2/2009|A_/_H1N1|PB2
EPI_ISL_73588|2009.671|A/Ningxia/SWL2/2009|A_/_H1N1|PB2
EPI_ISL_73589|2009.671|A/Xinjiang/SWL1/2009|A_/_H1N1|PB2
EPI_ISL_73590|2009.658|A/Henan/SWL19/2009|A_/_H1N1|PB2
EPI_ISL_73591|2009.496|A/Shanghai/SWL1075/2009|A_/_H1N1|PB2
EPI_ISL_73592|2009.666|A/Qinghai/SWL3/2009|A_/_H1N1|PB2
EPI_ISL_73593|2009.666|A/Qinghai/SWL2/2009|A_/_H1N1|PB2
EPI_ISL_73594|2009.666|A/Qinghai/SWL1/2009|A_/_H1N1|PB2
EPI_ISL_73595|2009.666|A/Beijing-Haidian/SWL1135/2009|A_/_H1N1|PB2
EPI_ISL_73596|2009.666|A/Beijing/SWL14/2009|A_/_H1N1|PB2
EPI_ISL_73597|2009.666|A/Beijing/SWL15/2009|A_/_H1N1|PB2
EPI_ISL_73598|2009.666|A/Beijing/SWL19/2009|A_/_H1N1|PB2
EPI_ISL_73599|2009.666|A/Beijing/SWL17/2009|A_/_H1N1|PB2
EPI_ISL_73600|2009.666|A/Beijing/SWL18/2009|A_/_H1N1|PB2
EPI_ISL_73601|2009.666|A/Beijing/SWL16/2009|A_/_H1N1|PB2
EPI_ISL_73602|2009.441|A/Jiangsu/SWL1/2009|A_/_H1N1|PB2
EPI_ISL_73575|2009.485|A/Hainan/SWL5/2009|A_/_H1N1|PB2
EPI_ISL_73603|2009.937|A/swine/Italy/85437/2009|A_/_H1N1|PB2
EPI_ISL_73604|2009.893|A/Swine/Italy/290271/2009|A_/_H1N1|PB2
EPI_ISL_73785|2009.899|A/Tver/IIV-183/2009|A_/_H1N1|PB2
EPI_ISL_73786|2009.926|A/Yaroslavl/IIV-198/2009|A_/_H1N1|PB2
EPI_ISL_73790|2009.444|A/New_Zealand/874/2009|A_/_H1N1|PB2
EPI_ISL_30124|2009.000|A/New_York/18/2009|A_/_H1N1|PB2
EPI_ISL_66299|2009.836|A/Wyoming/16/2009|A_/_H1N1|PB2
EPI_ISL_73401|2010.170|A/California/05/2010|A_/_H1N1|PB2
EPI_ISL_71368|2010.014|A/Florida/01/2010|A_/_H1N1|PB2
EPI_ISL_71369|2010.088|A/Florida/02/2010|A_/_H1N1|PB2
EPI_ISL_70321|2009.923|A/Pennsylvania/31/2009|A_/_H1N1|PB2
EPI_ISL_70323|2010.011|A/Iowa/01/2010|A_/_H1N1|PB2
EPI_ISL_73409|2010.107|A/New_York/03/2010|A_/_H1N1|PB2
EPI_ISL_73403|2010.167|A/Iowa/04/2010|A_/_H1N1|PB2
EPI_ISL_73793|2010.085|A/Suriname/0777/2010|A_/_H1N1|PB2
EPI_ISL_73794|2010.164|A/Louisiana/03/2010|A_/_H1N1|PB2
EPI_ISL_73408|2010.189|A/Nebraska/02/2010|A_/_H1N1|PB2
EPI_ISL_73411|2010.181|A/Utah/03/2010|A_/_H1N1|PB2
EPI_ISL_71403|2009.995|A/Nebraska/23/2009|A_/_H1N1|PB2
EPI_ISL_73800|2009.962|A/Puerto_Rico/20/2009|A_/_H1N1|PB2
EPI_ISL_73804|2010.164|A/Orenburg/IIV-13/2010|A_/_H1N1|PB2
EPI_ISL_73805|2009.932|A/New_York/6806/2009|A_/_H1N1|PB2
EPI_ISL_73806|2009.852|A/Texas/JMS366/2009|A_/_H1N1|PB2
EPI_ISL_73807|2009.863|A/Texas/JMS367/2009|A_/_H1N1|PB2
EPI_ISL_73808|2009.997|A/Texas/JMS400/2009|A_/_H1N1|PB2
EPI_ISL_73809|2010.005|A/Texas/JMS401/2009|A_/_H1N1|PB2
EPI_ISL_73810|2010.008|A/Texas/JMS403/2009|A_/_H1N1|PB2
EPI_ISL_74006|2009.652|A/Nagano/RC1/2009|A_/_H1N1|PB2
EPI_ISL_74026|2008.541|A/Egyptian_goose/South_Africa/AI1556/2008|A_/_H4N2|PB2
EPI_ISL_74035|2009.463|A/Bilthoven/4360900685/2009|A_/_H1N1|PB2
EPI_ISL_74037|2009.548|A/Bilthoven/4310900919/2009|A_/_H1N1|PB2
EPI_ISL_74038|2009.551|A/Bilthoven/4310900926/2009|A_/_H1N1|PB2
EPI_ISL_74039|2009.625|A/Bilthoven/4310901047/2009|A_/_H1N1|PB2
EPI_ISL_74040|2009.800|A/Bilthoven/4310901550/2009|A_/_H1N1|PB2
EPI_ISL_74041|2009.441|A/Bilthoven/4360900340/2009|A_/_H1N1|PB2
EPI_ISL_74042|2009.493|A/Bilthoven/4360901004/2009|A_/_H1N1|PB2
EPI_ISL_74043|2009.534|A/Bilthoven/4360901214/2009|A_/_H1N1|PB2
EPI_ISL_74044|2009.611|A/Bilthoven/4360902294/2009|A_/_H1N1|PB2
EPI_ISL_74045|2009.781|A/Bilthoven/4360902664/2009|A_/_H1N1|PB2
EPI_ISL_74046|2009.781|A/Bilthoven/4360902781/2009|A_/_H1N1|PB2
EPI_ISL_74047|2009.792|A/Bilthoven/4360902795/2009|A_/_H1N1|PB2
EPI_ISL_74048|2009.836|A/Bilthoven/4360902975/2009|A_/_H1N1|PB2
EPI_ISL_74049|2009.841|A/Bilthoven/4360903023/2009|A_/_H1N1|PB2
EPI_ISL_74050|2009.836|A/Bilthoven/4360903089/2009|A_/_H1N1|PB2
EPI_ISL_74051|2009.849|A/Bilthoven/4360903104/2009|A_/_H1N1|PB2
EPI_ISL_74052|2009.849|A/Bilthoven/4360903107/2009|A_/_H1N1|PB2
EPI_ISL_74053|2009.855|A/Bilthoven/4360903108/2009|A_/_H1N1|PB2
EPI_ISL_74054|2009.858|A/Bilthoven/4360903109/2009|A_/_H1N1|PB2
EPI_ISL_74055|2009.841|A/Bilthoven/4360903118/2009|A_/_H1N1|PB2
EPI_ISL_74056|2009.858|A/Bilthoven/4360903119/2009|A_/_H1N1|PB2
EPI_ISL_74057|2009.866|A/Bilthoven/4360903600/2009|A_/_H1N1|PB2
EPI_ISL_74058|2009.879|A/Bilthoven/4360903707/2009|A_/_H1N1|PB2
EPI_ISL_74059|2009.773|A/Bilthoven/4360903728/2009|A_/_H1N1|PB2
EPI_ISL_74060|2009.907|A/Bilthoven/4360903732/2009|A_/_H1N1|PB2
EPI_ISL_68767|2009.915|A/Montana/22/2009|A_/_H1N1|PB2
EPI_ISL_74076|2010.088|A/Georgia/08/2010|A_/_H1N1|PB2
EPI_ISL_73400|2010.162|A/Alabama/03/2010|A_/_H1N1|PB2
EPI_ISL_74092|2009.000|A/Victoria/210/2009_IVR-155|A_/_H3N2|PB2
EPI_ISL_74115|2009.748|A/California/VRDL79/2009|A_/_H1N1|PB2
EPI_ISL_74116|2009.748|A/California/VRDL80/2009|A_/_H1N1|PB2
EPI_ISL_74117|2009.748|A/California/VRDL81/2009|A_/_H1N1|PB2
EPI_ISL_74118|2009.748|A/California/VRDL82/2009|A_/_H1N1|PB2
EPI_ISL_74119|2009.748|A/California/VRDL83/2009|A_/_H1N1|PB2
EPI_ISL_74120|2009.770|A/California/VRDL84/2009|A_/_H1N1|PB2
EPI_ISL_74121|2009.770|A/California/VRDL85/2009|A_/_H1N1|PB2
EPI_ISL_74122|2009.770|A/California/VRDL86/2009|A_/_H1N1|PB2
EPI_ISL_74123|2009.984|A/New_York/0259/2009|A_/_H1N1|PB2
EPI_ISL_74124|2009.986|A/New_York/0352/2009|A_/_H1N1|PB2
EPI_ISL_74125|2009.995|A/New_York/0357/2009|A_/_H1N1|PB2
EPI_ISL_74126|2009.995|A/New_York/0461/2009|A_/_H1N1|PB2
EPI_ISL_74127|2010.030|A/New_York/1680/2010|A_/_H1N1|PB2
EPI_ISL_74128|2010.038|A/New_York/1796/2010|A_/_H1N1|PB2
EPI_ISL_74129|2010.047|A/New_York/1998/2010|A_/_H1N1|PB2
EPI_ISL_74130|2010.047|A/New_York/1999/2010|A_/_H1N1|PB2
EPI_ISL_74131|2010.049|A/New_York/2175/2010|A_/_H1N1|PB2
EPI_ISL_74132|2010.052|A/New_York/2372/2010|A_/_H1N1|PB2
EPI_ISL_74133|2010.052|A/New_York/2598/2010|A_/_H1N1|PB2
EPI_ISL_74134|2010.058|A/New_York/2648/2010|A_/_H1N1|PB2
EPI_ISL_74135|2010.052|A/New_York/2876/2010|A_/_H1N1|PB2
EPI_ISL_74136|2010.068|A/New_York/2960/2010|A_/_H1N1|PB2
EPI_ISL_74137|2010.058|A/New_York/2963/2010|A_/_H1N1|PB2
EPI_ISL_74138|2010.060|A/New_York/2971/2010|A_/_H1N1|PB2
EPI_ISL_74139|2010.066|A/New_York/3230/2010|A_/_H1N1|PB2
EPI_ISL_74140|2010.068|A/New_York/3236/2010|A_/_H1N1|PB2
EPI_ISL_74141|2010.071|A/New_York/3250/2010|A_/_H1N1|PB2
EPI_ISL_74142|2010.068|A/New_York/3251/2010|A_/_H1N1|PB2
EPI_ISL_74143|2009.940|A/New_York/6903/2009|A_/_H1N1|PB2
EPI_ISL_74144|2009.934|A/New_York/6907/2009|A_/_H1N1|PB2
EPI_ISL_74145|2009.942|A/New_York/6937/2009|A_/_H1N1|PB2
EPI_ISL_74146|2009.942|A/New_York/6939/2009|A_/_H1N1|PB2
EPI_ISL_74147|2009.929|A/New_York/6941/2009|A_/_H1N1|PB2
EPI_ISL_74148|2009.932|A/New_York/6943/2009|A_/_H1N1|PB2
EPI_ISL_74149|2009.942|A/New_York/6945/2009|A_/_H1N1|PB2
EPI_ISL_74150|2009.951|A/New_York/6949/2009|A_/_H1N1|PB2
EPI_ISL_74151|2009.951|A/New_York/6976/2009|A_/_H1N1|PB2
EPI_ISL_74152|2009.942|A/New_York/6977/2009|A_/_H1N1|PB2
EPI_ISL_74153|2009.956|A/New_York/7019/2009|A_/_H1N1|PB2
EPI_ISL_74154|2009.951|A/New_York/7020/2009|A_/_H1N1|PB2
EPI_ISL_74155|2009.956|A/New_York/7036/2009|A_/_H1N1|PB2
EPI_ISL_74156|2009.975|A/New_York/7107/2009|A_/_H1N1|PB2
EPI_ISL_74157|2009.970|A/New_York/7216/2009|A_/_H1N1|PB2
EPI_ISL_74158|2009.989|A/New_York/7236/2009|A_/_H1N1|PB2
EPI_ISL_60708|2009.126|A/mallard/Poland/41/09|A_/_H7N7|PB2
EPI_ISL_74159|2009.551|A/Australia/19/2009|A_/_H3N2|PB2
EPI_ISL_74160|2009.537|A/Australia/2/2009|A_/_H3N2|PB2
EPI_ISL_74171|2009.405|A/Stockholm/31/2009|A_/_H1N1|PB2
EPI_ISL_74172|2009.764|A/Umea/8/2009|A_/_H1N1|PB2
EPI_ISL_74178|2010.000_(Day_unknown)|A/swine/Thailand/CU-RA114/2010|A_/_H1N1|PB2
EPI_ISL_74179|2010.000_(Day_unknown)|A/swine/Thailand/CU-RA15/2010|A_/_H1N1|PB2
EPI_ISL_74180|2009.915_(Day_unknown)|A/swine/Thailand/CU-RA29/2009|A_/_H1N1|PB2
EPI_ISL_74181|2009.833_(Day_unknown)|A/swine/Thailand/CU-RA4/2009|A_/_H1N1|PB2
EPI_ISL_74182|2010.000_(Day_unknown)|A/swine/Thailand/CU-RA75/2010|A_/_H1N1|PB2
EPI_ISL_74183|2009.833_(Day_unknown)|A/swine/Thailand/CU-RA9/2009|A_/_H1N1|PB2
EPI_ISL_74184|2009.915_(Day_unknown)|A/swine/Thailand/CU-RA20/2009|A_/_H1N1|PB2
EPI_ISL_74185|2010.000_(Day_unknown)|A/swine/Thailand/CU-RA204/2010|A_/_H1N1|PB2
EPI_ISL_74207|2009.923|A/Yaroslavl/IIV-196/2009|A_/_H1N1|PB2
EPI_ISL_74287|2010.016|A/swine/Hong_Kong/189/2010|A_/_H1N1|PB2
EPI_ISL_74288|2009.805|A/swine/Hong_Kong/2299/2009|A_/_H1N1|PB2
EPI_ISL_74289|2009.959|A/swine/Hong_Kong/2885/2009|A_/_H1N1|PB2
EPI_ISL_74290|2009.959|A/swine/Hong_Kong/2886/2009|A_/_H1N1|PB2
EPI_ISL_74291|2009.959|A/swine/Hong_Kong/2894/2009|A_/_H1N1|PB2
EPI_ISL_74292|2009.959|A/swine/Hong_Kong/2974/2009|A_/_H1N1|PB2
EPI_ISL_74293|2009.959|A/swine/Hong_Kong/2995/2009|A_/_H1N1|PB2
EPI_ISL_74294|2009.805|A/swine/Hong_Kong/NS1583/2009|A_/_H1N1|PB2
EPI_ISL_74295|2009.921|A/swine/Hong_Kong/NS1809/2009|A_/_H1N1|PB2
EPI_ISL_74296|2009.921|A/swine/Hong_Kong/NS1810/2009|A_/_H1N1|PB2
EPI_ISL_74348|2008.915_(Day_unknown)|A/crow/Assam/142119/2008|A_/_H5N1|PB2
EPI_ISL_74369|2009.479|A/swine/Hong_Kong/1105/2009|A_/_H1N1|PB2
EPI_ISL_74370|2009.556|A/swine/Hong_Kong/1422/2009|A_/_H1N1|PB2
EPI_ISL_74371|2009.556|A/swine/Hong_Kong/1435/2009|A_/_H1N2|PB2
EPI_ISL_74372|2009.556|A/swine/Hong_Kong/1479/2009|A_/_H1N2|PB2
EPI_ISL_74373|2009.614|A/swine/Hong_Kong/1532/2009|A_/_H1N1|PB2
EPI_ISL_74374|2009.614|A/swine/Hong_Kong/1535/2009|A_/_H1N1|PB2
EPI_ISL_74375|2009.614|A/swine/Hong_Kong/1539/2009|A_/_H1N1|PB2
EPI_ISL_74376|2010.016|A/swine/Hong_Kong/201/2010|A_/_H1N1|PB2
EPI_ISL_74377|2009.805|A/swine/Hong_Kong/2314/2009|A_/_H1N2|PB2
EPI_ISL_74378|2009.844|A/swine/Hong_Kong/2433/2009|A_/_H1N1|PB2
EPI_ISL_74379|2009.844|A/swine/Hong_Kong/2481/2009|A_/_H1N1|PB2
EPI_ISL_74380|2009.959|A/swine/Hong_Kong/2896/2009|A_/_H1N1|PB2
EPI_ISL_74381|2009.959|A/swine/Hong_Kong/2990/2009|A_/_H1N1|PB2
EPI_ISL_74382|2009.959|A/swine/Hong_Kong/3001/2009|A_/_H1N1|PB2
EPI_ISL_74383|2009.614|A/swine/Hong_Kong/NS1054/2009|A_/_H1N1|PB2
EPI_ISL_74384|2009.614|A/swine/Hong_Kong/NS1065/2009|A_/_H1N1|PB2
EPI_ISL_74385|2009.614|A/swine/Hong_Kong/NS1071/2009|A_/_H1N1|PB2
EPI_ISL_74386|2009.614|A/swine/Hong_Kong/NS1075/2009|A_/_H1N1|PB2
EPI_ISL_74387|2009.921|A/swine/Hong_Kong/NS1889/2009|A_/_H1N2|PB2
EPI_ISL_74388|2009.921|A/swine/Hong_Kong/NS1890/2009|A_/_H1N2|PB2
EPI_ISL_74389|2009.921|A/swine/Hong_Kong/NS1892/2009|A_/_H1N2|PB2
EPI_ISL_74390|2009.441|A/swine/Hong_Kong/NS613/2009|A_/_H1N1|PB2
EPI_ISL_74392|2009.345|A/swine/MN/23506/2009|A_/_H1N1|PB2
EPI_ISL_74397|2009.896|A/Stockholm/106/2009|A_/_H1N1|PB2
EPI_ISL_74398|2009.825|A/Stockholm/105/2009|A_/_H1N1|PB2
EPI_ISL_74543|2009.666|A/Beijing-Xicheng/SWL11116/2009|A_/_H1N1|PB2
EPI_ISL_74544|2009.748|A/Beijing-Xicheng/SWL11334/2009|A_/_H1N1|PB2
EPI_ISL_74545|2009.748|A/Beijing-Xicheng/SWL11335/2009|A_/_H1N1|PB2
EPI_ISL_74546|2009.748|A/Beijing-Xicheng/SWL11336/2009|A_/_H1N1|PB2
EPI_ISL_74547|2009.748|A/Beijing-Xicheng/SWL11337/2009|A_/_H1N1|PB2
EPI_ISL_74548|2009.748|A/Beijing-Xicheng/SWL11348/2009|A_/_H1N1|PB2
EPI_ISL_74549|2009.704|A/Jiangsu-Nanjinggulou/SWL11132/2009|A_/_H1N1|PB2
EPI_ISL_74550|2009.704|A/Jiangsu-Nanjinggulou/SWL11133/2009|A_/_H1N1|PB2
EPI_ISL_74551|2009.707|A/Jiangsu-Nanjinggulou/SWL11136/2009|A_/_H1N1|PB2
EPI_ISL_74552|2009.710|A/Jiangsu-Nanjinggulou/SWL11146/2009|A_/_H1N1|PB2
EPI_ISL_74553|2009.715|A/Jiangsu-Nanjinggulou/SWL11170/2009|A_/_H1N1|PB2
EPI_ISL_74554|2009.693|A/Jiangsu-Xiaguan/SWL1404/2009|A_/_H1N1|PB2
EPI_ISL_74555|2009.701|A/Jiangsu-Xiaguan/SWL1406/2009|A_/_H1N1|PB2
EPI_ISL_74556|2009.721|A/Jiangsu-Xiaguan/SWL1438/2009|A_/_H1N1|PB2
EPI_ISL_74557|2009.723|A/Jiangsu-Xiaguan/SWL1439/2009|A_/_H1N1|PB2
EPI_ISL_74558|2009.726|A/Jiangsu-Xiaguan/SWL1442/2009|A_/_H1N1|PB2
EPI_ISL_74559|2009.748|A/Beijing-Huairou/SWL1856/2009|A_/_H1N1|PB2
EPI_ISL_74560|2009.748|A/Beijing-Huairou/SWL1848/2009|A_/_H1N1|PB2
EPI_ISL_74561|2009.748|A/Beijing-Huairou/SWL1859/2009|A_/_H1N1|PB2
EPI_ISL_74562|2009.797|A/Guangdong-Ruizhou/SWL1433/2009|A_/_H1N1|PB2
EPI_ISL_74563|2009.781|A/Tianjin-Tanggu/SWL1106/2009|A_/_H1N1|PB2
EPI_ISL_74564|2009.781|A/Tianjin-Tanggu/SWL1110/2009|A_/_H1N1|PB2
EPI_ISL_74565|2009.789|A/Hubei-Wuchang/SWL1407/2009|A_/_H1N1|PB2
EPI_ISL_74566|2009.800|A/Hubei-Wuchang/SWL1418/2009|A_/_H1N1|PB2
EPI_ISL_74567|2009.803|A/Hubei-Wuchang/SWL1423/2009|A_/_H1N1|PB2
EPI_ISL_74568|2009.800|A/Hubei-Hongshan/SWL1284/2009|A_/_H1N1|PB2
EPI_ISL_74569|2009.805|A/Hubei-Hongshan/SWL1288/2009|A_/_H1N1|PB2
EPI_ISL_74570|2009.795|A/Gansu-Chengguan/SWL12770/2009|A_/_H1N1|PB2
EPI_ISL_74571|2009.795|A/Gansu-Chengguan/SWL12771/2009|A_/_H1N1|PB2
EPI_ISL_74572|2009.795|A/Gansu-Chengguan/SWL12849/2009|A_/_H1N1|PB2
EPI_ISL_74573|2009.762|A/Beijing-Xuanwu/SWL1945/2009|A_/_H1N1|PB2
EPI_ISL_74574|2009.803|A/Guangdong-Luohu/SWL1712/2009|A_/_H1N1|PB2
EPI_ISL_74575|2009.773|A/Guangdong-Futian/SWL1480/2009|A_/_H1N1|PB2
EPI_ISL_74576|2009.773|A/Guangdong-Futian/SWL1485/2009|A_/_H1N1|PB2
EPI_ISL_74577|2009.786|A/Jiangsu-Canglang/SWL1428/2009|A_/_H1N1|PB2
EPI_ISL_74578|2009.797|A/Xinjiang-Hutubi/SWL1424/2009|A_/_H1N1|PB2
EPI_ISL_74579|2009.795|A/Xinjiang-Kuitun/SWL32/2009|A_/_H1N1|PB2
EPI_ISL_74580|2009.797|A/Xinjiang-Kuitun/SWL39/2009|A_/_H1N1|PB2
EPI_ISL_74581|2009.797|A/Xinjiang-Kuitun/SWL314/2009|A_/_H1N1|PB2
EPI_ISL_74582|2009.786|A/Xinjiang-Wusu/SWL36/2009|A_/_H1N1|PB2
EPI_ISL_74583|2009.797|A/Gansu-Chengguan/SWL12842/2009|A_/_H1N1|PB2
EPI_ISL_74584|2009.841|A/Shanxi-Linxian/SWL323/2009|A_/_H1N1|PB2
EPI_ISL_74585|2009.805|A/Gansu-Qilihe/SWL53/2009|A_/_H1N1|PB2
EPI_ISL_74586|2009.701|A/Jiangsu-Xiaguan/SWL1411/2009|A_/_H1N1|PB2
EPI_ISL_74587|2009.721|A/Jiangsu-Xiaguan/SWL1438/2009|A_/_H1N1|PB2
EPI_ISL_74588|2009.723|A/Jiangsu-Xiaguan/SWL1440/2009|A_/_H1N1|PB2
EPI_ISL_74589|2009.682|A/Jiangsu-Taixing/SWL33/2009|A_/_H1N1|PB2
EPI_ISL_74590|2009.789|A/Gansu-Linxia/SWL1259/2009|A_/_H1N1|PB2
EPI_ISL_74591|2009.784|A/Shanxi-Xinghualing/SWL1480/2009|A_/_H1N1|PB2
EPI_ISL_74592|2009.770|A/Shanxi-Lishi/SWL530/2009|A_/_H1N1|PB2
EPI_ISL_74593|2009.852|A/Beijing-Huairou/SWL11001/2009|A_/_H1N1|PB2
EPI_ISL_74594|2009.855|A/Beijing-Huairou/SWL1998/2009|A_/_H1N1|PB2
EPI_ISL_74595|2009.849|A/Beijing-Huairou/SWL1994/2009|A_/_H1N1|PB2
EPI_ISL_74596|2009.847|A/Beijing-Huairou/SWL1991/2009|A_/_H1N1|PB2
EPI_ISL_74597|2009.847|A/Beijing-Huairou/SWL1987/2009|A_/_H1N1|PB2
EPI_ISL_74598|2009.841|A/Beijing-Huairou/SWL1977/2009|A_/_H1N1|PB2
EPI_ISL_74599|2009.797|A/Beijing-Xicheng/SWL11264/2009|A_/_H1N1|PB2
EPI_ISL_74600|2009.764|A/Beijing-Huairou/SWL1826/2009|A_/_H1N1|PB2
EPI_ISL_74601|2009.748|A/Beijing-Huairou/SWL1805/2009|A_/_H1N1|PB2
EPI_ISL_74602|2009.748|A/Beijing-Huairou/SWL1799/2009|A_/_H1N1|PB2
EPI_ISL_74603|2009.781|A/Beijing-Huairou/SWL1844/2009|A_/_H1N1|PB2
EPI_ISL_74604|2009.778|A/Beijing-Huairou/SWL1840/2009|A_/_H1N1|PB2
EPI_ISL_74605|2009.822|A/Shanxi-Chengqu/SWL1727/2009|A_/_H1N1|PB2
EPI_ISL_74606|2009.822|A/Shanxi-Chengqu/SWL51/2009|A_/_H1N1|PB2
EPI_ISL_74607|2009.830|A/Shanxi-Yuci/SWL1110/2009|A_/_H1N1|PB2
EPI_ISL_74608|2009.841|A/Shanxi-Linxian/SWL325/2009|A_/_H1N1|PB2
EPI_ISL_74609|2009.784|A/Shanxi-Chengqu/SWL56/2009|A_/_H1N1|PB2
EPI_ISL_74610|2009.784|A/Shanxi-Chengqu/SWL58/2009|A_/_H1N1|PB2
EPI_ISL_74611|2009.797|A/Shanxi-Chengqu/SWL547/2009|A_/_H1N1|PB2
EPI_ISL_74612|2009.805|A/Shanxi-Chengqu/SWL561/2009|A_/_H1N1|PB2
EPI_ISL_74613|2009.803|A/Shanxi-Chengqu/SWL563/2009|A_/_H1N1|PB2
EPI_ISL_74614|2009.825|A/Shanxi-Chengqu/SWL581/2009|A_/_H1N1|PB2
EPI_ISL_74615|2009.838|A/Shanxi-Chengqu/SWL351/2009|A_/_H1N1|PB2
EPI_ISL_74616|2009.825|A/Shanxi-Chengqu/SWL1741/2009|A_/_H1N1|PB2
EPI_ISL_74617|2009.844|A/Shanxi-Pingding/SWL351/2009|A_/_H1N1|PB2
EPI_ISL_74618|2009.819|A/Shanxi-Wanbolin/SWL337/2009|A_/_H1N1|PB2
EPI_ISL_74619|2009.871|A/Beijing-Huairou/SWL11032/2009|A_/_H1N1|PB2
EPI_ISL_74620|2009.868|A/Beijing-Huairou/SWL11031/2009|A_/_H1N1|PB2
EPI_ISL_74621|2009.868|A/Beijing-Huairou/SWL11030/2009|A_/_H1N1|PB2
EPI_ISL_74622|2009.819|A/Shanxi-Chengqu/SWL1717/2009|A_/_H1N1|PB2
EPI_ISL_74623|2009.800|A/Shanxi-Chengqu/SWL1681/2009|A_/_H1N1|PB2
EPI_ISL_74624|2009.844|A/Shanxi-Yuci/SWL352/2009|A_/_H1N1|PB2
EPI_ISL_74625|2009.879|A/Beijing-Huairou/SWL11052/2009|A_/_H1N1|PB2
EPI_ISL_74626|2009.858|A/Beijing-Huairou/SWL11005/2009|A_/_H1N1|PB2
EPI_ISL_74627|2009.822|A/Shanxi-Xinghualing/SWL1570/2009|A_/_H1N1|PB2
EPI_ISL_74628|2009.849|A/Shanxi-Qixian/SWL37/2009|A_/_H1N1|PB2
EPI_ISL_74629|2009.847|A/Gansu-Kongdong/SWL3113/2009|A_/_H1N1|PB2
EPI_ISL_74630|2009.836|A/Neimenggu-Hangjinhouqi/SWL51/2009|A_/_H1N1|PB2
EPI_ISL_74631|2009.836|A/Neimenggu-Hangjinhouqi/SWL53/2009|A_/_H1N1|PB2
EPI_ISL_74632|2009.836|A/Neimenggu-Hangjinhouqi/SWL54/2009|A_/_H1N1|PB2
EPI_ISL_74633|2009.836|A/Heilongjiang-Saertu/SWL174/2009|A_/_H1N1|PB2
EPI_ISL_74634|2009.836|A/Guangxi-Qinnan/SWL1187/2009|A_/_H1N1|PB2
EPI_ISL_74635|2009.838|A/Guangxi-Bamayaozuzizhi/SWL46/2009|A_/_H1N1|PB2
EPI_ISL_74636|2009.844|A/Guangdong-Luohu/SWL1754/2009|A_/_H1N1|PB2
EPI_ISL_74637|2009.844|A/Guangdong-Luohu/SWL1755/2009|A_/_H1N1|PB2
EPI_ISL_74638|2009.844|A/Guangdong-Futian/SWL1559/2009|A_/_H1N1|PB2
EPI_ISL_74639|2009.844|A/Guangdong-Futian/SWL1562/2009|A_/_H1N1|PB2
EPI_ISL_74640|2009.847|A/Sichuan-Jiuzhaigou/SWL320/2009|A_/_H1N1|PB2
EPI_ISL_74641|2009.838|A/Hunan-Beihu/SWL4133/2009|A_/_H1N1|PB2
EPI_ISL_74642|2009.885|A/Guangdong/SWL32/2009|A_/_H1N1|PB2
EPI_ISL_74643|2009.893|A/Guangdong/SWL33/2009|A_/_H1N1|PB2
EPI_ISL_74644|2009.888|A/Guangdong/SWL34/2009|A_/_H1N1|PB2
EPI_ISL_74645|2009.679|A/Zhejiang/SWL3/2009|A_/_H1N1|PB2
EPI_ISL_74646|2009.912|A/Beijing-Xicheng/SWL11649/2009|A_/_H1N1|PB2
EPI_ISL_74647|2009.910|A/Guangdong/SWL36/2009|A_/_H1N1|PB2
EPI_ISL_74648|2009.882|A/Sichuan-Jinniu/SWL446/2009|A_/_H1N1|PB2
EPI_ISL_74649|2009.885|A/Sichuan-Wuhou/SWL4391/2009|A_/_H1N1|PB2
EPI_ISL_74650|2009.874|A/Guangdong-Luohu/SWL1792/2009|A_/_H1N1|PB2
EPI_ISL_74651|2009.874|A/Guangdong-Luohu/SWL1808/2009|A_/_H1N1|PB2
EPI_ISL_74652|2009.855|A/Liaoning-Huanggu/SWL11020/2009|A_/_H1N1|PB2
EPI_ISL_74653|2009.833|A/Hunan-Yuhua/SWL11328/2009|A_/_H1N1|PB2
EPI_ISL_74654|2009.849|A/Hunan-Suxian/SWL1746/2009|A_/_H1N1|PB2
EPI_ISL_74655|2009.838|A/Hunan-Furong/SWL1519/2009|A_/_H1N1|PB2
EPI_ISL_74656|2009.871|A/Hunan-Yuhu/SWL4118/2009|A_/_H1N1|PB2
EPI_ISL_74657|2009.841|A/Hunan-Furong/SWL1529/2009|A_/_H1N1|PB2
EPI_ISL_74658|2009.833|A/Sichuan-Dongxing/SWL1517/2009|A_/_H1N1|PB2
EPI_ISL_74659|2009.858|A/Sichuan-Jiangyang/SWL1165/2009|A_/_H1N1|PB2
EPI_ISL_74660|2009.841|A/Sichuan-Ziliujing/SWL158/2009|A_/_H1N1|PB2
EPI_ISL_74661|2009.833|A/Sichuan-Dongqu/SWL1818/2009|A_/_H1N1|PB2
EPI_ISL_74662|2009.841|A/Sichuan-Dongqu/SWL4149/2009|A_/_H1N1|PB2
EPI_ISL_74663|2009.784|A/Liaoning-Shuncheng/SWL1145/2009|A_/_H1N1|PB2
EPI_ISL_74664|2009.784|A/Liaoning-Shuncheng/SWL1148/2009|A_/_H1N1|PB2
EPI_ISL_74665|2009.748|A/Liaoning-Shuangta/SWL1135/2009|A_/_H1N1|PB2
EPI_ISL_74666|2009.838|A/Henan-Hualong/SWL1313/2009|A_/_H1N1|PB2
EPI_ISL_74667|2009.866|A/Henan-Hualong/SWL1347/2009|A_/_H1N1|PB2
EPI_ISL_74668|2009.841|A/Henan-Qingfeng/SWL43/2009|A_/_H1N1|PB2
EPI_ISL_74669|2009.967|A/Guangxi/SWL7/2009|A_/_H1N1|PB2
EPI_ISL_74670|2009.967|A/Guangxi/SWL3/2009|A_/_H1N1|PB2
EPI_ISL_74671|2009.967|A/Guangxi/SWL9/2009|A_/_H1N1|PB2
EPI_ISL_74672|2009.967|A/Guangxi/SWL10/2009|A_/_H1N1|PB2
EPI_ISL_74673|2009.967|A/Guangxi/SWL11/2009|A_/_H1N1|PB2
EPI_ISL_74674|2009.967|A/Guangxi/SWL4/2009|A_/_H1N1|PB2
EPI_ISL_74675|2009.967|A/Guangxi/SWL5/2009|A_/_H1N1|PB2
EPI_ISL_74676|2009.967|A/Guangxi/SWL6/2009|A_/_H1N1|PB2
EPI_ISL_74677|2009.967|A/Guangxi/SWL8/2009|A_/_H1N1|PB2
EPI_ISL_74678|2009.863|A/Blagovechensk/01/2009|A_/_H1N1|PB2
EPI_ISL_74710|2009.504|A/Mexico_city/CIA1/2009|A_/_H1N1|PB2
EPI_ISL_74711|2009.510|A/Mexico_city/CIA2/2009|A_/_H1N1|PB2
EPI_ISL_74712|2009.510|A/Mexico_city/CIA3/2009|A_/_H1N1|PB2
EPI_ISL_74713|2009.647|A/Mexico_city/CIA4/2009|A_/_H1N1|PB2
EPI_ISL_74714|2009.504|A/Mexico_city/CIA5/2009|A_/_H1N1|PB2
EPI_ISL_74715|2009.449|A/Mexico_city/CIA6/2009|A_/_H1N1|PB2
EPI_ISL_74716|2009.559|A/Mexico_city/CIA7/2009|A_/_H1N1|PB2
EPI_ISL_74717|2009.559|A/Mexico_city/CIA8/2009|A_/_H1N1|PB2
EPI_ISL_74718|2009.370|A/Mexico_city/CIA9/2009|A_/_H1N1|PB2
EPI_ISL_74719|2009.414_(Day_unknown)|A/muscovy_duck/Thailand/CU-LM1973/2009|A_/_H4N6|PB2
EPI_ISL_74720|2009.414_(Day_unknown)|A/muscovy_duck/Thailand/CU-LM1983/2009|A_/_H4N6|PB2
EPI_ISL_74721|2009.414_(Day_unknown)|A/muscovy_duck/Thailand/CU-LM1984/2009|A_/_H4N9|PB2
EPI_ISL_74722|2009.833_(Day_unknown)|A/muscovy_duck/Thailand/CU-LM4754/2009|A_/_H10N3|PB2
EPI_ISL_74723|2009.833_(Day_unknown)|A/muscovy_duck/Thailand/CU-LM4759/2009|A_/_H10N3|PB2
EPI_ISL_74724|2009.833_(Day_unknown)|A/muscovy_duck/Thailand/CU-LM4761/2009|A_/_H10N3|PB2
EPI_ISL_74725|2009.833_(Day_unknown)|A/muscovy_duck/Thailand/CU-LM4775/2009|A_/_H10N3|PB2
EPI_ISL_74177|2009.436|A/Stockholm/39/2009|A_/_H1N1|PB2
EPI_ISL_74802|2009.356|A/Stockholm/41/2009|A_/_H1N1|PB2
EPI_ISL_74803|2009.474|A/Stockholm/49/2009|A_/_H1N1|PB2
EPI_ISL_74176|2009.523|A/Stockholm/63/2009|A_/_H1N1|PB2
EPI_ISL_74175|2009.532|A/Stockholm/65/2009|A_/_H1N1|PB2
EPI_ISL_74174|2009.570|A/Stockholm/69/2009|A_/_H1N1|PB2
EPI_ISL_74832|2009.718|A/SHIGA/44/2009-|A_/_H1N1|PB2
EPI_ISL_65867|2009.427|A/CHIBA/1016/2009|A_/_H1N1|PB2
EPI_ISL_65885|2009.441|A/CHIBA/1017/2009|A_/_H1N1|PB2
EPI_ISL_65870|2009.655|A/KAGOSHIMA/56/2009|A_/_H1N1|PB2
EPI_ISL_65878|2009.663|A/OKINAWA/283/2009|A_/_H1N1|PB2
EPI_ISL_65879|2009.688|A/OSAKA/2031/2009|A_/_H1N1|PB2
EPI_ISL_65880|2009.707|A/OSAKA/2032/2009|A_/_H1N1|PB2
EPI_ISL_65889|2009.638|A/SAPPORO/190/2009|A_/_H1N1|PB2
EPI_ISL_65882|2009.718|A/SHIGA/44/2009|A_/_H1N1|PB2
EPI_ISL_74835|2008.833_(Day_unknown)|A/Anas_platyrhynchos/Belgium/09-762/2008|A_/_H1N1|PB2
EPI_ISL_74836|2008.833_(Day_unknown)|A/Anas_platyrhynchos/Belgium/09-762-P1/2008|A_/_H5N1|PB2
EPI_ISL_74837|2008.915_(Day_unknown)|A/Anas_platyrhynchos/09-884/2008|A_/_H5N3|PB2
EPI_ISL_74838|2009.847|A/Sichuan-Wenjiang/SWL456/2009|A_/_H1N1|PB2
EPI_ISL_74839|2009.899|A/Beijing-Xicheng/SWL11626/2009|A_/_H1N1|PB2
EPI_ISL_74840|2009.899|A/Beijing-Xicheng/SWL11619/2009|A_/_H1N1|PB2
EPI_ISL_74841|2009.926|A/Hebei-Qiaodong/SWL1523/2009|A_/_H1N1|PB2
EPI_ISL_74842|2009.929|A/Hebei-Qiaodong/SWL1527/2009|A_/_H1N1|PB2
EPI_ISL_74843|2009.921|A/Hebei-Yuhua/SWL1438/2009|A_/_H1N1|PB2
EPI_ISL_74844|2009.926|A/Hebei-Yuhua/SWL1442/2009|A_/_H1N1|PB2
EPI_ISL_74845|2009.896|A/Guangdong-Yuexiu/SWL11552/2009|A_/_H1N1|PB2
EPI_ISL_74846|2009.899|A/Guangdong-Haizhu/SWL1644/2009|A_/_H1N1|PB2
EPI_ISL_74847|2009.874|A/Fujian-Gulou/SWL11951/2009|A_/_H1N1|PB2
EPI_ISL_74848|2009.877|A/Fujian-Gulou/SWL11954/2009|A_/_H1N1|PB2
EPI_ISL_74849|2009.855|A/Fujian-Gulou/SWL11875/2009|A_/_H1N1|PB2
EPI_ISL_74850|2009.855|A/Fujian-Gulou/SWL11881/2009|A_/_H1N1|PB2
EPI_ISL_74851|2009.893|A/Hunan-Hecheng/SWL1617/2009|A_/_H1N1|PB2
EPI_ISL_74852|2009.893|A/Hunan-Hecheng/SWL469/2009|A_/_H1N1|PB2
EPI_ISL_74853|2009.890|A/Hunan-Daxiang/SWL1421/2009|A_/_H1N1|PB2
EPI_ISL_74854|2009.893|A/Hunan-Hecheng/SWL1616/2009|A_/_H1N1|PB2
EPI_ISL_74855|2009.871|A/Henan-Hualong/SWL511/2009|A_/_H1N1|PB2
EPI_ISL_74856|2009.910|A/Sichuan-Wuhou/SWL4401/2009|A_/_H1N1|PB2
EPI_ISL_74857|2009.910|A/Sichuan-Wuhou/SWL4402/2009|A_/_H1N1|PB2
EPI_ISL_74858|2009.904|A/Sichuan-Qingyang/SWL11254/2009|A_/_H1N1|PB2
EPI_ISL_74859|2009.915|A/Sichuan-Qingyang/SWL11275/2009|A_/_H1N1|PB2
EPI_ISL_74860|2009.816|A/Liaoning-Heping/SWL1483/2009|A_/_H1N1|PB2
EPI_ISL_74861|2009.967|A/Chongqing-Wuxi/SWL3118/2009|A_/_H1N1|PB2
EPI_ISL_74862|2009.937|A/Hunan-Yueyanglou/1432/2009|A_/_H1N1|PB2
EPI_ISL_74863|2009.975|A/Anhui-Luyang/SWL1953/2009|A_/_H1N1|PB2
EPI_ISL_74864|2009.973|A/Anhui-Luyang/SWL1957/2009|A_/_H1N1|PB2
EPI_ISL_74865|2009.945|A/Hunan-Yuhua/SWL11707/2009|A_/_H1N1|PB2
EPI_ISL_74866|2009.948|A/Hunan-Yuhua/SWL11709/2009|A_/_H1N1|PB2
EPI_ISL_74867|2009.929|A/Shandong-Shizhong/SWL1850/2009|A_/_H1N1|PB2
EPI_ISL_74868|2009.929|A/Shandong-Wenshang/SWL47/2009|A_/_H1N1|PB2
EPI_ISL_74869|2009.953|A/Chongqing-Yuzhong/SWL11307/2009|A_/_H1N1|PB2
EPI_ISL_74870|2009.964|A/Chongqing-Yuzhong/SWL11351/2009|A_/_H1N1|PB2
EPI_ISL_74871|2009.951|A/Chongqing-Banan/SWL1696/2009|A_/_H1N1|PB2
EPI_ISL_74872|2009.967|A/Chongqing-Yuzhong/SWL11352/2009|A_/_H1N1|PB2
EPI_ISL_74873|2009.953|A/Chongqing-Banan/SWL1699/2009|A_/_H1N1|PB2
EPI_ISL_74874|2009.926|A/Chongqing-Yongchuan/SWL5226/2009|A_/_H1N1|PB2
EPI_ISL_74875|2009.967|A/Chongqing-Wuxi/SWL3120/2009|A_/_H1N1|PB2
EPI_ISL_74876|2009.959|A/Chongqing-Wanzhou/SWL1559/2009|A_/_H1N1|PB2
EPI_ISL_74877|2009.956|A/Guangxi-Longan/SWL1870/2009|A_/_H1N1|PB2
EPI_ISL_74878|2009.964|A/Guangxi-Qinnan/SWL467/2009|A_/_H1N1|PB2
EPI_ISL_74879|2009.964|A/Guangxi-Qinnan/SWL468/2009|A_/_H1N1|PB2
EPI_ISL_74880|2009.970|A/Guangxi-Tiane/SWL444/2009|A_/_H1N1|PB2
EPI_ISL_74881|2009.918|A/Jiangsu-Nanjinggulou/SWL11826/2009|A_/_H1N1|PB2
EPI_ISL_74882|2009.918|A/Jiangsu-Nanjinggulou/SWL11827/2009|A_/_H1N1|PB2
EPI_ISL_74883|2009.932|A/Jiangsu-Canglang/SWL1616/2009|A_/_H1N1|PB2
EPI_ISL_74884|2009.918|A/Jiangsu-Pingjiang/SWL1567/2009|A_/_H1N1|PB2
EPI_ISL_74885|2009.934|A/Jiangsu-Gulou/SWL1584/2009|A_/_H1N1|PB2
EPI_ISL_74886|2009.940|A/Jiangsu-Quanshan/SWL11158/2009|A_/_H1N1|PB2
EPI_ISL_74887|2010.005|A/Tianjin-Hexi/SWL11/2010|A_/_H1N1|PB2
EPI_ISL_74888|2010.011|A/Tianjin-Hexi/SWL113/2010|A_/_H1N1|PB2
EPI_ISL_74889|2009.962|A/Jiangxi-Donghu/SWL11494/2009|A_/_H1N1|PB2
EPI_ISL_74890|2009.989|A/Hunan-Yuhu/SWL4393/2009|A_/_H1N1|PB2
EPI_ISL_74891|2009.951|A/Guangdong-Puning/SWL535/2009|A_/_H1N1|PB2
EPI_ISL_74892|2009.951|A/Heilongjiang-Jianhua/SWL1574/2009|A_/_H1N1|PB2
EPI_ISL_74893|2009.953|A/Xinjiang-Tianshan/SWL11339/2009|A_/_H1N1|PB2
EPI_ISL_74894|2009.984|A/Guangxi-Yuzhou/SWL1337/2009|A_/_H1N1|PB2
EPI_ISL_74895|2010.014|A/Guangxi-Yuzhou/SWL16/2010|A_/_H1N1|PB2
EPI_ISL_74896|2010.000|A/Guangxi-Yuzhou/SWL11/2010|A_/_H1N1|PB2
EPI_ISL_74897|2009.975|A/Zhejiang-Nanxun/SWL1600/2009|A_/_H1N1|PB2
EPI_ISL_74898|2009.989|A/Zhejiang-Xiacheng/SWL1873/2009|A_/_H1N1|PB2
EPI_ISL_74899|2010.000|A/Zhejiang-Jianggan/SWL14/2010|A_/_H1N1|PB2
EPI_ISL_74900|2009.995|A/Shanghai/SWL1675/2009|A_/_H1N1|PB2
EPI_ISL_74901|2009.934|A/Hubei-Shashi/SWL1509/2009|A_/_H1N1|PB2
EPI_ISL_74902|2009.921|A/Tianjin-Hongqiao/SWL1463/2009|A_/_H1N1|PB2
EPI_ISL_74903|2009.953|A/Zhejiang-Shangcheng/SWL1709/2009|A_/_H1N1|PB2
EPI_ISL_74904|2009.978|A/Guangdong-Luohu/SWL1902/2009|A_/_H1N1|PB2
EPI_ISL_74905|2009.978|A/Guangdong-Luohu/SWL1916/2009|A_/_H1N1|PB2
EPI_ISL_74906|2009.992|A/Hubei-Huangshigang/SWL1492/2009|A_/_H1N1|PB2
EPI_ISL_74907|2010.036|A/Anhui-Baohe/SWL137/2010|A_/_H1N1|PB2
EPI_ISL_74908|2010.027|A/Tianjin-Hexi/SWL123/2010|A_/_H1N1|PB2
EPI_ISL_74909|2010.030|A/Tianjin-Hexi/SWL138/2010|A_/_H1N1|PB2
EPI_ISL_74910|2010.008|A/Tianjin-Nankai/SWL413/2010|A_/_H1N1|PB2
EPI_ISL_74911|2010.005|A/Hunan-Furong/SWL13/2010|A_/_H1N1|PB2
EPI_ISL_74912|2010.003|A/Hunan-Yuhua/SWL15/2010|A_/_H1N1|PB2
EPI_ISL_74913|2009.995|A/Hunan-Anhua/SWL59/2009|A_/_H1N1|PB2
EPI_ISL_74914|2009.995|A/Guangdong-Wujiang/SWL58/2009|A_/_H1N1|PB2
EPI_ISL_74915|2009.956|A/Sichuan-Jingyang/SWL1897/2009|A_/_H1N1|PB2
EPI_ISL_74916|2009.973|A/Sichuan-Cuiping/SWL1197/2009|A_/_H1N1|PB2
EPI_ISL_74917|2009.975|A/Jiangsu-Pingjiang/SWL1633/2009|A_/_H1N1|PB2
EPI_ISL_74918|2009.973|A/Jiangsu-Canglang/SWL1653/2009|A_/_H1N1|PB2
EPI_ISL_74919|2010.019|A/Hubei-Wujiagang/SWL12/2010|A_/_H1N1|PB2
EPI_ISL_74920|2010.044|A/Hubei-Wujiagang/SWL16/2010|A_/_H1N1|PB2
EPI_ISL_74921|2010.008|A/Zhejiang-Haishu/SWL11/2010|A_/_H1N1|PB2
EPI_ISL_74922|2010.014|A/Zhejiang-Haishu/SWL128/2010|A_/_H1N1|PB2
EPI_ISL_74923|2009.995|A/Heilongjiang-Xiangfang/SWL1970/2009|A_/_H1N1|PB2
EPI_ISL_74924|2009.964|A/Heilongjiang-Longsha/SWL1424/2009|A_/_H1N1|PB2
EPI_ISL_74925|2009.978|A/Jiangsu-Gulou/SWL1633/2009|A_/_H1N1|PB2
EPI_ISL_74926|2009.995|A/Jiangsu-Quanshan/SWL11302/2009|A_/_H1N1|PB2
EPI_ISL_74927|2009.995|A/Hebei-Qiaodong/SWL1592/2009|A_/_H1N1|PB2
EPI_ISL_74928|2010.005|A/Hebei-Yuhua/SWL16/2010|A_/_H1N1|PB2
EPI_ISL_74929|2009.962|A/Guangxi-Luochengmulaozuzizhi/SWL440/2009|A_/_H1N1|PB2
EPI_ISL_74930|2010.047|A/Guangxi-Haicheng/SWL48/2010|A_/_H1N1|PB2
EPI_ISL_74931|2010.025|A/Hunan-Lengshuitan/SWL131/2010|A_/_H1N1|PB2
EPI_ISL_74932|2010.030|A/Hunan-Daoxian/SWL31/2010|A_/_H1N1|PB2
EPI_ISL_74933|2010.019|A/Guangdong-Luohu/SWL18/2010|A_/_H1N1|PB2
EPI_ISL_74934|2010.036|A/Guangdong-Luohu/SWL130/2010|A_/_H1N1|PB2
EPI_ISL_74935|2009.975|A/Liaoning-Heping/SWL1606/2009|A_/_H1N1|PB2
EPI_ISL_74936|2010.025|A/Liaoning-Heping/SWL116/2010|A_/_H1N1|PB2
EPI_ISL_74937|2010.016|A/Gansu-Chengguan/SWL157/2010|A_/_H1N1|PB2
EPI_ISL_74938|2009.940|A/Gansu-Chengguan/SWL562/2009|A_/_H1N1|PB2
EPI_ISL_74939|2010.049|A/Anhui-Luyang/SWL1103/2010|A_/_H1N1|PB2
EPI_ISL_74940|2010.052|A/Anhui-Baohe/SWL156/2010|A_/_H1N1|PB2
EPI_ISL_74941|2010.016|A/Yunnan-Qiaojia/SWL31/2010|A_/_H1N1|PB2
EPI_ISL_74942|2010.016|A/Yunnan-Qiaojia/SWL34/2010|A_/_H1N1|PB2
EPI_ISL_74943|2010.011|A/Chongqing-Yuzhong/SWL122/2010|A_/_H1N1|PB2
EPI_ISL_74944|2010.011|A/Chongqing-Yuzhong/SWL119/2010|A_/_H1N1|PB2
EPI_ISL_74945|2010.005|A/Hubei-Hongshan/SWL14/2010|A_/_H1N1|PB2
EPI_ISL_74946|2010.005|A/Hubei-Wuchang/SWL13/2010|A_/_H1N1|PB2
EPI_ISL_74947|2010.027|A/Ningxia-Xingqing/SWL176/2010|A_/_H1N1|PB2
EPI_ISL_74948|2010.019|A/Ningxia-Xixia/SWL116/2010|A_/_H1N1|PB2
EPI_ISL_74949|2010.008|A/Tianjin-Nankai/SWL1669/2010|A_/_H1N1|PB2
EPI_ISL_74950|2010.008|A/Tianjin-Ninghe/SWL43/2010|A_/_H1N1|PB2
EPI_ISL_74951|2010.008|A/Jiangxi-Donghu/SWL15/2010|A_/_H1N1|PB2
EPI_ISL_74952|2010.016|A/Jiangxi-Donghu/SWL131/2010|A_/_H1N1|PB2
EPI_ISL_74953|2010.011|A/Neimenggu-Huimin/SWL18/2010|A_/_H1N1|PB2
EPI_ISL_74954|2009.995|A/Neimenggu-Huimin/SWL11560/2009|A_/_H1N1|PB2
EPI_ISL_74955|2010.033|A/Hunan-Yuhua/SWL169/2010|A_/_H1N1|PB2
EPI_ISL_74956|2010.066|A/Hunan-Yuhu/SWL163/2010|A_/_H1N1|PB2
EPI_ISL_74957|2010.068|A/Shanghai-Pudongxin/SWL1117/2010|A_/_H1N1|PB2
EPI_ISL_74958|2010.082|A/Shanghai-Pudongxin/SWL1138/2010|A_/_H1N1|PB2
EPI_ISL_74959|2009.970|A/Fujian-Licheng/SWL1658/2009|A_/_H1N1|PB2
EPI_ISL_74960|2009.970|A/Fujian-Licheng/SWL1660/2009|A_/_H1N1|PB2
EPI_ISL_74961|2010.085|A/Shanghai-Pudongxin/SWL1147/2010|A_/_H1N1|PB2
EPI_ISL_74962|2010.090|A/Shanghai-Pudongxin/SWL1162/2010|A_/_H1N1|PB2
EPI_ISL_74963|2010.066|A/Fujian-Gulou/SWL1257/2010|A_/_H1N1|PB2
EPI_ISL_74964|2010.090|A/Jiangxi-Donghu/SWL1132/2010|A_/_H1N1|PB2
EPI_ISL_74965|2010.115|A/Jiangxi-Donghu/SWL1172/2010|A_/_H1N1|PB2
EPI_ISL_74966|2010.066|A/Zhejiang-Xiacheng/SWL167/2010|A_/_H1N1|PB2
EPI_ISL_74967|2010.052|A/Zhejiang-Jianggan/SWL155/2010|A_/_H1N1|PB2
EPI_ISL_74968|2010.148|A/Shanghai-Pudongxin/SWL1233/2010|A_/_H1N1|PB2
EPI_ISL_74969|2010.008|A/Hubei-Qiaokou/SWL14/2010|A_/_H1N1|PB2
EPI_ISL_74970|2010.036|A/Hubei-Qiaokou/SWL111/2010|A_/_H1N1|PB2
EPI_ISL_74971|2010.016|A/Ningxia-Litong/SWL19/2010|A_/_H1N1|PB2
EPI_ISL_74972|2010.014|A/Guangxi-Longan/SWL111/2010|A_/_H1N1|PB2
EPI_ISL_74973|2009.989|A/Yunnan-Simao/SWL459/2009|A_/_H1N1|PB2
EPI_ISL_74974|2010.041|A/Gansu-Chengguan/SWL1112/2010|A_/_H1N1|PB2
EPI_ISL_74975|2010.068|A/Jiangsu-Beitang/SWL164/2010|A_/_H1N1|PB2
EPI_ISL_74976|2010.088|A/Jiangsu-Nanchang/SWL190/2010|A_/_H1N1|PB2
EPI_ISL_74977|2010.036|A/Shanghai-Luwan/SWL134/2010|A_/_H1N1|PB2
EPI_ISL_74978|2010.038|A/Shanghai-Luwan/SWL143/2010|A_/_H1N1|PB2
EPI_ISL_74979|2010.112|A/Shanghai-Luwan/SWL154/2010|A_/_H1N1|PB2
EPI_ISL_74980|2010.126|A/Shanghai-Luwan/SWL157/2010|A_/_H1N1|PB2
EPI_ISL_74981|2010.145|A/Guangxi-Qinnan/SWL1108/2010|A_/_H1N1|PB2
EPI_ISL_74982|2010.049|A/Jiangsu-Beitang/SWL153/2010|A_/_H1N1|PB2
EPI_ISL_74983|2010.055|A/Jiangsu-Beitang/SWL158/2010|A_/_H1N1|PB2
EPI_ISL_74984|2010.036|A/Jiangsu-Nanchang/SWL138/2010|A_/_H1N1|PB2
EPI_ISL_74985|2010.055|A/Jiangsu-Nanchang/SWL160/2010|A_/_H1N1|PB2
EPI_ISL_74986|2010.030|A/Jiangsu-Beitang/SWL123/2010|A_/_H1N1|PB2
EPI_ISL_74987|2010.027|A/Shanghai-Luwan/SWL125/2010|A_/_H1N1|PB2
EPI_ISL_74988|2010.027|A/Shanghai-Luwan/SWL126/2010|A_/_H1N1|PB2
EPI_ISL_74989|2010.036|A/Shanghai-Luwan/SWL135/2010|A_/_H1N1|PB2
EPI_ISL_74990|2010.036|A/Shanghai-Luwan/SWL137/2010|A_/_H1N1|PB2
EPI_ISL_74991|2010.079|A/Guangxi-Fangcheng/SWL175/2010|A_/_H1N1|PB2
EPI_ISL_74992|2010.085|A/Guangxi-Fangcheng/SWL179/2010|A_/_H1N1|PB2
EPI_ISL_74993|2010.068|A/Guangxi-Xingbin/SWL115/2010|A_/_H1N1|PB2
EPI_ISL_74994|2010.077|A/Guangxi-Gangbei/SWL41/2010|A_/_H1N1|PB2
EPI_ISL_74995|2010.085|A/Guangxi-Beiliu/SWL52/2010|A_/_H1N1|PB2
EPI_ISL_74996|2010.085|A/Jiangsu-Xuzhougulou/SWL185/2010|A_/_H1N1|PB2
EPI_ISL_74997|2010.148|A/Jiangsu-Quanshan/SWL1308/2010|A_/_H1N1|PB2
EPI_ISL_74998|2009.937|A/Hunan-Yueyanglou/SWL1432/2009|A_/_H1N1|PB2
EPI_ISL_74999|2010.164|A/Fujian-Gulou/SWL52/2010|A_/_H1N1|PB2
EPI_ISL_75000|2010.088|A/Fujian-Gulou/SWL1338/2010|A_/_H1N1|PB2
EPI_ISL_75001|2010.008|A/Fujian-Gulou/SWL119/2010|A_/_H1N1|PB2
EPI_ISL_75002|2010.066|A/Guangdong-Chancheng/SWL178/2010|A_/_H1N1|PB2
EPI_ISL_75003|2010.082|A/Guangdong-Chancheng/SWL51/2010|A_/_H1N1|PB2
EPI_ISL_75004|2010.008|A/Hainan-Dingan/SWL111/2010|A_/_H1N1|PB2
EPI_ISL_75005|2010.019|A/Hainan-Dingan/SWL123/2010|A_/_H1N1|PB2
EPI_ISL_75006|2010.036|A/Hainan-Dingan/SWL136/2010|A_/_H1N1|PB2
EPI_ISL_75007|2010.030|A/Tianjin-Nankai/SWL1692/2010|A_/_H1N1|PB2
EPI_ISL_75008|2010.068|A/Tianjin-Hebei/SWL157/2010|A_/_H1N1|PB2
EPI_ISL_75009|2010.011|A/Hubei-Maojian/SWL113/2010|A_/_H1N1|PB2
EPI_ISL_75010|2010.019|A/Hubei-Maojian/SWL132/2010|A_/_H1N1|PB2
EPI_ISL_75011|2010.025|A/Hubei-Maojian/SWL140/2010|A_/_H1N1|PB2
EPI_ISL_75012|2010.055|A/Hubei-Maojian/SWL197/2010|A_/_H1N1|PB2
EPI_ISL_75013|2010.085|A/Hubei-Maojian/SWL1165/2010|A_/_H1N1|PB2
EPI_ISL_75014|2010.071|A/Fujian-Gulou/SWL1280/2010|A_/_H1N1|PB2
EPI_ISL_75015|2010.055|A/Fujian-Gulou/SWL1223/2010|A_/_H1N1|PB2
EPI_ISL_75016|2010.025|A/Jiangxi-Donghu/SWL54/2010|A_/_H1N1|PB2
EPI_ISL_75017|2010.011|A/Jiangxi-Zhanggong/SWL52/2010|A_/_H1N1|PB2
EPI_ISL_75018|2010.071|A/Chongqing-Yuzhong/SWL1115/2010|A_/_H1N1|PB2
EPI_ISL_75019|2010.049|A/Guangdong-Liwan/SWL153/2010|A_/_H1N1|PB2
EPI_ISL_75020|2010.049|A/Guangdong-Yuexiu/SWL193/2010|A_/_H1N1|PB2
EPI_ISL_75021|2010.186|A/Beijing-Huairou/SWL1282/2010|A_/_H1N1|PB2
EPI_ISL_75022|2010.104|A/Beijing-Xicheng/SWL1304/2010|A_/_H1N1|PB2
EPI_ISL_75023|2010.088|A/Guangxi-Yuzhou/SWL125/2010|A_/_H1N1|PB2
EPI_ISL_75024|2010.088|A/Guangxi-Longan/SWL1979/2010|A_/_H1N1|PB2
EPI_ISL_75025|2010.088|A/Guangxi-Fangcheng/SWL184/2010|A_/_H1N1|PB2
EPI_ISL_75026|2010.085|A/Guangxi-Beiliu/SWL54/2010|A_/_H1N1|PB2
EPI_ISL_75027|2010.088|A/Guangxi-Fangcheng/SWL183/2010|A_/_H1N1|PB2
EPI_ISL_75028|2010.052|A/Hunan-Yueyanglou/SWL154/2010|A_/_H1N1|PB2
EPI_ISL_75029|2010.052|A/Shanghai-Pudongxin/SWL181/2010|A_/_H1N1|PB2
EPI_ISL_75030|2010.052|A/Shanghai-Pudongxin/SWL186/2010|A_/_H1N1|PB2
EPI_ISL_75031|2010.052|A/Shanghai-Pudongxin/SWL187/2010|A_/_H1N1|PB2
EPI_ISL_75032|2010.052|A/Guangxi-Xixiangtang/SWL139/2010|A_/_H1N1|PB2
EPI_ISL_75033|2010.085|A/Tianjin-Hexi/SWL195/2010|A_/_H1N1|PB2
EPI_ISL_75034|2010.085|A/Guangxi-Beiliu/SWL53/2010|A_/_H1N1|PB2
EPI_ISL_75035|2010.052|A/Fujian-Licheng/SWL144/2010|A_/_H1N1|PB2
EPI_ISL_75036|2010.088|A/Fujian-Gulou/SWL1338/2010|A_/_H1N1|PB2
EPI_ISL_75037|2010.085|A/Xinjiang-Tianshan/SWL1119/2010|A_/_H1N1|PB2
EPI_ISL_75038|2010.022|A/Heilongjiang-Jianhua/SWL18/2010|A_/_H1N1|PB2
EPI_ISL_75039|2010.033|A/Heilongjiang-Longsha/SWL19/2010|A_/_H1N1|PB2
EPI_ISL_75040|2010.151|A/Fujian-Gulou/SWL1494/2010|A_/_H1N1|PB2
EPI_ISL_75041|2010.181|A/Fujian-Gulou/SWL1544/2010|A_/_H1N1|PB2
EPI_ISL_75042|2010.181|A/Fujian-Gulou/SWL1549/2010|A_/_H1N1|PB2
EPI_ISL_75043|2010.142|A/Guangxi-Fangcheng/SWL1130/2010|A_/_H1N1|PB2
EPI_ISL_75044|2010.219|A/Beijing-Huairou/SWL1327/2010|A_/_H1N1|PB2
EPI_ISL_75045|2010.101|A/Xinjiang-Hutubi/SWL115/2010|A_/_H1N1|PB2
EPI_ISL_75046|2010.101|A/Xinjiang-Hutubi/SWL117/2010|A_/_H1N1|PB2
EPI_ISL_75047|2010.104|A/Xinjiang-Hutubi/SWL118/2010|A_/_H1N1|PB2
EPI_ISL_75048|2010.090|A/Guangxi-Gangbei/SWL158/2010|A_/_H1N1|PB2
EPI_ISL_75049|2010.090|A/Guangxi-Fangcheng/SWL188/2010|A_/_H1N1|PB2
EPI_ISL_75050|2010.093|A/Guangxi-Fangcheng/SWL194/2010|A_/_H1N1|PB2
EPI_ISL_75051|2010.093|A/Guangxi-Yuzhou/SWL128/2010|A_/_H1N1|PB2
EPI_ISL_75052|2010.088|A/Guangxi-Longan/SWL1976/2010|A_/_H1N1|PB2
EPI_ISL_75053|2010.090|A/Guangxi-Fangcheng/SWL189/2010|A_/_H1N1|PB2
EPI_ISL_75054|2010.104|A/Guangxi-Longan/SWL1990/2010|A_/_H1N1|PB2
EPI_ISL_75055|2010.082|A/Guangxi-Jiangzhou/SWL151/2010|A_/_H1N1|PB2
EPI_ISL_75056|2010.159|A/Fujian-Siming/SWL1163/2010|A_/_H1N1|PB2
EPI_ISL_75057|2010.033|A/Fujian-Gulou/SWL1155/2010|A_/_H1N1|PB2
EPI_ISL_75058|2010.036|A/Hunan-Yueyanglou/SWL127/2010|A_/_H1N1|PB2
EPI_ISL_75059|2010.036|A/Hunan-Yueyanglou/SWL133/2010|A_/_H1N1|PB2
EPI_ISL_75060|2010.033|A/Hunan-Furong/SWL129/2010|A_/_H1N1|PB2
EPI_ISL_75061|2010.036|A/Guangxi-Qinnan/SWL137/2010|A_/_H1N1|PB2
EPI_ISL_75062|2010.145|A/Guangxi-Jiangzhou/SWL176/2010|A_/_H1N1|PB2
EPI_ISL_75063|2010.036|A/Guangxi-Longan/SWL1921/2010|A_/_H1N1|PB2
EPI_ISL_75064|2010.033|A/Jiangxi-Donghu/SWL157/2010|A_/_H1N1|PB2
EPI_ISL_75065|2010.036|A/Fujian-Yanping/SWL146/2010|A_/_H1N1|PB2
EPI_ISL_75066|2010.036|A/Fujian-Yanping/SWL143/2010|A_/_H1N1|PB2
EPI_ISL_75067|2010.036|A/Fujian-Gulou/SWL1141/2010|A_/_H1N1|PB2
EPI_ISL_75068|2010.033|A/Fujian-Licheng/SWL127/2010|A_/_H1N1|PB2
EPI_ISL_75069|2010.033|A/Fujian-Licheng/SWL126/2010|A_/_H1N1|PB2
EPI_ISL_75070|2010.033|A/Shanghai-Putuo/SWL132/2010|A_/_H1N1|PB2
EPI_ISL_75071|2010.033|A/Shanghai-Putuo/SWL131/2010|A_/_H1N1|PB2
EPI_ISL_75072|2010.033|A/Guangxi-Longan/SWL1919/2010|A_/_H1N1|PB2
EPI_ISL_75073|2010.033|A/Guangxi-Xixiangtang/SWL118/2010|A_/_H1N1|PB2
EPI_ISL_75074|2010.148|A/Guangxi-Qinnan/SWL1113/2010|A_/_H1N1|PB2
EPI_ISL_75075|2010.033|A/Guangxi-Qinnan/SWL133/2010|A_/_H1N1|PB2
EPI_ISL_75076|2010.151|A/Guangxi-Longan/SWL11023/2010|A_/_H1N1|PB2
EPI_ISL_75077|2010.036|A/Chongqing-Nanchuan/SWL31/2010|A_/_H1N1|PB2
EPI_ISL_75078|2010.036|A/Guangdong-Luohu/SWL137/2010|A_/_H1N1|PB2
EPI_ISL_75079|2010.033|A/Anhui-Baohe/SWL131/2010|A_/_H1N1|PB2
EPI_ISL_75080|2010.033|A/Hunan-Yuhua/SWL174/2010|A_/_H1N1|PB2
EPI_ISL_75081|2010.162|A/Fujian-Gulou/SWL51/2010|A_/_H1N1|PB2
EPI_ISL_75082|2010.167|A/Beijing-Huairou/SWL1258/2010|A_/_H1N1|PB2
EPI_ISL_75083|2010.208|A/Shanghai-Pudongxin/SWL1335/2010|A_/_H1N1|PB2
EPI_ISL_75084|2010.148|A/Fujian-Yanping/SWL1115/2010|A_/_H1N1|PB2
EPI_ISL_75085|2010.071|A/Jiangsu-Qinhuai/SWL167/2010|A_/_H1N1|PB2
EPI_ISL_75086|2010.047|A/Shaanxi-Beilin/SWL134/2010|A_/_H1N1|PB2
EPI_ISL_75087|2010.112|A/Zhejiang-Haishu/SWL1289/2010|A_/_H1N1|PB2
EPI_ISL_75088|2010.151|A/Hubei-Wuchang/SWL145/2010|A_/_H1N1|PB2
EPI_ISL_75089|2010.066|A/Jilin-Nanguan/SWL181/2010|A_/_H1N1|PB2
EPI_ISL_75090|2009.658|A/Henan/18/2009|A_/_H1N1|PB2
EPI_ISL_75091|2009.896|A/Aarhus/INS116/2009|A_/_H1N1|PB2
EPI_ISL_75092|2009.904|A/Aarhus/INS118/2009|A_/_H1N1|PB2
EPI_ISL_75093|2009.948|A/Athens/INS123/2009|A_/_H1N1|PB2
EPI_ISL_75094|2009.948|A/Athens/INS124/2009|A_/_H1N1|PB2
EPI_ISL_75095|2009.948|A/Athens/INS125/2009|A_/_H1N1|PB2
EPI_ISL_75096|2009.953|A/Athens/INS126/2009|A_/_H1N1|PB2
EPI_ISL_75097|2009.000|A/Athens/INS155/2009|A_/_H1N1|PB2
EPI_ISL_75098|2009.995|A/Athens/INS156/2009|A_/_H1N1|PB2
EPI_ISL_75099|2009.959|A/Athens/INS158/2009|A_/_H1N1|PB2
EPI_ISL_75100|2009.962|A/Athens/INS159/2009|A_/_H1N1|PB2
EPI_ISL_75101|2009.962|A/Athens/INS160/2009|A_/_H1N1|PB2
EPI_ISL_75102|2009.964|A/Athens/INS161/2009|A_/_H1N1|PB2
EPI_ISL_75103|2009.967|A/Athens/INS162/2009|A_/_H1N1|PB2
EPI_ISL_75104|2009.967|A/Athens/INS163/2009|A_/_H1N1|PB2
EPI_ISL_75105|2009.967|A/Athens/INS164/2009|A_/_H1N1|PB2
EPI_ISL_75106|2009.970|A/Athens/INS165/2009|A_/_H1N1|PB2
EPI_ISL_75107|2009.984|A/Athens/INS166/2009|A_/_H1N1|PB2
EPI_ISL_75108|2009.984|A/Athens/INS167/2009|A_/_H1N1|PB2
EPI_ISL_75109|2009.953|A/Athens/INS87/2009|A_/_H1N1|PB2
EPI_ISL_75110|2009.962|A/Berlin/INS171/2009|A_/_H1N1|PB2
EPI_ISL_75111|2009.940|A/Bochum/INS187/2009|A_/_H1N1|PB2
EPI_ISL_75112|2009.882|A/Bonn/INS127/2009|A_/_H1N1|PB2
EPI_ISL_75113|2010.011|A/Bonn/INS178/2010|A_/_H1N1|PB2
EPI_ISL_75114|2010.112|A/California/VRDL10/2010|A_/_H1N1|PB2
EPI_ISL_75115|2009.844|A/California/VRDL100/2009|A_/_H1N1|PB2
EPI_ISL_75116|2009.844|A/California/VRDL101/2009|A_/_H1N1|PB2
EPI_ISL_75117|2009.844|A/California/VRDL102/2009|A_/_H1N1|PB2
EPI_ISL_75118|2010.068|A/California/VRDL11/2010|A_/_H1N1|PB2
EPI_ISL_75119|2010.071|A/California/VRDL12/2010|A_/_H1N1|PB2
EPI_ISL_75120|2010.066|A/California/VRDL13/2010|A_/_H1N1|PB2
EPI_ISL_75121|2010.066|A/California/VRDL14/2010|A_/_H1N1|PB2
EPI_ISL_75122|2009.770|A/California/VRDL87/2009|A_/_H1N1|PB2
EPI_ISL_75123|2009.770|A/California/VRDL88/2009|A_/_H1N1|PB2
EPI_ISL_75124|2009.792|A/California/VRDL89/2009|A_/_H1N1|PB2
EPI_ISL_75125|2009.792|A/California/VRDL90/2009|A_/_H1N1|PB2
EPI_ISL_75126|2009.792|A/California/VRDL91/2009|A_/_H1N1|PB2
EPI_ISL_75127|2009.792|A/California/VRDL92/2009|A_/_H1N1|PB2
EPI_ISL_75128|2009.792|A/California/VRDL93/2009|A_/_H1N1|PB2
EPI_ISL_75129|2009.825|A/California/VRDL96/2009|A_/_H1N1|PB2
EPI_ISL_75130|2009.825|A/California/VRDL97/2009|A_/_H1N1|PB2
EPI_ISL_75131|2009.825|A/California/VRDL98/2009|A_/_H1N1|PB2
EPI_ISL_75132|2009.844|A/California/VRDL99/2009|A_/_H1N1|PB2
EPI_ISL_75133|2009.932|A/Copenhagen/INS144/2009|A_/_H1N1|PB2
EPI_ISL_75134|2009.841|A/District_of_Columbia/INS114/2009|A_/_H1N1|PB2
EPI_ISL_75135|2009.838|A/District_of_Columbia/INS45/2009|A_/_H1N1|PB2
EPI_ISL_75136|2009.858|A/Hvidovre/INS139/2009|A_/_H1N1|PB2
EPI_ISL_75137|2009.885|A/Hvidovre/INS141/2009|A_/_H1N1|PB2
EPI_ISL_75138|2009.866|A/Madrid/INS113/2009|A_/_H1N1|PB2
EPI_ISL_75139|2009.882|A/Madrid/INS129/2009|A_/_H1N1|PB2
EPI_ISL_75140|2009.901|A/Madrid/INS131/2009|A_/_H1N1|PB2
EPI_ISL_75141|2009.918|A/Madrid/INS134/2009|A_/_H1N1|PB2
EPI_ISL_75142|2009.923|A/Madrid/INS135/2009|A_/_H1N1|PB2
EPI_ISL_75143|2009.953|A/Madrid/INS184/2009|A_/_H1N1|PB2
EPI_ISL_75144|2009.995|A/Madrid/INS185/2009|A_/_H1N1|PB2
EPI_ISL_75145|2009.995|A/Madrid/INS186/2009|A_/_H1N1|PB2
EPI_ISL_75146|2009.351|A/Mexico_City/014/2009|A_/_H1N1|PB2
EPI_ISL_75147|2009.860|A/Odense/INS143/2009|A_/_H1N1|PB2
EPI_ISL_75148|2009.989|A/Odense/INS177/2009|A_/_H1N1|PB2
EPI_ISL_75149|2009.877|A/Pensacola/INS109/2009|A_/_H1N1|PB2
EPI_ISL_75150|2009.863|A/San_Diego/INS74/2009|A_/_H1N1|PB2
EPI_ISL_75151|2009.970|A/Tallinn/INS181/2009|A_/_H1N1|PB2
EPI_ISL_75152|2010.008|A/Tallinn/INS182/2010|A_/_H1N1|PB2
EPI_ISL_75153|2010.016|A/Tallinn/INS183/2010|A_/_H1N1|PB2
EPI_ISL_75154|2009.956|A/Terrassa/INS172/2009|A_/_H1N1|PB2
EPI_ISL_75155|2009.959|A/Terrassa/INS173/2009|A_/_H1N1|PB2
EPI_ISL_75156|2009.978|A/Terrassa/INS174/2009|A_/_H1N1|PB2
EPI_ISL_75157|2009.975|A/Terrassa/INS175/2009|A_/_H1N1|PB2
EPI_ISL_75158|2009.940|A/Tessenderlo/INS138/2009|A_/_H1N1|PB2
EPI_ISL_75159|2009.953|A/Tessenderlo/INS191/2009|A_/_H1N1|PB2
EPI_ISL_75160|2009.995|A/Tessenderlo/INS192/2009|A_/_H1N1|PB2
EPI_ISL_75161|2009.901|A/Vienna/INS142/2009|A_/_H1N1|PB2
EPI_ISL_75162|2010.011|A/Vienna/INS179/2010|A_/_H1N1|PB2
EPI_ISL_75163|2009.921|A/Warsaw/INS146/2009|A_/_H1N1|PB2
EPI_ISL_75164|2009.863|A/Wisconsin/629-D00292/2009|A_/_H1N1|PB2
EPI_ISL_75165|2009.778|A/Wisconsin/629-D00675/2009|A_/_H1N1|PB2
EPI_ISL_75166|2009.786|A/Wisconsin/629-D00692/2009|A_/_H1N1|PB2
EPI_ISL_75167|2009.789|A/Wisconsin/629-D00740/2009|A_/_H1N1|PB2
EPI_ISL_75168|2009.778|A/Wisconsin/629-D00830/2009|A_/_H1N1|PB2
EPI_ISL_75169|2009.882|A/Wisconsin/629-D00859/2009|A_/_H1N1|PB2
EPI_ISL_75170|2009.836|A/Wisconsin/629-D00888/2009|A_/_H1N1|PB2
EPI_ISL_75171|2009.748|A/Wisconsin/629-D01351/2009|A_/_H1N1|PB2
EPI_ISL_75172|2009.882|A/Wisconsin/629-D01572/2009|A_/_H1N1|PB2
EPI_ISL_75173|2009.860|A/Wisconsin/629-D02008/2009|A_/_H1N1|PB2
EPI_ISL_75174|2009.797|A/Wisconsin/629-D02082/2009|A_/_H1N1|PB2
EPI_ISL_75175|2009.778|A/Wisconsin/629-D02442/2009|A_/_H1N1|PB2
EPI_ISL_75197|2009.367|A/great_crested-grebe/Qinghai/1/2009|A_/_H5N1|PB2
EPI_ISL_75317|2009.885|A/Zhoushan/1/2009|A_/_H1N1|PB2
EPI_ISL_75318|2009.964|A/Zhoushan/52/2009|A_/_H1N1|PB2
EPI_ISL_75321|2010.038|A/swine/Guangdong/1/2010|A_/_H1N1|PB2
EPI_ISL_75322|2009.441|A/Boston/110/2009|A_/_H1N1|PB2
EPI_ISL_75339|2009.918|A/Aalborg/INS133/2009|A_/_H1N1|PB2
EPI_ISL_75340|2009.937|A/Athens/INS122/2009|A_/_H1N1|PB2
EPI_ISL_75341|2009.992|A/Athens/INS153/2009|A_/_H1N1|PB2
EPI_ISL_75342|2009.992|A/Athens/INS154/2009|A_/_H1N1|PB2
EPI_ISL_75343|2009.970|A/Athens/INS157/2009|A_/_H1N1|PB2
EPI_ISL_75344|2009.885|A/Bonn/INS128/2009|A_/_H1N1|PB2
EPI_ISL_75345|2009.447|A/Boston/112/2009|A_/_H1N1|PB2
EPI_ISL_75346|2009.452|A/Boston/113/2009|A_/_H1N1|PB2
EPI_ISL_75347|2009.518|A/Boston/145/2009|A_/_H1N1|PB2
EPI_ISL_75348|2009.496|A/Boston/146/2009|A_/_H1N1|PB2
EPI_ISL_75349|2009.518|A/Boston/147/2009|A_/_H1N1|PB2
EPI_ISL_75350|2009.512|A/Boston/148/2009|A_/_H1N1|PB2
EPI_ISL_75351|2009.496|A/Boston/149/2009|A_/_H1N1|PB2
EPI_ISL_75352|2009.510|A/Boston/151/2009|A_/_H1N1|PB2
EPI_ISL_75353|2009.490|A/Boston/152/2009|A_/_H1N1|PB2
EPI_ISL_75354|2009.534|A/Boston/153/2009|A_/_H1N1|PB2
EPI_ISL_75355|2009.627|A/Boston/154/2009|A_/_H1N1|PB2
EPI_ISL_75356|2009.912|A/Cologne/INS136/2009|A_/_H1N1|PB2
EPI_ISL_75357|2009.932|A/New_York/INS150/2009|A_/_H1N1|PB2
EPI_ISL_75358|2009.942|A/New_York/INS151/2009|A_/_H1N1|PB2
EPI_ISL_75359|2009.858|A/Oslo/INS110/2009|A_/_H1N1|PB2
EPI_ISL_75214|2009.496_(Day_unknown)|A/Che/NIV658/2009|A_/_H1N1|PB2
EPI_ISL_75218|2009.581_(Day_unknown)|A/Jalna/NIV9436/2009|A_/_H1N1|PB2
EPI_ISL_75207|2009.666_(Day_unknown)|A/Nsk/NIV10348/2009|A_/_H1N1|PB2
EPI_ISL_71319|2009.666_(Day_unknown)|A/Pune/NIV10604/2009|A_/_H1N1|PB2
EPI_ISL_75219|2009.581_(Day_unknown)|A/Ytml/NIV9438/2009|A_/_H1N1|PB2
EPI_ISL_75194|2008.833_(Day_unknown)|A/aquatic_bird/Korea/w344/2008|A_/_H5N2|PB2
EPI_ISL_75195|2008.833_(Day_unknown)|A/aquatic_bird/Korea/w347/2008|A_/_H5N2|PB2
EPI_ISL_75196|2008.833_(Day_unknown)|A/aquatic_bird/Korea/w351/2008|A_/_H5N2|PB2
EPI_ISL_74368|2009.833|A/swine/Guangdong/11/2009|A_/_H1N1|PB2
EPI_ISL_75727|2009.627|A/Singapore/GP3084/2009|A_/_H1N1|PB2
EPI_ISL_75737|2010.088|A/Singapore/GP562/2010|A_/_H1N1|PB2
EPI_ISL_75739|2010.153|A/Singapore/GP999/2010|A_/_H1N1|PB2
EPI_ISL_75740|2010.071|A/Singapore/KK066/2010|A_/_H1N1|PB2
EPI_ISL_75742|2009.496|A/Singapore/ON0801/2009|A_/_H1N1|PB2
EPI_ISL_75743|2009.638|A/Singapore/ON1868/2009|A_/_H1N1|PB2
EPI_ISL_75776|2008.090|A/swine/Guangdong/02/2008|A_/_H1N1|PB2
EPI_ISL_75777|2008.500|A/swine/Guangdong/07/2008|A_/_H1N1|PB2
EPI_ISL_75778|2008.667|A/swine/Guangdong/09/2008|A_/_H1N1|PB2
EPI_ISL_75779|2009.340|A/swine/Guangdong/05/2009|A_/_H1N1|PB2
EPI_ISL_75780|2009.422|A/swine/Guangdong/06/2009|A_/_H1N1|PB2
EPI_ISL_75781|2009.501|A/swine/Guangdong/07/2009|A_/_H1N1|PB2
EPI_ISL_75782|2009.668|A/swine/Guangdong/09/2009|A_/_H1N1|PB2
EPI_ISL_65865|2009.855|A/Orebro/2/2009|A_/_H1N1|PB2
EPI_ISL_75789|2009.836|A/Chita/CRIE-8/2009|A_/_H1N1|PB2
EPI_ISL_75790|2009.899|A/Arkhangelsk/CRIE-GNY/2009|A_/_H1N1|PB2
EPI_ISL_75791|2009.858|A/Lipetsk/CRIE-BVV/2009|A_/_H1N1|PB2
EPI_ISL_75865|2010.066|A/Guangdong-Zhenjiang/SWL165/2010|A_/_H1N1|PB2
EPI_ISL_75866|2010.077|A/Guangdong-Jiangcheng/SWL181/2010|A_/_H1N1|PB2
EPI_ISL_75867|2010.208|A/Guangdong-Wujiang/SWL51/2010|A_/_H1N1|PB2
EPI_ISL_75868|2010.068|A/Guangdong-Zhenjiang/SWL176/2010|A_/_H1N1|PB2
EPI_ISL_75869|2010.186|A/Guangdong-Duanzhou/SWL1198/2010|A_/_H1N1|PB2
EPI_ISL_75870|2010.162|A/Guangdong-Duanzhou/SWL1178/2010|A_/_H1N1|PB2
EPI_ISL_75871|2010.197|A/Guangdong-Liwan/SWL1170/2010|A_/_H1N1|PB2
EPI_ISL_75872|2010.162|A/Guangdong-Yuexiu/SWL1276/2010|A_/_H1N1|PB2
EPI_ISL_75873|2010.071|A/Guangdong-Liwan/SWL172/2010|A_/_H1N1|PB2
EPI_ISL_75874|2010.085|A/Guangdong-Liwan/SWL176/2010|A_/_H1N1|PB2
EPI_ISL_75875|2010.074|A/Hubei-Songzi/SWL160/2010|A_/_H1N1|PB2
EPI_ISL_75876|2010.074|A/Hubei-Songzi/SWL161/2010|A_/_H1N1|PB2
EPI_ISL_75877|2010.167|A/Hubei-Songzi/SWL1176/2010|A_/_H1N1|PB2
EPI_ISL_75878|2010.093|A/Hubei-Songzi/SWL189/2010|A_/_H1N1|PB2
EPI_ISL_75879|2010.181|A/Hubei-Songzi/SWL1166/2010|A_/_H1N1|PB2
EPI_ISL_75880|2010.252|A/Hubei-Wuchang/SWL171/2010|A_/_H1N1|PB2
EPI_ISL_75881|2010.274|A/Hubei-Wuchang/SWL174/2010|A_/_H1N1|PB2
EPI_ISL_75882|2010.142|A/Hubei-Hongshan/SWL143/2010|A_/_H1N1|PB2
EPI_ISL_75883|2009.085_(Day_unknown)|A/quail/Aichi/1/2009|A_/_H7N6|PB2
EPI_ISL_75884|2009.162_(Day_unknown)|A/quail/Aichi/2/2009|A_/_H7N6|PB2
EPI_ISL_75885|2009.162_(Day_unknown)|A/quail/Aichi/3/2009|A_/_H7N6|PB2
EPI_ISL_75886|2009.162_(Day_unknown)|A/quail/Aichi/4/2009|A_/_H7N6|PB2
EPI_ISL_75887|2009.162_(Day_unknown)|A/quail/Aichi/5/2009|A_/_H7N6|PB2
EPI_ISL_75888|2009.162_(Day_unknown)|A/quail/Aichi/6/2009|A_/_H7N6|PB2
EPI_ISL_75951|2009.334|A/Mexico_city/CIA10/2009|A_/_H1N1|PB2
EPI_ISL_75952|2009.332|A/Mexico_city/CIA11/2009|A_/_H1N1|PB2
EPI_ISL_75985|2008.803|A/great_black-backed_gull/Newfoundland/296/2008|A_/_H13N2|PB2
EPI_ISL_76031|2009.447|A/Boston/96/2009|A_/_H1N1|PB2
EPI_ISL_76032|2009.452|A/Boston/103/2009|A_/_H1N1|PB2
EPI_ISL_76033|2009.452|A/Boston/106/2009|A_/_H1N1|PB2
EPI_ISL_76034|2009.455|A/Boston/108/2009|A_/_H1N1|PB2
EPI_ISL_76035|2009.452|A/Boston/109/2009|A_/_H1N1|PB2
EPI_ISL_76036|2009.447|A/Boston/115/2009|A_/_H1N1|PB2
EPI_ISL_76037|2009.490|A/Boston/116/2009|A_/_H1N1|PB2
EPI_ISL_76038|2009.482|A/Boston/117/2009|A_/_H1N1|PB2
EPI_ISL_76039|2009.466|A/Boston/118/2009|A_/_H1N1|PB2
EPI_ISL_76040|2009.463|A/Boston/120/2009|A_/_H1N1|PB2
EPI_ISL_76041|2009.463|A/Boston/121/2009|A_/_H1N1|PB2
EPI_ISL_76042|2009.471|A/Boston/122/2009|A_/_H1N1|PB2
EPI_ISL_76043|2009.460|A/Boston/123/2009|A_/_H1N1|PB2
EPI_ISL_76044|2009.482|A/Boston/124/2009|A_/_H1N1|PB2
EPI_ISL_76045|2009.458|A/Boston/125/2009|A_/_H1N1|PB2
EPI_ISL_76046|2009.466|A/Boston/126/2009|A_/_H1N1|PB2
EPI_ISL_76047|2009.458|A/Boston/127/2009|A_/_H1N1|PB2
EPI_ISL_76048|2009.471|A/Boston/129/2009|A_/_H1N1|PB2
EPI_ISL_76049|2009.468|A/Boston/130/2009|A_/_H1N1|PB2
EPI_ISL_76050|2009.477|A/Boston/131/2009|A_/_H1N1|PB2
EPI_ISL_76051|2009.463|A/Boston/132/2009|A_/_H1N1|PB2
EPI_ISL_76052|2009.460|A/Boston/133/2009|A_/_H1N1|PB2
EPI_ISL_76053|2009.482|A/Boston/134/2009|A_/_H1N1|PB2
EPI_ISL_76054|2009.460|A/Boston/135/2009|A_/_H1N1|PB2
EPI_ISL_76055|2009.466|A/Boston/137/2009|A_/_H1N1|PB2
EPI_ISL_76056|2009.460|A/Boston/138/2009|A_/_H1N1|PB2
EPI_ISL_76057|2009.471|A/Boston/140/2009|A_/_H1N1|PB2
EPI_ISL_76058|2009.479|A/Boston/141/2009|A_/_H1N1|PB2
EPI_ISL_76059|2009.493|A/Boston/142/2009|A_/_H1N1|PB2
EPI_ISL_76060|2009.515|A/Boston/143/2009|A_/_H1N1|PB2
EPI_ISL_76061|2009.816|A/District_of_Columbia/INS32/2009|A_/_H1N1|PB2
EPI_ISL_76062|2009.942|A/Berlin/INS170/2009|A_/_H1N1|PB2
EPI_ISL_76063|2009.992|A/Barcelona/INS190/2009|A_/_H1N1|PB2
EPI_ISL_66647|2009.729|A/Alberta/RV2859/2009|A_/_H1N1|PB2
EPI_ISL_70416|2009.786|A/Beijing-Chaoyang/11230/2009|A_/_H1N1|PB2
EPI_ISL_70417|2009.792|A/Beijing-Chaoyang/11263/2009|A_/_H1N1|PB2
EPI_ISL_70413|2009.688|A/Beijing-Chaoyang/1792/2009|A_/_H1N1|PB2
EPI_ISL_61866|2009.400|A/Fujian-Gulou/1581/2009|A_/_H1N1|PB2
EPI_ISL_70418|2009.805|A/Fujian-Shanghang/523/2009|A_/_H1N1|PB2
EPI_ISL_33613|2009.195|A/Guangdong-Zhuangzuyaozuzizhi/51/2009|A_/_H1N1|PB2
EPI_ISL_70420|2009.600|A/Hong_Kong/14775/2009|A_/_H1N1|PB2
EPI_ISL_66652|2009.682|A/Hong_Kong/26547/2009|A_/_H1N1|PB2
EPI_ISL_66653|2009.693|A/Hong_Kong/26552/2009|A_/_H1N1|PB2
EPI_ISL_69708|2009.792|A/Hong_Kong/33773/2009|A_/_H1N1|PB2
EPI_ISL_69709|2009.803|A/Hong_Kong/33774/2009|A_/_H1N1|PB2
EPI_ISL_70419|2009.510|A/Hong_Kong/4458/2009|A_/_H1N1|PB2
EPI_ISL_60735|2009.521|A/Hong_Kong/4508/2009|A_/_H1N1|PB2
EPI_ISL_60737|2009.510|A/Hunan-Changning/52/2009|A_/_H1N1|PB2
EPI_ISL_70412|2009.682|A/Jiangsu-Quanshan/377/2009|A_/_H1N1|PB2
EPI_ISL_33601|2009.359|A/Kentucky/08/2009|A_/_H1N1|PB2
EPI_ISL_70421|2009.616|A/Kenya/1720/2009|A_/_H1N1|PB2
EPI_ISL_33612|2009.222|A/Liaoning-Huanggu/1144/2009|A_/_H1N1|PB2
EPI_ISL_70415|2009.726|A/Sichuan-Xiqu/325/2009|A_/_H1N1|PB2
EPI_ISL_33798|2009.104|A/Texas/38/2009|A_/_H1N1|PB2
EPI_ISL_61862|2009.611|A/Texas/57/2009|A_/_H1N1|PB2
EPI_ISL_69711|2009.553|A/Vietnam/2036/2009|A_/_H1N1|PB2
EPI_ISL_33716|2009.208|A/West_Virginia/02/2009|A_/_H1N1|PB2
EPI_ISL_70414|2009.726|A/Zhejiang-Liandu/1339/2009|A_/_H1N1|PB2
EPI_ISL_70217|2009.836|A/Sichuan-Dongqu/1836/2009|A_/_H1N1|PB2
EPI_ISL_76071|2009.326|A/Mexico_City/019/2009|A_/_H1N1|PB2
EPI_ISL_76072|2009.326|A/Mexico_City/020/2009|A_/_H1N1|PB2
EPI_ISL_76073|2009.329|A/Mexico_City/021/2009|A_/_H1N1|PB2
EPI_ISL_76074|2009.332|A/Mexico_City/022/2009|A_/_H1N1|PB2
EPI_ISL_76075|2009.329|A/Mexico_City/023/2009|A_/_H1N1|PB2
EPI_ISL_76076|2009.326|A/Mexico_City/024/2009|A_/_H1N1|PB2
EPI_ISL_76077|2009.329|A/Mexico_City/025/2009|A_/_H1N1|PB2
EPI_ISL_76078|2009.332|A/Mexico_City/026/2009|A_/_H1N1|PB2
EPI_ISL_76079|2009.403|A/Guangdong/SB1/2009|A_/_H1N1|PB2
EPI_ISL_76081|2010.414|A/Hubei/1/2010|A_/_H5N1|PB2
EPI_ISL_74018|2009.986|A/mallard/Poland/446/09|A_/_H7N7|PB2
EPI_ISL_76117|2009.318|A/California/VRDL134/2009|A_/_H1N1|PB2
EPI_ISL_76118|2009.315|A/California/VRDL136/2009|A_/_H3N2|PB2
EPI_ISL_76119|2009.318|A/California/VRDL138/2009|A_/_H3N2|PB2
EPI_ISL_76120|2009.318|A/California/VRDL140/2009|A_/_H1N1|PB2
EPI_ISL_76121|2009.321|A/California/VRDL141/2009|A_/_H1N1|PB2
EPI_ISL_76122|2009.318|A/California/VRDL143/2009|A_/_H3N2|PB2
EPI_ISL_76123|2009.318|A/California/VRDL144/2009|A_/_H3N2|PB2
EPI_ISL_76124|2009.318|A/California/VRDL145/2009|A_/_H3N2|PB2
EPI_ISL_76125|2009.312|A/California/VRDL146/2009|A_/_H1N1|PB2
EPI_ISL_76126|2009.321|A/California/VRDL147/2009|A_/_H3N2|PB2
EPI_ISL_76127|2009.318|A/California/VRDL158/2009|A_/_H3N2|PB2
EPI_ISL_76128|2009.318|A/California/VRDL135/2009|A_/_H1N1|PB2
EPI_ISL_76129|2009.482|A/Boston/136/2009|A_/_H1N1|PB2
EPI_ISL_76152|2009.329_(Day_unknown)|A/ENG/219/2009|A_/_H1N1|PB2
EPI_ISL_76153|2009.329_(Day_unknown)|A/ENG/XFL00473/2009|A_/_H1N1|PB2
EPI_ISL_76154|2009.329_(Day_unknown)|A/ENG/XFL00200/2009|A_/_H1N1|PB2
EPI_ISL_76155|2009.414_(Day_unknown)|A/SC/10/2009|A_/_H1N1|PB2
EPI_ISL_76156|2009.329_(Day_unknown)|A/ENG/XFL00311/2009|A_/_H1N1|PB2
EPI_ISL_76157|2009.329_(Day_unknown)|A/ENG/XFL00354/2009|A_/_H1N1|PB2
EPI_ISL_76158|2009.247_(Day_unknown)|A/ENG/197/2009|A_/_H1N1|PB2
EPI_ISL_76159|2009.329_(Day_unknown)|A/ENG/246/2009|A_/_H1N1|PB2
EPI_ISL_76160|2009.329_(Day_unknown)|A/ENG/XFL00418/2009|A_/_H1N1|PB2
EPI_ISL_76161|2009.329_(Day_unknown)|A/ENG/259/2009|A_/_H1N1|PB2
EPI_ISL_76162|2009.329_(Day_unknown)|A/ENG/254/2009|A_/_H1N1|PB2
EPI_ISL_76163|2009.329_(Day_unknown)|A/ENG/218/2009|A_/_H1N1|PB2
EPI_ISL_76164|2009.247_(Day_unknown)|A/ENG/XFL00071/2009|A_/_H1N1|PB2
EPI_ISL_76165|2009.329_(Day_unknown)|A/ENG/XFL00419/2009|A_/_H1N1|PB2
EPI_ISL_76166|2009.329_(Day_unknown)|A/ENG/257/2009|A_/_H1N1|PB2
EPI_ISL_76167|2009.329_(Day_unknown)|A/ENG/220/2009|A_/_H1N1|PB2
EPI_ISL_76168|2009.329_(Day_unknown)|A/ENG/XFL00275/2009|A_/_H1N1|PB2
EPI_ISL_76169|2009.329_(Day_unknown)|A/ENG/XFL00304/2009|A_/_H1N1|PB2
EPI_ISL_76170|2009.247_(Day_unknown)|A/ENG/223/2009|A_/_H1N1|PB2
EPI_ISL_76171|2009.329_(Day_unknown)|A/ENG/XFL00300/2009|A_/_H1N1|PB2
EPI_ISL_76172|2009.496_(Day_unknown)|A/ENG/92860032/2009|A_/_H1N1|PB2
EPI_ISL_76173|2009.496_(Day_unknown)|A/ENG/634/2009|A_/_H1N1|PB2
EPI_ISL_76174|2009.496_(Day_unknown)|A/ENG/675/2009|A_/_H1N1|PB2
EPI_ISL_76175|2009.329_(Day_unknown)|A/SC/4/2009|A_/_H1N1|PB2
EPI_ISL_76176|2009.329_(Day_unknown)|A/ENG/XFL00482/2009|A_/_H1N1|PB2
EPI_ISL_76177|2009.329_(Day_unknown)|A/ENG/266/2009|A_/_H1N1|PB2
EPI_ISL_76178|2009.329_(Day_unknown)|A/ENG/XFL00532/2009|A_/_H1N1|PB2
EPI_ISL_76179|2009.414_(Day_unknown)|A/ENG/361/2009|A_/_H1N1|PB2
EPI_ISL_76180|2009.414_(Day_unknown)|A/ENG/381/2009|A_/_H1N1|PB2
EPI_ISL_76181|2009.414_(Day_unknown)|A/ENG/382/2009|A_/_H1N1|PB2
EPI_ISL_76182|2009.414_(Day_unknown)|A/ENG/384/2009|A_/_H1N1|PB2
EPI_ISL_76183|2009.414_(Day_unknown)|A/ENG/385/2009|A_/_H1N1|PB2
EPI_ISL_76184|2009.414_(Day_unknown)|A/ENG/386/2009|A_/_H1N1|PB2
EPI_ISL_76185|2009.414_(Day_unknown)|A/ENG/388/2009|A_/_H1N1|PB2
EPI_ISL_76186|2009.414_(Day_unknown)|A/ENG/394/2009|A_/_H1N1|PB2
EPI_ISL_76187|2009.414_(Day_unknown)|A/ENG/395/2009|A_/_H1N1|PB2
EPI_ISL_76188|2009.414_(Day_unknown)|A/ENG/400/2009|A_/_H1N1|PB2
EPI_ISL_76189|2009.414_(Day_unknown)|A/ENG/402/2009|A_/_H1N1|PB2
EPI_ISL_76190|2009.414_(Day_unknown)|A/ENG/423/2009|A_/_H1N1|PB2
EPI_ISL_76191|2009.414_(Day_unknown)|A/ENG/428/2009|A_/_H1N1|PB2
EPI_ISL_76192|2009.414_(Day_unknown)|A/ENG/430/2009|A_/_H1N1|PB2
EPI_ISL_76193|2009.414_(Day_unknown)|A/ENG/431/2009|A_/_H1N1|PB2
EPI_ISL_76194|2009.414_(Day_unknown)|A/ENG/433/2009|A_/_H1N1|PB2
EPI_ISL_76195|2009.414_(Day_unknown)|A/ENG/445/2009|A_/_H1N1|PB2
EPI_ISL_76196|2009.329_(Day_unknown)|A/ENG/253/2009|A_/_H1N1|PB2
EPI_ISL_76197|2009.329_(Day_unknown)|A/ENG/252/2009|A_/_H1N1|PB2
EPI_ISL_76198|2009.329_(Day_unknown)|A/ENG/359/2009|A_/_H1N1|PB2
EPI_ISL_76199|2009.414_(Day_unknown)|A/ENG/414/2009|A_/_H1N1|PB2
EPI_ISL_76200|2009.414_(Day_unknown)|A/ENG/418/2009|A_/_H1N1|PB2
EPI_ISL_76201|2009.414_(Day_unknown)|A/ENG/419/2009|A_/_H1N1|PB2
EPI_ISL_76227|2010.088|A/California/VRDL6/2010|A_/_H1N1|PB2
EPI_ISL_76228|2009.666|A/Netherlands/1064b/2009|A_/_H1N1|PB2
EPI_ISL_76229|2009.874|A/Netherlands/2143/2009|A_/_H1N1|PB2
EPI_ISL_76230|2009.871|A/Netherlands/2464b/2009|A_/_H1N1|PB2
EPI_ISL_76231|2010.085|A/New_York/3681/2010|A_/_H1N1|PB2
EPI_ISL_76232|2010.085|A/New_York/3682/2010|A_/_H1N1|PB2
EPI_ISL_76233|2010.085|A/New_York/3683/2010|A_/_H1N1|PB2
EPI_ISL_76234|2010.071|A/New_York/3834/2010|A_/_H1N1|PB2
EPI_ISL_76235|2010.071|A/New_York/3835/2010|A_/_H1N1|PB2
EPI_ISL_76236|2010.077|A/New_York/3866/2010|A_/_H1N1|PB2
EPI_ISL_76237|2010.093|A/New_York/4294/2010|A_/_H1N1|PB2
EPI_ISL_76238|2010.090|A/New_York/4662/2010|A_/_H1N1|PB2
EPI_ISL_76239|2010.140|A/New_York/6530/2010|A_/_H1N1|PB2
EPI_ISL_76240|2010.003|A/New_York/7420/2010|A_/_H1N1|PB2
EPI_ISL_76241|2009.929|A/New_York/7421/2009|A_/_H1N1|PB2
EPI_ISL_76242|2009.975|A/New_York/7424/2009|A_/_H1N1|PB2
EPI_ISL_76243|2009.967|A/New_York/7425/2009|A_/_H1N1|PB2
EPI_ISL_76244|2009.934|A/New_York/7426/2009|A_/_H1N1|PB2
EPI_ISL_76245|2010.162|A/New_York/7480/2010|A_/_H1N1|PB2
EPI_ISL_76246|2010.164|A/Orenburg/IIV-13/2010|A_/_H1N1|PB2
EPI_ISL_76251|2009.408|A/Argentina/07-09GP/2009|A_/_H1N1|PB2
EPI_ISL_76253|2009.551|A/Argentina/08AR/2009|A_/_H1N1|PB2
EPI_ISL_76255|2009.452|A/Argentina/19527/2009|A_/_H1N1|PB2
EPI_ISL_76257|2009.929|A/Argentina/19618/2009|A_/_H1N1|PB2
EPI_ISL_76258|2009.460|A/Argentina/19656/2009|A_/_H1N1|PB2
EPI_ISL_76272|2009.721|A/Shanghai/P1/2009|A_/_H1N1|PB2
EPI_ISL_76273|2010.000|A/whooper_swan/Mongolia/1/2010|A_/_H5N1|PB2
EPI_ISL_76277|2009.247_(Day_unknown)|A/British_Columbia/GFA0401/2009|A_/_H1N1|PB2
EPI_ISL_76280|2009.247_(Day_unknown)|A/Canada/GFA0402/2009|A_/_H1N1|PB2
EPI_ISL_76450|2009.567|A/Guam/NHRC0001/2009|A_/_H1N1|PB2
EPI_ISL_76451|2009.556|A/Guam/NHRC0002/2009|A_/_H1N1|PB2
EPI_ISL_76452|2009.573|A/Guam/NHRC0003/2009|A_/_H1N1|PB2
EPI_ISL_76453|2009.556|A/Japan/NHRC0001/2009|A_/_H1N1|PB2
EPI_ISL_76454|2009.556|A/Japan/NHRC0002/2009|A_/_H1N1|PB2
EPI_ISL_76455|2010.000|A/NYMC_X-147_(Puerto_Rico/8/1934-Wyoming/03/2003)|A_/_H3N2|PB2
EPI_ISL_76456|2009.647|A/Netherlands/1039/2009|A_/_H1N1|PB2
EPI_ISL_76457|2009.690|A/Netherlands/1083/2009|A_/_H1N1|PB2
EPI_ISL_76458|2009.690|A/Netherlands/1084/2009|A_/_H1N1|PB2
EPI_ISL_76459|2009.674|A/Netherlands/1093/2009|A_/_H1N1|PB2
EPI_ISL_76460|2009.858|A/Netherlands/1324/2009|A_/_H1N1|PB2
EPI_ISL_76461|2009.808|A/Netherlands/1493b/2009|A_/_H1N1|PB2
EPI_ISL_76462|2009.830|A/Netherlands/1715b/2009|A_/_H1N1|PB2
EPI_ISL_76463|2009.882|A/Netherlands/2229/2009|A_/_H1N1|PB2
EPI_ISL_76464|2009.877|A/Netherlands/2243/2009|A_/_H1N1|PB2
EPI_ISL_76465|2009.745|A/Netherlands/2290/2009|A_/_H1N1|PB2
EPI_ISL_76466|2009.844|A/Netherlands/2442b/2009|A_/_H1N1|PB2
EPI_ISL_76467|2009.893|A/Netherlands/2445b/2009|A_/_H1N1|PB2
EPI_ISL_76468|2009.849|A/Netherlands/2457b/2009|A_/_H1N1|PB2
EPI_ISL_76469|2009.923|A/Netherlands/2629/2009|A_/_H1N1|PB2
EPI_ISL_76470|2010.047|A/Netherlands/2631b/2009|A_/_H1N1|PB2
EPI_ISL_76471|2009.912|A/Netherlands/2635b/2009|A_/_H1N1|PB2
EPI_ISL_76472|2009.915|A/Netherlands/2636/2009|A_/_H1N1|PB2
EPI_ISL_76473|2009.932|A/Netherlands/2815/2009|A_/_H1N1|PB2
EPI_ISL_76474|2009.918|A/Netherlands/2822/2009|A_/_H1N1|PB2
EPI_ISL_76475|2010.000|A/X-53_(Puerto_Rico/8/1934-New_Jersey/11/1976)|A_/_H1N1|PB2
EPI_ISL_76508|2008.085_(Day_unknown)|A/pekin_duck/Korea/LBM187/2008|A_/_H4N6|PB2
EPI_ISL_76506|2008.085_(Day_unknown)|A/mallard_duck/Korea/LBM188/2008|A_/_H4N2|PB2
EPI_ISL_76490|2008.249_(Day_unknown)|A/Korean_native_chicken/Korea/LBM453/2008|A_/_H9N2|PB2
EPI_ISL_76499|2008.085_(Day_unknown)|A/pekin_duck/Korea/LBM176/2008|A_/_H3N2|PB2
EPI_ISL_76503|2008.749_(Day_unknown)|A/canine/Korea/LBM412/2008|A_/_H3N2|PB2
EPI_ISL_76581|2009.838|A/turkey/Ontario/FAV114-17/2009|A_/_H1N1|PB2
EPI_ISL_76582|2009.808|A/turkey/Ontario/FAV110/2009|A_/_H1N1|PB2
EPI_ISL_76587|2009.808|A/turkey/Ontario/FAV110/2009|A_/_H1N1|PB2
EPI_ISL_76621|2009.614|A/Singapore/591/2009|A_/_H1N1|PB2
EPI_ISL_76622|2009.844|A/Singapore/534/2009|A_/_H3N2|PB2
EPI_ISL_76627|2010.000|A/Brisbane/1/2010|A_/_H1N1|PB2
EPI_ISL_76628|2010.192|A/Brisbane/7/2010|A_/_H1N1|PB2
EPI_ISL_76629|2010.129|A/Perth/500/2010|A_/_H1N1|PB2
EPI_ISL_76630|2009.611|A/PERTH/261/2009|A_/_H1N1|PB2
EPI_ISL_76632|2009.877|A/Singapore/569/2009|A_/_H3N2|PB2
EPI_ISL_76633|2009.414_(Day_unknown)|A/Hamburg/NY1580/2009|A_/_H1N1|PB2
EPI_ISL_76636|2010.000|A/NYMC_X-157_(Puerto_Rico/8/1934-New_York/55/2004)|A_/_H3N2|PB2
EPI_ISL_76637|2009.805|A/Ulaanbaatar/6525/2009|A_/_H1N1|PB2
EPI_ISL_76638|2009.940|A/Ulgii/9911/2009|A_/_H1N1|PB2
EPI_ISL_76647|2010.181|A/Macau/307249/2010|A_/_H1N1|PB2
EPI_ISL_76648|2010.038|A/Macau/200018/2010|A_/_H1N1|PB2
EPI_ISL_61990|2009.559|A/PERTH/265/2009|A_/_H1N1|PB2
EPI_ISL_76660|2008.025|A/chicken/Henan/1.2/2008|A_/_H9N2|PB2
EPI_ISL_76662|2009.162_(Day_unknown)|A/chicken/Hebei/Y2/2009|A_/_H9N2|PB2
EPI_ISL_76681|2008.044|A/Vietnam/UT31394II/2008|A_/_H5N1|PB2
EPI_ISL_76682|2008.107|A/Vietnam/UT31412II/2008|A_/_H5N1|PB2
EPI_ISL_76683|2008.117|A/Vietnam/UT31413II/2008|A_/_H5N1|PB2
EPI_ISL_76684|2008.139|A/Vietnam/HN31432M/2008|A_/_H5N1|PB2
EPI_ISL_76659|2008.085_(Day_unknown)|A/chicken/Hebei/7/2008|A_/_H9N2|PB2
EPI_ISL_76658|2008.085_(Day_unknown)|A/chicken/Hebei/C4/2008|A_/_H9N2|PB2
EPI_ISL_76686|2009.715|A/India/2710/2009|A_/_H3N2|PB2
EPI_ISL_76690|2010.068|A/Rhode_Island/01/2010|A_/_H3N2|PB2
EPI_ISL_76706|2009.518|A/Boston/144/2009|A_/_H1N1|PB2
EPI_ISL_76707|2009.825|A/California/VRDL94/2009|A_/_H1N1|PB2
EPI_ISL_76708|2009.844|A/California/VRDL103/2009|A_/_H1N1|PB2
EPI_ISL_76709|2009.871|A/California/VRDL104/2009|A_/_H1N1|PB2
EPI_ISL_76710|2009.871|A/California/VRDL105/2009|A_/_H1N1|PB2
EPI_ISL_76711|2009.871|A/California/VRDL106/2009|A_/_H1N1|PB2
EPI_ISL_76712|2009.871|A/California/VRDL107/2009|A_/_H1N1|PB2
EPI_ISL_76713|2009.871|A/California/VRDL108/2009|A_/_H1N1|PB2
EPI_ISL_76714|2009.896|A/California/VRDL109/2009|A_/_H1N1|PB2
EPI_ISL_76715|2009.896|A/California/VRDL110/2009|A_/_H1N1|PB2
EPI_ISL_76716|2009.896|A/California/VRDL111/2009|A_/_H1N1|PB2
EPI_ISL_76717|2009.896|A/California/VRDL112/2009|A_/_H1N1|PB2
EPI_ISL_76718|2009.896|A/California/VRDL113/2009|A_/_H1N1|PB2
EPI_ISL_76719|2009.923|A/California/VRDL114/2009|A_/_H1N1|PB2
EPI_ISL_76720|2009.923|A/California/VRDL115/2009|A_/_H1N1|PB2
EPI_ISL_76721|2009.923|A/California/VRDL116/2009|A_/_H1N1|PB2
EPI_ISL_76722|2009.923|A/California/VRDL117/2009|A_/_H1N1|PB2
EPI_ISL_76723|2009.923|A/California/VRDL118/2009|A_/_H1N1|PB2
EPI_ISL_76724|2009.953|A/California/VRDL119/2009|A_/_H1N1|PB2
EPI_ISL_76725|2009.953|A/California/VRDL120/2009|A_/_H1N1|PB2
EPI_ISL_76726|2009.953|A/California/VRDL121/2009|A_/_H1N1|PB2
EPI_ISL_76727|2009.953|A/California/VRDL122/2009|A_/_H1N1|PB2
EPI_ISL_76728|2009.953|A/California/VRDL123/2009|A_/_H1N1|PB2
EPI_ISL_76729|2009.973|A/California/VRDL124/2009|A_/_H1N1|PB2
EPI_ISL_76730|2009.973|A/California/VRDL125/2009|A_/_H1N1|PB2
EPI_ISL_76731|2009.973|A/California/VRDL126/2009|A_/_H1N1|PB2
EPI_ISL_76732|2009.973|A/California/VRDL127/2009|A_/_H1N1|PB2
EPI_ISL_76733|2009.973|A/California/VRDL128/2009|A_/_H1N1|PB2
EPI_ISL_76734|2009.995|A/California/VRDL129/2009|A_/_H1N1|PB2
EPI_ISL_76735|2009.995|A/California/VRDL130/2009|A_/_H1N1|PB2
EPI_ISL_76736|2009.995|A/California/VRDL131/2009|A_/_H1N1|PB2
EPI_ISL_76737|2009.995|A/California/VRDL132/2009|A_/_H1N1|PB2
EPI_ISL_76738|2009.995|A/California/VRDL133/2009|A_/_H1N1|PB2
EPI_ISL_76739|2010.022|A/California/VRDL1/2010|A_/_H1N1|PB2
EPI_ISL_76740|2010.027|A/California/VRDL2/2010|A_/_H1N1|PB2
EPI_ISL_76741|2010.049|A/California/VRDL3/2010|A_/_H1N1|PB2
EPI_ISL_76742|2010.104|A/California/VRDL4/2010|A_/_H1N1|PB2
EPI_ISL_76743|2010.093|A/California/VRDL5/2010|A_/_H1N1|PB2
EPI_ISL_76744|2010.085|A/California/VRDL7/2010|A_/_H1N1|PB2
EPI_ISL_76745|2010.118|A/California/VRDL8/2010|A_/_H1N1|PB2
EPI_ISL_76746|2010.107|A/California/VRDL9/2010|A_/_H1N1|PB2
EPI_ISL_76747|2009.551|A/Australia/18/2009|A_/_H3N2|PB2
EPI_ISL_76748|2009.321|A/California/VRDL156/2009|A_/_H3N2|PB2
EPI_ISL_76823|2009.778|A/San_Diego/INS193/2009|A_/_H1N1|PB2
EPI_ISL_76824|2009.786|A/San_Diego/INS195/2009|A_/_H1N1|PB2
EPI_ISL_76825|2009.803|A/San_Diego/INS197/2009|A_/_H1N1|PB2
EPI_ISL_76826|2009.803|A/San_Diego/INS198/2009|A_/_H1N1|PB2
EPI_ISL_76827|2009.805|A/San_Diego/INS199/2009|A_/_H1N1|PB2
EPI_ISL_76828|2009.836|A/San_Diego/INS201/2009|A_/_H1N1|PB2
EPI_ISL_76829|2009.841|A/San_Diego/INS202/2009|A_/_H1N1|PB2
EPI_ISL_76830|2009.841|A/San_Diego/INS203/2009|A_/_H1N1|PB2
EPI_ISL_76831|2009.844|A/San_Diego/INS204/2009|A_/_H1N1|PB2
EPI_ISL_76832|2009.953|A/Athens/INS272/2009|A_/_H1N1|PB2
EPI_ISL_76833|2009.953|A/Athens/INS273/2009|A_/_H1N1|PB2
EPI_ISL_76834|2009.953|A/Athens/INS274/2009|A_/_H1N1|PB2
EPI_ISL_76835|2009.953|A/Athens/INS275/2009|A_/_H1N1|PB2
EPI_ISL_76836|2009.882|A/Bonn/INS277/2009|A_/_H1N1|PB2
EPI_ISL_76837|2009.885|A/Bonn/INS278/2009|A_/_H1N1|PB2
EPI_ISL_76838|2009.885|A/Bonn/INS279/2009|A_/_H1N1|PB2
EPI_ISL_76839|2009.896|A/Madrid/INS281/2009|A_/_H1N1|PB2
EPI_ISL_76840|2009.912|A/Cologne/INS286/2009|A_/_H1N1|PB2
EPI_ISL_76841|2009.940|A/Tessenderlo/INS287/2009|A_/_H1N1|PB2
EPI_ISL_76842|2009.885|A/Hvidovre/INS288/2009|A_/_H1N1|PB2
EPI_ISL_76843|2009.899|A/Hvidovre/INS289/2009|A_/_H1N1|PB2
EPI_ISL_76844|2009.904|A/Hvidovre/INS290/2009|A_/_H1N1|PB2
EPI_ISL_76845|2009.882|A/Vienna/INS291/2009|A_/_H1N1|PB2
EPI_ISL_76846|2009.896|A/Vienna/INS293/2009|A_/_H1N1|PB2
EPI_ISL_76847|2009.877|A/Madrid/INS295/2009|A_/_H1N1|PB2
EPI_ISL_70181|2009.000|A/duck/Vietnam/OIE-2327/2009|A_/_H9N2|PB2
EPI_ISL_76849|2009.000|A/duck/Vietnam/OIE-2328/2009|A_/_H9N2|PB2
EPI_ISL_76850|2009.000|A/duck/Vietnam/OIE-2583/2009|A_/_H9N2|PB2
EPI_ISL_76848|2010.493|A/Nanjing/1/2010|A_/_H1N1|PB2
EPI_ISL_76857|2009.882|A/Aarhus/INS236/2009|A_/_H1N1|PB2
EPI_ISL_76858|2009.893|A/Aarhus/INS237/2009|A_/_H1N1|PB2
EPI_ISL_76859|2009.896|A/Aarhus/INS238/2009|A_/_H1N1|PB2
EPI_ISL_76860|2009.901|A/Aarhus/INS240/2009|A_/_H1N1|PB2
EPI_ISL_76861|2009.901|A/Aarhus/INS241/2009|A_/_H1N1|PB2
EPI_ISL_76862|2009.896|A/Aarhus/INS242/2009|A_/_H1N1|PB2
EPI_ISL_76863|2009.888|A/Aarhus/INS251/2009|A_/_H1N1|PB2
EPI_ISL_76864|2009.888|A/Aarhus/INS252/2009|A_/_H1N1|PB2
EPI_ISL_76865|2009.890|A/Aarhus/INS253/2009|A_/_H1N1|PB2
EPI_ISL_76866|2009.907|A/Aarhus/INS254/2009|A_/_H1N1|PB2
EPI_ISL_76867|2009.822|A/Antwerp/INS221/2009|A_/_H1N1|PB2
EPI_ISL_76868|2009.948|A/Athens/INS257/2009|A_/_H1N1|PB2
EPI_ISL_76869|2009.948|A/Athens/INS259/2009|A_/_H1N1|PB2
EPI_ISL_76870|2009.948|A/Athens/INS260/2009|A_/_H1N1|PB2
EPI_ISL_76871|2009.948|A/Athens/INS261/2009|A_/_H1N1|PB2
EPI_ISL_76872|2009.948|A/Athens/INS262/2009|A_/_H1N1|PB2
EPI_ISL_76873|2009.948|A/Athens/INS263/2009|A_/_H1N1|PB2
EPI_ISL_76874|2009.948|A/Athens/INS264/2009|A_/_H1N1|PB2
EPI_ISL_76875|2009.948|A/Athens/INS266/2009|A_/_H1N1|PB2
EPI_ISL_76876|2009.956|A/Athens/INS267/2009|A_/_H1N1|PB2
EPI_ISL_76877|2009.953|A/Athens/INS268/2009|A_/_H1N1|PB2
EPI_ISL_76878|2009.953|A/Athens/INS269/2009|A_/_H1N1|PB2
EPI_ISL_76879|2009.953|A/Athens/INS270/2009|A_/_H1N1|PB2
EPI_ISL_76880|2009.959|A/Athens/INS276/2009|A_/_H1N1|PB2
EPI_ISL_76881|2009.866|A/Bochum/INS249/2009|A_/_H1N1|PB2
EPI_ISL_76882|2009.866|A/Bochum/INS250/2009|A_/_H1N1|PB2
EPI_ISL_76883|2009.934|A/Bonn/INS280/2009|A_/_H1N1|PB2
EPI_ISL_76884|2009.937|A/Bonn/INS284/2009|A_/_H1N1|PB2
EPI_ISL_76885|2009.827|A/Brussels/INS206/2009|A_/_H1N1|PB2
EPI_ISL_76886|2009.838|A/Brussels/INS208/2009|A_/_H1N1|PB2
EPI_ISL_76887|2009.841|A/Brussels/INS209/2009|A_/_H1N1|PB2
EPI_ISL_76888|2009.855|A/Brussels/INS243/2009|A_/_H1N1|PB2
EPI_ISL_76889|2009.879|A/Brussels/INS245/2009|A_/_H1N1|PB2
EPI_ISL_76890|2009.863|A/District_of_Columbia/INS226/2009|A_/_H1N1|PB2
EPI_ISL_76891|2009.863|A/District_of_Columbia/INS227/2009|A_/_H1N1|PB2
EPI_ISL_76892|2009.866|A/District_of_Columbia/INS228/2009|A_/_H1N1|PB2
EPI_ISL_76893|2009.836|A/District_of_Columbia/INS229/2009|A_/_H1N1|PB2
EPI_ISL_76894|2009.893|A/District_of_Columbia/INS230/2009|A_/_H1N1|PB2
EPI_ISL_76895|2009.844|A/District_of_Columbia/INS231/2009|A_/_H1N1|PB2
EPI_ISL_76896|2009.893|A/District_of_Columbia/INS232/2009|A_/_H1N1|PB2
EPI_ISL_76897|2009.838|A/Madrid/INS222/2009|A_/_H1N1|PB2
EPI_ISL_76898|2009.860|A/Madrid/INS223/2009|A_/_H1N1|PB2
EPI_ISL_76899|2009.866|A/Madrid/INS225/2009|A_/_H1N1|PB2
EPI_ISL_76900|2009.874|A/Munich/INS246/2009|A_/_H1N1|PB2
EPI_ISL_76901|2009.899|A/Munich/INS247/2009|A_/_H1N1|PB2
EPI_ISL_76902|2009.858|A/Pensacola/INS210/2009|A_/_H1N1|PB2
EPI_ISL_76903|2009.858|A/Pensacola/INS211/2009|A_/_H1N1|PB2
EPI_ISL_76904|2009.858|A/Pensacola/INS212/2009|A_/_H1N1|PB2
EPI_ISL_76905|2009.877|A/Pensacola/INS213/2009|A_/_H1N1|PB2
EPI_ISL_76906|2009.896|A/Pensacola/INS233/2009|A_/_H1N1|PB2
EPI_ISL_76907|2009.934|A/Pensacola/INS234/2009|A_/_H1N1|PB2
EPI_ISL_76908|2009.934|A/Pensacola/INS235/2009|A_/_H1N1|PB2
EPI_ISL_76909|2009.855|A/San_Diego/INS214/2009|A_/_H1N1|PB2
EPI_ISL_76910|2009.858|A/San_Diego/INS215/2009|A_/_H1N1|PB2
EPI_ISL_76911|2009.863|A/San_Diego/INS216/2009|A_/_H1N1|PB2
EPI_ISL_76912|2009.863|A/San_Diego/INS217/2009|A_/_H1N1|PB2
EPI_ISL_76913|2009.822|A/San_Diego/INS218/2009|A_/_H1N1|PB2
EPI_ISL_76914|2009.899|A/Vienna/INS294/2009|A_/_H1N1|PB2
EPI_ISL_76980|2009.323|A/California/VRDL241/2009|A_/_H3N2|PB2
EPI_ISL_76981|2009.329|A/California/VRDL291/2009|A_/_H3N2|PB2
EPI_ISL_76982|2009.326|A/California/VRDL296/2009|A_/_H3N2|PB2
EPI_ISL_76983|2009.321|A/California/VRDL302/2009|A_/_H3N2|PB2
EPI_ISL_76984|2009.345|A/California/VRDL304/2009|A_/_H3N2|PB2
EPI_ISL_76985|2009.332|A/California/VRDL307/2009|A_/_H3N2|PB2
EPI_ISL_76986|2009.329|A/California/VRDL314/2009|A_/_H3N2|PB2
EPI_ISL_76987|2009.337|A/California/VRDL316/2009|A_/_H3N2|PB2
EPI_ISL_77080|2009.416|A/VICTORIA/208/2009|A_/_H3N2|PB2
EPI_ISL_77197|2009.025|A/chicken/Shandong/PD/2009|A_/_H9N2|PB2
EPI_ISL_77198|2009.115|A/chicken/Shandong/HY/2009|A_/_H9N2|PB2
EPI_ISL_77199|2009.236|A/chicken/Shandong/WL/2009|A_/_H9N2|PB2
EPI_ISL_77200|2009.293|A/chicken/Shandong/FX/2009|A_/_H9N2|PB2
EPI_ISL_77201|2009.641|A/chicken/Shandong/SG1/2009|A_/_H9N2|PB2
EPI_ISL_77202|2009.904|A/chicken/Shandong/SG2/2009|A_/_H9N2|PB2
EPI_ISL_77208|2009.321|A/chicken/Korea/A146/2009|A_/_H9N2|PB2
EPI_ISL_77209|2009.422|A/chicken/Korea/A170/2009|A_/_H9N2|PB2
EPI_ISL_77207|2009.463|A/duck/Korea/A174/2009|A_/_H9N2|PB2
EPI_ISL_77204|2008.757|A/duck/Korea/A14/2008|A_/_H5N2|PB2
EPI_ISL_77205|2008.997|A/duck/Korea/A93/2008|A_/_H5N2|PB2
EPI_ISL_77203|2008.923|A/wild_bird/Korea/L60-2/2008|A_/_H5N2|PB2
EPI_ISL_77206|2009.260|A/wild_bird/Korea/A81/2009|A_/_H5N2|PB2
EPI_ISL_77210|2010.493|A/Nanjing/2/2010|A_/_H1N1|PB2
EPI_ISL_77212|2008.101|A/blue-winged_teal/Guatemala/CIP049-01/2008|A_/_H7N9|PB2
EPI_ISL_77213|2008.175|A/blue-winged_teal/Guatemala/CIP049-02/2008|A_/_H7N9|PB2
EPI_ISL_77237|2009.792|A/Guangdong/0752/2009|A_/_H1N1|PB2
EPI_ISL_77238|2009.819|A/Guangdong/0862/2009|A_/_H1N1|PB2
EPI_ISL_77239|2009.986|A/Guangdong/0872/2009|A_/_H1N1|PB2
EPI_ISL_77374|2008.085_(Day_unknown)|A/rosy-billed_pochard/Argentina/CIP051-925/2008|A_/_H6N2|PB2
EPI_ISL_31055|2009.263|A/Perth/16/2009|A_/_H3N2|PB2
EPI_ISL_77441|2008.314|A/duck/Denmark/53-147-8/2008|A_/_H7N1|PB2
EPI_ISL_77457|2009.619|A/Kurume/K0910/2009|A_/_H1N1|PB2
EPI_ISL_77607|2009.318|A/California/VRDL176/2009|A_/_H3N2|PB2
EPI_ISL_77608|2009.321|A/California/VRDL177/2009|A_/_H3N2|PB2
EPI_ISL_77609|2009.326|A/California/VRDL286/2009|A_/_H3N2|PB2
EPI_ISL_77610|2009.337|A/California/VRDL287/2009|A_/_H3N2|PB2
EPI_ISL_77611|2009.326|A/California/VRDL288/2009|A_/_H3N2|PB2
EPI_ISL_77612|2009.351|A/California/VRDL328/2009|A_/_H3N2|PB2
EPI_ISL_77613|2009.337|A/California/VRDL339/2009|A_/_H3N2|PB2
EPI_ISL_77614|2009.337|A/California/VRDL340/2009|A_/_H3N2|PB2
EPI_ISL_77615|2009.381|A/California/VRDL342/2009|A_/_H3N2|PB2
EPI_ISL_77616|2009.356|A/California/VRDL343/2009|A_/_H3N2|PB2
EPI_ISL_77617|2009.378|A/California/VRDL344/2009|A_/_H3N2|PB2
EPI_ISL_77618|2009.397|A/California/VRDL345/2009|A_/_H3N2|PB2
EPI_ISL_77619|2009.397|A/California/VRDL349/2009|A_/_H3N2|PB2
EPI_ISL_77620|2009.389|A/California/VRDL351/2009|A_/_H3N2|PB2
EPI_ISL_77621|2009.356|A/California/VRDL352/2009|A_/_H3N2|PB2
EPI_ISL_77622|2009.397|A/California/VRDL354/2009|A_/_H3N2|PB2
EPI_ISL_77623|2009.356|A/California/VRDL355/2009|A_/_H3N2|PB2
EPI_ISL_77624|2009.425|A/California/VRDL357/2009|A_/_H3N2|PB2
EPI_ISL_77625|2009.419|A/California/VRDL360/2009|A_/_H3N2|PB2
EPI_ISL_77626|2009.474|A/California/VRDL361/2009|A_/_H3N2|PB2
EPI_ISL_77627|2009.608|A/California/VRDL362/2009|A_/_H3N2|PB2
EPI_ISL_77628|2009.312|A/California/VRDL367/2009|A_/_H3N2|PB2
EPI_ISL_77629|2009.318|A/California/VRDL368/2009|A_/_H3N2|PB2
EPI_ISL_77630|2009.318|A/California/VRDL373/2009|A_/_H3N2|PB2
EPI_ISL_77631|2009.312|A/California/VRDL374/2009|A_/_H3N2|PB2
EPI_ISL_77632|2009.318|A/California/VRDL375/2009|A_/_H3N2|PB2
EPI_ISL_77633|2009.321|A/California/VRDL396/2009|A_/_H3N2|PB2
EPI_ISL_31204|2009.392|A/West_Virginia/01/2009|A_/_H1N1|PB2
EPI_ISL_77636|2009.288|A/California/06/2009|A_/_H1N1|PB2
EPI_ISL_77637|2009.268|A/California/07/2009|A_/_H1N1|PB2
EPI_ISL_70257|2009.896|A/California/41/2009|A_/_H1N1|PB2
EPI_ISL_73799|2009.707|A/Wisconsin/66/2009|A_/_H1N1|PB2
EPI_ISL_62361|2009.737|A/Wisconsin/51/2009|A_/_H1N1|PB2
EPI_ISL_66306|2009.559|A/Utah/42/2009|A_/_H1N1|PB2
EPI_ISL_70279|2009.888|A/Hong_Kong/34360/2009|A_/_H1N1|PB2
EPI_ISL_71432|2010.110|A/Utah/02/2010|A_/_H1N1|PB2
EPI_ISL_71400|2009.855|A/Minnesota/40/2009|A_/_H1N1|PB2
EPI_ISL_77695|2010.263|A/Montana/03/2010|A_/_H1N1|PB2
EPI_ISL_70317|2009.877|A/Peru/8409/2009|A_/_H1N1|PB2
EPI_ISL_77708|2010.249|A/Washington/01/2010|A_/_H1N1|PB2
EPI_ISL_77709|2009.816|A/Washington/75/2009|A_/_H1N1|PB2
EPI_ISL_73801|2009.745|A/Wisconsin/67/2009|A_/_H1N1|PB2
EPI_ISL_77731|2009.321|A/California/VRDL159/2009|A_/_H3N2|PB2
EPI_ISL_77732|2009.321|A/California/VRDL160/2009|A_/_H3N2|PB2
EPI_ISL_77733|2009.321|A/California/VRDL161/2009|A_/_H3N2|PB2
EPI_ISL_77734|2009.321|A/California/VRDL164/2009|A_/_H3N2|PB2
EPI_ISL_77735|2009.323|A/California/VRDL165/2009|A_/_H3N2|PB2
EPI_ISL_77736|2009.321|A/California/VRDL166/2009|A_/_H3N2|PB2
EPI_ISL_77737|2009.323|A/California/VRDL168/2009|A_/_H3N2|PB2
EPI_ISL_77738|2009.321|A/California/VRDL169/2009|A_/_H3N2|PB2
EPI_ISL_77739|2009.321|A/California/VRDL170/2009|A_/_H3N2|PB2
EPI_ISL_77740|2009.321|A/California/VRDL172/2009|A_/_H3N2|PB2
EPI_ISL_77741|2009.321|A/California/VRDL173/2009|A_/_H3N2|PB2
EPI_ISL_77742|2009.323|A/California/VRDL188/2009|A_/_H3N2|PB2
EPI_ISL_77743|2009.321|A/California/VRDL211/2009|A_/_H3N2|PB2
EPI_ISL_77744|2009.323|A/California/VRDL212/2009|A_/_H3N2|PB2
EPI_ISL_77745|2009.321|A/California/VRDL216/2009|A_/_H3N2|PB2
EPI_ISL_77746|2009.323|A/California/VRDL230/2009|A_/_H3N2|PB2
EPI_ISL_77747|2009.326|A/California/VRDL231/2009|A_/_H3N2|PB2
EPI_ISL_77748|2009.323|A/California/VRDL233/2009|A_/_H3N2|PB2
EPI_ISL_77749|2009.323|A/California/VRDL243/2009|A_/_H3N2|PB2
EPI_ISL_77750|2009.323|A/California/VRDL247/2009|A_/_H3N2|PB2
EPI_ISL_77751|2009.318|A/California/VRDL248/2009|A_/_H3N2|PB2
EPI_ISL_77752|2009.323|A/California/VRDL250/2009|A_/_H3N2|PB2
EPI_ISL_77753|2009.326|A/California/VRDL253/2009|A_/_H3N2|PB2
EPI_ISL_77754|2009.323|A/California/VRDL259/2009|A_/_H3N2|PB2
EPI_ISL_77755|2009.329|A/California/VRDL260/2009|A_/_H3N2|PB2
EPI_ISL_77756|2009.332|A/California/VRDL261/2009|A_/_H3N2|PB2
EPI_ISL_77757|2009.241|A/California/VRDL262/2009|A_/_H3N2|PB2
EPI_ISL_77758|2009.326|A/California/VRDL263/2009|A_/_H3N2|PB2
EPI_ISL_77759|2009.247|A/California/VRDL265/2009|A_/_H3N2|PB2
EPI_ISL_77760|2009.326|A/California/VRDL266/2009|A_/_H3N2|PB2
EPI_ISL_77761|2009.326|A/California/VRDL268/2009|A_/_H3N2|PB2
EPI_ISL_77762|2009.326|A/California/VRDL271/2009|A_/_H3N2|PB2
EPI_ISL_77763|2009.326|A/California/VRDL272/2009|A_/_H3N2|PB2
EPI_ISL_77764|2009.326|A/California/VRDL274/2009|A_/_H3N2|PB2
EPI_ISL_77765|2009.326|A/California/VRDL277/2009|A_/_H3N2|PB2
EPI_ISL_77766|2009.326|A/California/VRDL278/2009|A_/_H3N2|PB2
EPI_ISL_77767|2009.326|A/California/VRDL279/2009|A_/_H3N2|PB2
EPI_ISL_77768|2009.326|A/California/VRDL285/2009|A_/_H3N2|PB2
EPI_ISL_77769|2009.326|A/California/VRDL293/2009|A_/_H3N2|PB2
EPI_ISL_77770|2009.326|A/California/VRDL294/2009|A_/_H3N2|PB2
EPI_ISL_77771|2009.329|A/California/VRDL305/2009|A_/_H3N2|PB2
EPI_ISL_77772|2009.323|A/California/VRDL308/2009|A_/_H3N2|PB2
EPI_ISL_77773|2009.332|A/California/VRDL309/2009|A_/_H3N2|PB2
EPI_ISL_77774|2009.326|A/California/VRDL310/2009|A_/_H3N2|PB2
EPI_ISL_77775|2009.329|A/California/VRDL312/2009|A_/_H3N2|PB2
EPI_ISL_77776|2009.329|A/California/VRDL313/2009|A_/_H3N2|PB2
EPI_ISL_77777|2009.329|A/California/VRDL315/2009|A_/_H3N2|PB2
EPI_ISL_77778|2009.342|A/California/VRDL317/2009|A_/_H3N2|PB2
EPI_ISL_77779|2009.342|A/California/VRDL318/2009|A_/_H3N2|PB2
EPI_ISL_77780|2009.342|A/California/VRDL319/2009|A_/_H3N2|PB2
EPI_ISL_77781|2009.337|A/California/VRDL321/2009|A_/_H3N2|PB2
EPI_ISL_77782|2009.337|A/California/VRDL322/2009|A_/_H3N2|PB2
EPI_ISL_77783|2009.334|A/California/VRDL325/2009|A_/_H3N2|PB2
EPI_ISL_77784|2009.356|A/California/VRDL327/2009|A_/_H3N2|PB2
EPI_ISL_77785|2009.351|A/California/VRDL329/2009|A_/_H3N2|PB2
EPI_ISL_77786|2009.356|A/California/VRDL331/2009|A_/_H3N2|PB2
EPI_ISL_77787|2009.356|A/California/VRDL332/2009|A_/_H3N2|PB2
EPI_ISL_77788|2009.342|A/California/VRDL333/2009|A_/_H3N2|PB2
EPI_ISL_77789|2009.375|A/California/VRDL334/2009|A_/_H3N2|PB2
EPI_ISL_77790|2009.334|A/California/VRDL335/2009|A_/_H3N2|PB2
EPI_ISL_77791|2009.340|A/California/VRDL336/2009|A_/_H3N2|PB2
EPI_ISL_77792|2009.375|A/California/VRDL338/2009|A_/_H3N2|PB2
EPI_ISL_77793|2009.321|A/California/VRDL394/2009|A_/_H3N2|PB2
EPI_ISL_77813|2009.532|A/Rome/709/2009|A_/_H1N1|PB2
EPI_ISL_77819|2009.967|A/Athens/INS352/2009|A_/_H1N1|PB2
EPI_ISL_77820|2009.970|A/Athens/INS353/2009|A_/_H1N1|PB2
EPI_ISL_77821|2009.970|A/Athens/INS354/2009|A_/_H1N1|PB2
EPI_ISL_77822|2009.973|A/Athens/INS355/2009|A_/_H1N1|PB2
EPI_ISL_77823|2009.984|A/Athens/INS357/2009|A_/_H1N1|PB2
EPI_ISL_77824|2009.984|A/Athens/INS358/2009|A_/_H1N1|PB2
EPI_ISL_77825|2009.984|A/Athens/INS359/2009|A_/_H1N1|PB2
EPI_ISL_77826|2009.937|A/Berlin/INS361/2009|A_/_H1N1|PB2
EPI_ISL_77827|2009.321|A/California/VRDL178/2009|A_/_H3N2|PB2
EPI_ISL_77828|2009.321|A/California/VRDL181/2009|A_/_H3N2|PB2
EPI_ISL_77829|2009.318|A/California/VRDL183/2009|A_/_H3N2|PB2
EPI_ISL_77830|2009.321|A/California/VRDL184/2009|A_/_H3N2|PB2
EPI_ISL_77831|2009.323|A/California/VRDL185/2009|A_/_H3N2|PB2
EPI_ISL_77832|2009.321|A/California/VRDL187/2009|A_/_H3N2|PB2
EPI_ISL_77833|2009.323|A/California/VRDL196/2009|A_/_H3N2|PB2
EPI_ISL_77834|2009.321|A/California/VRDL198/2009|A_/_H3N2|PB2
EPI_ISL_77835|2009.321|A/California/VRDL199/2009|A_/_H3N2|PB2
EPI_ISL_77836|2009.323|A/California/VRDL201/2009|A_/_H3N2|PB2
EPI_ISL_77837|2009.321|A/California/VRDL203/2009|A_/_H3N2|PB2
EPI_ISL_77838|2009.321|A/California/VRDL204/2009|A_/_H3N2|PB2
EPI_ISL_77839|2009.323|A/California/VRDL205/2009|A_/_H3N2|PB2
EPI_ISL_77840|2009.318|A/California/VRDL207/2009|A_/_H3N2|PB2
EPI_ISL_77841|2009.323|A/California/VRDL208/2009|A_/_H3N2|PB2
EPI_ISL_77842|2009.321|A/California/VRDL210/2009|A_/_H3N2|PB2
EPI_ISL_77843|2009.323|A/California/VRDL246/2009|A_/_H3N2|PB2
EPI_ISL_77844|2009.326|A/California/VRDL269/2009|A_/_H3N2|PB2
EPI_ISL_77845|2009.318|A/California/VRDL381/2009|A_/_H3N2|PB2
EPI_ISL_77846|2009.315|A/California/VRDL383/2009|A_/_H3N2|PB2
EPI_ISL_77847|2009.312|A/California/VRDL384/2009|A_/_H3N2|PB2
EPI_ISL_77848|2009.318|A/California/VRDL387/2009|A_/_H3N2|PB2
EPI_ISL_77849|2009.315|A/California/VRDL390/2009|A_/_H3N2|PB2
EPI_ISL_77850|2009.321|A/California/VRDL391/2009|A_/_H3N2|PB2
EPI_ISL_77851|2009.321|A/California/VRDL392/2009|A_/_H3N2|PB2
EPI_ISL_77852|2009.323|A/California/VRDL393/2009|A_/_H3N2|PB2
EPI_ISL_77853|2009.893|A/Frankfurt/INS301/2009|A_/_H1N1|PB2
EPI_ISL_77854|2009.595|A/Guam/NHRC0004/2009|A_/_H1N1|PB2
EPI_ISL_77855|2009.578|A/Guam/NHRC0005/2009|A_/_H1N1|PB2
EPI_ISL_77856|2009.553|A/Guam/NHRC0008/2009|A_/_H1N1|PB2
EPI_ISL_77857|2009.748|A/Guam/NHRC0009/2009|A_/_H1N1|PB2
EPI_ISL_77858|2009.551|A/Guam/NHRC0010/2009|A_/_H1N1|PB2
EPI_ISL_77859|2009.551|A/Guam/NHRC0011/2009|A_/_H1N1|PB2
EPI_ISL_77860|2009.556|A/Guam/NHRC0012/2009|A_/_H1N1|PB2
EPI_ISL_77861|2009.674|A/Guam/NHRC0013/2009|A_/_H1N1|PB2
EPI_ISL_77862|2009.718|A/Guam/NHRC0014/2009|A_/_H1N1|PB2
EPI_ISL_77863|2009.748|A/Guam/NHRC0015/2009|A_/_H1N1|PB2
EPI_ISL_77864|2009.674|A/Guam/NHRC0016/2009|A_/_H1N1|PB2
EPI_ISL_77865|2009.699|A/Guam/NHRC0017/2009|A_/_H1N1|PB2
EPI_ISL_77866|2009.553|A/Guam/NHRC0018/2009|A_/_H1N1|PB2
EPI_ISL_77867|2009.551|A/Guam/NHRC0019/2009|A_/_H1N1|PB2
EPI_ISL_77868|2009.701|A/Guam/NHRC0020/2009|A_/_H1N1|PB2
EPI_ISL_77869|2009.551|A/Guam/NHRC0021/2009|A_/_H1N1|PB2
EPI_ISL_77870|2009.732|A/Guam/NHRC0022/2009|A_/_H1N1|PB2
EPI_ISL_77871|2009.704|A/Guam/NHRC0023/2009|A_/_H1N1|PB2
EPI_ISL_77872|2009.734|A/Guam/NHRC0024/2009|A_/_H1N1|PB2
EPI_ISL_77873|2009.688|A/Guam/NHRC0025/2009|A_/_H1N1|PB2
EPI_ISL_77874|2009.551|A/Guam/NHRC0026/2009|A_/_H1N1|PB2
EPI_ISL_77875|2009.668|A/Guam/NHRC0027/2009|A_/_H1N1|PB2
EPI_ISL_77876|2009.688|A/Guam/NHRC0028/2009|A_/_H1N1|PB2
EPI_ISL_77877|2009.556|A/Japan/NHRC0003/2009|A_/_H1N1|PB2
EPI_ISL_77878|2009.589|A/Japan/NHRC0004/2009|A_/_H1N1|PB2
EPI_ISL_77879|2009.877|A/Madrid/INS296/2009|A_/_H1N1|PB2
EPI_ISL_77880|2009.896|A/Madrid/INS298/2009|A_/_H1N1|PB2
EPI_ISL_77881|2009.901|A/Madrid/INS299/2009|A_/_H1N1|PB2
EPI_ISL_77882|2009.912|A/Madrid/INS300/2009|A_/_H1N1|PB2
EPI_ISL_77883|2009.562|A/Managua/1264.03/2009|A_/_H1N1|PB2
EPI_ISL_77884|2009.559|A/Managua/3467.01/2009|A_/_H1N1|PB2
EPI_ISL_77885|2009.510|A/Managua/4943.09/2009|A_/_H1N1|PB2
EPI_ISL_77886|2009.559|A/Managua/4951.02/2009|A_/_H1N1|PB2
EPI_ISL_77887|2009.608|A/Managua/5212.04/2009|A_/_H1N1|PB2
EPI_ISL_77888|2009.551|A/Managua/5364.01/2009|A_/_H1N1|PB2
EPI_ISL_77894|2009.912|A/Munich/INS363/2009|A_/_H1N1|PB2
EPI_ISL_77895|2009.923|A/Munich/INS364/2009|A_/_H1N1|PB2
EPI_ISL_77896|2009.937|A/Munich/INS365/2009|A_/_H1N1|PB2
EPI_ISL_77897|2009.973|A/Vienna/INS366/2009|A_/_H1N1|PB2
EPI_ISL_77905|2008.445|A/king_eider/Alaska/44397-858/2008|A_/_H10N9|PB2
EPI_ISL_77937|2009.162_(Day_unknown)|A/Alaska/WRAIR1114P/2009|A_/_H1N1|PB2
EPI_ISL_77938|2009.162_(Day_unknown)|A/Alaska/WRAIR1145P/2009|A_/_H3N2|PB2
EPI_ISL_77939|2009.162_(Day_unknown)|A/Alaska/WRAIR1172P/2009|A_/_H3N2|PB2
EPI_ISL_77940|2009.085_(Day_unknown)|A/Arizona/WRAIR1142P/2009|A_/_H3N2|PB2
EPI_ISL_77941|2009.162_(Day_unknown)|A/Arkansas/WRAIR1249P/2009|A_/_H1N1|PB2
EPI_ISL_77942|2009.438|A/Bogota/WRAIR0088N/2009|A_/_H1N1|PB2
EPI_ISL_77943|2009.085_(Day_unknown)|A/California/WRAIR1243P/2009|A_/_H1N1|PB2
EPI_ISL_77944|2009.490|A/Dakar/WRAIR0011T/2009|A_/_H3N2|PB2
EPI_ISL_77945|2009.085_(Day_unknown)|A/Delware/WRAIR1240/2009|A_/_H3N2|PB2
EPI_ISL_77946|2009.329_(Day_unknown)|A/Florida/WRAIR1039P/2009|A_/_H3N2|PB2
EPI_ISL_77947|2009.375|A/Guangdong/01/2009|A_/_H1N1|PB2
EPI_ISL_77948|2009.403|A/Guangdong/45/2009|A_/_H1N1|PB2
EPI_ISL_77950|2009.085_(Day_unknown)|A/Iraq/WRAIR1157P/2009|A_/_H3N2|PB2
EPI_ISL_77951|2009.022|A/Japan/WRAIR1037P/2009|A_/_H3N2|PB2
EPI_ISL_77952|2008.358|A/Japan/WRAIR1059P/2008|A_/_H3N2|PB2
EPI_ISL_77953|2009.107|A/Japan/WRAIR1140P/2009|A_/_H3N2|PB2
EPI_ISL_77954|2009.162_(Day_unknown)|A/Japan/WRAIR1230P/2009|A_/_H1N1|PB2
EPI_ISL_77955|2009.268|A/Korea/WRAIR1038P/2009|A_/_H3N2|PB2
EPI_ISL_77956|2009.000_(Day_unknown)|A/Korea/WRAIR1391P/2009|A_/_H3N2|PB2
EPI_ISL_77957|2009.000_(Day_unknown)|A/Kuwait/WRAIR1143P/2009|A_/_H3N2|PB2
EPI_ISL_77958|2008.934|A/Kyrgyzstan/WRAIR1121P/2008|A_/_H3N2|PB2
EPI_ISL_77959|2009.085_(Day_unknown)|A/Louisiana/WRAIR1170P/2009|A_/_H1N1|PB2
EPI_ISL_77960|2009.085_(Day_unknown)|A/Nebraska/WRAIR1247P/2009|A_/_H1N1|PB2
EPI_ISL_77961|2009.085_(Day_unknown)|A/Nevada/WRAIR1144P/2009|A_/_H3N2|PB2
EPI_ISL_77962|2009.022|A/New_Jersey/WRAIR1120P/2009|A_/_H1N1|PB2
EPI_ISL_77963|2009.000_(Day_unknown)|A/New_Jersey/WRAIR1146P/2009|A_/_H3N2|PB2
EPI_ISL_77964|2009.107|A/New_Mexico/WRAIR1139P/2009|A_/_H3N2|PB2
EPI_ISL_77965|2009.162|A/South_Carolina/WRAIR1112P/2009|A_/_H1N1|PB2
EPI_ISL_77966|2009.162|A/South_Carolina/WRAIR1116P/2009|A_/_H1N1|PB2
EPI_ISL_77967|2009.162|A/South_Dakota/WRAIR1113P/2009|A_/_H1N1|PB2
EPI_ISL_77968|2009.000_(Day_unknown)|A/South_Dakota/WRAIR1177P/2009|A_/_H3N2|PB2
EPI_ISL_77969|2009.022|A/Texas/WRAIR1052P/2009|A_/_H1N1|PB2
EPI_ISL_77970|2009.162_(Day_unknown)|A/Texas/WRAIR1254P/2009|A_/_H1N1|PB2
EPI_ISL_77976|2009.107|A/Washington/WRAIR1057P/2009|A_/_H3N2|PB2
EPI_ISL_77977|2009.022|A/Washington/WRAIR1126P/2009|A_/_H1N1|PB2
EPI_ISL_77984|2008.000|A/chicken/Guizhou/7/2008|A_/_H5N1|PB2
EPI_ISL_77985|2009.000|A/chicken/Hebei/A-8/2009|A_/_H5N1|PB2
EPI_ISL_77987|2009.000|A/chicken/Hunan/1/2009|A_/_H5N1|PB2
EPI_ISL_77990|2008.000|A/chicken/Jiangsu/18/2008|A_/_H5N1|PB2
EPI_ISL_77996|2009.000|A/chicken/Shandong/A-1/2009|A_/_H5N1|PB2
EPI_ISL_78001|2008.000|A/chicken/Tibet/6/2008|A_/_H5N1|PB2
EPI_ISL_78035|2008.000|A/pintail/Aomori/1130/2008|A_/_H1N3|PB2
EPI_ISL_30858|2008.025|A/chicken/Egypt/08124S-NLQP/2008|A_/_H5N1|PB2
EPI_ISL_78708|2009.627|A/glaucous-winged_gull/Southcentral_Alaska/9JR0691R1/2009|A_/_H13N6|PB2
EPI_ISL_78709|2009.627|A/glaucous-winged_gull/Southcentral_Alaska/9JR0738R1/2009|A_/_H13N6|PB2
EPI_ISL_78710|2009.627|A/glaucous-winged_gull/Southcentral_Alaska/9JR0747R1/2009|A_/_H13N6|PB2
EPI_ISL_78711|2009.627|A/glaucous-winged_gull/Southcentral_Alaska/9JR0769R1/2009|A_/_H13N6|PB2
EPI_ISL_78712|2009.627|A/glaucous-winged_gull/Southcentral_Alaska/9JR0781R1/2009|A_/_H13N6|PB2
EPI_ISL_78713|2009.627|A/glaucous-winged_gull/Southcentral_Alaska/9JR0783R1/2009|A_/_H16N3|PB2
EPI_ISL_78719|2009.414_(Day_unknown)|A/Singapore/478/2009|A_/_H1N1|PB2
EPI_ISL_78722|2009.318|A/California/VRDL149/2009|A_/_H1N1|PB2
EPI_ISL_78723|2009.318|A/California/VRDL150/2009|A_/_H1N1|PB2
EPI_ISL_78724|2009.321|A/California/VRDL151/2009|A_/_H1N1|PB2
EPI_ISL_78725|2009.351|A/California/VRDL330/2009|A_/_H3N2|PB2
EPI_ISL_78726|2010.455|A/New_York/20342/2010|A_/_H3N2|PB2
EPI_ISL_78732|2009.997|A/Athens/INS383/2009|A_/_H1N1|PB2
EPI_ISL_78733|2010.033|A/Athens/INS389/2010|A_/_H1N1|PB2
EPI_ISL_78734|2010.036|A/Athens/INS390/2010|A_/_H1N1|PB2
EPI_ISL_78735|2010.049|A/Athens/INS391/2010|A_/_H1N1|PB2
EPI_ISL_78736|2010.027|A/Athens/INS394/2010|A_/_H1N1|PB2
EPI_ISL_78737|2010.055|A/Athens/INS396/2010|A_/_H1N1|PB2
EPI_ISL_78738|2010.063|A/Athens/INS397/2010|A_/_H1N1|PB2
EPI_ISL_78739|2010.063|A/Athens/INS398/2010|A_/_H1N1|PB2
EPI_ISL_78740|2010.079|A/Athens/INS411/2010|A_/_H1N1|PB2
EPI_ISL_78741|2010.088|A/Athens/INS412/2010|A_/_H1N1|PB2
EPI_ISL_78742|2010.096|A/Athens/INS413/2010|A_/_H1N1|PB2
EPI_ISL_78743|2010.096|A/Athens/INS414/2010|A_/_H1N1|PB2
EPI_ISL_78744|2010.047|A/Athens/INS417/2010|A_/_H1N1|PB2
EPI_ISL_78745|2010.066|A/Athens/INS419/2010|A_/_H1N1|PB2
EPI_ISL_78746|2010.071|A/Athens/INS420/2010|A_/_H1N1|PB2
EPI_ISL_78747|2010.090|A/Athens/INS421/2010|A_/_H1N1|PB2
EPI_ISL_78748|2010.145|A/Bangkok/INS424/2010|A_/_H1N1|PB2
EPI_ISL_78749|2010.151|A/Bangkok/INS425/2010|A_/_H1N1|PB2
EPI_ISL_78750|2010.151|A/Bangkok/INS426/2010|A_/_H1N1|PB2
EPI_ISL_78751|2010.170|A/Bangkok/INS427/2010|A_/_H1N1|PB2
EPI_ISL_78752|2010.170|A/Bangkok/INS428/2010|A_/_H1N1|PB2
EPI_ISL_78753|2009.942|A/Barcelona/INS379/2009|A_/_H1N1|PB2
EPI_ISL_78754|2010.096|A/Berlin/INS430/2010|A_/_H1N1|PB2
EPI_ISL_78755|2009.918|A/Bochum/INS375/2009|A_/_H1N1|PB2
EPI_ISL_78756|2009.918|A/Bochum/INS376/2009|A_/_H1N1|PB2
EPI_ISL_78758|2009.918|A/Frankfurt/INS399/2009|A_/_H1N1|PB2
EPI_ISL_78759|2009.975|A/Frankfurt/INS401/2009|A_/_H1N1|PB2
EPI_ISL_78760|2010.019|A/Frankfurt/INS402/2010|A_/_H1N1|PB2
EPI_ISL_78761|2010.027|A/Frankfurt/INS403/2010|A_/_H1N1|PB2
EPI_ISL_78762|2009.589|A/Guam/NHRC0006/2009|A_/_H1N1|PB2
EPI_ISL_78763|2009.578|A/Guam/NHRC0007/2009|A_/_H1N1|PB2
EPI_ISL_78764|2009.674|A/Guam/NHRC0029/2009|A_/_H1N1|PB2
EPI_ISL_78765|2009.548|A/Guam/NHRC0030/2009|A_/_H1N1|PB2
EPI_ISL_78766|2009.701|A/Guam/NHRC0031/2009|A_/_H1N1|PB2
EPI_ISL_78767|2009.701|A/Guam/NHRC0032/2009|A_/_H1N1|PB2
EPI_ISL_78768|2009.896|A/Madrid/INS407/2009|A_/_H1N1|PB2
EPI_ISL_78769|2009.956|A/Madrid/INS408/2009|A_/_H1N1|PB2
EPI_ISL_78770|2010.419|A/Managua/1181.03/2010|A_/_H3N2|PB2
EPI_ISL_78771|2010.430|A/Managua/1807.03/2010|A_/_H3N2|PB2
EPI_ISL_78772|2010.438|A/Managua/2867.01/2010|A_/_H3N2|PB2
EPI_ISL_78773|2010.427|A/Managua/4131.04/2010|A_/_H3N2|PB2
EPI_ISL_78774|2010.433|A/Managua/5806.01/2010|A_/_H3N2|PB2
EPI_ISL_78775|2009.411|A/New_York/NHRC0001/2009|A_/_H1N1|PB2
EPI_ISL_78776|2009.405|A/New_York/NHRC0002/2009|A_/_H1N1|PB2
EPI_ISL_78777|2009.414|A/New_York/NHRC0003/2009|A_/_H1N1|PB2
EPI_ISL_78778|2009.419|A/New_York/NHRC0004/2009|A_/_H1N1|PB2
EPI_ISL_78779|2010.173|A/Newark/INS429/2010|A_/_H1N1|PB2
EPI_ISL_78780|2009.882|A/Oslo/INS404/2009|A_/_H1N1|PB2
EPI_ISL_78781|2009.975|A/Tallinn/INS372/2009|A_/_H1N1|PB2
EPI_ISL_78782|2010.016|A/Tallinn/INS373/2010|A_/_H1N1|PB2
EPI_ISL_78783|2009.956|A/Tessenderlo/INS380/2009|A_/_H1N1|PB2
EPI_ISL_78784|2010.011|A/Vienna/INS368/2010|A_/_H1N1|PB2
EPI_ISL_78785|2009.992|A/Warsaw/INS405/2009|A_/_H1N1|PB2
EPI_ISL_78786|2009.992|A/Warsaw/INS406/2009|A_/_H1N1|PB2
EPI_ISL_78787|2009.973|A/Wurzburg/INS381/2009|A_/_H1N1|PB2
EPI_ISL_78788|2009.981|A/Wurzburg/INS382/2009|A_/_H1N1|PB2
EPI_ISL_78800|2009.786|A/Amman/WR0060N/2009|A_/_H1N1|PB2
EPI_ISL_78801|2009.652|A/Hong_Kong/WR0114N/2009|A_/_H1N1|PB2
EPI_ISL_78802|2009.663|A/Taipei/WR0193T/2009|A_/_H1N1|PB2
EPI_ISL_78803|2009.666|A/Taipei/WR0194N/2009|A_/_H1N1|PB2
EPI_ISL_78804|2009.732|A/Taipei/WR0195T/2009|A_/_H1N1|PB2
EPI_ISL_78805|2009.822|A/Ashgabat/WR0865N/2009|A_/_H1N1|PB2
EPI_ISL_78806|2009.918|A/Bishkek/WR0881T/2009|A_/_H1N1|PB2
EPI_ISL_78807|2009.885|A/Bishkek/WR0882N/2009|A_/_H1N1|PB2
EPI_ISL_78808|2009.438|A/Santo_Domingo/WR1072T/2009|A_/_H1N1|PB2
EPI_ISL_78809|2009.805|A/Mexico_City/WR1090N/2009|A_/_H1N1|PB2
EPI_ISL_78810|2009.600|A/California/WR1312P/2009|A_/_H1N1|PB2
EPI_ISL_78811|2009.515|A/California/WR1313P/2009|A_/_H1N1|PB2
EPI_ISL_78812|2009.592|A/California/WR1314P/2009|A_/_H1N1|PB2
EPI_ISL_78813|2009.592|A/California/WR1315P/2009|A_/_H1N1|PB2
EPI_ISL_78814|2009.592|A/California/WR1316P/2009|A_/_H1N1|PB2
EPI_ISL_78815|2009.605|A/California/WR1317P/2009|A_/_H1N1|PB2
EPI_ISL_78816|2009.605|A/California/WR1318P/2009|A_/_H1N1|PB2
EPI_ISL_78817|2009.515|A/California/WR1319P/2009|A_/_H1N1|PB2
EPI_ISL_78818|2009.597|A/California/WR1320P/2009|A_/_H1N1|PB2
EPI_ISL_78819|2009.597|A/California/WR1321P/2009|A_/_H1N1|PB2
EPI_ISL_78820|2009.433|A/California/WR1323P/2009|A_/_H1N1|PB2
EPI_ISL_78821|2009.795|A/Amman/WR1324N/2009|A_/_H1N1|PB2
EPI_ISL_78822|2009.581|A/South_Carolina/WR1324P/2009|A_/_H1N1|PB2
EPI_ISL_78823|2009.578|A/South_Carolina/WR1325P/2009|A_/_H1N1|PB2
EPI_ISL_78824|2009.578|A/South_Carolina/WR1326P/2009|A_/_H1N1|PB2
EPI_ISL_78825|2009.882|A/Amman/WR1335T/2009|A_/_H1N1|PB2
EPI_ISL_78826|2009.797|A/Ankara/WR1429T/2009|A_/_H1N1|PB2
EPI_ISL_78827|2009.786|A/Ft_Carson/WR1446P/2009|A_/_H1N1|PB2
EPI_ISL_78828|2009.781|A/Ft_Carson/WR1448P/2009|A_/_H1N1|PB2
EPI_ISL_78829|2009.808|A/Ft_Carson/WR1449P/2009|A_/_H1N1|PB2
EPI_ISL_78830|2009.803|A/Taipei/WR1472T/2009|A_/_H1N1|PB2
EPI_ISL_78831|2009.803|A/Taipei/WR1485T/2009|A_/_H1N1|PB2
EPI_ISL_78832|2009.797|A/Taipei/WR1489N/2009|A_/_H1N1|PB2
EPI_ISL_78833|2009.803|A/Quito/WR1589N/2009|A_/_H1N1|PB2
EPI_ISL_78834|2009.836|A/Moscow/WR1638T/2009|A_/_H1N1|PB2
EPI_ISL_78835|2009.726|A/Mexico_City/WR1668T/2009|A_/_H1N1|PB2
EPI_ISL_78836|2009.759|A/Mexico_City/WR1673N/2009|A_/_H1N1|PB2
EPI_ISL_78837|2009.726|A/Mexico_City/WR1675T/2009|A_/_H1N1|PB2
EPI_ISL_78838|2009.732|A/Mexico_City/WR1683T/2009|A_/_H1N1|PB2
EPI_ISL_78839|2009.726|A/Mexico_City/WR1687T/2009|A_/_H1N1|PB2
EPI_ISL_78840|2009.723|A/Mexico_City/WR1692T/2009|A_/_H1N1|PB2
EPI_ISL_78841|2009.748|A/Mexico_City/WR1695N/2009|A_/_H1N1|PB2
EPI_ISL_78842|2009.710|A/Mexico_City/WR1696T/2009|A_/_H1N1|PB2
EPI_ISL_78843|2009.704|A/Mexico_City/WR1697T/2009|A_/_H1N1|PB2
EPI_ISL_78844|2009.729|A/Mexico_City/WR1701T/2009|A_/_H1N1|PB2
EPI_ISL_78845|2009.732|A/Mexico_City/WR1704T/2009|A_/_H1N1|PB2
EPI_ISL_78846|2009.712|A/Mexico_City/WR1706T/2009|A_/_H1N1|PB2
EPI_ISL_78847|2009.770|A/Mexico_City/WR1708T/2009|A_/_H1N1|PB2
EPI_ISL_78848|2009.855|A/Mexico_City/WR1747N/2009|A_/_H1N1|PB2
EPI_ISL_78849|2009.838|A/Mexico_City/WR1762T/2009|A_/_H1N1|PB2
EPI_ISL_78850|2009.882|A/Mexico_City/WR1765N/2009|A_/_H1N1|PB2
EPI_ISL_78851|2009.852|A/Moscow/WR1866N/2009|A_/_H1N1|PB2
EPI_ISL_78852|2009.866|A/Port_Au_Prince/WR2294T/2009|A_/_H1N1|PB2
EPI_ISL_78853|2009.962|A/Bamako/WR2361N/2009|A_/_H1N1|PB2
EPI_ISL_78854|2009.915|A/Addis_Ababa/WR2848N/2009|A_/_H1N1|PB2
EPI_ISL_78855|2009.915|A/Addis_Ababa/WR2848T/2009|A_/_H1N1|PB2
EPI_ISL_78856|2009.677|A/South_Carolina/WRSP520/2009|A_/_H1N1|PB2
EPI_ISL_79364|2010.414|A/Texas/03/2010|A_/_H1N1|PB2
EPI_ISL_79365|2010.104|A/St._Petersburg/204/2010|A_/_H1N1|PB2
EPI_ISL_79401|2010.490|A/VICTORIA/5/2010|A_/_H1N1|PB2
EPI_ISL_79402|2010.419|A/PERTH/12/2010|A_/_H1N1|PB2
EPI_ISL_79446|2010.501|A/SOUTH_AUCKLAND/2/2010|A_/_H1N1|PB2
EPI_ISL_79449|2010.521|A/SOUTH_AUCKLAND/10/2010|A_/_H1N1|PB2
EPI_ISL_79484|2010.512|A/DARWIN/36/2010|A_/_H1N1|PB2
EPI_ISL_73303|2008.041|A/Hunan/1/2008|A_/_H5N1|PB2
EPI_ISL_73305|2008.115|A/Guangxi/1/2008|A_/_H5N1|PB2
EPI_ISL_73306|2008.126|A/Guangdong/1/2008|A_/_H5N1|PB2
EPI_ISL_73312|2009.011|A/Shandong/1/2009|A_/_H5N1|PB2
EPI_ISL_73313|2009.025|A/Xinjiang/1/2009|A_/_H5N1|PB2
EPI_ISL_73309|2009.038|A/Guizhou/1/2009|A_/_H5N1|PB2
EPI_ISL_73308|2009.049|A/Guangxi/1/2009|A_/_H5N1|PB2
EPI_ISL_79685|2008.923|A/Beijing/1/2009|A_/_H5N1|PB2
EPI_ISL_79686|2009.019|A/Hunan/1/2009|A_/_H5N1|PB2
EPI_ISL_79687|2009.060|A/Hunan/2/2009|A_/_H5N1|PB2
EPI_ISL_79689|2009.014|A/water/Hebei/1/2009|A_/_H5N1|PB2
EPI_ISL_79690|2009.014|A/water/Hebei/2/2009|A_/_H5N1|PB2
EPI_ISL_79691|2009.014|A/water/Hebei/3/2009|A_/_H5N1|PB2
EPI_ISL_79692|2009.014|A/duck_feces/Hebei/5/2009|A_/_H5N1|PB2
EPI_ISL_79693|2009.041|A/environment/Guizhou/2/2009|A_/_H5N1|PB2
EPI_ISL_79694|2009.041|A/environment/Guizhou/4/2009|A_/_H5N1|PB2
EPI_ISL_79695|2009.041|A/environment/Guizhou/7/2009|A_/_H5N1|PB2
EPI_ISL_79696|2009.041|A/environment/Guizhou/9/2009|A_/_H5N1|PB2
EPI_ISL_79697|2009.041|A/water/Xinjiang/3/2009|A_/_H5N1|PB2
EPI_ISL_79698|2009.041|A/environment/Xinjiang/6/2009|A_/_H5N1|PB2
EPI_ISL_79699|2009.041|A/water/Hunan/3/2009|A_/_H5N1|PB2
EPI_ISL_79700|2009.041|A/water/Hunan/7/2009|A_/_H5N1|PB2
EPI_ISL_79806|2009.666_(Day_unknown)|A/Korea/CJ01/2009|A_/_H1N1|PB2
EPI_ISL_79807|2009.666_(Day_unknown)|A/Korea/CJ04/2009|A_/_H1N1|PB2
EPI_ISL_79808|2009.666_(Day_unknown)|A/Korea/CJ09/2009|A_/_H1N1|PB2
EPI_ISL_79809|2009.666_(Day_unknown)|A/Korea/CJ15/2009|A_/_H1N1|PB2
EPI_ISL_79810|2009.666_(Day_unknown)|A/Korea/CJ19/2009|A_/_H1N1|PB2
EPI_ISL_79811|2009.666_(Day_unknown)|A/Korea/CJ24/2009|A_/_H1N1|PB2
EPI_ISL_79812|2009.748_(Day_unknown)|A/Korea/CJ40/2009|A_/_H1N1|PB2
EPI_ISL_79813|2009.748_(Day_unknown)|A/Korea/CJ63/2009|A_/_H1N1|PB2
EPI_ISL_79814|2009.748_(Day_unknown)|A/Korea/CJ68/2009|A_/_H1N1|PB2
EPI_ISL_79815|2009.748_(Day_unknown)|A/Korea/CJ109/2009|A_/_H1N1|PB2
EPI_ISL_79816|2009.748_(Day_unknown)|A/Korea/CJ112/2009|A_/_H1N1|PB2
EPI_ISL_79817|2009.915_(Day_unknown)|A/swine/Korea/SCJ01/2009|A_/_H1N1|PB2
EPI_ISL_79818|2009.915_(Day_unknown)|A/swine/Korea/SCJ02/2009|A_/_H1N1|PB2
EPI_ISL_79819|2009.915_(Day_unknown)|A/swine/Korea/SCJ03/2009|A_/_H1N1|PB2
EPI_ISL_79820|2009.915_(Day_unknown)|A/swine/Korea/SCJ04/2009|A_/_H1N1|PB2
EPI_ISL_79821|2009.915_(Day_unknown)|A/swine/Korea/SCJ05/2009|A_/_H1N1|PB2
EPI_ISL_79822|2009.915_(Day_unknown)|A/swine/Korea/SCJ06/2009|A_/_H1N1|PB2
EPI_ISL_79823|2009.915_(Day_unknown)|A/swine/Korea/SCJ07/2009|A_/_H1N1|PB2
EPI_ISL_79824|2009.915_(Day_unknown)|A/swine/Korea/SCJ08/2009|A_/_H1N1|PB2
EPI_ISL_79825|2009.915_(Day_unknown)|A/swine/Korea/SCJ09/2009|A_/_H1N1|PB2
EPI_ISL_79826|2009.915_(Day_unknown)|A/swine/Korea/SCJ10/2009|A_/_H1N1|PB2
EPI_ISL_79827|2009.915_(Day_unknown)|A/swine/Korea/SCJ11/2009|A_/_H1N1|PB2
EPI_ISL_79828|2009.915_(Day_unknown)|A/swine/Korea/SCJ12/2009|A_/_H1N1|PB2
EPI_ISL_79829|2009.915_(Day_unknown)|A/swine/Korea/SCJ13/2009|A_/_H1N1|PB2
EPI_ISL_79830|2009.915_(Day_unknown)|A/swine/Korea/SCJ20/2009|A_/_H1N1|PB2
EPI_ISL_79831|2009.915_(Day_unknown)|A/swine/Korea/SCJ26/2009|A_/_H1N1|PB2
EPI_ISL_79832|2010.000_(Day_unknown)|A/swine/Korea/SCJ28/2010|A_/_H1N1|PB2
EPI_ISL_79833|2010.000_(Day_unknown)|A/swine/Korea/SCJ33/2010|A_/_H1N1|PB2
EPI_ISL_79834|2010.000_(Day_unknown)|A/swine/Korea/SCJ41/2010|A_/_H1N1|PB2
EPI_ISL_79835|2010.000_(Day_unknown)|A/swine/Korea/SCJ42/2010|A_/_H1N1|PB2
EPI_ISL_79836|2008.667_(Day_unknown)|A/turkey/CA/1797/2008|A_/_H2N8|PB2
EPI_ISL_79851|2008.000|A/swine/Texas/01976/2008|A_/_H1N2|PB2
EPI_ISL_79852|2008.000|A/swine/Iowa/02096/2008|A_/_H1N1|PB2
EPI_ISL_79853|2008.000|A/swine/Nebraska/02013/2008|A_/_H1N1|PB2
EPI_ISL_79854|2008.000|A/swine/North_Carolina/02084/2008|A_/_H1N1|PB2
EPI_ISL_79855|2008.000|A/swine/North_Carolina/02023/2008|A_/_H1N1|PB2
EPI_ISL_79856|2008.000|A/swine/Missouri/02060/2008|A_/_H1N1|PB2
EPI_ISL_79857|2008.000|A/swine/Minnesota/02011/2008|A_/_H1N2|PB2
EPI_ISL_79858|2008.000|A/swine/Minnesota/02093/2008|A_/_H1N1|PB2
EPI_ISL_79859|2008.000|A/swine/Kentucky/02086/2008|A_/_H1N1|PB2
EPI_ISL_79860|2008.000|A/swine/Ohio/02026/2008|A_/_H1N1|PB2
EPI_ISL_79861|2008.000|A/swine/Iowa/02039/2008|A_/_H1N2|PB2
EPI_ISL_79862|2008.000|A/swine/Minnesota/02053/2008|A_/_H1N1|PB2
EPI_ISL_79898|2008.044|A/canine/Colorado/6723-8/2008|A_/_H3N8|PB2
EPI_ISL_79901|2008.044|A/canine/Colorado/6723-8/2008|A_/_H3N8|PB2
EPI_ISL_79902|2008.311|A/canine/New_York/51854/2008|A_/_H3N8|PB2
EPI_ISL_79903|2008.822|A/canine/Pennsylvania/137154/2008|A_/_H3N8|PB2
EPI_ISL_79904|2008.880|A/canine/New_York/145353/2008|A_/_H3N8|PB2
EPI_ISL_79905|2008.997|A/canine/New_York/158402-1/2008|A_/_H3N8|PB2
EPI_ISL_80057|2009.389|A/California/VRDL347/2009|A_/_H3N2|PB2
EPI_ISL_80058|2009.315|A/California/VRDL385/2009|A_/_H3N2|PB2
EPI_ISL_80059|2009.315|A/California/VRDL386/2009|A_/_H3N2|PB2
EPI_ISL_80060|2010.455|A/New_York/20343/2010|A_/_H3N2|PB2
EPI_ISL_80061|2009.899|A/Frankfurt/INS302/2009|A_/_H1N1|PB2
EPI_ISL_80062|2009.901|A/Frankfurt/INS303/2009|A_/_H1N1|PB2
EPI_ISL_80063|2009.912|A/Frankfurt/INS305/2009|A_/_H1N1|PB2
EPI_ISL_80064|2009.893|A/Odense/INS307/2009|A_/_H1N1|PB2
EPI_ISL_80065|2009.896|A/Odense/INS308/2009|A_/_H1N1|PB2
EPI_ISL_80066|2009.918|A/Warsaw/INS310/2009|A_/_H1N1|PB2
EPI_ISL_80067|2009.918|A/Warsaw/INS311/2009|A_/_H1N1|PB2
EPI_ISL_80068|2009.921|A/Warsaw/INS312/2009|A_/_H1N1|PB2
EPI_ISL_80069|2009.921|A/Warsaw/INS313/2009|A_/_H1N1|PB2
EPI_ISL_80070|2009.932|A/Warsaw/INS314/2009|A_/_H1N1|PB2
EPI_ISL_80071|2009.932|A/Warsaw/INS315/2009|A_/_H1N1|PB2
EPI_ISL_80072|2009.934|A/Warsaw/INS316/2009|A_/_H1N1|PB2
EPI_ISL_80073|2009.959|A/New_York/INS317/2009|A_/_H1N1|PB2
EPI_ISL_80074|2009.953|A/Newark/INS318/2009|A_/_H1N1|PB2
EPI_ISL_80075|2009.989|A/Newark/INS319/2009|A_/_H1N1|PB2
EPI_ISL_80076|2009.948|A/Athens/INS320/2009|A_/_H1N1|PB2
EPI_ISL_80077|2009.948|A/Athens/INS322/2009|A_/_H1N1|PB2
EPI_ISL_80078|2009.967|A/Athens/INS325/2009|A_/_H1N1|PB2
EPI_ISL_80079|2009.967|A/Athens/INS327/2009|A_/_H1N1|PB2
EPI_ISL_80080|2009.981|A/Athens/INS329/2009|A_/_H1N1|PB2
EPI_ISL_80081|2009.984|A/Athens/INS331/2009|A_/_H1N1|PB2
EPI_ISL_80082|2009.984|A/Athens/INS332/2009|A_/_H1N1|PB2
EPI_ISL_80083|2009.989|A/Athens/INS333/2009|A_/_H1N1|PB2
EPI_ISL_80084|2009.992|A/Athens/INS334/2009|A_/_H1N1|PB2
EPI_ISL_80085|2009.995|A/Athens/INS335/2009|A_/_H1N1|PB2
EPI_ISL_80086|2009.995|A/Athens/INS336/2009|A_/_H1N1|PB2
EPI_ISL_80087|2009.995|A/Athens/INS337/2009|A_/_H1N1|PB2
EPI_ISL_80088|2009.995|A/Athens/INS338/2009|A_/_H1N1|PB2
EPI_ISL_80089|2009.995|A/Athens/INS339/2009|A_/_H1N1|PB2
EPI_ISL_80090|2009.959|A/Athens/INS340/2009|A_/_H1N1|PB2
EPI_ISL_80091|2009.959|A/Athens/INS341/2009|A_/_H1N1|PB2
EPI_ISL_80092|2009.959|A/Athens/INS342/2009|A_/_H1N1|PB2
EPI_ISL_80093|2009.962|A/Athens/INS344/2009|A_/_H1N1|PB2
EPI_ISL_80094|2009.962|A/Athens/INS345/2009|A_/_H1N1|PB2
EPI_ISL_80095|2009.967|A/Athens/INS346/2009|A_/_H1N1|PB2
EPI_ISL_80096|2009.967|A/Athens/INS347/2009|A_/_H1N1|PB2
EPI_ISL_80097|2009.967|A/Athens/INS348/2009|A_/_H1N1|PB2
EPI_ISL_80098|2009.967|A/Athens/INS349/2009|A_/_H1N1|PB2
EPI_ISL_80099|2010.016|A/Tallinn/INS374/2010|A_/_H1N1|PB2
EPI_ISL_80100|2010.036|A/New_York/INS432/2010|A_/_H1N1|PB2
EPI_ISL_80101|2009.937|A/Wroclaw/INS436/2009|A_/_H1N1|PB2
EPI_ISL_80102|2009.937|A/Wroclaw/INS437/2009|A_/_H1N1|PB2
EPI_ISL_80103|2009.586|A/Managua/451.01/2009|A_/_H1N1|PB2
EPI_ISL_80104|2009.510|A/Managua/4197.01/2009|A_/_H1N1|PB2
EPI_ISL_80105|2009.559|A/Managua/3231.02/2009|A_/_H1N1|PB2
EPI_ISL_80106|2009.611|A/Managua/4186.02/2009|A_/_H1N1|PB2
EPI_ISL_80107|2009.608|A/Managua/1356.03/2009|A_/_H1N1|PB2
EPI_ISL_80108|2009.592|A/Managua/1077.04/2009|A_/_H1N1|PB2
EPI_ISL_80109|2009.625|A/Managua/2155.01/2009|A_/_H1N1|PB2
EPI_ISL_80110|2009.597|A/Managua/2604.02/2009|A_/_H1N1|PB2
EPI_ISL_80111|2009.567|A/Managua/5339.04/2009|A_/_H1N1|PB2
EPI_ISL_80112|2009.575|A/Managua/1836.02/2009|A_/_H1N1|PB2
EPI_ISL_80113|2009.614|A/Managua/3642.04/2009|A_/_H1N1|PB2
EPI_ISL_80114|2009.608|A/Managua/2275.01/2009|A_/_H1N1|PB2
EPI_ISL_80115|2009.622|A/Managua/4570.01/2009|A_/_H1N1|PB2
EPI_ISL_80116|2009.608|A/Managua/2339.03/2009|A_/_H1N1|PB2
EPI_ISL_80117|2009.622|A/Managua/1054.02/2009|A_/_H1N1|PB2
EPI_ISL_80118|2009.586|A/Managua/209.01/2009|A_/_H1N1|PB2
EPI_ISL_80119|2009.605|A/Managua/554.01/2009|A_/_H1N1|PB2
EPI_ISL_80120|2009.775|A/Managua/3013.01/2009|A_/_H1N1|PB2
EPI_ISL_80121|2009.608|A/Managua/5036.01/2009|A_/_H1N1|PB2
EPI_ISL_80122|2009.619|A/Managua/5307.01/2009|A_/_H1N1|PB2
EPI_ISL_80123|2009.611|A/Managua/3359.01/2009|A_/_H1N1|PB2
EPI_ISL_80124|2009.567|A/Managua/4407.02/2009|A_/_H1N1|PB2
EPI_ISL_80125|2009.696|A/Managua/1419.02/2009|A_/_H1N1|PB2
EPI_ISL_80126|2009.668|A/Managua/2958.01/2009|A_/_H1N1|PB2
EPI_ISL_80127|2009.638|A/Managua/5227.04/2009|A_/_H1N1|PB2
EPI_ISL_80128|2009.499|A/Managua/435.01/2009|A_/_H1N1|PB2
EPI_ISL_80129|2009.633|A/Managua/287.01/2009|A_/_H1N1|PB2
EPI_ISL_80130|2009.499|A/Managua/5235.03/2009|A_/_H1N1|PB2
EPI_ISL_80131|2009.707|A/Managua/5401.01/2009|A_/_H1N1|PB2
EPI_ISL_80132|2009.660|A/Managua/1984.02/2009|A_/_H1N1|PB2
EPI_ISL_80133|2009.638|A/Managua/432.01/2009|A_/_H1N1|PB2
EPI_ISL_80134|2009.677|A/Managua/572.02/2009|A_/_H1N1|PB2
EPI_ISL_80135|2009.644|A/Managua/3421.02/2009|A_/_H1N1|PB2
EPI_ISL_80136|2009.693|A/Managua/5115.01/2009|A_/_H1N1|PB2
EPI_ISL_80137|2009.696|A/Managua/1909.02/2009|A_/_H1N1|PB2
EPI_ISL_80138|2009.537|A/Managua/265.01/2009|A_/_H1N1|PB2
EPI_ISL_80139|2009.630|A/Managua/4702.04/2009|A_/_H1N1|PB2
EPI_ISL_80140|2009.551|A/Managua/3438.02/2009|A_/_H1N1|PB2
EPI_ISL_80141|2009.638|A/Managua/4147.01/2009|A_/_H1N1|PB2
EPI_ISL_80142|2009.633|A/Managua/2999.03/2009|A_/_H1N1|PB2
EPI_ISL_80143|2009.526|A/Managua/4606.06/2009|A_/_H1N1|PB2
EPI_ISL_80144|2009.701|A/Managua/12.01/2009|A_/_H1N1|PB2
EPI_ISL_80145|2009.537|A/Managua/3214.04/2009|A_/_H1N1|PB2
EPI_ISL_80146|2009.652|A/Managua/3434.02/2009|A_/_H1N1|PB2
EPI_ISL_80147|2009.425|A/Managua/2652.01/2009|A_/_H1N1|PB2
EPI_ISL_80148|2009.690|A/Managua/4972.02/2009|A_/_H1N1|PB2
EPI_ISL_80149|2009.663|A/Managua/4063.01/2009|A_/_H1N1|PB2
EPI_ISL_80150|2009.701|A/Managua/5590.02/2009|A_/_H1N1|PB2
EPI_ISL_80151|2009.655|A/Managua/1244.01/2009|A_/_H1N1|PB2
EPI_ISL_80152|2009.742|A/Managua/5258.02/2009|A_/_H1N1|PB2
EPI_ISL_80153|2009.526|A/Managua/585.01/2009|A_/_H1N1|PB2
EPI_ISL_80154|2009.425|A/Managua/2750.01/2009|A_/_H1N1|PB2
EPI_ISL_80155|2009.663|A/Managua/3507.01/2009|A_/_H1N1|PB2
EPI_ISL_80156|2009.466|A/Managua/5273.02/2009|A_/_H1N1|PB2
EPI_ISL_80157|2009.614|A/Managua/527.04/2009|A_/_H1N1|PB2
EPI_ISL_80158|2010.090|A/Managua/07193_09/2010|A_/_H1N1|PB2
EPI_ISL_80159|2009.984|A/Athens/INS330/2009|A_/_H1N1|PB2
EPI_ISL_80160|2009.649|A/Hong_Kong/WRAIR0113N/2009|A_/_H1N1|PB2
EPI_ISL_80161|2009.652|A/Hong_Kong/WRAIR0114T/2009|A_/_H1N1|PB2
EPI_ISL_80162|2009.847|A/San_Salvador/WRAIR1109N/2009|A_/_H1N1|PB2
EPI_ISL_80163|2009.795|A/Amman/WRAIR1339N/2009|A_/_H1N1|PB2
EPI_ISL_80164|2009.789|A/Santo_Domingo/WRAIR1414N/2009|A_/_H1N1|PB2
EPI_ISL_80165|2009.836|A/Ankara/WRAIR1424T/2009|A_/_H1N1|PB2
EPI_ISL_80166|2009.871|A/Ankara/WRAIR1425T/2009|A_/_H1N1|PB2
EPI_ISL_80167|2009.800|A/Ankara/WRAIR1426N/2009|A_/_H1N1|PB2
EPI_ISL_80168|2009.803|A/Ankara/WRAIR1428T/2009|A_/_H1N1|PB2
EPI_ISL_80169|2009.866|A/Ankara/WRAIR1435T/2009|A_/_H1N1|PB2
EPI_ISL_80170|2009.841|A/Ankara/WRAIR1440T/2009|A_/_H1N1|PB2
EPI_ISL_80171|2009.918|A/Taipei/WRAIR1470T/2009|A_/_H1N1|PB2
EPI_ISL_80173|2009.830|A/Moscow/WRAIR1632N/2009|A_/_H1N1|PB2
EPI_ISL_80174|2010.066|A/Mexico_City/WRAIR1773T/2010|A_/_H1N1|PB2
EPI_ISL_80175|2009.915|A/Mexico_City/WRAIR1779T/2009|A_/_H1N1|PB2
EPI_ISL_80176|2009.858|A/Mexico_City/WRAIR1781T/2009|A_/_H1N1|PB2
EPI_ISL_80177|2009.915|A/Mexico_City/WRAIR1786T/2009|A_/_H1N1|PB2
EPI_ISL_80178|2009.893|A/Lagos/WRAIR1982N/2009|A_/_H1N1|PB2
EPI_ISL_80179|2009.879|A/Lagos/WRAIR1984N/2009|A_/_H1N1|PB2
EPI_ISL_80180|2009.879|A/Lagos/WRAIR1984T/2009|A_/_H1N1|PB2
EPI_ISL_80181|2009.953|A/Belgrade/WRAIR2366N/2009|A_/_H1N1|PB2
EPI_ISL_80182|2009.879|A/Belgrade/WRAIR2368N/2009|A_/_H1N1|PB2
EPI_ISL_80183|2009.879|A/Belgrade/WRAIR2368T/2009|A_/_H1N1|PB2
EPI_ISL_80184|2009.951|A/Belgrade/WRAIR2375N/2009|A_/_H1N1|PB2
EPI_ISL_80185|2009.951|A/Belgrade/WRAIR2375T/2009|A_/_H1N1|PB2
EPI_ISL_80186|2009.940|A/Belgrade/WRAIR2384N/2009|A_/_H1N1|PB2
EPI_ISL_80187|2009.940|A/Belgrade/WRAIR2384T/2009|A_/_H1N1|PB2
EPI_ISL_80188|2009.910|A/Belgrade/WRAIR2385N/2009|A_/_H1N1|PB2
EPI_ISL_80189|2009.910|A/Belgrade/WRAIR2385T/2009|A_/_H1N1|PB2
EPI_ISL_80190|2009.975|A/Athens/WRAIR2962N/2009|A_/_H1N1|PB2
EPI_ISL_80191|2009.460|A/Silver_Spring/WRAIRSP510P10/2009|A_/_H1N1|PB2
EPI_ISL_80192|2009.460|A/Silver_Spring/WRAIRSP510P12/2009|A_/_H1N1|PB2
EPI_ISL_80193|2009.460|A/Silver_Spring/WRAIRSP510P18/2009|A_/_H1N1|PB2
EPI_ISL_80194|2009.460|A/Silver_Spring/WRAIRSP510P2/2009|A_/_H1N1|PB2
EPI_ISL_80195|2009.460|A/Silver_Spring/WRAIRSP510P20/2009|A_/_H1N1|PB2
EPI_ISL_80196|2009.460|A/Silver_Spring/WRAIRSP510P3/2009|A_/_H1N1|PB2
EPI_ISL_80197|2009.447|A/San_Diego/WR1624P/2009|A_/_H1N1|PB2
EPI_ISL_80198|2009.444|A/San_Diego/WR1625P/2009|A_/_H1N1|PB2
EPI_ISL_80199|2009.444|A/San_Diego/WR1626P/2009|A_/_H1N1|PB2
EPI_ISL_80200|2009.447|A/San_Diego/WR1627P/2009|A_/_H1N1|PB2
EPI_ISL_80201|2009.438|A/San_Diego/WR1628P/2009|A_/_H1N1|PB2
EPI_ISL_80202|2009.326|A/San_Diego/WR1629P/2009|A_/_H1N1|PB2
EPI_ISL_80203|2009.348|A/San_Diego/WR1630P/2009|A_/_H1N1|PB2
EPI_ISL_80204|2009.326|A/San_Diego/WR1631P/2009|A_/_H1N1|PB2
EPI_ISL_80206|2009.329|A/San_Diego/WR1633P/2009|A_/_H1N1|PB2
EPI_ISL_80207|2009.332|A/San_Diego/WR1634P/2009|A_/_H1N1|PB2
EPI_ISL_80208|2009.321|A/Brawley/WR1635P/2009|A_/_H1N1|PB2
EPI_ISL_80209|2009.323|A/Brawley/WR1636P/2009|A_/_H1N1|PB2
EPI_ISL_80210|2009.496|A/San_Diego/WR1639P/2009|A_/_H1N1|PB2
EPI_ISL_80211|2009.493|A/San_Diego/WR1640P/2009|A_/_H1N1|PB2
EPI_ISL_80212|2009.332|A/San_Diego/WR1641P/2009|A_/_H1N1|PB2
EPI_ISL_80213|2009.551|A/San_Diego/WR1650P/2009|A_/_H1N1|PB2
EPI_ISL_80214|2009.551|A/San_Diego/WR1651P/2009|A_/_H1N1|PB2
EPI_ISL_80241|2009.866|A/Bochum/INS248/2009|A_/_H1N1|PB2
EPI_ISL_80242|2009.953|A/Athens/INS271/2009|A_/_H1N1|PB2
EPI_ISL_80243|2009.915|A/Frankfurt/INS304/2009|A_/_H1N1|PB2
EPI_ISL_80244|2009.967|A/Athens/INS350/2009|A_/_H1N1|PB2
EPI_ISL_80245|2009.693|A/Managua/3014.02/2009|A_/_H1N1|PB2
EPI_ISL_80246|2009.597|A/Managua/5399.04/2009|A_/_H1N1|PB2
EPI_ISL_80247|2009.567|A/Managua/466.01/2009|A_/_H1N1|PB2
EPI_ISL_80248|2009.608|A/Managua/4012.01/2009|A_/_H1N1|PB2
EPI_ISL_80249|2009.605|A/Managua/3083.01/2009|A_/_H1N1|PB2
EPI_ISL_80250|2009.573|A/Managua/2978.04/2009|A_/_H1N1|PB2
EPI_ISL_80251|2009.608|A/Managua/5119.06/2009|A_/_H1N1|PB2
EPI_ISL_80252|2009.592|A/Managua/5230.01/2009|A_/_H1N1|PB2
EPI_ISL_80253|2009.614|A/Managua/921.02/2009|A_/_H1N1|PB2
EPI_ISL_80254|2009.600|A/Managua/4064.01/2009|A_/_H1N1|PB2
EPI_ISL_80255|2009.556|A/Managua/5295.02/2009|A_/_H1N1|PB2
EPI_ISL_80256|2009.589|A/Managua/4451.02/2009|A_/_H1N1|PB2
EPI_ISL_80257|2009.589|A/Managua/1256.04/2009|A_/_H1N1|PB2
EPI_ISL_80258|2009.553|A/Managua/4747.01/2009|A_/_H1N1|PB2
EPI_ISL_80259|2009.600|A/Managua/5595.03/2009|A_/_H1N1|PB2
EPI_ISL_80260|2009.570|A/Managua/4960.01/2009|A_/_H1N1|PB2
EPI_ISL_80265|2010.414_(Day_unknown)|A/great_crested_grebe/Tyva/22/2010|A_/_H5N1|PB2
EPI_ISL_80266|2010.000|A/chicken/Bangladesh/1151-9/2010|A_/_H5N1|PB2
EPI_ISL_80267|2010.000|A/chicken/Bangladesh/1151-10/2010|A_/_H5N1|PB2
EPI_ISL_80268|2010.000|A/chicken/Bangladesh/1151-11/2010|A_/_H5N1|PB2
EPI_ISL_76652|2010.000|A/duck/Vietnam/OIE-2334/2010|A_/_H9N6|PB2
EPI_ISL_80261|2009.553|A/Managua/1973.02/2009|A_/_H1N1|PB2
EPI_ISL_80365|2009.553|A/Managua/4590.03/2009|A_/_H1N1|PB2
EPI_ISL_80366|2009.567|A/Managua/3225.03/2009|A_/_H1N1|PB2
EPI_ISL_80367|2009.655|A/Managua/4209.04/2009|A_/_H1N1|PB2
EPI_ISL_80368|2009.663|A/Managua/5248.03/2009|A_/_H1N1|PB2
EPI_ISL_80369|2009.666|A/Managua/4736.02/2009|A_/_H1N1|PB2
EPI_ISL_80370|2009.685|A/Managua/5953.01/2009|A_/_H1N1|PB2
EPI_ISL_80371|2009.532|A/Managua/3490.03/2009|A_/_H1N1|PB2
EPI_ISL_80376|2009.932|A/Aalborg/INS283/2009|A_/_H1N1|PB2
EPI_ISL_80377|2010.096|A/Tallinn/INS431/2010|A_/_H1N1|PB2
EPI_ISL_80378|2009.879|A/Copenhagen/INS433/2009|A_/_H1N1|PB2
EPI_ISL_80379|2009.901|A/Copenhagen/INS434/2009|A_/_H1N1|PB2
EPI_ISL_80380|2009.000|A/California/VRDL363/2009|A_/_H3N2|PB2
EPI_ISL_80381|2009.921|A/Barcelona/INS378/2009|A_/_H1N1|PB2
EPI_ISL_80382|2010.011|A/Vienna/INS369/2010|A_/_H1N1|PB2
EPI_ISL_80383|2009.318|A/California/VRDL152/2009|A_/_H1N1|PB2
EPI_ISL_80384|2009.318|A/California/VRDL153/2009|A_/_H1N1|PB2
EPI_ISL_80385|2009.321|A/California/VRDL154/2009|A_/_H1N1|PB2
EPI_ISL_80386|2009.318|A/California/VRDL155/2009|A_/_H1N1|PB2
EPI_ISL_80387|2009.323|A/California/VRDL163/2009|A_/_H1N1|PB2
EPI_ISL_80388|2009.321|A/California/VRDL167/2009|A_/_H1N1|PB2
EPI_ISL_80389|2009.321|A/California/VRDL175/2009|A_/_H1N1|PB2
EPI_ISL_80390|2009.323|A/California/VRDL229/2009|A_/_H1N1|PB2
EPI_ISL_80391|2010.422|A/Managua/1422.03/2010|A_/_H3N2|PB2
EPI_ISL_80392|2009.953|A/Athens/INS323/2009|A_/_H1N1|PB2
EPI_ISL_80393|2009.512|A/Managua/2729.02/2009|A_/_H1N1|PB2
EPI_ISL_32602|2008.068|A/Anas_crecca/Spain/1460/2008|A_/_H7N9|PB2
EPI_ISL_80592|2009.093|A/goose/Czech_Republic/1848-T14/2009|A_/_H7N9|PB2
EPI_ISL_80593|2009.745|A/mallard/Czech_Republic/15902-17K/2009|A_/_H6N2|PB2
EPI_ISL_79394|2010.468|A/DARWIN/3/2010|A_/_H1N1|PB2
EPI_ISL_79233|2010.419|A/Brisbane/12/2010|A_/_H1N1|PB2
EPI_ISL_76617|2010.162|A/Guam/2/2010|A_/_H1N1|PB2
EPI_ISL_80759|2008.724|A/mallard/Bavaria/185-8/2008|A_/_H1N1|PB2
EPI_ISL_80760|2008.724|A/mallard/Bavaria/185-26/2008|A_/_H1N1|PB2
EPI_ISL_80761|2009.052|A/swan/Slovenia/53/2009|A_/_H7N7|PB2
EPI_ISL_80762|2009.000_(Day_unknown)|A/duck/Hunan/8-19/2009|A_/_H4N2|PB2
EPI_ISL_80763|2009.312|A/California/VRDL264/2009|A_/_H1N1|PB2
EPI_ISL_80764|2009.315|A/California/VRDL366/2009|A_/_H1N1|PB2
EPI_ISL_80765|2009.315|A/California/VRDL371/2009|A_/_H1N1|PB2
EPI_ISL_80767|2009.318|A/California/VRDL194/2009|A_/_H1N1|PB2
EPI_ISL_80768|2009.318|A/California/VRDL267/2009|A_/_H1N1|PB2
EPI_ISL_80769|2009.318|A/California/VRDL365/2009|A_/_H1N1|PB2
EPI_ISL_80770|2009.318|A/California/VRDL369/2009|A_/_H1N1|PB2
EPI_ISL_80771|2009.318|A/California/VRDL377/2009|A_/_H1N1|PB2
EPI_ISL_80766|2009.315|A/California/VRDL378/2009|A_/_H1N1|PB2
EPI_ISL_80772|2009.318|A/California/VRDL379/2009|A_/_H1N1|PB2
EPI_ISL_80773|2009.318|A/California/VRDL380/2009|A_/_H1N1|PB2
EPI_ISL_80775|2009.321|A/California/VRDL180/2009|A_/_H1N1|PB2
EPI_ISL_80776|2009.323|A/California/VRDL186/2009|A_/_H1N1|PB2
EPI_ISL_80777|2009.323|A/California/VRDL189/2009|A_/_H1N1|PB2
EPI_ISL_80778|2009.321|A/California/VRDL192/2009|A_/_H1N1|PB2
EPI_ISL_80779|2009.323|A/California/VRDL193/2009|A_/_H1N1|PB2
EPI_ISL_80780|2009.323|A/California/VRDL202/2009|A_/_H1N1|PB2
EPI_ISL_80781|2009.321|A/California/VRDL206/2009|A_/_H1N1|PB2
EPI_ISL_80782|2009.323|A/California/VRDL209/2009|A_/_H1N1|PB2
EPI_ISL_80783|2009.323|A/California/VRDL213/2009|A_/_H1N1|PB2
EPI_ISL_80784|2009.321|A/California/VRDL215/2009|A_/_H1N1|PB2
EPI_ISL_80785|2009.323|A/California/VRDL217/2009|A_/_H1N1|PB2
EPI_ISL_80786|2009.323|A/California/VRDL218/2009|A_/_H1N1|PB2
EPI_ISL_80787|2009.323|A/California/VRDL219/2009|A_/_H1N1|PB2
EPI_ISL_80788|2009.323|A/California/VRDL220/2009|A_/_H1N1|PB2
EPI_ISL_80789|2009.323|A/California/VRDL221/2009|A_/_H1N1|PB2
EPI_ISL_80774|2009.318|A/California/VRDL382/2009|A_/_H1N1|PB2
EPI_ISL_80791|2009.326|A/California/VRDL200/2009|A_/_H1N1|PB2
EPI_ISL_80790|2009.323|A/California/VRDL222/2009|A_/_H1N1|PB2
EPI_ISL_80792|2009.323|A/California/VRDL223/2009|A_/_H1N1|PB2
EPI_ISL_80793|2009.323|A/California/VRDL224/2009|A_/_H1N1|PB2
EPI_ISL_80794|2009.323|A/California/VRDL226/2009|A_/_H1N1|PB2
EPI_ISL_80795|2009.323|A/California/VRDL227/2009|A_/_H1N1|PB2
EPI_ISL_80796|2009.323|A/California/VRDL228/2009|A_/_H1N1|PB2
EPI_ISL_80797|2009.323|A/California/VRDL235/2009|A_/_H1N1|PB2
EPI_ISL_80798|2009.323|A/California/VRDL236/2009|A_/_H1N1|PB2
EPI_ISL_80799|2009.323|A/California/VRDL237/2009|A_/_H1N1|PB2
EPI_ISL_80800|2009.323|A/California/VRDL238/2009|A_/_H1N1|PB2
EPI_ISL_80801|2009.323|A/California/VRDL239/2009|A_/_H1N1|PB2
EPI_ISL_80802|2009.326|A/California/VRDL244/2009|A_/_H1N1|PB2
EPI_ISL_80803|2009.323|A/California/VRDL245/2009|A_/_H1N1|PB2
EPI_ISL_80804|2009.323|A/California/VRDL249/2009|A_/_H1N1|PB2
EPI_ISL_80805|2009.323|A/California/VRDL251/2009|A_/_H1N1|PB2
EPI_ISL_80806|2009.323|A/California/VRDL252/2009|A_/_H1N1|PB2
EPI_ISL_80807|2009.323|A/California/VRDL254/2009|A_/_H1N1|PB2
EPI_ISL_80808|2009.323|A/California/VRDL256/2009|A_/_H1N1|PB2
EPI_ISL_80810|2009.326|A/California/VRDL270/2009|A_/_H1N1|PB2
EPI_ISL_80811|2009.326|A/California/VRDL273/2009|A_/_H1N1|PB2
EPI_ISL_80812|2009.326|A/California/VRDL275/2009|A_/_H1N1|PB2
EPI_ISL_80813|2009.326|A/California/VRDL276/2009|A_/_H1N1|PB2
EPI_ISL_80814|2009.326|A/California/VRDL280/2009|A_/_H1N1|PB2
EPI_ISL_80815|2009.326|A/California/VRDL283/2009|A_/_H1N1|PB2
EPI_ISL_80816|2009.326|A/California/VRDL290/2009|A_/_H1N1|PB2
EPI_ISL_80817|2009.326|A/California/VRDL292/2009|A_/_H1N1|PB2
EPI_ISL_80818|2009.326|A/California/VRDL295/2009|A_/_H1N1|PB2
EPI_ISL_80819|2009.326|A/California/VRDL297/2009|A_/_H1N1|PB2
EPI_ISL_80820|2009.326|A/California/VRDL298/2009|A_/_H1N1|PB2
EPI_ISL_80821|2009.326|A/California/VRDL300/2009|A_/_H1N1|PB2
EPI_ISL_80822|2009.326|A/California/VRDL301/2009|A_/_H1N1|PB2
EPI_ISL_80823|2009.000|A/California/VRDL225/2009|A_/_H1N1|PB2
EPI_ISL_80824|2009.000|A/California/VRDL232/2009|A_/_H1N1|PB2
EPI_ISL_80809|2009.329|A/California/VRDL258/2009|A_/_H1N1|PB2
EPI_ISL_80825|2009.340|A/California/VRDL281/2009|A_/_H1N1|PB2
EPI_ISL_80826|2009.332|A/California/VRDL284/2009|A_/_H1N1|PB2
EPI_ISL_80827|2009.329|A/California/VRDL289/2009|A_/_H1N1|PB2
EPI_ISL_80828|2009.329|A/California/VRDL299/2009|A_/_H1N1|PB2
EPI_ISL_80829|2009.332|A/California/VRDL311/2009|A_/_H1N1|PB2
EPI_ISL_80830|2009.345|A/California/VRDL320/2009|A_/_H1N1|PB2
EPI_ISL_80831|2009.337|A/California/VRDL324/2009|A_/_H1N1|PB2
EPI_ISL_80832|2009.353|A/California/VRDL326/2009|A_/_H1N1|PB2
EPI_ISL_80833|2009.373|A/California/VRDL341/2009|A_/_H1N1|PB2
EPI_ISL_80834|2009.348|A/California/VRDL346/2009|A_/_H1N1|PB2
EPI_ISL_80835|2009.348|A/California/VRDL348/2009|A_/_H1N1|PB2
EPI_ISL_80836|2009.430|A/California/VRDL358/2009|A_/_H1N1|PB2
EPI_ISL_80837|2010.419|A/Managua/395.02/2010|A_/_H3N2|PB2
EPI_ISL_80838|2010.422|A/Managua/5906.01/2010|A_/_H3N2|PB2
EPI_ISL_80839|2010.427|A/Managua/4763.03/2010|A_/_H3N2|PB2
EPI_ISL_80840|2010.425|A/Managua/3192.01/2010|A_/_H3N2|PB2
EPI_ISL_80841|2010.449|A/Managua/4009.02/2010|A_/_H3N2|PB2
EPI_ISL_80842|2010.433|A/Managua/5871.02/2010|A_/_H3N2|PB2
EPI_ISL_80843|2010.416|A/Managua/905.02/2010|A_/_H3N2|PB2
EPI_ISL_80844|2010.433|A/Managua/194.01/2010|A_/_H3N2|PB2
EPI_ISL_80845|2010.447|A/Managua/2912.04/2010|A_/_H3N2|PB2
EPI_ISL_80846|2010.430|A/Managua/1167.03/2010|A_/_H3N2|PB2
EPI_ISL_80847|2010.430|A/Managua/80.1/2010|A_/_H3N2|PB2
EPI_ISL_80848|2010.436|A/Managua/1856.03/2010|A_/_H3N2|PB2
EPI_ISL_80849|2010.427|A/Managua/3244.02/2010|A_/_H3N2|PB2
EPI_ISL_80850|2010.433|A/Managua/1535.03/2010|A_/_H3N2|PB2
EPI_ISL_80851|2010.444|A/Managua/90.01/2010|A_/_H3N2|PB2
EPI_ISL_80852|2010.419|A/Managua/1784.03/2010|A_/_H3N2|PB2
EPI_ISL_80853|2010.430|A/Managua/3715.02/2010|A_/_H3N2|PB2
EPI_ISL_80854|2010.425|A/Managua/5674.05/2010|A_/_H3N2|PB2
EPI_ISL_80855|2010.433|A/Managua/4218.02/2010|A_/_H3N2|PB2
EPI_ISL_80856|2010.422|A/Managua/3433.02/2010|A_/_H3N2|PB2
EPI_ISL_80857|2010.433|A/Managua/410.02/2010|A_/_H3N2|PB2
EPI_ISL_80858|2010.427|A/Managua/1166.03/2010|A_/_H3N2|PB2
EPI_ISL_80859|2010.422|A/Managua/5543.01/2010|A_/_H3N2|PB2
EPI_ISL_80860|2010.425|A/Managua/506.02/2010|A_/_H3N2|PB2
EPI_ISL_80861|2010.430|A/Managua/4134.04/2010|A_/_H3N2|PB2
EPI_ISL_80862|2010.425|A/Managua/3527.02/2010|A_/_H3N2|PB2
EPI_ISL_80863|2010.425|A/Managua/5863.02/2010|A_/_H3N2|PB2
EPI_ISL_80864|2010.427|A/Managua/3570.04/2010|A_/_H3N2|PB2
EPI_ISL_80865|2010.430|A/Managua/4203.02/2010|A_/_H3N2|PB2
EPI_ISL_80866|2010.433|A/Managua/5259.02/2010|A_/_H3N2|PB2
EPI_ISL_80867|2010.430|A/Managua/2614.02/2010|A_/_H3N2|PB2
EPI_ISL_80868|2010.427|A/Managua/4456.02/2010|A_/_H3N2|PB2
EPI_ISL_80869|2010.211|A/Managua/305-10/2010|A_/_H3N2|PB2
EPI_ISL_80870|2009.940|A/Thailand/CU-H1071/2009|A_/_H3N2|PB2
EPI_ISL_80871|2010.055|A/Thailand/CU-H1285/2010|A_/_H3N2|PB2
EPI_ISL_80872|2010.093|A/Thailand/CU-H1443/2010|A_/_H3N2|PB2
EPI_ISL_80873|2010.227|A/Thailand/CU-H1817/2010|A_/_H3N2|PB2
EPI_ISL_80874|2009.649|A/Thailand/CU-C161/2009|A_/_H1N1|PB2
EPI_ISL_80875|2010.033|A/Thailand/CU-H1222/2010|A_/_H1N1|PB2
EPI_ISL_80876|2009.668|A/Thailand/CU-H567/2009|A_/_H1N1|PB2
EPI_ISL_80877|2009.671|A/Thailand/CU-H572/2009|A_/_H1N1|PB2
EPI_ISL_80878|2009.816|A/Thailand/CU-H847/2009|A_/_H1N1|PB2
EPI_ISL_80879|2009.855|A/Thailand/CU-H910/2009|A_/_H1N1|PB2
EPI_ISL_81323|2010.655|A/common_teal/Poland/180/2010_(H4N6)|A_/_H4N6|PB2
EPI_ISL_81453|2008.000|A/MDCK/Germany/[A/cygnus_cygnus/Germany/R65/2006]-P18-escape/2008_(H5N1)|A_/_H5N1|PB2
EPI_ISL_81454|2008.000|A/MDCK/Germany/[A/cygnus_cygnus/Germany/R65/2006]-P30-escape/2008_(H5N1)|A_/_H5N1|PB2
EPI_ISL_81455|2008.000|A/MDCK/Germany/[A/cygnus_cygnus/Germany/R65/2006]-P50-escape/2008_(H5N1)|A_/_H5N1|PB2
EPI_ISL_81456|2009.000|A/MDCK/Germany/[A/cygnus_cygnus/Germany/R65/2006]-P100b-escape/2009_(H5N1)|A_/_H5N1|PB2
EPI_ISL_81457|2009.000|A/MDCK/Germany/[A/cygnus_cygnus/Germany/R65/2006]-PP100b-escape/2009_(H5N1)|A_/_H5N1|PB2
EPI_ISL_81458|2009.000|A/MDCK/Germany/[A/cygnus_cygnus/Germany/R65/2006]-PP100c-escape/2009_(H5N1)|A_/_H5N1|PB2
EPI_ISL_81459|2009.000|A/MDCK/Germany/[A/cygnus_cygnus/Germany/R65/2006]-P100c-escape/2009_(H5N1)|A_/_H5N1|PB2
EPI_ISL_81460|2009.000|A/MDCK/Germany/[A/cygnus_cygnus/Germany/R65/2006]-CoP100-control/2009_(H5N1)|A_/_H5N1|PB2
EPI_ISL_81461|2008.000|A/MDCK/Germany/[A/cygnus_cygnus/Germany/R65/2006]-CoP50-control/2008_(H5N1)|A_/_H5N1|PB2
EPI_ISL_81462|2009.000|A/MDCK/Germany/[A/cygnus_cygnus/Germany/R65/2006]-Q18-escape/2009_(H5N1)|A_/_H5N1|PB2
EPI_ISL_81463|2009.000|A/MDCK/Germany/[A/cygnus_cygnus/Germany/R65/2006]-Q30-escape/2009_(H5N1)|A_/_H5N1|PB2
EPI_ISL_81464|2009.000|A/MDCK/Germany/[A/cygnus_cygnus/Germany/R65/2006]-Q50-escape/2009_(H5N1)|A_/_H5N1|PB2
EPI_ISL_81465|2009.000|A/MDCK/Germany/[A/cygnus_cygnus/Germany/R65/2006]-Q100b-escape/2009_(H5N1)|A_/_H5N1|PB2
EPI_ISL_81466|2009.000|A/MDCK/Germany/[A/cygnus_cygnus/Germany/R65/2006]-QQ100b-escape/2009_(H5N1)|A_/_H5N1|PB2
EPI_ISL_81467|2009.000|A/MDCK/Germany/[A/cygnus_cygnus/Germany/R65/2006]-QQ100a-escape/2009_(H5N1)|A_/_H5N1|PB2
EPI_ISL_81468|2009.000|A/MDCK/Germany/[A/cygnus_cygnus/Germany/R65/2006]-Q100c-escape/2009_(H5N1)|A_/_H5N1|PB2
EPI_ISL_81469|2009.000|A/MDCK/Germany/[A/cygnus_cygnus/Germany/R65/2006]-CoQ100-control/2009_(H5N1)|A_/_H5N1|PB2
EPI_ISL_81470|2009.000|A/MDCK/Germany/[A/cygnus_cygnus/Germany/R65/2006]-CoQ50-control/2009_(H5N1)|A_/_H5N1|PB2
EPI_ISL_81514|2008.000|A/swine/Shandong/101/2008|A_/_H1N1|PB2
EPI_ISL_81515|2009.000|A/swine/Shandong/275/2009|A_/_H1N1|PB2
EPI_ISL_81516|2009.000|A/swine/Shandong/327/2009|A_/_H1N1|PB2
EPI_ISL_81527|2009.184|A/chicken/West_Bengal/170564/2009|A_/_H5N1|PB2
EPI_ISL_81528|2009.123|A/chicken/West_Bengal/162642/2009|A_/_H5N1|PB2
EPI_ISL_81529|2008.066|A/chicken/West_Bengal/82613/2008|A_/_H5N1|PB2
EPI_ISL_81530|2008.224|A/chicken/West_Bengal/100879/2008|A_/_H5N1|PB2
EPI_ISL_81531|2008.347|A/chicken/West_Bengal/106181/2008|A_/_H5N1|PB2
EPI_ISL_81532|2008.049|A/chicken/West_Bengal/81760/2008|A_/_H5N1|PB2
EPI_ISL_31544|2008.000|A/chicken/West_Bengal/81010/2008|A_/_H5N1|PB2
EPI_ISL_31543|2008.000|A/chicken/West_Bengal/80995/2008|A_/_H5N1|PB2
EPI_ISL_81533|2009.000_(Day_unknown)|A/chicken/West_Bengal/155505/2009|A_/_H5N1|PB2
EPI_ISL_81534|2009.329_(Day_unknown)|A/chicken/West_Bengal/193936/2009|A_/_H5N1|PB2
EPI_ISL_81535|2008.915_(Day_unknown)|A/chicken/West_Bengal/142121/2008|A_/_H5N1|PB2
EPI_ISL_81536|2009.000_(Day_unknown)|A/chicken/West_Bengal/148713/2009|A_/_H5N1|PB2
EPI_ISL_81582|2010.030|A/chicken/West_Bengal/239020/2010|A_/_H5N1|PB2
EPI_ISL_81583|2010.030|A/chicken/West_Bengal/239022/2010|A_/_H5N1|PB2
EPI_ISL_81612|2010.014|A/Athens/INS392/2010|A_/_H1N1|PB2
EPI_ISL_81613|2010.014|A/Athens/INS393/2010|A_/_H1N1|PB2
EPI_ISL_81614|2010.129|A/Athens/INS416/2010|A_/_H1N1|PB2
EPI_ISL_81615|2009.389|A/Chile/28/2009|A_/_H1N1|PB2
EPI_ISL_81616|2009.395|A/Chile/31/2009|A_/_H1N1|PB2
EPI_ISL_81617|2009.395|A/Chile/32/2009|A_/_H1N1|PB2
EPI_ISL_81618|2009.395|A/Chile/36/2009|A_/_H1N1|PB2
EPI_ISL_81619|2009.395|A/Chile/40/2009|A_/_H1N1|PB2
EPI_ISL_81620|2009.395|A/Chile/42/2009|A_/_H1N1|PB2
EPI_ISL_81621|2009.397|A/Chile/56/2009|A_/_H1N1|PB2
EPI_ISL_81622|2009.400|A/Chile/88/2009|A_/_H1N1|PB2
EPI_ISL_81623|2009.400|A/Chile/95/2009|A_/_H1N1|PB2
EPI_ISL_81624|2009.403|A/Chile/158/2009|A_/_H1N1|PB2
EPI_ISL_81625|2009.405|A/Chile/180/2009|A_/_H1N1|PB2
EPI_ISL_81626|2009.447|A/Chile/1586/2009|A_/_H1N1|PB2
EPI_ISL_81627|2009.452|A/Chile/1598/2009|A_/_H1N1|PB2
EPI_ISL_81628|2009.452|A/Chile/1599/2009|A_/_H1N1|PB2
EPI_ISL_81629|2009.452|A/Chile/1600/2009|A_/_H1N1|PB2
EPI_ISL_81630|2009.452|A/Chile/1603/2009|A_/_H1N1|PB2
EPI_ISL_81631|2009.452|A/Chile/1624/2009|A_/_H1N1|PB2
EPI_ISL_81632|2009.460|A/Chile/2009/2009|A_/_H1N1|PB2
EPI_ISL_81633|2009.463|A/Chile/2239/2009|A_/_H1N1|PB2
EPI_ISL_81634|2009.466|A/Chile/2851/2009|A_/_H1N1|PB2
EPI_ISL_81635|2009.471|A/Chile/2362/2009|A_/_H1N1|PB2
EPI_ISL_81636|2009.479|A/Chile/2909/2009|A_/_H1N1|PB2
EPI_ISL_81637|2009.479|A/Chile/2911/2009|A_/_H1N1|PB2
EPI_ISL_81638|2009.482|A/Chile/2994/2009|A_/_H1N1|PB2
EPI_ISL_81639|2009.482|A/Chile/3019/2009|A_/_H1N1|PB2
EPI_ISL_81640|2009.482|A/Chile/3056/2009|A_/_H1N1|PB2
EPI_ISL_81641|2009.482|A/Chile/3123/2009|A_/_H1N1|PB2
EPI_ISL_81642|2009.493|A/Chile/3220/2009|A_/_H1N1|PB2
EPI_ISL_81643|2009.493|A/Chile/3242/2009|A_/_H1N1|PB2
EPI_ISL_81644|2009.493|A/Chile/3244/2009|A_/_H1N1|PB2
EPI_ISL_81645|2009.493|A/Chile/3295/2009|A_/_H1N1|PB2
EPI_ISL_81646|2009.496|A/Chile/3349/2009|A_/_H1N1|PB2
EPI_ISL_81647|2009.496|A/Chile/3361/2009|A_/_H1N1|PB2
EPI_ISL_81648|2009.496|A/Chile/3369/2009|A_/_H1N1|PB2
EPI_ISL_81649|2009.496|A/Chile/3375/2009|A_/_H1N1|PB2
EPI_ISL_81650|2009.499|A/Chile/3467/2009|A_/_H1N1|PB2
EPI_ISL_81651|2009.499|A/Chile/3553/2009|A_/_H1N1|PB2
EPI_ISL_81652|2009.501|A/Chile/3586/2009|A_/_H1N1|PB2
EPI_ISL_81653|2009.510|A/Chile/3760/2009|A_/_H1N1|PB2
EPI_ISL_81654|2009.510|A/Chile/3766/2009|A_/_H1N1|PB2
EPI_ISL_81655|2009.510|A/Chile/3819/2009|A_/_H1N1|PB2
EPI_ISL_81656|2009.512|A/Chile/3905/2009|A_/_H1N1|PB2
EPI_ISL_81657|2009.512|A/Chile/3935/2009|A_/_H1N1|PB2
EPI_ISL_81658|2009.518|A/Chile/4064/2009|A_/_H1N1|PB2
EPI_ISL_81659|2009.518|A/Chile/4181/2009|A_/_H1N1|PB2
EPI_ISL_81660|2009.521|A/Chile/4182/2009|A_/_H1N1|PB2
EPI_ISL_81661|2009.529|A/Chile/4257/2009|A_/_H1N1|PB2
EPI_ISL_81662|2009.540|A/Chile/4406/2009|A_/_H1N1|PB2
EPI_ISL_81663|2009.548|A/Chile/4438/2009|A_/_H1N1|PB2
EPI_ISL_81676|2009.764|A/Boston/584/2009|A_/_H1N1|PB2
EPI_ISL_81677|2009.795|A/Boston/591/2009|A_/_H1N1|PB2
EPI_ISL_81678|2009.811|A/Boston/595/2009|A_/_H1N1|PB2
EPI_ISL_81679|2009.825|A/Boston/602/2009|A_/_H1N1|PB2
EPI_ISL_81680|2009.836|A/Boston/606/2009|A_/_H1N1|PB2
EPI_ISL_81681|2009.836|A/Boston/612/2009|A_/_H1N1|PB2
EPI_ISL_81682|2009.855|A/Boston/634/2009|A_/_H1N1|PB2
EPI_ISL_81683|2009.863|A/Boston/648/2009|A_/_H1N1|PB2
EPI_ISL_81684|2009.866|A/Boston/653/2009|A_/_H1N1|PB2
EPI_ISL_81685|2009.866|A/Boston/655/2009|A_/_H1N1|PB2
EPI_ISL_81686|2009.866|A/Boston/658/2009|A_/_H1N1|PB2
EPI_ISL_81687|2009.874|A/Boston/663/2009|A_/_H1N1|PB2
EPI_ISL_81688|2009.874|A/Boston/666/2009|A_/_H1N1|PB2
EPI_ISL_81689|2009.871|A/Boston/672/2009|A_/_H1N1|PB2
EPI_ISL_81690|2009.877|A/Boston/681/2009|A_/_H1N1|PB2
EPI_ISL_81691|2009.877|A/Boston/682/2009|A_/_H1N1|PB2
EPI_ISL_81692|2009.893|A/Boston/698/2009|A_/_H1N1|PB2
EPI_ISL_81693|2009.904|A/Boston/701/2009|A_/_H1N1|PB2
EPI_ISL_81694|2009.918|A/Boston/703/2009|A_/_H1N1|PB2
EPI_ISL_81695|2009.921|A/Boston/704/2009|A_/_H1N1|PB2
EPI_ISL_81696|2009.838|A/Boston/617/2009|A_/_H1N1|PB2
EPI_ISL_81697|2009.844|A/Boston/628/2009|A_/_H1N1|PB2
EPI_ISL_81698|2009.499|A/Thailand/CU-H104/2009|A_/_H1N1|PB2
EPI_ISL_81699|2009.501|A/Thailand/CU-H109/2009|A_/_H1N1|PB2
EPI_ISL_81700|2009.504|A/Thailand/CU-H119/2009|A_/_H1N1|PB2
EPI_ISL_81701|2009.504|A/Thailand/CU-H122/2009|A_/_H1N1|PB2
EPI_ISL_81702|2009.510|A/Thailand/CU-H126/2009|A_/_H1N1|PB2
EPI_ISL_81703|2009.510|A/Thailand/CU-H128/2009|A_/_H1N1|PB2
EPI_ISL_81704|2009.510|A/Thailand/CU-H130/2009|A_/_H1N1|PB2
EPI_ISL_81705|2009.510|A/Thailand/CU-H132/2009|A_/_H1N1|PB2
EPI_ISL_81706|2009.510|A/Thailand/CU-H133/2009|A_/_H1N1|PB2
EPI_ISL_81707|2009.512|A/Thailand/CU-H134/2009|A_/_H1N1|PB2
EPI_ISL_81708|2009.512|A/Thailand/CU-H137/2009|A_/_H1N1|PB2
EPI_ISL_81709|2009.512|A/Thailand/CU-H139/2009|A_/_H1N1|PB2
EPI_ISL_81710|2009.512|A/Thailand/CU-H140/2009|A_/_H1N1|PB2
EPI_ISL_81711|2009.512|A/Thailand/CU-H143/2009|A_/_H1N1|PB2
EPI_ISL_81712|2009.529|A/Thailand/CU-H199/2009|A_/_H1N1|PB2
EPI_ISL_81713|2009.529|A/Thailand/CU-H203/2009|A_/_H1N1|PB2
EPI_ISL_81714|2009.534|A/Thailand/CU-H216/2009|A_/_H1N1|PB2
EPI_ISL_81715|2009.540|A/Thailand/CU-H243/2009|A_/_H1N1|PB2
EPI_ISL_81716|2009.564|A/Thailand/CU-H300/2009|A_/_H1N1|PB2
EPI_ISL_81717|2009.567|A/Thailand/CU-H302/2009|A_/_H1N1|PB2
EPI_ISL_81718|2009.573|A/Thailand/CU-H313/2009|A_/_H1N1|PB2
EPI_ISL_81719|2009.600|A/Thailand/CU-H354/2009|A_/_H1N1|PB2
EPI_ISL_81720|2009.616|A/Thailand/CU-H393/2009|A_/_H1N1|PB2
EPI_ISL_81721|2009.630|A/Thailand/CU-H427/2009|A_/_H1N1|PB2
EPI_ISL_81722|2009.633|A/Thailand/CU-H429/2009|A_/_H1N1|PB2
EPI_ISL_81723|2009.581|A/Thailand/CU-H491/2009|A_/_H1N1|PB2
EPI_ISL_81724|2009.493|A/Thailand/CU-H75/2009|A_/_H1N1|PB2
EPI_ISL_81725|2009.496|A/Thailand/CU-H85/2009|A_/_H1N1|PB2
EPI_ISL_81726|2009.496|A/Thailand/CU-H88/2009|A_/_H1N1|PB2
EPI_ISL_81727|2009.499|A/Thailand/CU-H94/2009|A_/_H1N1|PB2
EPI_ISL_81730|2009.748_(Day_unknown)|A/swine/Argentina/CIP051-BsAs76/2009|A_/_H1N1|PB2
EPI_ISL_81731|2010.329_(Day_unknown)|A/swine/Argentina/CIP051-StaFeN2/2010|A_/_H1N2|PB2
EPI_ISL_81848|2008.795|A/mallard/Alaska/44430-088/2008|A_/_H1N1|PB2
EPI_ISL_82093|2009.162_(Day_unknown)|A/canine/NY/dog4/2009|A_/_H3N8|PB2
EPI_ISL_82094|2009.666_(Day_unknown)|A/canine/NY/dog23/2009|A_/_H3N8|PB2
EPI_ISL_82085|2009.162_(Day_unknown)|A/canine/NY/dog4c07/2009|A_/_H3N8|PB2
EPI_ISL_82009|2009.162_(Day_unknown)|A/canine/NY/dog4c13/2009|A_/_H3N8|PB2
EPI_ISL_82012|2009.162_(Day_unknown)|A/canine/NY/dog4c06/2009|A_/_H3N8|PB2
EPI_ISL_82144|2009.162_(Day_unknown)|A/canine/NY/dog3c15/2009|A_/_H3N8|PB2
EPI_ISL_82211|2010.666|A/swine/Taiwan/TD-2542/2010|A_/_H1N1|PB2
EPI_ISL_81854|2008.792|A/mallard/Alaska/44430-056/2008|A_/_H11N9|PB2
EPI_ISL_81851|2008.776|A/mallard/Alaska/44430-125/2008|A_/_H7N3|PB2
EPI_ISL_81855|2008.678|A/mallard/Alaska/44430-052/2008|A_/_H7N2|PB2
EPI_ISL_81822|2008.667|A/mallard/Alaska/44430-193/2008|A_/_H4N6|PB2
EPI_ISL_81835|2008.754|A/mallard/Alaska/44430-148/2008|A_/_H4N6|PB2
EPI_ISL_81830|2008.754|A/mallard/Alaska/44430-040/2008|A_/_H4N6|PB2
EPI_ISL_81826|2008.754|A/mallard/Alaska/44430-031/2008|A_/_H4N6|PB2
EPI_ISL_81832|2008.781|A/mallard/Alaska/44421-148/2008|A_/_H3N6|PB2
EPI_ISL_81821|2008.738|A/mallard/Alaska/44430-026/2008|A_/_H3N8|PB2
EPI_ISL_82516|2009.329_(Day_unknown)|A/Vancouver/01/2009|A_/_H1N1|PB2
EPI_ISL_82517|2009.414_(Day_unknown)|A/San_Francisco/01/2009|A_/_H1N1|PB2
EPI_ISL_83268|2009.118|A/Iowa/02/2009|A_/_H1N1|PB2
EPI_ISL_83270|2009.882|A/Iowa/16/2009|A_/_H3N2|PB2
EPI_ISL_83272|2008.090|A/Minnesota/03/2008|A_/_H1N1|PB2
EPI_ISL_83273|2010.400|A/Minnesota/09/2010|A_/_H3N2|PB2
EPI_ISL_83274|2009.375|A/Minnesota/10/2009|A_/_H1N1|PB2
EPI_ISL_83276|2010.816|A/Pennsylvania/14/2010|A_/_H3N2|PB2
EPI_ISL_83279|2008.923|A/South_Dakota/03/2008|A_/_H1N1|PB2
EPI_ISL_83280|2008.787|A/Texas/14/2008|A_/_H1N1|PB2
EPI_ISL_83281|2010.836|A/Wisconsin/12/2010|A_/_H3N2|PB2
EPI_ISL_71401|2009.975|A/Minnesota/41/2009|A_/_H1N1|PB2
EPI_ISL_83300|2008.407|A/chicken/Tripura/105131/2008|A_/_H9N2|PB2
EPI_ISL_83301|2008.932|A/chicken/Assam/142007/2008|A_/_H5N1|PB2
EPI_ISL_83541|2009.833_(Day_unknown)|A/duck/Thailand/CU5388/2009|A_/_H11N3|PB2
EPI_ISL_83542|2009.833_(Day_unknown)|A/duck/Thailand/CU5408/2009|A_/_H11N3|PB2
EPI_ISL_83545|2010.247_(Day_unknown)|A/swine/Thailand/CU-SA412/2010|A_/_H1N1|PB2
EPI_ISL_83546|2010.247_(Day_unknown)|A/swine/Thailand/CU-SA432/2010|A_/_H1N1|PB2
EPI_ISL_83547|2009.400|A/Ontario/142358/2009|A_/_H1N1|PB2
EPI_ISL_83548|2009.414|A/Ontario/147265/2009|A_/_H1N1|PB2
EPI_ISL_83549|2009.416|A/Ontario/147723/2009|A_/_H1N1|PB2
EPI_ISL_83550|2009.422|A/Ontario/152439/2009|A_/_H1N1|PB2
EPI_ISL_83551|2009.422|A/Ontario/152846/2009|A_/_H1N1|PB2
EPI_ISL_83552|2009.433|A/Ontario/156785/2009|A_/_H1N1|PB2
EPI_ISL_83562|2009.655|A/Brisbane/2015/2009|A_/_H1N1|PB2
EPI_ISL_83674|2010.016|A/Liaoning-Donggang/120/2010|A_/_H1N1|PB2
EPI_ISL_83675|2010.112|A/Liaoning-Tiexi/129/2010|A_/_H1N1|PB2
EPI_ISL_83676|2010.112|A/Liaoning-Tiexi/130/2010|A_/_H1N1|PB2
EPI_ISL_83677|2010.104|A/Liaoning-Zhenxing/1109/2010|A_/_H1N1|PB2
EPI_ISL_83678|2010.627|A/Liaoning-Zhenxing/1686/2010|A_/_H1N1|PB2
EPI_ISL_83679|2010.011|A/Tianjin-Hexi/18/2010|A_/_H3N2|PB2
EPI_ISL_83680|2010.014|A/Beijing-Zhaoyang/141/2010|A_/_H3N2|PB2
EPI_ISL_83681|2010.162|A/Tianjin-Nankai/1842/2010|A_/_H3N2|PB2
EPI_ISL_83682|2010.225|A/Tianjin-Nankai/1912/2010|A_/_H3N2|PB2
EPI_ISL_83683|2010.268|A/Heilongjiang-Longsha/160/2010|A_/_H3N2|PB2
EPI_ISL_83684|2010.359|A/Tianjin-Hexi/1266/2010|A_/_H3N2|PB2
EPI_ISL_83685|2010.512|A/Shanghai-Luwan/1400/2010|A_/_H3N2|PB2
EPI_ISL_83686|2010.532|A/Hubei-Enshi/1250/2010|A_/_H3N2|PB2
EPI_ISL_83687|2010.589|A/Jiangxi-Donghu/1682/2010|A_/_H3N2|PB2
EPI_ISL_83688|2010.625|A/Anhui-Baohe/1456/2010|A_/_H3N2|PB2
EPI_ISL_83689|2010.679|A/Hubei-Qiaokou/1271/2010|A_/_H3N2|PB2
EPI_ISL_83690|2010.715|A/Shanghai-Luwan/1568/2010|A_/_H3N2|PB2
EPI_ISL_83691|2010.773|A/Hubei-Wuchang/1271/2010|A_/_H3N2|PB2
EPI_ISL_83700|2008.199|A/Chicken/Turkey-Edirne/09rs2843-5/2008|A_/_H5N1|PB2
EPI_ISL_83701|2010.901|A/Minnesota/11/2010|A_/_H3N2|PB2
EPI_ISL_83836|2010.353|A/VANIMO/3/2010|A_/_H1N1|PB2
EPI_ISL_83880|2010.742|A/VICTORIA/906/2010|A_/_H1N1|PB2
EPI_ISL_83904|2010.589|A/mallard/Poland/96/10|A_/_H3N9|PB2
EPI_ISL_83906|2008.672|A/mallard/Poland/227/08|A_/_H3N3|PB2
EPI_ISL_81472|2010.085_(Day_unknown)|A/chicken/Egypt/1553-1/2010|A_/_H5N1|PB2
EPI_ISL_81473|2010.085_(Day_unknown)|A/chicken/Egypt/1553-6/2010|A_/_H5N1|PB2
EPI_ISL_81474|2010.085_(Day_unknown)|A/chicken/Egypt/1553-13/2010|A_/_H5N1|PB2
EPI_ISL_81475|2010.085_(Day_unknown)|A/chicken/Egypt/1553-15/2010|A_/_H5N1|PB2
EPI_ISL_81476|2010.000_(Day_unknown)|A/chicken/Egypt/1553-26/2010|A_/_H5N1|PB2
EPI_ISL_81477|2010.085_(Day_unknown)|A/chicken/Egypt/1553-28/2010|A_/_H5N1|PB2
EPI_ISL_81478|2010.085_(Day_unknown)|A/chicken/Egypt/2095-39/2010|A_/_H5N1|PB2
EPI_ISL_81482|2010.082|A/chicken/Egypt/2095-65/2010|A_/_H5N1|PB2
EPI_ISL_81483|2010.027|A/chicken/Egypt/2095-68/2010|A_/_H5N1|PB2
EPI_ISL_81484|2010.222|A/chicken/Egypt/2095-70/2010|A_/_H5N1|PB2
EPI_ISL_81486|2010.233|A/chicken/Egypt/2095-75/2010|A_/_H5N1|PB2
EPI_ISL_81487|2010.066|A/chicken/Egypt/3982-2/2010|A_/_H5N1|PB2
EPI_ISL_81488|2010.085|A/chicken/Egypt/3982-3/2010|A_/_H5N1|PB2
EPI_ISL_81489|2010.038|A/chicken/Egypt/3982-4/2010|A_/_H5N1|PB2
EPI_ISL_81490|2010.274|A/chicken/Egypt/3982-5/2010|A_/_H5N1|PB2
EPI_ISL_81492|2010.148|A/chicken/Egypt/3982-9/2010|A_/_H5N1|PB2
EPI_ISL_81493|2010.279|A/duck/Egypt/3982-12/2010|A_/_H5N1|PB2
EPI_ISL_81494|2010.178|A/chicken/Egypt/3982-13/2010|A_/_H5N1|PB2
EPI_ISL_81495|2010.301|A/chicken/Egypt/3982-14/2010|A_/_H5N1|PB2
EPI_ISL_81496|2010.499|A/chicken/Egypt/3982-19/2010|A_/_H5N1|PB2
EPI_ISL_81497|2010.499|A/chicken/Egypt/3982-20/2010|A_/_H5N1|PB2
EPI_ISL_81498|2010.499|A/duck/Egypt/3982-21/2010|A_/_H5N1|PB2
EPI_ISL_81499|2010.000|A/chicken/Egypt/3982-43/2010|A_/_H5N1|PB2
EPI_ISL_81500|2010.000|A/chicken/Egypt/3982-44/2010|A_/_H5N1|PB2
EPI_ISL_81501|2010.000|A/chicken/Egypt/3982-50/2010|A_/_H5N1|PB2
EPI_ISL_81502|2010.000|A/chicken/Egypt/3982-52/2010|A_/_H5N1|PB2
EPI_ISL_81503|2010.200|A/poultry/Egypt/3982-55/2010|A_/_H5N1|PB2
EPI_ISL_81504|2010.353|A/poultry/Egypt/3982-56/2010|A_/_H5N1|PB2
EPI_ISL_81505|2010.088|A/chicken/Egypt/3982-78/2010|A_/_H5N1|PB2
EPI_ISL_83907|2010.833_(Day_unknown)|A/England/4880374/2010|A_/_H1N1|PB2
EPI_ISL_83908|2010.833_(Day_unknown)|A/England/118/2010|A_/_H1N1|PB2
EPI_ISL_83909|2010.581_(Day_unknown)|A/England/3220137/2010|A_/_H1N1|PB2
EPI_ISL_84053|2010.567|A/Kenya/6063/2010|A_/_H3N2|PB2
EPI_ISL_84054|2010.567|A/Kenya/6063/2010|A_/_H3N2|PB2
EPI_ISL_84055|2010.567|A/Kenya/6063/2010|A_/_H3N2|PB2
EPI_ISL_84083|2010.671|A/Mexico/4553/2010|A_/_H3N2|PB2
EPI_ISL_84084|2010.671|A/Mexico/4553/2010|A_/_H3N2|PB2
EPI_ISL_84105|2009.649|A/swine/Minnesota/074A/2009|A_/_H1N1|PB2
EPI_ISL_84107|2009.666|A/swine/Minnesota/130A/2009|A_/_H1N1|PB2
EPI_ISL_84109|2009.663|A/swine/Minnesota/136B/2009|A_/_H1N1|PB2
EPI_ISL_84110|2009.655|A/swine/Minnesota/165A/2009|A_/_H1N1|PB2
EPI_ISL_84112|2009.674|A/swine/South_Dakota/152B/2009|A_/_H1N2|PB2
EPI_ISL_84181|2010.874|A/Pennsylvania/17/2010|A_/_H1N1|PB2
EPI_ISL_84321|2008.997|A/chicken/Shandong/1231/2008|A_/_H9N2|PB2
EPI_ISL_84322|2008.000|A/chicken/Shandong/22/2008|A_/_H9N2|PB2
EPI_ISL_84323|2008.000|A/chicken/Shandong/12/2008|A_/_H9N2|PB2
EPI_ISL_84326|2008.000|A/chicken/Hebei/LC/2008|A_/_H9N2|PB2
EPI_ISL_84335|2008.954|A/duck/Yangzhou/013/2008|A_/_H6N5|PB2
EPI_ISL_84336|2008.249|A/goose/Tripura/103596/2008|A_/_H5N1|PB2
EPI_ISL_84337|2008.249_(Day_unknown)|A/duck/Tripura/103597/2008|A_/_H5N1|PB2
EPI_ISL_29375|2008.885|A/chicken/Assam/140203/2008|A_/_H5N1|PB2
EPI_ISL_84428|2008.863|A/swine/Shandong/LY/2008|A_/_H1N1|PB2
EPI_ISL_84429|2008.230|A/swine/Fujian/FZ/2008|A_/_H1N1|PB2
EPI_ISL_84431|2008.893|A/swine/Shandong/1123/2008|A_/_H1N1|PB2
EPI_ISL_84439|2008.749_(Day_unknown)|A/swine/Taizhou/5/2008|A_/_H9N2|PB2
EPI_ISL_84440|2008.833_(Day_unknown)|A/swine/Yangzhou/1/2008|A_/_H9N2|PB2
EPI_ISL_84476|2010.162_(Day_unknown)|A/feline/Korea/01/2010|A_/_H3N2|PB2
EPI_ISL_84549|2010.085_(Day_unknown)|A/swine/Thailand/CU-SA43/2010|A_/_H1N1|PB2
EPI_ISL_84579|2010.085_(Day_unknown)|A/Shiraz/14/2010|A_/_H1N1|PB2
EPI_ISL_84580|2008.749_(Day_unknown)|A/duck/Korea/CBU08107/2008|A_/_H9N2|PB2
EPI_ISL_84581|2008.833_(Day_unknown)|A/chicken/Korea/SH0802/2008|A_/_H9N2|PB2
EPI_ISL_84582|2009.000_(Day_unknown)|A/chicken/Korea/HC09/2009|A_/_H9N2|PB2
EPI_ISL_84583|2009.000_(Day_unknown)|A/chicken/Korea/SH0902/2009|A_/_H9N2|PB2
EPI_ISL_84584|2009.162_(Day_unknown)|A/chicken/Korea/SH0903/2009|A_/_H9N2|PB2
EPI_ISL_84585|2009.247_(Day_unknown)|A/duck/Korea/SH0904/2009|A_/_H9N2|PB2
EPI_ISL_84586|2009.247_(Day_unknown)|A/chicken/Korea/SH0905/2009|A_/_H9N2|PB2
EPI_ISL_84587|2009.247_(Day_unknown)|A/chicken/Korea/SH0906/2009|A_/_H9N2|PB2
EPI_ISL_84588|2009.329_(Day_unknown)|A/chicken/Korea/SH0907/2009|A_/_H9N2|PB2
EPI_ISL_84589|2009.329_(Day_unknown)|A/duck/Korea/SH0908/2009|A_/_H9N2|PB2
EPI_ISL_84590|2009.329_(Day_unknown)|A/duck/Korea/SH0909/2009|A_/_H9N2|PB2
EPI_ISL_84591|2009.329_(Day_unknown)|A/chicken/Korea/SH0910/2009|A_/_H9N2|PB2
EPI_ISL_84592|2009.581_(Day_unknown)|A/chicken/Korea/SH0911/2009|A_/_H9N2|PB2
EPI_ISL_84593|2009.581_(Day_unknown)|A/duck/Korea/SH0912/2009|A_/_H9N2|PB2
EPI_ISL_84594|2009.915_(Day_unknown)|A/chicken/Korea/SH0913/2009|A_/_H9N2|PB2
EPI_ISL_84595|2009.666_(Day_unknown)|A/chicken/Korea/SH0914/2009|A_/_H9N2|PB2
EPI_ISL_84596|2009.833_(Day_unknown)|A/duck/Korea/SH0915/2009|A_/_H9N2|PB2
EPI_ISL_84597|2009.833_(Day_unknown)|A/chicken/Korea/HC0410/2009|A_/_H9N2|PB2
EPI_ISL_84604|2010.471|A/grebe/Tyva/2/2010|A_/_H5N1|PB2
EPI_ISL_84662|2010.414|A/swine/Italy/116114/2010|A_/_H1N2|PB2
EPI_ISL_84612|2010.874|A/Hong_Kong/6841/2010|A_/_H5N1|PB2
EPI_ISL_84667|2009.858|A/Jiangsu/S62/2009|A_/_H1N1|PB2
EPI_ISL_84670|2009.416|A/California/VRDL356/2009|A_/_H3N2|PB2
EPI_ISL_84787|2009.000|A/Russia/01-MA/2009|A_/_H1N1|PB2
EPI_ISL_84788|2009.329_(Day_unknown)|A/Kobe/9015/2009|A_/_H1N1|PB2
EPI_ISL_84789|2009.329_(Day_unknown)|A/Kobe/9109/2009|A_/_H1N1|PB2
EPI_ISL_84790|2009.329_(Day_unknown)|A/Kobe/9154/2009|A_/_H1N1|PB2
EPI_ISL_84791|2009.329_(Day_unknown)|A/Kobe/9185/2009|A_/_H1N1|PB2
EPI_ISL_84792|2009.329_(Day_unknown)|A/Kobe/9336/2009|A_/_H1N1|PB2
EPI_ISL_84793|2009.329_(Day_unknown)|A/Kobe/9358/2009|A_/_H1N1|PB2
EPI_ISL_84794|2009.329_(Day_unknown)|A/Kobe/91248/2009|A_/_H1N1|PB2
EPI_ISL_84795|2009.414_(Day_unknown)|A/Kobe/91508/2009|A_/_H1N1|PB2
EPI_ISL_84796|2009.414_(Day_unknown)|A/Kobe/91524/2009|A_/_H1N1|PB2
EPI_ISL_84797|2009.496_(Day_unknown)|A/Kobe/91533/2009|A_/_H1N1|PB2
EPI_ISL_84798|2009.496_(Day_unknown)|A/Kobe/91537/2009|A_/_H1N1|PB2
EPI_ISL_84799|2009.496_(Day_unknown)|A/Kobe/91559/2009|A_/_H1N1|PB2
EPI_ISL_84800|2009.496_(Day_unknown)|A/Kobe/91569/2009|A_/_H1N1|PB2
EPI_ISL_84801|2009.496_(Day_unknown)|A/Kobe/91571/2009|A_/_H1N1|PB2
EPI_ISL_84802|2009.496_(Day_unknown)|A/Kobe/91585/2009|A_/_H1N1|PB2
EPI_ISL_84804|2009.496_(Day_unknown)|A/Kobe/91586/2009|A_/_H1N1|PB2
EPI_ISL_84805|2009.496_(Day_unknown)|A/Kobe/91615/2009|A_/_H1N1|PB2
EPI_ISL_84806|2009.496_(Day_unknown)|A/Kobe/91660/2009|A_/_H1N1|PB2
EPI_ISL_84807|2009.496_(Day_unknown)|A/Kobe/91709/2009|A_/_H1N1|PB2
EPI_ISL_84808|2009.581_(Day_unknown)|A/Kobe/91738/2009|A_/_H1N1|PB2
EPI_ISL_84809|2009.581_(Day_unknown)|A/Kobe/91780/2009|A_/_H1N1|PB2
EPI_ISL_84810|2009.581_(Day_unknown)|A/Kobe/91799/2009|A_/_H1N1|PB2
EPI_ISL_84811|2009.581_(Day_unknown)|A/Kobe/91821/2009|A_/_H1N1|PB2
EPI_ISL_84812|2009.581_(Day_unknown)|A/Kobe/91823/2009|A_/_H1N1|PB2
EPI_ISL_84813|2009.581_(Day_unknown)|A/Kobe/91825/2009|A_/_H1N1|PB2
EPI_ISL_84814|2009.581_(Day_unknown)|A/Kobe/91873/2009|A_/_H1N1|PB2
EPI_ISL_84815|2009.581_(Day_unknown)|A/Kobe/91890/2009|A_/_H1N1|PB2
EPI_ISL_84849|2009.414_(Day_unknown)|A/Taiwan/14/2009|A_/_H1N1|PB2
EPI_ISL_84850|2010.690|A/Nanjing/1655/2010|A_/_H3N2|PB2
EPI_ISL_84851|2010.690|A/Nanjing/1654/2010|A_/_H3N2|PB2
EPI_ISL_84852|2010.690|A/Nanjing/1663/2010|A_/_H3N2|PB2
EPI_ISL_84855|2008.000|A/duck/Hokkaido/63/2008|A_/_H4N6|PB2
EPI_ISL_84856|2008.000|A/duck/Hokkaido/W54/2008|A_/_H6N8|PB2
EPI_ISL_84857|2008.000|A/duck/Hokkaido/OIE1110/2008|A_/_H12N2|PB2
EPI_ISL_84858|2008.000|A/duck/Hokkaido/131/2008|A_/_H10N7|PB2
EPI_ISL_84859|2008.773|A/duck/Hokkaido/75/2008|A_/_H3N6|PB2
EPI_ISL_84860|2008.000|A/duck/Hokkaido/WZ76/2008|A_/_H6N2|PB2
EPI_ISL_84861|2008.000|A/duck/Hokkaido/WZ21/2008|A_/_H5N2|PB2
EPI_ISL_84862|2008.000|A/duck/Hokkaido/W45/2008|A_/_H11N9|PB2
EPI_ISL_84863|2008.000|A/duck/Hokkaido/229/2008|A_/_H7N7|PB2
EPI_ISL_84865|2008.000|A/duck/Hokkaido/W79/2008|A_/_H4N6|PB2
EPI_ISL_84866|2008.000|A/duck/Hokkaido/WZ16/2008|A_/_H10N9|PB2
EPI_ISL_84867|2008.000|A/duck/Hokkaido/W76/2008|A_/_H6N9|PB2
EPI_ISL_84868|2008.000|A/duck/Hokkaido/W112/2008|A_/_H6N5|PB2
EPI_ISL_28844|2008.000|A/duck/Hokkaido/238/2008|A_/_H9N2|PB2
EPI_ISL_84869|2009.000|A/duck/Hokkaido/75/2009|A_/_H5N2|PB2
EPI_ISL_84870|2009.252|A/Mexico/LaGloria-3/2009|A_/_H1N1|PB2
EPI_ISL_84871|2009.225|A/Mexico/LaGloria-4/2009|A_/_H1N1|PB2
EPI_ISL_84872|2009.227|A/Mexico/LaGloria-8/2009|A_/_H1N1|PB2
EPI_ISL_84989|2010.586|A/Niigata/1143/2010|A_/_H3N2|PB2
EPI_ISL_84990|2010.586|A/Niigata/1144/2010|A_/_H3N2|PB2
EPI_ISL_84991|2010.586|A/Niigata/1146/2010|A_/_H3N2|PB2
EPI_ISL_84992|2010.586|A/Niigata/1147/2010|A_/_H3N2|PB2
EPI_ISL_84993|2010.586|A/Niigata/1148/2010|A_/_H3N2|PB2
EPI_ISL_84994|2010.586|A/Niigata/1149/2010|A_/_H3N2|PB2
EPI_ISL_84995|2010.586|A/Niigata/1150/2010|A_/_H3N2|PB2
EPI_ISL_85088|2009.499|A/mallard/Interior_Alaska/9BM1812/2009|A_/_H4N6|PB2
EPI_ISL_85089|2009.510|A/mallard/Interior_Alaska/9BM1852/2009|A_/_H10N5|PB2
EPI_ISL_85090|2009.499|A/mallard/Interior_Alaska/9BM1856/2009|A_/_H4N6|PB2
EPI_ISL_85091|2009.504|A/mallard/Interior_Alaska/9BM1947/2009|A_/_H4N6|PB2
EPI_ISL_85092|2009.504|A/mallard/Interior_Alaska/9BM1949/2009|A_/_H4N6|PB2
EPI_ISL_85093|2009.504|A/mallard/Interior_Alaska/9BM1958/2009|A_/_H4N6|PB2
EPI_ISL_85094|2009.504|A/mallard/Interior_Alaska/9BM1962/2009|A_/_H4N6|PB2
EPI_ISL_85095|2009.510|A/mallard/Interior_Alaska/9BM1965/2009|A_/_H4N6|PB2
EPI_ISL_85096|2009.510|A/mallard/Interior_Alaska/9BM1967/2009|A_/_H4N6|PB2
EPI_ISL_85097|2009.510|A/mallard/Interior_Alaska/9BM1974/2009|A_/_H4N6|PB2
EPI_ISL_85098|2009.510|A/mallard/Interior_Alaska/9BM1975/2009|A_/_H4N6|PB2
EPI_ISL_85099|2009.515|A/mallard/Interior_Alaska/9BM2057/2009|A_/_H4N6|PB2
EPI_ISL_85100|2009.518|A/mallard/Interior_Alaska/9BM2077/2009|A_/_H4N6|PB2
EPI_ISL_85101|2009.521|A/mallard/Interior_Alaska/9BM2168/2009|A_/_H4N6|PB2
EPI_ISL_85102|2009.521|A/mallard/Interior_Alaska/9BM2170/2009|A_/_H4N6|PB2
EPI_ISL_85103|2009.523|A/mallard/Interior_Alaska/9BM2254/2009|A_/_H4N6|PB2
EPI_ISL_85104|2009.523|A/mallard/Interior_Alaska/9BM2256/2009|A_/_H4N6|PB2
EPI_ISL_85105|2009.477|A/mallard/Interior_Alaska/9BM1585R1/2009|A_/_H12N5|PB2
EPI_ISL_85127|2008.615|A/northern_pintail/Interior_Alaska/8MP0689/2008|A_/_H8N4|PB2
EPI_ISL_85128|2008.615|A/northern_pintail/Interior_Alaska/8BM2528R1/2008|A_/_H3N8|PB2
EPI_ISL_85129|2008.623|A/mallard/Interior_Alaska/8BM2967/2008|A_/_H12N5|PB2
EPI_ISL_85130|2008.626|A/northern_pintail/Interior_Alaska/8BM2974/2008|A_/_H12N5|PB2
EPI_ISL_85131|2008.626|A/northern_pintail/Interior_Alaska/8BM2987/2008|A_/_H8N4|PB2
EPI_ISL_85132|2008.626|A/northern_pintail/Interior_Alaska/8BM3041/2008|A_/_H8N4|PB2
EPI_ISL_85133|2008.628|A/mallard/Interior_Alaska/8BM3061/2008|A_/_H8N4|PB2
EPI_ISL_85134|2008.628|A/northern_pintail/Interior_Alaska/8BM3088/2008|A_/_H8N4|PB2
EPI_ISL_85135|2008.702|A/northern_pintail/Interior_Alaska/8BM3582/2008|A_/_H3N8|PB2
EPI_ISL_85136|2008.702|A/mallard/Interior_Alaska/8BM3586/2008|A_/_H3N8|PB2
EPI_ISL_85137|2008.708|A/mallard/Interior_Alaska/8BM3614/2008|A_/_H3N8|PB2
EPI_ISL_85138|2008.730|A/northern_pintail/Interior_Alaska/8BM3658/2008|A_/_H4N6|PB2
EPI_ISL_85139|2008.735|A/northern_shoveler/Interior_Alaska/8BM3684/2008|A_/_H0N0|PB2
EPI_ISL_85140|2008.735|A/northern_pintail/Interior_Alaska/8BM3700/2008|A_/_H3N8|PB2
EPI_ISL_85141|2008.735|A/green-winged_teal/Interior_Alaska/8BM3706/2008|A_/_H0N0|PB2
EPI_ISL_85142|2008.738|A/northern_pintail/Interior_Alaska/8BM3731/2008|A_/_H3N8|PB2
EPI_ISL_85143|2008.738|A/northern_pintail/Interior_Alaska/8BM3736/2008|A_/_H12N5|PB2
EPI_ISL_85144|2008.631|A/mallard/Interior_Alaska/8MP0792R1/2008|A_/_H12N5|PB2
EPI_ISL_85145|2008.708|A/mallard/Interior_Alaska/8BM3627R1/2008|A_/_H4N6|PB2
EPI_ISL_85147|2008.768|A/avian/Japan/8KI0195/2008|A_/_H6N8|PB2
EPI_ISL_85148|2008.768|A/avian/Japan/8KI0185/2008|A_/_H4N6|PB2
EPI_ISL_85149|2008.768|A/avian/Japan/8KI0162/2008|A_/_H3N8|PB2
EPI_ISL_85150|2008.768|A/avian/Japan/8KI0150/2008|A_/_H3N8|PB2
EPI_ISL_85151|2008.768|A/avian/Japan/8KI0135/2008|A_/_H6N5|PB2
EPI_ISL_85152|2008.768|A/avian/Japan/8KI0129/2008|A_/_H3N8|PB2
EPI_ISL_85153|2008.768|A/avian/Japan/8KI0102/2008|A_/_H3N8|PB2
EPI_ISL_85154|2008.768|A/avian/Japan/8KI0068/2008|A_/_H3N6|PB2
EPI_ISL_85155|2008.768|A/avian/Japan/8KI0040/2008|A_/_H3N5|PB2
EPI_ISL_85159|2009.022|A/American_green-winged_teal/Mississippi/09OS046/2009|A_/_H7N7|PB2
EPI_ISL_85160|2009.058|A/northern_shoveler/Mississippi/09OS589/2009|A_/_H4N6|PB2
EPI_ISL_85161|2008.798|A/mallard/Wisconsin/08OS2261/2008|A_/_H4N6|PB2
EPI_ISL_85162|2008.798|A/mallard/Wisconsin/08OS2271/2008|A_/_H11N9|PB2
EPI_ISL_85163|2008.801|A/American_green-winged_teal/Wisconsin/08OS2292/2008|A_/_H3N2|PB2
EPI_ISL_85164|2008.801|A/gadwall/Wisconsin/08OS2293/2008|A_/_H3N2|PB2
EPI_ISL_85165|2008.817|A/mallard/Illinois/08OS2710/2008|A_/_H10N7|PB2
EPI_ISL_85166|2008.874|A/American_green-winged_teal/Wisconsin/08OS3469/2008|A_/_H2N9|PB2
EPI_ISL_85167|2008.609|A/mallard/Interior_Alaska/8MP0547/2008|A_/_H8N4|PB2
EPI_ISL_85168|2008.604|A/northern_pintail/Interior_Alaska/8BM2046R1/2008|A_/_H8N4|PB2
EPI_ISL_85169|2009.022|A/northern_shoveler/Mississippi/09OS025/2009|A_/_H12N5|PB2
EPI_ISL_85170|2009.027|A/northern_shoveler/Mississippi/09OS168/2009|A_/_H10N6|PB2
EPI_ISL_85171|2009.063|A/American_coot/Mississippi/09OS615/2009|A_/_H10N3|PB2
EPI_ISL_85172|2009.038|A/northern_shoveler/Mississippi/09OS643/2009|A_/_H7N7|PB2
EPI_ISL_85173|2008.798|A/American_green-winged_teal/Wisconsin/08OS2270/2008|A_/_H3N8|PB2
EPI_ISL_85174|2008.801|A/American_green-winged_teal/Wisconsin/08OS2291/2008|A_/_H3N2|PB2
EPI_ISL_85175|2008.801|A/gadwall/Wisconsin/08OS2296/2008|A_/_H6N2|PB2
EPI_ISL_85176|2008.814|A/mallard/Illinois/08OS2315/2008|A_/_H4N6|PB2
EPI_ISL_85177|2008.817|A/American_black_duck/Illinois/08OS2688/2008|A_/_H5N2|PB2
EPI_ISL_85178|2008.817|A/mallard/Illinois/08OS2711/2008|A_/_H10N7|PB2
EPI_ISL_85179|2008.817|A/American_green-winged_teal/Illinois/08OS2713/2008|A_/_H10N7|PB2
EPI_ISL_85180|2008.831|A/mallard/Wisconsin/08OS2841/2008|A_/_H2N3|PB2
EPI_ISL_85181|2008.831|A/mallard/Wisconsin/08OS2844/2008|A_/_H7N3|PB2
EPI_ISL_85182|2008.839|A/environment/Indiana/08OS2857/2008|A_/_H2N3|PB2
EPI_ISL_85183|2008.839|A/environment/Indiana/08OS2885/2008|A_/_H7N3|PB2
EPI_ISL_85184|2008.872|A/northern_shoveler/Illinois/08OS3331/2008|A_/_H4N8|PB2
EPI_ISL_85185|2008.913|A/environment/Indiana/08OS3524/2008|A_/_H1N2|PB2
EPI_ISL_85198|2009.499|A/mallard/Interior_Alaska/9BM1807/2009|A_/_H4N6|PB2
EPI_ISL_85199|2009.496|A/mallard/Interior_Alaska/9BM1869/2009|A_/_H4N6|PB2
EPI_ISL_85200|2009.948|A/Switzerland/9356/2009|A_/_H1N1|PB2
EPI_ISL_85201|2010.803|A/Switzerland/5165/2010|A_/_H1N1|PB2
EPI_ISL_85202|2008.000|A/duck/Hokkaido/W67/2008|A_/_H6N1|PB2
EPI_ISL_85205|2008.798|A/mallard/Wisconsin/08OS2254/2008|A_/_H0N0|PB2
EPI_ISL_85206|2008.814|A/American_green-winged_teal/Illinois/08OS2311/2008|A_/_H0N0|PB2
EPI_ISL_85207|2009.504|A/mallard/Interior_Alaska/9BM1957/2009|A_/_H4N6|PB2
EPI_ISL_85208|2009.510|A/mallard/Interior_Alaska/9BM1964/2009|A_/_H4N6|PB2
EPI_ISL_85209|2009.523|A/mallard/Interior_Alaska/9BM2259/2009|A_/_H4N6|PB2
EPI_ISL_85210|2008.604|A/northern_pintail/Interior_Alaska/8BM1995R1/2008|A_/_H12N5|PB2
EPI_ISL_85211|2008.617|A/northern_pintail/Interior_Alaska/8BM2621R1/2008|A_/_H8N4|PB2
EPI_ISL_85212|2008.628|A/northern_pintail/Interior_Alaska/8BM3091/2008|A_/_H8N4|PB2
EPI_ISL_85213|2008.628|A/northern_pintail/Interior_Alaska/8BM3137/2008|A_/_H8N4|PB2
EPI_ISL_85214|2008.667|A/northern_shoveler/Interior_Alaska/8BM3470/2008|A_/_H9N2|PB2
EPI_ISL_85215|2008.705|A/northern_pintail/Interior_Alaska/8BM3608/2008|A_/_H4N6|PB2
EPI_ISL_85216|2008.738|A/northern_pintail/Interior_Alaska/8BM3723/2008|A_/_H4N1|PB2
EPI_ISL_85217|2008.702|A/mallard/Interior_Alaska/8BM3584R1/2008|A_/_H8N4|PB2
EPI_ISL_85227|2008.609|A/mallard/Interior_Alaska/8BM2271/2008|A_/_H8N4|PB2
EPI_ISL_85228|2009.460|A/mallard/Interior_Alaska/9BM1327/2009|A_/_H8N4|PB2
EPI_ISL_85229|2009.496|A/mallard/Interior_Alaska/9BM1799/2009|A_/_H12N5|PB2
EPI_ISL_85230|2009.504|A/mallard/Interior_Alaska/9BM1956/2009|A_/_H4N6|PB2
EPI_ISL_85231|2009.504|A/mallard/Interior_Alaska/9BM1959/2009|A_/_H4N6|PB2
EPI_ISL_85232|2009.510|A/mallard/Interior_Alaska/9BM1968/2009|A_/_H4N6|PB2
EPI_ISL_85233|2009.510|A/mallard/Interior_Alaska/9BM1969/2009|A_/_H4N6|PB2
EPI_ISL_85234|2009.510|A/mallard/Interior_Alaska/9BM1972/2009|A_/_H4N6|PB2
EPI_ISL_85235|2009.518|A/mallard/Interior_Alaska/9BM2073/2009|A_/_H4N6|PB2
EPI_ISL_85236|2009.521|A/mallard/Interior_Alaska/9BM2164/2009|A_/_H4N6|PB2
EPI_ISL_85237|2009.523|A/mallard/Interior_Alaska/9BM2243/2009|A_/_H4N6|PB2
EPI_ISL_85238|2009.523|A/mallard/Interior_Alaska/9BM2252/2009|A_/_H4N6|PB2
EPI_ISL_85242|2008.607|A/northern_pintail/Interior_Alaska/8MP0469/2008|A_/_H8N4|PB2
EPI_ISL_85243|2008.617|A/mallard/Interior_Alaska/8BM2714/2008|A_/_H8N4|PB2
EPI_ISL_85244|2008.620|A/mallard/Interior_Alaska/8BM2841/2008|A_/_H8N4|PB2
EPI_ISL_85245|2008.598|A/northern_pintail/Interior_Alaska/8MP0209R1/2008|A_/_H8N4|PB2
EPI_ISL_85246|2008.607|A/mallard/Interior_Alaska/8MP0457R1/2008|A_/_H8N4|PB2
EPI_ISL_85247|2008.601|A/mallard/Interior_Alaska/8BM1966R1/2008|A_/_H8N4|PB2
EPI_ISL_85248|2008.604|A/northern_pintail/Interior_Alaska/8BM2011R1/2008|A_/_H8N4|PB2
EPI_ISL_85249|2008.615|A/northern_pintail/Interior_Alaska/8BM2454R1/2008|A_/_H8N4|PB2
EPI_ISL_85250|2008.626|A/mallard/Interior_Alaska/8BM3039/2008|A_/_H8N4|PB2
EPI_ISL_85251|2008.628|A/mallard/Interior_Alaska/8BM3092/2008|A_/_H12N5|PB2
EPI_ISL_85252|2008.628|A/mallard/Interior_Alaska/8BM3100/2008|A_/_H8N4|PB2
EPI_ISL_85253|2008.631|A/northern_pintail/Interior_Alaska/8BM3177/2008|A_/_H8N4|PB2
EPI_ISL_85254|2008.634|A/mallard/Interior_Alaska/8BM3327/2008|A_/_H8N4|PB2
EPI_ISL_85255|2008.667|A/mallard/Interior_Alaska/8BM3499/2008|A_/_H8N4|PB2
EPI_ISL_85256|2008.683|A/mallard/Interior_Alaska/8BM3519/2008|A_/_H12N5|PB2
EPI_ISL_85257|2008.702|A/northern_pintail/Interior_Alaska/8BM3579/2008|A_/_H0N0|PB2
EPI_ISL_85258|2008.732|A/northern_pintail/Interior_Alaska/8BM3669/2008|A_/_H4N6|PB2
EPI_ISL_85259|2008.732|A/northern_shoveler/Interior_Alaska/8BM3671/2008|A_/_H4N1|PB2
EPI_ISL_85260|2008.735|A/northern_pintail/Interior_Alaska/8BM3696/2008|A_/_H3N8|PB2
EPI_ISL_85261|2008.604|A/northern_pintail/Interior_Alaska/8BM2082/2008|A_/_H8N4|PB2
EPI_ISL_85262|2008.604|A/mallard/Interior_Alaska/8BM2102/2008|A_/_H1N1|PB2
EPI_ISL_85263|2008.598|A/northern_pintail/Interior_Alaska/8MP0213R2/2008|A_/_H8N4|PB2
EPI_ISL_85264|2008.634|A/mallard/Interior_Alaska/8MP0814R2/2008|A_/_H8N4|PB2
EPI_ISL_85265|2009.455|A/mallard/Interior_Alaska/9BM1358/2009|A_/_H8N4|PB2
EPI_ISL_85266|2008.609|A/mallard/Interior_Alaska/8BM2312/2008|A_/_H3N8|PB2
EPI_ISL_85267|2008.738|A/northern_pintail/Interior_Alaska/8BM3739R1/2008|A_/_H8N4|PB2
EPI_ISL_85270|2008.601|A/northern_pintail/Interior_Alaska/8MP0262R2/2008|A_/_H7N3|PB2
EPI_ISL_85271|2008.768|A/avian/Japan/8KI0180/2008|A_/_H3N8|PB2
EPI_ISL_85274|2008.768|A/avian/Japan/8KI0067/2008|A_/_H3N8|PB2
EPI_ISL_85276|2009.496|A/mallard/Interior_Alaska/9BM1863/2009|A_/_H0N6|PB2
EPI_ISL_85277|2009.499|A/mallard/Interior_Alaska/9BM1809/2009|A_/_H4N6|PB2
EPI_ISL_85278|2009.496|A/mallard/Interior_Alaska/9BM1864/2009|A_/_H4N6|PB2
EPI_ISL_85279|2009.496|A/mallard/Interior_Alaska/9BM1870/2009|A_/_H4N6|PB2
EPI_ISL_85280|2009.518|A/mallard/Interior_Alaska/9BM2081/2009|A_/_H0N4|PB2
EPI_ISL_85281|2009.523|A/mallard/Interior_Alaska/9BM2239/2009|A_/_H4N6|PB2
EPI_ISL_85282|2009.501|A/mallard/Interior_Alaska/9BM1907R1/2009|A_/_H12N0|PB2
EPI_ISL_85284|2008.634|A/northern_pintail/Interior_Alaska/8BM3359/2008|A_/_H0N4|PB2
EPI_ISL_85285|2008.699|A/northern_shoveler/Interior_Alaska/8BM3576/2008|A_/_H0N3|PB2
EPI_ISL_85286|2008.705|A/mallard/Interior_Alaska/8BM3596/2008|A_/_H3N8|PB2
EPI_ISL_85287|2008.735|A/green-winged_teal/Interior_Alaska/8BM3698/2008|A_/_H0N3|PB2
EPI_ISL_85288|2008.596|A/northern_pintail/Interior_Alaska/8MP0073R2/2008|A_/_H0N4|PB2
EPI_ISL_85289|2008.609|A/mallard/Interior_Alaska/8BM2273/2008|A_/_H0N4|PB2
EPI_ISL_85290|2008.634|A/northern_pintail/Interior_Alaska/8BM3284R1/2008|A_/_H0N4|PB2
EPI_ISL_85291|2008.634|A/northern_pintail/Interior_Alaska/8BM3431R1/2008|A_/_H0N6|PB2
EPI_ISL_85292|2008.713|A/northern_shoveler/Interior_Alaska/8BM3652/2008|A_/_H0N8|PB2
EPI_ISL_85312|2010.038|A/Argentina/HNRG102/2010|A_/_H1N1|PB2
EPI_ISL_85333|2009.463|A/Argentina/HNRG104/2009|A_/_H1N1|PB2
EPI_ISL_85344|2009.477|A/Argentina/HNRG105/2009|A_/_H1N1|PB2
EPI_ISL_85355|2009.485|A/Argentina/HNRG106/2009|A_/_H1N1|PB2
EPI_ISL_85366|2009.499|A/Argentina/HNRG107/2009|A_/_H1N1|PB2
EPI_ISL_66021|2009.400|A/Argentina/HNRG14/2009|A_/_H1N1|PB2
EPI_ISL_66022|2009.548|A/Argentina/HNRG15/2009|A_/_H1N1|PB2
EPI_ISL_66027|2009.496|A/Argentina/HNRG21/2009|A_/_H1N1|PB2
EPI_ISL_66028|2009.567|A/Argentina/HNRG23/2009|A_/_H1N1|PB2
EPI_ISL_66032|2009.471|A/Argentina/HNRG32/2009|A_/_H1N1|PB2
EPI_ISL_66033|2009.477|A/Argentina/HNRG33/2009|A_/_H1N1|PB2
EPI_ISL_66034|2009.468|A/Argentina/HNRG36/2009|A_/_H1N1|PB2
EPI_ISL_66037|2009.477|A/Argentina/HNRG40/2009|A_/_H1N1|PB2
EPI_ISL_66041|2009.455|A/Argentina/HNRG45/2009|A_/_H1N1|PB2
EPI_ISL_66043|2009.471|A/Argentina/HNRG5/2009|A_/_H1N1|PB2
EPI_ISL_66044|2009.441|A/Argentina/HNRG8/2009|A_/_H1N1|PB2
EPI_ISL_85519|2009.553|A/Argentina/HNRG82/2009|A_/_H1N1|PB2
EPI_ISL_85520|2009.458|A/Argentina/HNRG83/2009|A_/_H1N1|PB2
EPI_ISL_85521|2009.507|A/Argentina/HNRG84/2009|A_/_H1N1|PB2
EPI_ISL_84666|2009.858|A/Jiangsu/S61/2009|A_/_H1N1|PB2
EPI_ISL_85572|2010.833|A/Kentucky/09/2010|A_/_H1N1|PB2
EPI_ISL_85776|2010.000|A/chicken/Jordan/436-1/2010|A_/_H9N2|PB2
EPI_ISL_85777|2010.000|A/chicken/Jordan/436-2/2010|A_/_H9N2|PB2
EPI_ISL_85787|2008.000|A/chicken/Saudi_Arabia/08vir3489-51-as366/2008|A_/_H9N2|PB2
EPI_ISL_85788|2008.000|A/chicken/Saudi_Arabia/08vir3489-50-as118/2008|A_/_H9N2|PB2
EPI_ISL_85789|2008.000|A/chicken/Dubai/09vir3771-2/2008|A_/_H9N2|PB2
EPI_ISL_85790|2008.000|A/chicken/Dubai/09vir3771-3/2008|A_/_H9N2|PB2
EPI_ISL_85791|2008.000|A/chicken/Iran/10VIR854-5/2008|A_/_H9N2|PB2
EPI_ISL_85792|2009.000|A/chicken/Iran/10VIR854-3/2009|A_/_H9N2|PB2
EPI_ISL_85794|2009.000|A/chicken/Iran/10VIR854-4/2009|A_/_H9N2|PB2
EPI_ISL_85795|2009.000|A/chicken/Kurdistan/4693-8/2009|A_/_H9N2|PB2
EPI_ISL_85796|2009.000|A/chicken/Kurdistan/4693-9/2009|A_/_H9N2|PB2
EPI_ISL_85798|2008.000|A/chicken/Qatar/4576-4/2008|A_/_H9N2|PB2
EPI_ISL_85800|2010.329_(Day_unknown)|A/swine/Germany-NW/R708/10|A_/_H1N1|PB2
EPI_ISL_79312|2010.000|A/swine/Germany-NI/R856/10|A_/_H1N2|PB2
EPI_ISL_85802|2010.833|A/Kentucky/09/2010|A_/_H1N1|PB2
EPI_ISL_86043|2010.000|A/chicken/Germany-NI/R874/2010|A_/_H7N7|PB2
EPI_ISL_86080|2010.704|A/Taiwan/851/2010|A_/_H3N2|PB2
EPI_ISL_86197|2010.781|A/Moscow/IIV-33/2010|A_/_H1N1|PB2
EPI_ISL_86203|2009.786|A/Cambodia/NHRCC00011/2009|A_/_H1N1|PB2
EPI_ISL_86204|2010.068|A/Thailand/C602/2010|A_/_H1N1|PB2
EPI_ISL_86205|2010.299|A/Thailand/CU-B2357/2010|A_/_H1N1|PB2
EPI_ISL_86206|2010.214|A/Thailand/CU-H1786/2010|A_/_H1N1|PB2
EPI_ISL_86207|2010.244|A/Thailand/CU-H1821/2010|A_/_H1N1|PB2
EPI_ISL_86208|2010.047|A/Thailand/H1255/2010|A_/_H1N1|PB2
EPI_ISL_86209|2010.238|A/Thailand/H1818/2010|A_/_H1N1|PB2
EPI_ISL_86213|2008.699|A/northern_shoveler/Interior_Alaska/8BM3575/2008|A_/_H0N0|PB2
EPI_ISL_86221|2010.814|A/swine/Pennsylvania/62170-1/2010|A_/_H3N2|PB2
EPI_ISL_86222|2010.814|A/swine/Pennsylvania/62170-2/2010|A_/_H3N2|PB2
EPI_ISL_86223|2010.814|A/swine/Pennsylvania/62170-3/2010|A_/_H3N2|PB2
EPI_ISL_86224|2010.814|A/swine/Pennsylvania/62170-4/2010|A_/_H3N2|PB2
EPI_ISL_86225|2009.923|A/swine/Taiwan/CH-1204/2009|A_/_H1N1|PB2
EPI_ISL_86226|2009.899|A/swine/Taiwan/HL-1125/2009|A_/_H1N1|PB2
EPI_ISL_86227|2009.923|A/swine/Taiwan/PT-1204/2009|A_/_H1N1|PB2
EPI_ISL_86228|2009.482|A/Canada-AB/RV2621/2009|A_/_H1N1|PB2
EPI_ISL_86229|2009.597|A/Canada-AB/RV2735/2009|A_/_H1N1|PB2
EPI_ISL_86230|2009.570|A/Canada-AB/RV2809/2009|A_/_H1N1|PB2
EPI_ISL_86231|2009.597|A/Canada-AB/RV2810/2009|A_/_H1N1|PB2
EPI_ISL_86232|2009.460|A/Canada-AB/RV2811/2009|A_/_H1N1|PB2
EPI_ISL_86233|2009.532|A/Canada-AB/RV2812/2009|A_/_H1N1|PB2
EPI_ISL_86234|2009.548|A/Canada-AB/RV2813/2009|A_/_H1N1|PB2
EPI_ISL_86235|2009.562|A/Canada-AB/RV2814/2009|A_/_H1N1|PB2
EPI_ISL_86236|2009.540|A/Canada-AB/RV2815/2009|A_/_H1N1|PB2
EPI_ISL_86237|2009.548|A/Canada-AB/RV2816/2009|A_/_H1N1|PB2
EPI_ISL_86238|2009.548|A/Canada-AB/RV2817/2009|A_/_H1N1|PB2
EPI_ISL_86239|2009.548|A/Canada-AB/RV2818/2009|A_/_H1N1|PB2
EPI_ISL_86240|2009.551|A/Canada-AB/RV2819/2009|A_/_H1N1|PB2
EPI_ISL_86241|2009.518|A/Canada-AB/RV2820/2009|A_/_H1N1|PB2
EPI_ISL_86242|2009.551|A/Canada-AB/RV2821/2009|A_/_H1N1|PB2
EPI_ISL_86243|2009.647|A/Canada-AB/RV2823/2009|A_/_H1N1|PB2
EPI_ISL_86244|2009.553|A/Canada-AB/RV2824/2009|A_/_H1N1|PB2
EPI_ISL_86245|2009.595|A/Canada-AB/RV2825/2009|A_/_H1N1|PB2
EPI_ISL_86246|2009.616|A/Canada-AB/RV2827/2009|A_/_H1N1|PB2
EPI_ISL_86247|2009.589|A/Canada-AB/RV2828/2009|A_/_H1N1|PB2
EPI_ISL_86248|2009.685|A/Canada-AB/RV2853/2009|A_/_H1N1|PB2
EPI_ISL_86249|2009.679|A/Canada-AB/RV2854/2009|A_/_H1N1|PB2
EPI_ISL_86250|2009.318|A/Canada-BC/RV1718/2009|A_/_H1N1|PB2
EPI_ISL_86251|2009.318|A/Canada-BC/RV1719/2009|A_/_H1N1|PB2
EPI_ISL_86252|2009.318|A/Canada-BC/RV1720/2009|A_/_H1N1|PB2
EPI_ISL_86253|2009.956|A/Canada-BC/RV2004-10/2009|A_/_H1N1|PB2
EPI_ISL_86254|2009.956|A/Canada-BC/RV2005-10/2009|A_/_H1N1|PB2
EPI_ISL_86255|2009.803|A/Canada-BC/RV2931/2009|A_/_H1N1|PB2
EPI_ISL_86256|2009.496|A/Canada-BC/RV2933/2009|A_/_H1N1|PB2
EPI_ISL_86257|2009.501|A/Canada-BC/RV2934/2009|A_/_H1N1|PB2
EPI_ISL_86258|2009.803|A/Canada-BC/RV2935/2009|A_/_H1N1|PB2
EPI_ISL_86259|2009.515|A/Canada-BC/RV2936/2009|A_/_H1N1|PB2
EPI_ISL_86260|2009.526|A/Canada-BC/RV2937/2009|A_/_H1N1|PB2
EPI_ISL_86261|2009.534|A/Canada-BC/RV2938/2009|A_/_H1N1|PB2
EPI_ISL_86262|2009.534|A/Canada-BC/RV2939/2009|A_/_H1N1|PB2
EPI_ISL_86263|2009.529|A/Canada-BC/RV2940/2009|A_/_H1N1|PB2
EPI_ISL_86264|2009.532|A/Canada-BC/RV2941/2009|A_/_H1N1|PB2
EPI_ISL_86265|2009.537|A/Canada-BC/RV2942/2009|A_/_H1N1|PB2
EPI_ISL_86266|2009.542|A/Canada-BC/RV2943/2009|A_/_H1N1|PB2
EPI_ISL_86267|2009.540|A/Canada-BC/RV2944/2009|A_/_H1N1|PB2
EPI_ISL_86268|2009.548|A/Canada-BC/RV2945/2009|A_/_H1N1|PB2
EPI_ISL_86269|2009.548|A/Canada-BC/RV2946/2009|A_/_H1N1|PB2
EPI_ISL_86270|2009.542|A/Canada-BC/RV2947/2009|A_/_H1N1|PB2
EPI_ISL_86271|2009.545|A/Canada-BC/RV2948/2009|A_/_H1N1|PB2
EPI_ISL_86272|2009.803|A/Canada-BC/RV2949/2009|A_/_H1N1|PB2
EPI_ISL_86273|2009.712|A/Canada-BC/RV2950/2009|A_/_H1N1|PB2
EPI_ISL_86274|2009.926|A/Canada-MB/RV0062-10/2009|A_/_H1N1|PB2
EPI_ISL_86275|2009.348|A/Canada-MB/RV1765/2009|A_/_H1N1|PB2
EPI_ISL_86276|2009.378|A/Canada-MB/RV1923/2009|A_/_H1N1|PB2
EPI_ISL_86277|2009.367|A/Canada-MB/RV1927/2009|A_/_H1N1|PB2
EPI_ISL_86278|2009.381|A/Canada-MB/RV1967/2009|A_/_H1N1|PB2
EPI_ISL_86279|2009.378|A/Canada-MB/RV1968/2009|A_/_H1N1|PB2
EPI_ISL_86280|2009.384|A/Canada-MB/RV1971/2009|A_/_H1N1|PB2
EPI_ISL_86281|2009.381|A/Canada-MB/RV1973/2009|A_/_H1N1|PB2
EPI_ISL_86282|2009.386|A/Canada-MB/RV1976/2009|A_/_H1N1|PB2
EPI_ISL_86283|2009.386|A/Canada-MB/RV1983/2009|A_/_H1N1|PB2
EPI_ISL_86284|2009.397|A/Canada-MB/RV1985/2009|A_/_H1N1|PB2
EPI_ISL_86285|2009.400|A/Canada-MB/RV1989/2009|A_/_H1N1|PB2
EPI_ISL_86286|2009.400|A/Canada-MB/RV2001/2009|A_/_H1N1|PB2
EPI_ISL_86287|2009.866|A/Canada-MB/RV2003-10/2009|A_/_H1N1|PB2
EPI_ISL_86288|2009.400|A/Canada-MB/RV2003/2009|A_/_H1N1|PB2
EPI_ISL_86289|2009.397|A/Canada-MB/RV2004/2009|A_/_H1N1|PB2
EPI_ISL_86290|2009.400|A/Canada-MB/RV2005/2009|A_/_H1N1|PB2
EPI_ISL_86291|2009.956|A/Canada-MB/RV2006-10/2009|A_/_H1N1|PB2
EPI_ISL_86292|2009.956|A/Canada-MB/RV2007-10/2009|A_/_H1N1|PB2
EPI_ISL_86293|2009.956|A/Canada-MB/RV2010-10/2009|A_/_H1N1|PB2
EPI_ISL_86294|2009.403|A/Canada-MB/RV2010/2009|A_/_H1N1|PB2
EPI_ISL_86295|2009.956|A/Canada-MB/RV2011-10/2009|A_/_H1N1|PB2
EPI_ISL_86296|2009.956|A/Canada-MB/RV2012-10/2009|A_/_H1N1|PB2
EPI_ISL_86297|2009.973|A/Canada-MB/RV2013-10/2009|A_/_H1N1|PB2
EPI_ISL_86298|2009.973|A/Canada-MB/RV2014-10/2009|A_/_H1N1|PB2
EPI_ISL_86299|2009.400|A/Canada-MB/RV2015/2009|A_/_H1N1|PB2
EPI_ISL_86300|2010.058|A/Canada-MB/RV2018/2010|A_/_H1N1|PB2
EPI_ISL_86301|2009.433|A/Canada-MB/RV2026-10/2009|A_/_H1N1|PB2
EPI_ISL_86302|2009.433|A/Canada-MB/RV2027-10/2009|A_/_H1N1|PB2
EPI_ISL_86303|2009.433|A/Canada-MB/RV2028-10/2009|A_/_H1N1|PB2
EPI_ISL_86304|2009.433|A/Canada-MB/RV2029-10/2009|A_/_H1N1|PB2
EPI_ISL_86305|2009.441|A/Canada-MB/RV2030-10/2009|A_/_H1N1|PB2
EPI_ISL_86306|2009.436|A/Canada-MB/RV2031-10/2009|A_/_H1N1|PB2
EPI_ISL_86307|2009.438|A/Canada-MB/RV2032-10/2009|A_/_H1N1|PB2
EPI_ISL_86308|2009.441|A/Canada-MB/RV2033-10/2009|A_/_H1N1|PB2
EPI_ISL_86309|2009.438|A/Canada-MB/RV2034-10/2009|A_/_H1N1|PB2
EPI_ISL_86310|2009.438|A/Canada-MB/RV2036-10/2009|A_/_H1N1|PB2
EPI_ISL_86311|2009.458|A/Canada-MB/RV2037-10/2009|A_/_H1N1|PB2
EPI_ISL_86312|2009.532|A/Canada-MB/RV2038-10/2009|A_/_H1N1|PB2
EPI_ISL_86313|2009.534|A/Canada-MB/RV2039-10/2009|A_/_H1N1|PB2
EPI_ISL_86314|2009.537|A/Canada-MB/RV2040-10/2009|A_/_H1N1|PB2
EPI_ISL_86315|2009.408|A/Canada-MB/RV2040/2009|A_/_H1N1|PB2
EPI_ISL_86316|2009.573|A/Canada-MB/RV2041-10/2009|A_/_H1N1|PB2
EPI_ISL_86317|2009.403|A/Canada-MB/RV2041/2009|A_/_H1N1|PB2
EPI_ISL_86318|2009.575|A/Canada-MB/RV2042-10/2009|A_/_H1N1|PB2
EPI_ISL_86319|2009.414|A/Canada-MB/RV2042i/2009|A_/_H1N1|PB2
EPI_ISL_86320|2009.414|A/Canada-MB/RV2042p/2009|A_/_H1N1|PB2
EPI_ISL_86321|2009.592|A/Canada-MB/RV2043-10/2009|A_/_H1N1|PB2
EPI_ISL_86322|2009.400|A/Canada-MB/RV2043/2009|A_/_H1N1|PB2
EPI_ISL_86323|2009.592|A/Canada-MB/RV2044-10/2009|A_/_H1N1|PB2
EPI_ISL_86324|2009.416|A/Canada-MB/RV2044/2009|A_/_H1N1|PB2
EPI_ISL_86325|2009.597|A/Canada-MB/RV2045-10/2009|A_/_H1N1|PB2
EPI_ISL_86326|2009.789|A/Canada-MB/RV2046-10/2009|A_/_H1N1|PB2
EPI_ISL_86327|2009.408|A/Canada-MB/RV2046/2009|A_/_H1N1|PB2
EPI_ISL_86328|2009.411|A/Canada-MB/RV2049/2009|A_/_H1N1|PB2
EPI_ISL_86329|2009.414|A/Canada-MB/RV2051/2009|A_/_H1N1|PB2
EPI_ISL_86330|2009.411|A/Canada-MB/RV2053/2009|A_/_H1N1|PB2
EPI_ISL_86331|2009.408|A/Canada-MB/RV2054/2009|A_/_H1N1|PB2
EPI_ISL_86332|2009.408|A/Canada-MB/RV2055/2009|A_/_H1N1|PB2
EPI_ISL_86333|2009.414|A/Canada-MB/RV2058/2009|A_/_H1N1|PB2
EPI_ISL_86334|2009.414|A/Canada-MB/RV2060/2009|A_/_H1N1|PB2
EPI_ISL_86335|2009.419|A/Canada-MB/RV2063/2009|A_/_H1N1|PB2
EPI_ISL_86336|2009.414|A/Canada-MB/RV2064/2009|A_/_H1N1|PB2
EPI_ISL_86337|2009.411|A/Canada-MB/RV2066i/2009|A_/_H1N1|PB2
EPI_ISL_86338|2009.411|A/Canada-MB/RV2066p/2009|A_/_H1N1|PB2
EPI_ISL_86339|2009.414|A/Canada-MB/RV2067/2009|A_/_H1N1|PB2
EPI_ISL_86340|2009.405|A/Canada-MB/RV2069/2009|A_/_H1N1|PB2
EPI_ISL_86341|2009.411|A/Canada-MB/RV2076i/2009|A_/_H1N1|PB2
EPI_ISL_86342|2009.411|A/Canada-MB/RV2076p/2009|A_/_H1N1|PB2
EPI_ISL_86343|2009.433|A/Canada-MB/RV2103/2009|A_/_H1N1|PB2
EPI_ISL_86344|2009.436|A/Canada-MB/RV2105/2009|A_/_H1N1|PB2
EPI_ISL_86345|2009.425|A/Canada-MB/RV2107/2009|A_/_H1N1|PB2
EPI_ISL_86346|2009.433|A/Canada-MB/RV2110/2009|A_/_H1N1|PB2
EPI_ISL_86347|2009.438|A/Canada-MB/RV2121/2009|A_/_H1N1|PB2
EPI_ISL_86348|2009.433|A/Canada-MB/RV2123/2009|A_/_H1N1|PB2
EPI_ISL_86349|2009.438|A/Canada-MB/RV2132/2009|A_/_H1N1|PB2
EPI_ISL_86350|2009.436|A/Canada-MB/RV2138/2009|A_/_H1N1|PB2
EPI_ISL_86351|2009.438|A/Canada-MB/RV2146/2009|A_/_H1N1|PB2
EPI_ISL_86352|2009.438|A/Canada-MB/RV2147/2009|A_/_H1N1|PB2
EPI_ISL_86353|2009.422|A/Canada-MB/RV2152/2009|A_/_H1N1|PB2
EPI_ISL_86354|2009.455|A/Canada-MB/RV2291/2009|A_/_H1N1|PB2
EPI_ISL_86355|2009.589|A/Canada-MB/RV2661/2009|A_/_H1N1|PB2
EPI_ISL_86356|2009.789|A/Canada-MB/RV3607/2009|A_/_H1N1|PB2
EPI_ISL_86357|2009.923|A/Canada-NB/RV0005-10/2009|A_/_H1N1|PB2
EPI_ISL_86358|2009.323|A/Canada-NB/RV1546/2009|A_/_H1N1|PB2
EPI_ISL_86359|2009.458|A/Canada-NB/RV2276/2009|A_/_H1N1|PB2
EPI_ISL_86360|2009.479|A/Canada-NB/RV2431/2009|A_/_H1N1|PB2
EPI_ISL_86361|2009.479|A/Canada-NB/RV2456/2009|A_/_H1N1|PB2
EPI_ISL_86362|2009.501|A/Canada-NB/RV2457/2009|A_/_H1N1|PB2
EPI_ISL_86363|2009.501|A/Canada-NB/RV2458/2009|A_/_H1N1|PB2
EPI_ISL_86364|2009.499|A/Canada-NB/RV2474/2009|A_/_H1N1|PB2
EPI_ISL_86365|2009.504|A/Canada-NB/RV2475/2009|A_/_H1N1|PB2
EPI_ISL_86366|2009.507|A/Canada-NB/RV2476/2009|A_/_H1N1|PB2
EPI_ISL_86367|2009.499|A/Canada-NB/RV2478/2009|A_/_H1N1|PB2
EPI_ISL_86368|2009.515|A/Canada-NB/RV2479/2009|A_/_H1N1|PB2
EPI_ISL_86369|2009.518|A/Canada-NB/RV2488/2009|A_/_H1N1|PB2
EPI_ISL_86370|2009.515|A/Canada-NB/RV2490/2009|A_/_H1N1|PB2
EPI_ISL_86371|2009.518|A/Canada-NFL/RV2502/2009|A_/_H1N1|PB2
EPI_ISL_86372|2009.526|A/Canada-NFL/RV2503/2009|A_/_H1N1|PB2
EPI_ISL_86373|2009.504|A/Canada-NFL/RV2504/2009|A_/_H1N1|PB2
EPI_ISL_86374|2009.510|A/Canada-NFL/RV2505/2009|A_/_H1N1|PB2
EPI_ISL_86375|2009.485|A/Canada-NFL/RV2506/2009|A_/_H1N1|PB2
EPI_ISL_86376|2009.452|A/Canada-NFL/RV2507/2009|A_/_H1N1|PB2
EPI_ISL_86377|2009.452|A/Canada-NFL/RV2509/2009|A_/_H1N1|PB2
EPI_ISL_86378|2009.455|A/Canada-NFL/RV2510/2009|A_/_H1N1|PB2
EPI_ISL_86379|2009.452|A/Canada-NFL/RV2512/2009|A_/_H1N1|PB2
EPI_ISL_86380|2009.444|A/Canada-NFL/RV2513/2009|A_/_H1N1|PB2
EPI_ISL_86381|2009.814|A/Canada-NFL/RV3019/2009|A_/_H1N1|PB2
EPI_ISL_86382|2009.323|A/Canada-NS/RV1552/2009|A_/_H1N1|PB2
EPI_ISL_86383|2009.326|A/Canada-NS/RV1559/2009|A_/_H1N1|PB2
EPI_ISL_86384|2009.326|A/Canada-NS/RV1560/2009|A_/_H1N1|PB2
EPI_ISL_86385|2009.326|A/Canada-NS/RV1561/2009|A_/_H1N1|PB2
EPI_ISL_86386|2009.326|A/Canada-NS/RV1562/2009|A_/_H1N1|PB2
EPI_ISL_86387|2009.318|A/Canada-NS/RV1572/2009|A_/_H1N1|PB2
EPI_ISL_86388|2009.318|A/Canada-NS/RV1582/2009|A_/_H1N1|PB2
EPI_ISL_86389|2009.507|A/Canada-NS/RV2598/2009|A_/_H1N1|PB2
EPI_ISL_86390|2009.521|A/Canada-NS/RV2599/2009|A_/_H1N1|PB2
EPI_ISL_86391|2009.671|A/Canada-NU/RV2851/2009|A_/_H1N1|PB2
EPI_ISL_86392|2009.682|A/Canada-NWT/RV2852/2009|A_/_H1N1|PB2
EPI_ISL_86393|2009.619|A/Canada-NWT/RV2869/2009|A_/_H1N1|PB2
EPI_ISL_86394|2009.318|A/Canada-ON/RV1545/2009|A_/_H1N1|PB2
EPI_ISL_86395|2009.315|A/Canada-ON/RV1590/2009|A_/_H1N1|PB2
EPI_ISL_86396|2010.016|A/Canada-ON/RV2015/2010|A_/_H1N1|PB2
EPI_ISL_86397|2010.016|A/Canada-ON/RV2016/2010|A_/_H1N1|PB2
EPI_ISL_86398|2010.055|A/Canada-ON/RV2017/2010|A_/_H1N1|PB2
EPI_ISL_86399|2009.786|A/Canada-ON/RV2887/2009|A_/_H1N1|PB2
EPI_ISL_86400|2009.658|A/Canada-ON/RV2888/2009|A_/_H1N1|PB2
EPI_ISL_86401|2009.723|A/Canada-ON/RV2889/2009|A_/_H1N1|PB2
EPI_ISL_86402|2009.729|A/Canada-ON/RV2890/2009|A_/_H1N1|PB2
EPI_ISL_86403|2009.786|A/Canada-ON/RV2891/2009|A_/_H1N1|PB2
EPI_ISL_86404|2009.737|A/Canada-ON/RV2892/2009|A_/_H1N1|PB2
EPI_ISL_86405|2009.682|A/Canada-ON/RV2904/2009|A_/_H1N1|PB2
EPI_ISL_86406|2009.603|A/Canada-ON/RV2905/2009|A_/_H1N1|PB2
EPI_ISL_86407|2009.701|A/Canada-ON/RV2906/2009|A_/_H1N1|PB2
EPI_ISL_86408|2009.734|A/Canada-ON/RV2907/2009|A_/_H1N1|PB2
EPI_ISL_86409|2009.742|A/Canada-ON/RV2908/2009|A_/_H1N1|PB2
EPI_ISL_86410|2009.742|A/Canada-ON/RV2909/2009|A_/_H1N1|PB2
EPI_ISL_86411|2009.742|A/Canada-ON/RV2910/2009|A_/_H1N1|PB2
EPI_ISL_86412|2009.748|A/Canada-ON/RV2912/2009|A_/_H1N1|PB2
EPI_ISL_86413|2009.751|A/Canada-ON/RV2913/2009|A_/_H1N1|PB2
EPI_ISL_86414|2009.710|A/Canada-ON/RV2914/2009|A_/_H1N1|PB2
EPI_ISL_86415|2009.732|A/Canada-ON/RV2961/2009|A_/_H1N1|PB2
EPI_ISL_86416|2009.770|A/Canada-ON/RV2962/2009|A_/_H1N1|PB2
EPI_ISL_86417|2009.775|A/Canada-ON/RV2963/2009|A_/_H1N1|PB2
EPI_ISL_86418|2009.784|A/Canada-ON/RV2964/2009|A_/_H1N1|PB2
EPI_ISL_86419|2009.784|A/Canada-ON/RV2965/2009|A_/_H1N1|PB2
EPI_ISL_86420|2009.786|A/Canada-ON/RV2966/2009|A_/_H1N1|PB2
EPI_ISL_86421|2009.789|A/Canada-ON/RV2967/2009|A_/_H1N1|PB2
EPI_ISL_86422|2009.784|A/Canada-ON/RV2983/2009|A_/_H1N1|PB2
EPI_ISL_86423|2009.789|A/Canada-ON/RV2984/2009|A_/_H1N1|PB2
EPI_ISL_86424|2009.784|A/Canada-ON/RV2985/2009|A_/_H1N1|PB2
EPI_ISL_86425|2009.321|A/Canada-PQ/RV1602/2009|A_/_H1N1|PB2
EPI_ISL_86426|2009.836|A/Canada-PQ/RV3189/2009|A_/_H1N1|PB2
EPI_ISL_86427|2009.326|A/Canada-SK/RV1683/2009|A_/_H1N1|PB2
EPI_ISL_86428|2009.726|A/Canada-SK/RV2924/2009|A_/_H1N1|PB2
EPI_ISL_86429|2009.729|A/Canada-SK/RV2925/2009|A_/_H1N1|PB2
EPI_ISL_86430|2009.764|A/Canada-SK/RV2926/2009|A_/_H1N1|PB2
EPI_ISL_86431|2009.770|A/Canada-SK/RV2927/2009|A_/_H1N1|PB2
EPI_ISL_86432|2009.778|A/Canada-SK/RV2928/2009|A_/_H1N1|PB2
EPI_ISL_86433|2009.781|A/Canada-SK/RV2929/2009|A_/_H1N1|PB2
EPI_ISL_86434|2009.781|A/Canada-SK/RV2930/2009|A_/_H1N1|PB2
EPI_ISL_86553|2009.625|A/swine/VIC/09-02767-01/2009|A_/_H1N1|PB2
EPI_ISL_86554|2009.630|A/swine/VIC/09-02797-62/2009|A_/_H1N1|PB2
EPI_ISL_86555|2009.644|A/swine/QLD/09-02865-07/2009|A_/_H1N1|PB2
EPI_ISL_86551|2009.644|A/swine/QLD/09-02865-07/2009|A_/_H1N1|PB2
EPI_ISL_87160|2009.551|A/Australia/22/2009|A_/_H3N2|PB2
EPI_ISL_87161|2009.556|A/Australia/30/2009|A_/_H3N2|PB2
EPI_ISL_87162|2009.559|A/Australia/34/2009|A_/_H3N2|PB2
EPI_ISL_87163|2009.567|A/Australia/46/2009|A_/_H3N2|PB2
EPI_ISL_87164|2009.575|A/Australia/55/2009|A_/_H3N2|PB2
EPI_ISL_87183|2009.077|A/Boston/1/2009|A_/_H1N1|PB2
EPI_ISL_87184|2009.318|A/Boston/100/2009|A_/_H1N1|PB2
EPI_ISL_87185|2009.104|A/Boston/11/2009|A_/_H1N1|PB2
EPI_ISL_87186|2009.110|A/Boston/13/2009|A_/_H1N1|PB2
EPI_ISL_87187|2009.112|A/Boston/14/2009|A_/_H1N1|PB2
EPI_ISL_87188|2009.115|A/Boston/16/2009|A_/_H3N2|PB2
EPI_ISL_87189|2009.110|A/Boston/17/2009|A_/_H1N1|PB2
EPI_ISL_87190|2009.107|A/Boston/18/2009|A_/_H1N1|PB2
EPI_ISL_87192|2009.112|A/Boston/20/2009|A_/_H1N1|PB2
EPI_ISL_87193|2009.112|A/Boston/21/2009|A_/_H1N1|PB2
EPI_ISL_87194|2009.132|A/Boston/24/2009|A_/_H1N1|PB2
EPI_ISL_87195|2009.137|A/Boston/26/2009|A_/_H1N1|PB2
EPI_ISL_87196|2009.137|A/Boston/27/2009|A_/_H1N1|PB2
EPI_ISL_87202|2009.140|A/Boston/28/2009|A_/_H1N1|PB2
EPI_ISL_87204|2009.137|A/Boston/30/2009|A_/_H1N1|PB2
EPI_ISL_87205|2009.145|A/Boston/33/2009|A_/_H1N1|PB2
EPI_ISL_87206|2009.145|A/Boston/35/2009|A_/_H1N1|PB2
EPI_ISL_87207|2009.148|A/Boston/36/2009|A_/_H1N1|PB2
EPI_ISL_87208|2009.148|A/Boston/37/2009|A_/_H1N1|PB2
EPI_ISL_87209|2009.151|A/Boston/38/2009|A_/_H1N1|PB2
EPI_ISL_87210|2009.153|A/Boston/39/2009|A_/_H1N1|PB2
EPI_ISL_87211|2009.082|A/Boston/4/2009|A_/_H1N1|PB2
EPI_ISL_87212|2009.156|A/Boston/41/2009|A_/_H1N1|PB2
EPI_ISL_87213|2009.162|A/Boston/42/2009|A_/_H1N1|PB2
EPI_ISL_87214|2009.162|A/Boston/43/2009|A_/_H1N1|PB2
EPI_ISL_87215|2009.167|A/Boston/45/2009|A_/_H1N1|PB2
EPI_ISL_87216|2009.118|A/Boston/48/2009|A_/_H1N1|PB2
EPI_ISL_87217|2009.118|A/Boston/49/2009|A_/_H1N1|PB2
EPI_ISL_87218|2009.118|A/Boston/51/2009|A_/_H1N1|PB2
EPI_ISL_87219|2009.121|A/Boston/52/2009|A_/_H1N1|PB2
EPI_ISL_87220|2009.156|A/Boston/58/2009|A_/_H1N1|PB2
EPI_ISL_87221|2009.159|A/Boston/60/2009|A_/_H1N1|PB2
EPI_ISL_87222|2009.162|A/Boston/62/2009|A_/_H1N1|PB2
EPI_ISL_87223|2009.167|A/Boston/63/2009|A_/_H1N1|PB2
EPI_ISL_87224|2009.184|A/Boston/64/2009|A_/_H1N1|PB2
EPI_ISL_87225|2009.184|A/Boston/65/2009|A_/_H1N1|PB2
EPI_ISL_87226|2009.186|A/Boston/66/2009|A_/_H1N1|PB2
EPI_ISL_87227|2009.186|A/Boston/67/2009|A_/_H1N1|PB2
EPI_ISL_87228|2009.195|A/Boston/68/2009|A_/_H1N1|PB2
EPI_ISL_87229|2009.222|A/Boston/71/2009|A_/_H1N1|PB2
EPI_ISL_87230|2009.225|A/Boston/72/2009|A_/_H1N1|PB2
EPI_ISL_87231|2009.052|A/Boston/76/2009|A_/_H1N1|PB2
EPI_ISL_87232|2009.079|A/Boston/80/2009|A_/_H1N1|PB2
EPI_ISL_87233|2009.107|A/Boston/83/2009|A_/_H1N1|PB2
EPI_ISL_87234|2009.112|A/Boston/84/2009|A_/_H1N1|PB2
EPI_ISL_87235|2009.115|A/Boston/85/2009|A_/_H1N1|PB2
EPI_ISL_87236|2009.118|A/Boston/86/2009|A_/_H1N1|PB2
EPI_ISL_87237|2009.134|A/Boston/88/2009|A_/_H1N1|PB2
EPI_ISL_87238|2009.145|A/Boston/89/2009|A_/_H1N1|PB2
EPI_ISL_87239|2009.142|A/Boston/91/2009|A_/_H1N1|PB2
EPI_ISL_87240|2009.137|A/Boston/92/2009|A_/_H1N1|PB2
EPI_ISL_87241|2009.205|A/Boston/93/2009|A_/_H1N1|PB2
EPI_ISL_87242|2009.247|A/Boston/95/2009|A_/_H1N1|PB2
EPI_ISL_87245|2010.973|A/Denmark/105/2010|A_/_H3N2|PB2
EPI_ISL_87275|2009.337|A/New_York/3421/2009|A_/_H3N2|PB2
EPI_ISL_87276|2009.370|A/New_York/3470/2009|A_/_H3N2|PB2
EPI_ISL_87277|2009.367|A/New_York/3519/2009|A_/_H3N2|PB2
EPI_ISL_87278|2009.389|A/New_York/3644/2009|A_/_H3N2|PB2
EPI_ISL_87279|2009.400|A/New_York/3647/2009|A_/_H0N0|PB2
EPI_ISL_87282|2009.422|A/New_York/3932/2009|A_/_H3N2|PB2
EPI_ISL_87285|2010.921|A/Vladivistok/7/2010|A_/_H1N1|PB2
EPI_ISL_87297|2009.085_(Day_unknown)|A/mallard/Korea/KNU_YP09/2009|A_/_H1N1|PB2
EPI_ISL_87300|2010.068|A/swine/Sweden/9706/2010|A_/_H1N2|PB2
EPI_ISL_87429|2009.838|A/Hong_Kong/415742M/2009|A_/_H1N1|PB2
EPI_ISL_87430|2009.326|A/Hong_Kong/415742/2009|A_/_H1N1|PB2
EPI_ISL_87431|2009.838|A/Hong_Kong/415742Md/2009|A_/_H1N1|PB2
EPI_ISL_87463|2010.781|A/Ontario/130741/2010|A_/_H1N1|PB2
EPI_ISL_87465|2010.877|A/Ontario/720545/2010|A_/_H1N1|PB2
EPI_ISL_87466|2010.893|A/Ontario/741328/2010|A_/_H1N1|PB2
EPI_ISL_87467|2010.000|A/Ontario/778873/2010|A_/_H1N1|PB2
EPI_ISL_87468|2010.951|A/Ontario/804635/2010|A_/_H1N1|PB2
EPI_ISL_87464|2010.896|A/Ontario/3620/2010|A_/_H1N1|PB2
EPI_ISL_87469|2010.553|A/Thailand/CU-C1005/2010|A_/_H1N1|PB2
EPI_ISL_87470|2010.553|A/Thailand/CU-C1006/2010|A_/_H1N1|PB2
EPI_ISL_87471|2010.573|A/Thailand/CU-C1025/2010|A_/_H1N1|PB2
EPI_ISL_87472|2010.592|A/Thailand/CU-C1028/2010|A_/_H1N1|PB2
EPI_ISL_87473|2010.627|A/Thailand/CU-C1070/2010|A_/_H1N1|PB2
EPI_ISL_87474|2010.647|A/Thailand/CU-C1099/2010|A_/_H1N1|PB2
EPI_ISL_87475|2010.666|A/Thailand/CU-C1119/2010|A_/_H1N1|PB2
EPI_ISL_87476|2010.682|A/Thailand/CU-C1151/2010|A_/_H1N1|PB2
EPI_ISL_87477|2010.682|A/Thailand/CU-C1157/2010|A_/_H1N1|PB2
EPI_ISL_87478|2010.704|A/Thailand/CU-C1192/2010|A_/_H1N1|PB2
EPI_ISL_87479|2010.208|A/Thailand/CU-H1774/2010|A_/_H1N1|PB2
EPI_ISL_87480|2010.197|A/Thailand/CU-H1782/2010|A_/_H1N1|PB2
EPI_ISL_87481|2010.512|A/Thailand/CU-H2079/2010|A_/_H1N1|PB2
EPI_ISL_87482|2010.512|A/Thailand/CU-H2085/2010|A_/_H1N1|PB2
EPI_ISL_87483|2010.636|A/Thailand/CU-H2216/2010|A_/_H1N1|PB2
EPI_ISL_87484|2010.668|A/Thailand/CU-H2293/2010|A_/_H1N1|PB2
EPI_ISL_87485|2010.668|A/Thailand/CU-H2295/2010|A_/_H1N1|PB2
EPI_ISL_87486|2010.668|A/Thailand/CU-H2301/2010|A_/_H1N1|PB2
EPI_ISL_87487|2010.688|A/Thailand/CU-H2359/2010|A_/_H1N1|PB2
EPI_ISL_87488|2010.688|A/Thailand/CU-H2364/2010|A_/_H1N1|PB2
EPI_ISL_87517|2009.784|A/Cambodia/NHRCC00003/2009|A_/_H3N2|PB2
EPI_ISL_87520|2009.784|A/Cambodia/NHRCC00001/2009|A_/_H3N2|PB2
EPI_ISL_87521|2009.784|A/Cambodia/NHRCC00002/2009|A_/_H3N2|PB2
EPI_ISL_87522|2009.784|A/Cambodia/NHRCC00006/2009|A_/_H3N2|PB2
EPI_ISL_87523|2009.784|A/Cambodia/NHRCC00004/2009|A_/_H1N1|PB2
EPI_ISL_87524|2009.784|A/Cambodia/NHRCC00005/2009|A_/_H1N1|PB2
EPI_ISL_87518|2009.784|A/Cambodia/NHRCC00007/2009|A_/_H1N1|PB2
EPI_ISL_87519|2009.784|A/Cambodia/NHRCC00008/2009|A_/_H1N1|PB2
EPI_ISL_87525|2009.786|A/Cambodia/NHRCC00010/2009|A_/_H1N1|PB2
EPI_ISL_87534|2010.833_(Day_unknown)|A/Beijing/3856/2010|A_/_H1N1|PB2
EPI_ISL_87535|2010.833_(Day_unknown)|A/Beijing/3872/2010|A_/_H1N1|PB2
EPI_ISL_87536|2010.833_(Day_unknown)|A/Beijing/3884/2010|A_/_H1N1|PB2
EPI_ISL_87537|2010.833_(Day_unknown)|A/Beijing/3907/2010|A_/_H1N1|PB2
EPI_ISL_87544|2009.786|A/Cambodia/NHRCC00009/2009|A_/_H1N1|PB2
EPI_ISL_87551|2010.718|A/swine/Pennsylvania/057108-1/2010|A_/_H3N2|PB2
EPI_ISL_87566|2009.627|A/swine/Hubei/101/2009|A_/_H1N1|PB2
EPI_ISL_87567|2010.066|A/Dakar/WRAIR0018N/2010|A_/_H1N1|PB2
EPI_ISL_87568|2010.066|A/Dakar/WRAIR0018T/2010|A_/_H1N1|PB2
EPI_ISL_87569|2010.068|A/Dakar/WRAIR0019T/2010|A_/_H1N1|PB2
EPI_ISL_87571|2009.534|A/Lima/WRAIR0285F/2009|A_/_H1N1|PB2
EPI_ISL_87572|2009.775|A/Colorado/WRAIR0353S/2009|A_/_H1N1|PB2
EPI_ISL_87573|2009.693|A/Bogota/WRAIR0435N/2009|A_/_H1N1|PB2
EPI_ISL_87574|2009.693|A/Bogota/WRAIR0435T/2009|A_/_H1N1|PB2
EPI_ISL_87575|2009.762|A/Bogota/WRAIR0440T/2009|A_/_H1N1|PB2
EPI_ISL_87576|2009.463|A/Bogota/WRAIR0442T/2009|A_/_H1N1|PB2
EPI_ISL_87577|2009.515|A/Lima/WRAIR0519F/2009|A_/_H1N1|PB2
EPI_ISL_87578|2009.529|A/Piura/WRAIR0603F/2009|A_/_H1N1|PB2
EPI_ISL_87579|2009.764|A/Quito/WRAIR0617T/2009|A_/_H1N1|PB2
EPI_ISL_87580|2009.545|A/Lima/WRAIR0672F/2009|A_/_H1N1|PB2
EPI_ISL_87581|2009.540|A/Lima/WRAIR0681F/2009|A_/_H1N1|PB2
EPI_ISL_87582|2009.882|A/Bishkek/WRAIR0883N/2009|A_/_H1N1|PB2
EPI_ISL_87583|2009.433|A/Santo_Domingo/WRAIR1044N/2009|A_/_H1N1|PB2
EPI_ISL_87584|2009.795|A/Santo_Domingo/WRAIR1404T/2009|A_/_H1N1|PB2
EPI_ISL_87585|2009.584|A/New_Jersey/WRAIR1499P/2009|A_/_H1N1|PB2
EPI_ISL_87586|2009.551|A/South_Carolina/WRAIR1500P/2009|A_/_H1N1|PB2
EPI_ISL_87587|2009.553|A/South_Carolina/WRAIR1501P/2009|A_/_H1N1|PB2
EPI_ISL_87588|2009.605|A/California/WRAIR1502P/2009|A_/_H1N1|PB2
EPI_ISL_87589|2009.553|A/South_Carolina/WRAIR1503P/2009|A_/_H1N1|PB2
EPI_ISL_87590|2009.551|A/New_Jersey/WRAIR1504P/2009|A_/_H1N1|PB2
EPI_ISL_87591|2009.578|A/New_Jersey/WRAIR1506P/2009|A_/_H1N1|PB2
EPI_ISL_87592|2009.573|A/California/WRAIR1507P/2009|A_/_H1N1|PB2
EPI_ISL_87593|2009.611|A/Guam/WRAIR1510P/2009|A_/_H1N1|PB2
EPI_ISL_87594|2009.570|A/Virginia/WRAIR1511P/2009|A_/_H1N1|PB2
EPI_ISL_87595|2009.838|A/Moscow/WRAIR1627T/2009|A_/_H1N1|PB2
EPI_ISL_87596|2009.427|A/San_Diego/WRAIR1642P/2009|A_/_H1N1|PB2
EPI_ISL_87597|2009.422|A/San_Diego/WRAIR1643P/2009|A_/_H1N1|PB2
EPI_ISL_87598|2009.419|A/San_Diego/WRAIR1644P/2009|A_/_H1N1|PB2
EPI_ISL_87599|2009.373|A/San_Diego/WRAIR1646P/2009|A_/_H1N1|PB2
EPI_ISL_87600|2009.367|A/San_Diego/WRAIR1647P/2009|A_/_H1N1|PB2
EPI_ISL_87601|2009.321|A/San_Diego/WRAIR1648P/2009|A_/_H1N1|PB2
EPI_ISL_87602|2009.378|A/San_Diego/WRAIR1649P/2009|A_/_H1N1|PB2
EPI_ISL_87603|2009.529|A/Great_Lakes/WRAIR1652P/2009|A_/_H1N1|PB2
EPI_ISL_87604|2009.567|A/Cape_May/WRAIR1653P/2009|A_/_H1N1|PB2
EPI_ISL_87605|2009.452|A/San_Diego/WRAIR1654P/2009|A_/_H1N1|PB2
EPI_ISL_87606|2009.510|A/San_Diego/WRAIR1656P/2009|A_/_H1N1|PB2
EPI_ISL_87607|2009.542|A/San_Diego/WRAIR1657P/2009|A_/_H1N1|PB2
EPI_ISL_87608|2009.537|A/San_Diego/WRAIR1658P/2009|A_/_H1N1|PB2
EPI_ISL_87609|2009.553|A/South_Carolina/WRAIR1660P/2009|A_/_H1N1|PB2
EPI_ISL_87610|2009.688|A/Pendleton/WRAIR1661P/2009|A_/_H1N1|PB2
EPI_ISL_87611|2009.611|A/San_Diego/WRAIR1662P/2009|A_/_H1N1|PB2
EPI_ISL_87612|2009.611|A/San_Diego/WRAIR1663P/2009|A_/_H1N1|PB2
EPI_ISL_87613|2009.688|A/Great_Lakes/WRAIR1664P/2009|A_/_H1N1|PB2
EPI_ISL_87614|2009.726|A/San_Diego/WRAIR1665P/2009|A_/_H1N1|PB2
EPI_ISL_87615|2009.748|A/San_Diego/WRAIR1666P/2009|A_/_H1N1|PB2
EPI_ISL_87616|2009.751|A/San_Diego/WRAIR1667P/2009|A_/_H1N1|PB2
EPI_ISL_87617|2009.721|A/San_Diego/WRAIR1668P/2009|A_/_H1N1|PB2
EPI_ISL_87618|2009.745|A/Ft.Benning/WRAIR1669P/2009|A_/_H1N1|PB2
EPI_ISL_87619|2009.726|A/Mexico_City/WRAIR1679N/2009|A_/_H1N1|PB2
EPI_ISL_87620|2009.501|A/Lima/WRAIR1688P/2009|A_/_H1N1|PB2
EPI_ISL_87621|2009.427|A/Managua/WRAIR1689P/2009|A_/_H1N1|PB2
EPI_ISL_87622|2009.784|A/Chicago/WRAIR1690P/2009|A_/_H1N1|PB2
EPI_ISL_87623|2009.726|A/Mexico_City/WRAIR1691N/2009|A_/_H1N1|PB2
EPI_ISL_87624|2009.784|A/Chicago/WRAIR1691P/2009|A_/_H1N1|PB2
EPI_ISL_87625|2009.447|A/Managua/WRAIR1693P/2009|A_/_H1N1|PB2
EPI_ISL_87626|2009.529|A/Piura/WRAIR1694P/2009|A_/_H1N1|PB2
EPI_ISL_87627|2009.545|A/Lima/WRAIR1695P/2009|A_/_H1N1|PB2
EPI_ISL_87628|2010.068|A/Mexico_City/WRAIR1752N/2010|A_/_H1N1|PB2
EPI_ISL_87629|2009.858|A/Budapest/WRAIR2393N/2009|A_/_H1N1|PB2
EPI_ISL_87630|2009.858|A/Budapest/WRAIR2393T/2009|A_/_H1N1|PB2
EPI_ISL_87631|2009.923|A/Budapest/WRAIR2411N/2009|A_/_H1N1|PB2
EPI_ISL_87632|2009.479|A/Lima/WRAIR8511F/2009|A_/_H1N1|PB2
EPI_ISL_87633|2009.479|A/Lima/WRAIR8648F/2009|A_/_H1N1|PB2
EPI_ISL_87634|2009.485|A/Lima/WRAIR8689F/2009|A_/_H1N1|PB2
EPI_ISL_87635|2009.496|A/Lima/WRAIR8893F/2009|A_/_H1N1|PB2
EPI_ISL_87636|2009.427|A/Managua/WRAIR8964F/2009|A_/_H1N1|PB2
EPI_ISL_87637|2009.447|A/Managua/WRAIR8997F/2009|A_/_H1N1|PB2
EPI_ISL_87638|2009.501|A/Lima/WRAIR9202F/2009|A_/_H1N1|PB2
EPI_ISL_87643|2009.803|A/San_Diego/INS62/2009|A_/_H1N1|PB2
EPI_ISL_87647|2009.932|A/Warsaw/INS99/2009|A_/_H0N0|PB2
EPI_ISL_87649|2009.866|A/Madrid/INS112/2009|A_/_H1N1|PB2
EPI_ISL_87650|2009.844|A/District_of_Columbia/INS115/2009|A_/_H1N1|PB2
EPI_ISL_87657|2009.899|A/Aalborg/INS282/2009|A_/_H1N1|PB2
EPI_ISL_87667|2009.781|A/San_Diego/INS07/2009|A_/_H1N1|PB2
EPI_ISL_87668|2009.797|A/San_Diego/INS14/2009|A_/_H1N1|PB2
EPI_ISL_87669|2009.827|A/District_of_Columbia/INS23/2009|A_/_H1N1|PB2
EPI_ISL_87670|2009.844|A/Pensacola/INS39/2009|A_/_H1N1|PB2
EPI_ISL_87671|2009.847|A/District_of_Columbia/INS47/2009|A_/_H1N1|PB2
EPI_ISL_87672|2009.844|A/San_Diego/INS49/2009|A_/_H1N1|PB2
EPI_ISL_87673|2009.855|A/San_Diego/INS50/2009|A_/_H1N1|PB2
EPI_ISL_87674|2009.855|A/San_Diego/INS72/2009|A_/_H1N1|PB2
EPI_ISL_87675|2009.855|A/San_Diego/INS73/2009|A_/_H1N1|PB2
EPI_ISL_87676|2009.948|A/Athens/INS86/2009|A_/_H1N1|PB2
EPI_ISL_87677|2009.893|A/Aalborg/INS132/2009|A_/_H1N1|PB2
EPI_ISL_87678|2009.921|A/Warsaw/INS147/2009|A_/_H1N1|PB2
EPI_ISL_87679|2009.942|A/Warsaw/INS148/2009|A_/_H1N1|PB2
EPI_ISL_87680|2009.942|A/Warsaw/INS149/2009|A_/_H1N1|PB2
EPI_ISL_87681|2009.778|A/San_Diego/INS194/2009|A_/_H1N1|PB2
EPI_ISL_87766|2009.441|A/New_York/4017/2009|A_/_H3N2|PB2
EPI_ISL_87802|2009.321|A/New_York/3318/2009|A_/_H3N2|PB2
EPI_ISL_87803|2009.342|A/New_York/3417/2009|A_/_H3N2|PB2
EPI_ISL_87804|2009.422|A/New_York/3904/2009|A_/_H3N2|PB2
EPI_ISL_87805|2009.425|A/New_York/3918/2009|A_/_H3N2|PB2
EPI_ISL_87806|2009.474|A/New_York/4362/2009|A_/_H3N2|PB2
EPI_ISL_87807|2008.246|A/spur-winged_goose/Nigeria/2/2008|A_/_H5N2|PB2
EPI_ISL_87808|2008.254|A/spur-winged_goose/Nigeria/210/2008|A_/_H5N2|PB2
EPI_ISL_87809|2008.254|A/spur-winged_goose/Nigeria/226/2008|A_/_H5N2|PB2
EPI_ISL_87813|2009.890|A/New_York/6418/2009|A_/_H1N1|PB2
EPI_ISL_87814|2009.896|A/New_York/6537/2009|A_/_H1N1|PB2
EPI_ISL_87862|2009.784|A/Cambodia/NHRCC00003/2009|A_/_H1N1|PB2
EPI_ISL_87863|2009.784|A/Cambodia/NHRCC00006/2009|A_/_H1N1|PB2
EPI_ISL_87867|2009.784|A/Cambodia/NHRCC00002/2009|A_/_H1N1|PB2
EPI_ISL_87868|2009.784|A/Cambodia/NHRCC00004/2009|A_/_H3N2|PB2
EPI_ISL_87871|2009.784|A/Cambodia/NHRCC00001/2009|A_/_H1N1|PB2
EPI_ISL_87865|2009.784|A/Cambodia/NHRCC00007/2009|A_/_H3N2|PB2
EPI_ISL_88043|2008.000|A/cygnus_cygnus/Germany/R65.1/2006_(H5N1)|A_/_H5N1|PB2
EPI_ISL_88067|2010.992|A/Colorado/11/2010|A_/_H1N1|PB2
EPI_ISL_88196|2009.225|A/equine/Egypt/av1/2009|A_/_H5N1|PB2
EPI_ISL_88197|2010.279|A/swine/England/1382/2010|A_/_H1N2|PB2
EPI_ISL_88213|2009.833_(Day_unknown)|A/swine/Korea/4372/2009|A_/_H1N2|PB2
EPI_ISL_88214|2009.833_(Day_unknown)|A/swine/Korea/4381/2009|A_/_H1N2|PB2
EPI_ISL_88215|2009.833_(Day_unknown)|A/swine/Korea/4382/2009|A_/_H1N2|PB2
EPI_ISL_88216|2009.833_(Day_unknown)|A/swine/Korea/4383/2009|A_/_H1N2|PB2
EPI_ISL_88217|2009.833_(Day_unknown)|A/swine/Korea/4456/2009|A_/_H1N2|PB2
EPI_ISL_88218|2010.162_(Day_unknown)|A/swine/Korea/4779/2010|A_/_H1N2|PB2
EPI_ISL_88219|2010.247_(Day_unknown)|A/swine/Korea/4940/2010|A_/_H1N2|PB2
EPI_ISL_88220|2010.247_(Day_unknown)|A/swine/Korea/4941/2010|A_/_H1N2|PB2
EPI_ISL_88221|2010.329_(Day_unknown)|A/swine/Korea/5008/2010|A_/_H1N2|PB2
EPI_ISL_88222|2008.415_(Day_unknown)|A/duck/Zambia/02/2008|A_/_H6N2|PB2
EPI_ISL_88223|2008.415_(Day_unknown)|A/duck_/Zambia/03/2008|A_/_H6N2|PB2
EPI_ISL_88224|2008.415_(Day_unknown)|A/duck/Zambia/04/2008|A_/_H3N8|PB2
EPI_ISL_88225|2008.497_(Day_unknown)|A/goose/Zambia/05/2008|A_/_H3N8|PB2
EPI_ISL_88226|2008.497_(Day_unknown)|A/goose/Zambia/06/2008|A_/_H3N8|PB2
EPI_ISL_88227|2008.667_(Day_unknown)|A/goose/Zambia/07/2008|A_/_H4N6|PB2
EPI_ISL_88228|2009.581_(Day_unknown)|A/duck/Zambia/08/2009|A_/_H6N2|PB2
EPI_ISL_88229|2009.666_(Day_unknown)|A/goose/Zambia/09/2009|A_/_H11N9|PB2
EPI_ISL_88230|2009.666_(Day_unknown)|A/duck/Zambia/10/2009|A_/_H6N2|PB2
EPI_ISL_88231|2009.666_(Day_unknown)|A/duck/Zambia/11/2009|A_/_H11N9|PB2
EPI_ISL_88232|2009.666_(Day_unknown)|A/duck/Zambia/12/2009|A_/_H11N9|PB2
EPI_ISL_88233|2009.833_(Day_unknown)|A/pelican/Zambia/13/2009|A_/_H9N1|PB2
EPI_ISL_88383|2008.025|A/swine/Hong_Kong/61/2008|A_/_H1N1|PB2
EPI_ISL_88384|2008.369|A/swine/Hong_Kong/676/2008|A_/_H1N1|PB2
EPI_ISL_88385|2008.407|A/swine/Hong_Kong/715/2008|A_/_H1N2|PB2
EPI_ISL_88386|2008.809|A/swine/Hong_Kong/NS952/2008|A_/_H1N1|PB2
EPI_ISL_88387|2008.847|A/swine/Hong_Kong/1559/2008|A_/_H1N1|PB2
EPI_ISL_88388|2008.962|A/swine/Hong_Kong/1780/2008|A_/_H1N1|PB2
EPI_ISL_88389|2009.019|A/swine/Hong_Kong/71/2009|A_/_H1N1|PB2
EPI_ISL_88390|2009.019|A/swine/Hong_Kong/72/2009|A_/_H1N1|PB2
EPI_ISL_88391|2009.019|A/swine/Hong_Kong/NS43/2009|A_/_H1N1|PB2
EPI_ISL_88392|2009.096|A/swine/Hong_Kong/199/2009|A_/_H1N1|PB2
EPI_ISL_88393|2009.134|A/swine/Hong_Kong/243/2009|A_/_H1N1|PB2
EPI_ISL_88394|2009.134|A/swine/Hong_Kong/245/2009|A_/_H1N1|PB2
EPI_ISL_88395|2009.134|A/swine/Hong_Kong/247/2009|A_/_H1N1|PB2
EPI_ISL_88396|2009.134|A/swine/Hong_Kong/248/2009|A_/_H1N1|PB2
EPI_ISL_88397|2009.134|A/swine/Hong_Kong/255/2009|A_/_H1N1|PB2
EPI_ISL_88398|2009.134|A/swine/Hong_Kong/NS152/2009|A_/_H1N1|PB2
EPI_ISL_88399|2009.134|A/swine/Hong_Kong/NS184/2009|A_/_H1N1|PB2
EPI_ISL_88400|2009.134|A/swine/Hong_Kong/NS186/2009|A_/_H1N1|PB2
EPI_ISL_88401|2009.211|A/swine/Hong_Kong/414/2009|A_/_H1N1|PB2
EPI_ISL_88402|2009.211|A/swine/Hong_Kong/NS252/2009|A_/_H1N2|PB2
EPI_ISL_88403|2009.211|A/swine/Hong_Kong/NS266/2009|A_/_H1N1|PB2
EPI_ISL_88837|2010.140|A/swine/Indiana/240218/2010|A_/_H1N2|PB2
EPI_ISL_88838|2010.685|A/swine/North_Carolina/226124/2010|A_/_H1N2|PB2
EPI_ISL_88839|2010.685|A/swine/North_Carolina/226125/2010|A_/_H1N2|PB2
EPI_ISL_88840|2010.685|A/swine/North_Carolina/226126/2010|A_/_H1N2|PB2
EPI_ISL_88841|2010.685|A/swine/Minnesota/226128/2010|A_/_H1N1|PB2
EPI_ISL_88842|2009.896|A/swine/Minnesota/239105/2009|A_/_H3N2|PB2
EPI_ISL_88843|2010.340|A/swine/Minnesota/239106/2010|A_/_H1N2|PB2
EPI_ISL_88844|2010.301|A/swine/North_Carolina/239108/2010|A_/_H1N2|PB2
EPI_ISL_88848|2009.833_(Day_unknown)|A/swine/Thailand/CU-M8_2/2009|A_/_H1N1|PB2
EPI_ISL_88851|2009.833_(Day_unknown)|A/swine/Thailand/CU-ST3/2009|A_/_H1N1|PB2
EPI_ISL_88852|2009.323|A/New_York/3197/2009|A_/_H0N1|PB2
EPI_ISL_88853|2009.323|A/New_York/3198/2009|A_/_H1N1|PB2
EPI_ISL_88854|2009.312|A/New_York/3217/2009|A_/_H1N1|PB2
EPI_ISL_88934|2010.699|A/Pennsylvania/40/2010|A_/_H3N2|PB2
EPI_ISL_88935|2009.000|A/New_York/3256/2009|A_/_H0N1|PB2
EPI_ISL_88951|2009.501|A/New_York/4557/2009|A_/_H1N1|PB2
EPI_ISL_88953|2009.874|A/Beijing/16/2009|A_/_H1N1|PB2
EPI_ISL_88954|2009.077|A/Boston/2/2009|A_/_H1N1|PB2
EPI_ISL_88955|2009.888|A/Boston/694/2009|A_/_H1N1|PB2
EPI_ISL_88956|2009.910|A/Boston/702/2009|A_/_H1N1|PB2
EPI_ISL_88957|2009.923|A/Boston/705/2009|A_/_H1N1|PB2
EPI_ISL_88971|2009.901|A/Frankfurt/INS93/2009|A_/_H1N1|PB2
EPI_ISL_89023|2009.970|A/Odense/INS176/2009|A_/_H1N1|PB2
EPI_ISL_89031|2009.671|A/Texas/45034240/2009|A_/_H1N1|PB2
EPI_ISL_89032|2009.849|A/Texas/JMS360/2009|A_/_H1N1|PB2
EPI_ISL_89033|2009.866|A/Texas/JMS368/2009|A_/_H1N1|PB2
EPI_ISL_89034|2009.901|A/Thailand/CU-H1002/2009|A_/_H1N1|PB2
EPI_ISL_89035|2009.915|A/Thailand/CU-H1039/2009|A_/_H1N1|PB2
EPI_ISL_89036|2009.923|A/Thailand/CU-H1065/2009|A_/_H1N1|PB2
EPI_ISL_89037|2009.964|A/Thailand/CU-H1127/2009|A_/_H1N1|PB2
EPI_ISL_89038|2009.975|A/Thailand/CU-H1140/2009|A_/_H1N1|PB2
EPI_ISL_89039|2009.995|A/Thailand/CU-H1167/2009|A_/_H1N1|PB2
EPI_ISL_89040|2010.022|A/Thailand/CU-H1210/2010|A_/_H1N1|PB2
EPI_ISL_89041|2010.033|A/Thailand/CU-H1224/2010|A_/_H1N1|PB2
EPI_ISL_89042|2010.047|A/Thailand/CU-H1256/2010|A_/_H1N1|PB2
EPI_ISL_89043|2010.060|A/Thailand/CU-H1301/2010|A_/_H1N1|PB2
EPI_ISL_89045|2010.066|A/Thailand/CU-H1310/2010|A_/_H1N1|PB2
EPI_ISL_89046|2010.066|A/Thailand/CU-H1313/2010|A_/_H1N1|PB2
EPI_ISL_89047|2010.071|A/Thailand/CU-H1340/2010|A_/_H1N1|PB2
EPI_ISL_89048|2010.074|A/Thailand/CU-H1351/2010|A_/_H1N1|PB2
EPI_ISL_89049|2010.000|A/Thailand/CU-H1379/2010|A_/_H1N1|PB2
EPI_ISL_89050|2010.079|A/Thailand/CU-H1392/2010|A_/_H1N1|PB2
EPI_ISL_89051|2009.836|A/Thailand/CU-H874/2009|A_/_H1N1|PB2
EPI_ISL_89052|2009.866|A/Thailand/CU-H935/2009|A_/_H1N1|PB2
EPI_ISL_89053|2009.877|A/Thailand/CU-H952/2009|A_/_H1N1|PB2
EPI_ISL_89054|2009.893|A/Thailand/CU-H982/2009|A_/_H1N1|PB2
EPI_ISL_89055|2008.751|A/Uganda/MUWRP-001/2008|A_/_H3N2|PB2
EPI_ISL_89057|2008.781|A/Uganda/MUWRP-003/2008|A_/_H3N2|PB2
EPI_ISL_89058|2008.790|A/Uganda/MUWRP-005/2008|A_/_H3N2|PB2
EPI_ISL_89059|2008.792|A/Uganda/MUWRP-006/2008|A_/_H3N2|PB2
EPI_ISL_89060|2008.801|A/Uganda/MUWRP-007/2008|A_/_H3N2|PB2
EPI_ISL_89061|2008.801|A/Uganda/MUWRP-008/2008|A_/_H3N2|PB2
EPI_ISL_89063|2008.820|A/Uganda/MUWRP-010/2008|A_/_H3N2|PB2
EPI_ISL_89064|2008.822|A/Uganda/MUWRP-011/2008|A_/_H3N2|PB2
EPI_ISL_89065|2008.822|A/Uganda/MUWRP-012/2008|A_/_H3N2|PB2
EPI_ISL_89066|2008.831|A/Uganda/MUWRP-013/2008|A_/_H3N2|PB2
EPI_ISL_89067|2008.831|A/Uganda/MUWRP-014/2008|A_/_H3N2|PB2
EPI_ISL_89068|2008.831|A/Uganda/MUWRP-015/2008|A_/_H3N2|PB2
EPI_ISL_89069|2008.847|A/Uganda/MUWRP-016/2008|A_/_H3N2|PB2
EPI_ISL_89070|2008.847|A/Uganda/MUWRP-017/2008|A_/_H3N2|PB2
EPI_ISL_89072|2008.850|A/Uganda/MUWRP-019/2008|A_/_H3N2|PB2
EPI_ISL_89073|2008.858|A/Uganda/MUWRP-020/2008|A_/_H3N2|PB2
EPI_ISL_89074|2008.858|A/Uganda/MUWRP-021/2008|A_/_H3N2|PB2
EPI_ISL_89077|2008.877|A/Uganda/MUWRP-024/2008|A_/_H3N2|PB2
EPI_ISL_89078|2008.880|A/Uganda/MUWRP-025/2008|A_/_H3N2|PB2
EPI_ISL_89079|2008.880|A/Uganda/MUWRP-026/2008|A_/_H3N2|PB2
EPI_ISL_89081|2008.883|A/Uganda/MUWRP-028/2008|A_/_H3N2|PB2
EPI_ISL_89082|2008.885|A/Uganda/MUWRP-029/2008|A_/_H3N2|PB2
EPI_ISL_89083|2008.852|A/Uganda/MUWRP-031/2008|A_/_H3N2|PB2
EPI_ISL_89084|2008.885|A/Uganda/MUWRP-032/2008|A_/_H3N2|PB2
EPI_ISL_89085|2008.888|A/Uganda/MUWRP-033/2008|A_/_H3N2|PB2
EPI_ISL_89086|2008.888|A/Uganda/MUWRP-034/2008|A_/_H3N2|PB2
EPI_ISL_89087|2008.896|A/Uganda/MUWRP-035/2008|A_/_H3N2|PB2
EPI_ISL_89090|2008.899|A/Uganda/MUWRP-038/2008|A_/_H3N2|PB2
EPI_ISL_89091|2008.852|A/Uganda/MUWRP-039/2008|A_/_H3N2|PB2
EPI_ISL_89092|2008.899|A/Uganda/MUWRP-040/2008|A_/_H3N2|PB2
EPI_ISL_89093|2008.852|A/Uganda/MUWRP-041/2008|A_/_H3N2|PB2
EPI_ISL_89094|2008.902|A/Uganda/MUWRP-042/2008|A_/_H3N2|PB2
EPI_ISL_89095|2008.904|A/Uganda/MUWRP-043/2008|A_/_H3N2|PB2
EPI_ISL_89097|2008.852|A/Uganda/MUWRP-045/2008|A_/_H3N2|PB2
EPI_ISL_89098|2008.921|A/Uganda/MUWRP-046/2008|A_/_H3N2|PB2
EPI_ISL_89099|2008.921|A/Uganda/MUWRP-047/2008|A_/_H3N2|PB2
EPI_ISL_89100|2008.923|A/Uganda/MUWRP-048/2008|A_/_H3N2|PB2
EPI_ISL_89101|2008.937|A/Uganda/MUWRP-049/2008|A_/_H3N2|PB2
EPI_ISL_89102|2008.943|A/Uganda/MUWRP-050/2008|A_/_H3N2|PB2
EPI_ISL_89103|2008.943|A/Uganda/MUWRP-051/2008|A_/_H3N2|PB2
EPI_ISL_89105|2009.532|A/Uganda/MUWRP-058/2009|A_/_H3N2|PB2
EPI_ISL_89107|2009.570|A/Uganda/MUWRP-062/2009|A_/_H3N2|PB2
EPI_ISL_89111|2009.630|A/Uganda/MUWRP-075/2009|A_/_H3N2|PB2
EPI_ISL_89112|2009.644|A/Uganda/MUWRP-079/2009|A_/_H3N2|PB2
EPI_ISL_89113|2009.668|A/Uganda/MUWRP-086/2009|A_/_H3N2|PB2
EPI_ISL_89114|2009.690|A/chicken/Tibet/S1/2009|A_/_H9N2|PB2
EPI_ISL_89115|2009.690|A/chicken/Tibet/S4/2009|A_/_H9N2|PB2
EPI_ISL_89133|2009.690|A/duck/Tibet/S2/2009|A_/_H9N2|PB2
EPI_ISL_89144|2010.748_(Day_unknown)|A/duck/Vietnam/OIE-4033/2010|A_/_H6N2|PB2
EPI_ISL_89145|2010.748_(Day_unknown)|A/duck/Vietnam/OIE-4035/2010|A_/_H6N2|PB2
EPI_ISL_89146|2010.748_(Day_unknown)|A/duck/Vietnam/OIE-4039/2010|A_/_H6N2|PB2
EPI_ISL_89147|2010.748_(Day_unknown)|A/duck/Vietnam/OIE-4201/2010|A_/_H6N2|PB2
EPI_ISL_89148|2010.748_(Day_unknown)|A/duck/Vietnam/OIE-4217/2010|A_/_H6N2|PB2
EPI_ISL_89149|2010.748_(Day_unknown)|A/duck/Vietnam/OIE-4225/2010|A_/_H6N2|PB2
EPI_ISL_89150|2010.748_(Day_unknown)|A/duck/Vietnam/OIE-4227/2010|A_/_H6N2|PB2
EPI_ISL_89151|2010.748_(Day_unknown)|A/duck/Vietnam/OIE-4429/2010|A_/_H6N2|PB2
EPI_ISL_89152|2010.748_(Day_unknown)|A/duck/Vietnam/OIE-4439/2010|A_/_H6N6|PB2
EPI_ISL_89166|2010.973|A/swine/Quebec/1265553/2010|A_/_H3N2|PB2
EPI_ISL_89164|2010.044|A/swine/Guangdong/K6/2010|A_/_H6N6|PB2
EPI_ISL_89225|2008.000_(Day_unknown)|A/chicken/Shanghai/Q0801-1/2008|A_/_H9N2|PB2
EPI_ISL_89226|2008.000_(Day_unknown)|A/chicken/Shanghai/Q0801-2/2008|A_/_H9N2|PB2
EPI_ISL_89258|2008.164_(Day_unknown)|A/duck/Guangxi/912/2008|A_/_H4N2|PB2
EPI_ISL_89260|2008.352|A/quail/QC/FAV-10/2008|A_/_H3N2|PB2
EPI_ISL_89261|2008.582_(Day_unknown)|A/chicken/Shanghai/Q0808-1/2008|A_/_H9N2|PB2
EPI_ISL_89262|2008.582_(Day_unknown)|A/chicken/Shanghai/Q0808-2/2008|A_/_H9N2|PB2
EPI_ISL_89263|2008.768|A/avian/Japan/8KI0184/2008|A_/_H4N6|PB2
EPI_ISL_89264|2008.768|A/avian/Japan/8KI0148/2008|A_/_H4N2|PB2
EPI_ISL_89273|2008.915_(Day_unknown)|A/chicken/Shanghai/Q0812-1/2008|A_/_H9N2|PB2
EPI_ISL_89274|2008.915_(Day_unknown)|A/chicken/Shanghai/Q0812-2/2008|A_/_H9N2|PB2
EPI_ISL_89324|2009.252|A/swine/QC/2108-2/2009|A_/_H3N2|PB2
EPI_ISL_89325|2009.348|A/swine/QC/382/2009|A_/_H3N2|PB2
EPI_ISL_89326|2009.367|A/swine/QC/1685-5/2009|A_/_H3N2|PB2
EPI_ISL_89327|2009.367|A/swine/QC/1698-1/2009|A_/_H3N2|PB2
EPI_ISL_89332|2009.386|A/swine/QC/414/2009|A_/_H3N2|PB2
EPI_ISL_89333|2009.403|A/swine/QC/1840-2/2009|A_/_H3N2|PB2
EPI_ISL_89334|2009.405|A/swine/QC/440-A/2009|A_/_H3N2|PB2
EPI_ISL_89340|2009.745|A/mallard/Czech_Republic/15902-18K/2009|A_/_H11N9|PB2
EPI_ISL_89350|2009.833_(Day_unknown)|A/aquatic_bird/Korea/CN5/2009|A_/_H6N5|PB2
EPI_ISL_89367|2010.932|A/swine/Minnesota/A01047604/2010|A_/_H1N2|PB2
EPI_ISL_89368|2010.940|A/swine/Minnesota/A01047613/2010|A_/_H1N1|PB2
EPI_ISL_89569|2008.000_(Day_unknown)|A/duck/Vietnam/G12/2008|A_/_H5N1|PB2
EPI_ISL_89570|2008.000_(Day_unknown)|A/chicken/Vietnam/G14/2008|A_/_H3N8|PB2
EPI_ISL_89571|2008.000_(Day_unknown)|A/duck/Vietnam/G30/2008|A_/_H11N9|PB2
EPI_ISL_89572|2008.000_(Day_unknown)|A/duck/Vietnam/G32/2008|A_/_H11N9|PB2
EPI_ISL_89573|2009.000_(Day_unknown)|A/duck/Vietnam/G18/2009|A_/_H12N5|PB2
EPI_ISL_89574|2010.416|A/Managua/511.03/2010|A_/_H3N2|PB2
EPI_ISL_89575|2010.416|A/Managua/5427.01/2010|A_/_H3N2|PB2
EPI_ISL_89576|2010.373|A/Managua/3345.02/2010|A_/_H3N2|PB2
EPI_ISL_89577|2010.384|A/Managua/2654.01/2010|A_/_H3N2|PB2
EPI_ISL_89578|2010.403|A/Managua/5271.04/2010|A_/_H3N2|PB2
EPI_ISL_89579|2010.403|A/Managua/3704.06/2010|A_/_H3N2|PB2
EPI_ISL_89580|2010.403|A/Managua/5099.03/2010|A_/_H3N2|PB2
EPI_ISL_89581|2010.408|A/Managua/4355.03/2010|A_/_H3N2|PB2
EPI_ISL_89582|2010.414|A/Managua/1260.02/2010|A_/_H3N2|PB2
EPI_ISL_89583|2010.414|A/Managua/1155.01/2010|A_/_H3N2|PB2
EPI_ISL_89584|2010.414|A/Managua/3039.01/2010|A_/_H3N2|PB2
EPI_ISL_89585|2010.416|A/Managua/2145.01/2010|A_/_H3N2|PB2
EPI_ISL_89587|2010.414|A/Managua/5444.02/2010|A_/_H3N2|PB2
EPI_ISL_89588|2009.088|A/Boston/6/2009|A_/_H1N1|PB2
EPI_ISL_89589|2009.093|A/Boston/10/2009|A_/_H1N1|PB2
EPI_ISL_89590|2009.134|A/Boston/22/2009|A_/_H1N1|PB2
EPI_ISL_89591|2009.132|A/Boston/23/2009|A_/_H1N1|PB2
EPI_ISL_89592|2009.137|A/Boston/25/2009|A_/_H1N1|PB2
EPI_ISL_89593|2009.167|A/Boston/44/2009|A_/_H1N1|PB2
EPI_ISL_89594|2009.162|A/Boston/46/2009|A_/_H1N1|PB2
EPI_ISL_89595|2009.118|A/Boston/50/2009|A_/_H1N1|PB2
EPI_ISL_89596|2009.142|A/Boston/54/2009|A_/_H1N1|PB2
EPI_ISL_89597|2009.159|A/Boston/59/2009|A_/_H1N1|PB2
EPI_ISL_89598|2009.159|A/Boston/61/2009|A_/_H1N1|PB2
EPI_ISL_89599|2009.216|A/Boston/70/2009|A_/_H1N1|PB2
EPI_ISL_89600|2009.036|A/Boston/74/2009|A_/_H1N1|PB2
EPI_ISL_89601|2009.058|A/Boston/77/2009|A_/_H1N1|PB2
EPI_ISL_89602|2009.077|A/Boston/78/2009|A_/_H1N1|PB2
EPI_ISL_89603|2009.079|A/Boston/81/2009|A_/_H1N1|PB2
EPI_ISL_89604|2009.093|A/Boston/82/2009|A_/_H1N1|PB2
EPI_ISL_89605|2009.195|A/Boston/94/2009|A_/_H1N1|PB2
EPI_ISL_89606|2009.386|A/Chile/19/2009|A_/_H1N1|PB2
EPI_ISL_89607|2009.773|A/Boston/583/2009|A_/_H1N1|PB2
EPI_ISL_89608|2009.805|A/Boston/593/2009|A_/_H1N1|PB2
EPI_ISL_89609|2009.805|A/Boston/594/2009|A_/_H1N1|PB2
EPI_ISL_89610|2009.838|A/Boston/618/2009|A_/_H1N1|PB2
EPI_ISL_89611|2009.849|A/Boston/630/2009|A_/_H1N1|PB2
EPI_ISL_89612|2009.849|A/Boston/632/2009|A_/_H1N1|PB2
EPI_ISL_89613|2009.855|A/Boston/633/2009|A_/_H1N1|PB2
EPI_ISL_89614|2009.855|A/Boston/635/2009|A_/_H1N1|PB2
EPI_ISL_89615|2009.852|A/Boston/637/2009|A_/_H1N1|PB2
EPI_ISL_89616|2009.863|A/Boston/650/2009|A_/_H1N1|PB2
EPI_ISL_89617|2009.868|A/Boston/657/2009|A_/_H1N1|PB2
EPI_ISL_89618|2009.874|A/Boston/665/2009|A_/_H1N1|PB2
EPI_ISL_89619|2009.874|A/Boston/667/2009|A_/_H1N1|PB2
EPI_ISL_89620|2009.874|A/Boston/670/2009|A_/_H1N1|PB2
EPI_ISL_89621|2009.871|A/Boston/671/2009|A_/_H1N1|PB2
EPI_ISL_89622|2009.874|A/Boston/673/2009|A_/_H1N1|PB2
EPI_ISL_89623|2009.877|A/Boston/678/2009|A_/_H1N1|PB2
EPI_ISL_89624|2009.877|A/Boston/680/2009|A_/_H1N1|PB2
EPI_ISL_89625|2009.877|A/Boston/683/2009|A_/_H1N1|PB2
EPI_ISL_89626|2009.879|A/Boston/685/2009|A_/_H1N1|PB2
EPI_ISL_89627|2009.879|A/Boston/686/2009|A_/_H1N1|PB2
EPI_ISL_89628|2009.885|A/Boston/690/2009|A_/_H1N1|PB2
EPI_ISL_89629|2009.888|A/Boston/691/2009|A_/_H1N1|PB2
EPI_ISL_89630|2010.211|A/Managua/5708.01/2009|A_/_H1N1|PB2
EPI_ISL_89631|2010.227|A/Managua/3246.01/2009|A_/_H1N1|PB2
EPI_ISL_89635|2009.433|A/California/VRDL359/2009|A_/_H3N2|PB2
EPI_ISL_89636|2009.384|A/New_York/3750/2009|A_/_H3N2|PB2
EPI_ISL_89637|2010.033|A/swine/Nanchang/3/2010|A_/_H1N1|PB2
EPI_ISL_89638|2010.033|A/swine/Nanchang/F9/2010|A_/_H1N1|PB2
EPI_ISL_89639|2010.033|A/swine/Nanchang/5/2010|A_/_H1N1|PB2
EPI_ISL_89640|2010.033|A/swine/Nanchang/6/2010|A_/_H1N1|PB2
EPI_ISL_89643|2009.836|A/Korea/NAP-1/2009|A_/_H1N1|PB2
EPI_ISL_89661|2010.419|A/Managua/5664.02/2010|A_/_H3N2|PB2
EPI_ISL_89662|2010.625|A/Thailand/CU-H2176/2010|A_/_H1N1|PB2
EPI_ISL_89663|2010.699|A/Thailand/CU-H2417/2010|A_/_H1N1|PB2
EPI_ISL_89664|2010.732|A/Thailand/CU-H2543/2010|A_/_H1N1|PB2
EPI_ISL_89586|2010.416|A/Managua/5801.02/2010|A_/_H3N2|PB2
EPI_ISL_89665|2010.416|A/Managua/4747.04/2010|A_/_H3N2|PB2
EPI_ISL_89666|2010.416|A/Managua/38.01/2010|A_/_H3N2|PB2
EPI_ISL_89667|2010.419|A/Managua/3622.02/2010|A_/_H3N2|PB2
EPI_ISL_89668|2010.427|A/Managua/5898.02/2010|A_/_H3N2|PB2
EPI_ISL_89669|2010.430|A/Managua/3209.01/2010|A_/_H3N2|PB2
EPI_ISL_89670|2010.430|A/Managua/3408.02/2010|A_/_H3N2|PB2
EPI_ISL_89671|2010.436|A/Managua/3659.02/2010|A_/_H3N2|PB2
EPI_ISL_89672|2010.438|A/Managua/1685.01/2010|A_/_H3N2|PB2
EPI_ISL_89673|2010.438|A/Managua/4076.04/2010|A_/_H3N2|PB2
EPI_ISL_89674|2010.441|A/Managua/4604.04/2010|A_/_H3N2|PB2
EPI_ISL_89675|2010.441|A/Managua/5870.02/2010|A_/_H3N2|PB2
EPI_ISL_89676|2010.419|A/Managua/4855.03/2010|A_/_H3N2|PB2
EPI_ISL_89683|2010.770|A/Thailand/CU-B4148/2010|A_/_H1N1|PB2
EPI_ISL_89684|2010.841|A/Thailand/CU-B4339/2010|A_/_H1N1|PB2
EPI_ISL_89685|2010.737|A/Thailand/CU-H2548/2010|A_/_H1N1|PB2
EPI_ISL_89686|2010.838|A/Thailand/CU-H2698/2010|A_/_H1N1|PB2
EPI_ISL_87543|2010.690|A/Thailand/CU-H2389/2010|A_/_H1N1|PB2
EPI_ISL_87541|2010.663|A/Thailand/CU-H2283/2010|A_/_H1N1|PB2
EPI_ISL_87542|2010.685|A/Thailand/CU-H2358/2010|A_/_H1N1|PB2
EPI_ISL_87203|2009.134|A/Boston/3/2009|A_/_H1N1|PB2
EPI_ISL_89938|2009.041|A/Boston/75/2009|A_/_H3N2|PB2
EPI_ISL_89940|2009.074|A/Boston/79/2009|A_/_H1N1|PB2
EPI_ISL_89941|2008.667_(Day_unknown)|A/herring_gull/Mongolia/454/2008|A_/_H13N8|PB2
EPI_ISL_89943|2009.156|A/Boston/40/2009|A_/_H3N2|PB2
EPI_ISL_89944|2009.247|A/Boston/73/2009|A_/_H3N2|PB2
EPI_ISL_89939|2009.121|A/Boston/87/2009|A_/_H1N1|PB2
EPI_ISL_89945|2009.356|A/Boston/97/2009|A_/_H3N2|PB2
EPI_ISL_89946|2009.318|A/Boston/99/2009|A_/_H3N2|PB2
EPI_ISL_89947|2009.137|A/Boston/32/2009|A_/_H1N1|PB2
EPI_ISL_89951|2009.422|A/Wisconsin/629-D01420/2009|A_/_H1N1|PB2
EPI_ISL_89953|2009.433|A/Wisconsin/629-D01822/2009|A_/_H1N1|PB2
EPI_ISL_89957|2010.915_(Day_unknown)|A/swine/Thailand/CU-DP83/2010|A_/_H1N1|PB2
EPI_ISL_89958|2010.833_(Day_unknown)|A/swine/Thailand/CU-PL63/2010|A_/_H1N1|PB2
EPI_ISL_89960|2010.666_(Day_unknown)|A/swine/Thailand/CU-PS73/2010|A_/_H1N1|PB2
EPI_ISL_89961|2010.666_(Day_unknown)|A/swine/Thailand/CU-RP1/2010|A_/_H1N1|PB2
EPI_ISL_89962|2010.666_(Day_unknown)|A/swine/Thailand/CU-RP3/2010|A_/_H1N1|PB2
EPI_ISL_89963|2010.414_(Day_unknown)|A/swine/Thailand/CU-SA433/2010|A_/_H1N1|PB2
EPI_ISL_89965|2009.452|A/Wisconsin/629-D01717/2009|A_/_H1N1|PB2
EPI_ISL_89975|2009.814|A/Wisconsin/629-D02330/2009|A_/_H1N1|PB2
EPI_ISL_89979|2010.688|A/mallard/Czech_Republic/13438-29K/2010|A_/_H11N9|PB2
EPI_ISL_89980|2010.707|A/mallard/Czech_Republic/13577-24K/2010|A_/_H3N8|PB2
EPI_ISL_89981|2010.699|A/mallard/Czech_Republic/13579-84K/2010|A_/_H4N6|PB2
EPI_ISL_70634|2008.208|A/Muscovy_duck/Fujian/FZ01/2008|A_/_H6N6|PB2
EPI_ISL_78717|2009.414_(Day_unknown)|A/Singapore/276/2009|A_/_H1N1|PB2
EPI_ISL_78720|2009.414_(Day_unknown)|A/Singapore/527/2009|A_/_H1N1|PB2
EPI_ISL_78718|2009.414_(Day_unknown)|A/Singapore/471/2009|A_/_H1N1|PB2
EPI_ISL_90108|2010.096|A/canine/Korea/1/2010|A_/_H3N1|PB2
EPI_ISL_90109|2009.910|A/Wisconsin/629-D01667/2009|A_/_H1N1|PB2
EPI_ISL_90135|2009.953|A/Boston/706/2009|A_/_H1N1|PB2
EPI_ISL_71941|2009.805|A/Bethesda/NIH106-D0/2009|A_/_H1N1|PB2
EPI_ISL_71942|2009.844|A/Bethesda/NIH106-D14/2009|A_/_H1N1|PB2
EPI_ISL_71939|2009.811|A/Bethesda/NIH107-D0/2009|A_/_H1N1|PB2
EPI_ISL_71940|2009.896|A/Bethesda/NIH107-D31/2009|A_/_H1N1|PB2
EPI_ISL_90154|2010.918|A/chicken/China/AH-10-01/2010|A_/_H9N2|PB2
EPI_ISL_90161|2010.137|A/chicken/Bhutan/248009/2010|A_/_H5N1|PB2
EPI_ISL_90162|2010.134|A/chicken/Bhutan/248015/2010|A_/_H5N1|PB2
EPI_ISL_90163|2010.189|A/Thailand/CU-B2296/2010|A_/_H1N1|PB2
EPI_ISL_90164|2010.219|A/Thailand/CU-B2323/2010|A_/_H1N1|PB2
EPI_ISL_90165|2010.584|A/Thailand/CU-B2513/2010|A_/_H1N1|PB2
EPI_ISL_90166|2010.641|A/Thailand/CU-B2842/2010|A_/_H1N1|PB2
EPI_ISL_90167|2010.660|A/Thailand/CU-B3061/2010|A_/_H1N1|PB2
EPI_ISL_90169|2010.671|A/Thailand/CU-B3188/2010|A_/_H1N1|PB2
EPI_ISL_90170|2010.682|A/Thailand/CU-B3345/2010|A_/_H1N1|PB2
EPI_ISL_90171|2010.688|A/Thailand/CU-B3406/2010|A_/_H1N1|PB2
EPI_ISL_90172|2010.693|A/Thailand/CU-B3484/2010|A_/_H1N1|PB2
EPI_ISL_90173|2010.710|A/Thailand/CU-B3689/2010|A_/_H1N1|PB2
EPI_ISL_90174|2010.721|A/Thailand/CU-B3794/2010|A_/_H1N1|PB2
EPI_ISL_90175|2010.734|A/Thailand/CU-B3919/2010|A_/_H1N1|PB2
EPI_ISL_90177|2010.737|A/Thailand/CU-B3956/2010|A_/_H1N1|PB2
EPI_ISL_90179|2010.756|A/Thailand/CU-B4074/2010|A_/_H1N1|PB2
EPI_ISL_90181|2010.764|A/Thailand/CU-B4133/2010|A_/_H1N1|PB2
EPI_ISL_90184|2010.803|A/Thailand/CU-B4266/2010|A_/_H1N1|PB2
EPI_ISL_90187|2010.688|A/Thailand/CU-H2380/2010|A_/_H1N1|PB2
EPI_ISL_90190|2010.704|A/Thailand/CU-H2427/2010|A_/_H1N1|PB2
EPI_ISL_90192|2010.707|A/Thailand/CU-H2475/2010|A_/_H1N1|PB2
EPI_ISL_90194|2010.721|A/Thailand/CU-H2503/2010|A_/_H1N1|PB2
EPI_ISL_90196|2010.729|A/Thailand/CU-H2539/2010|A_/_H1N1|PB2
EPI_ISL_90199|2010.762|A/Thailand/CU-H2597/2010|A_/_H1N1|PB2
EPI_ISL_90202|2010.844|A/Thailand/CU-H2717/2010|A_/_H1N1|PB2
EPI_ISL_90437|2009.499|A/Sydney/914O/2009|A_/_H3N2|PB2
EPI_ISL_90438|2009.501|A/Sydney/791W/2009|A_/_H3N2|PB2
EPI_ISL_90439|2009.501|A/Sydney/237I/2009|A_/_H3N2|PB2
EPI_ISL_90440|2009.496|A/Sydney/257U/2009|A_/_H3N2|PB2
EPI_ISL_90441|2009.496|A/Sydney/260O/2009|A_/_H3N2|PB2
EPI_ISL_90460|2010.052|A/swine/Cameroon/11rs149-198/2010|A_/_H1N1|PB2
EPI_ISL_90461|2010.222|A/Managua/0305_10/2010|A_/_H1N1|PB2
EPI_ISL_90464|2010.107|A/Netherlands/2631c/2010|A_/_H1N1|PB2
EPI_ISL_90465|2010.699|A/Sydney/DD2-01/2010|A_/_H3N2|PB2
EPI_ISL_90466|2010.674|A/Sydney/DD2-02/2010|A_/_H3N2|PB2
EPI_ISL_90587|2010.953|A/Singapore/640/2010|A_/_H1N1|PB2
EPI_ISL_87874|2010.970|A/Wyoming/09/2010|A_/_H3N2|PB2
EPI_ISL_90949|2010.937|A/New_York/14/2010|A_/_H1N1|PB2
EPI_ISL_91026|2009.551|A/Australia/17/2009|A_/_H1N1|PB2
EPI_ISL_91027|2009.559|A/Australia/38/2009|A_/_H1N1|PB2
EPI_ISL_91036|2009.321|A/California/VRDL182/2009|A_/_H3N2|PB2
EPI_ISL_91037|2009.323|A/California/VRDL190/2009|A_/_H1N1|PB2
EPI_ISL_91038|2009.321|A/California/VRDL191/2009|A_/_H1N1|PB2
EPI_ISL_91039|2009.323|A/California/VRDL197/2009|A_/_H3N2|PB2
EPI_ISL_91040|2009.323|A/California/VRDL242/2009|A_/_H3N2|PB2
EPI_ISL_91041|2009.323|A/California/VRDL255/2009|A_/_H3N2|PB2
EPI_ISL_91042|2009.329|A/California/VRDL257/2009|A_/_H3N2|PB2
EPI_ISL_91043|2009.315|A/California/VRDL372/2009|A_/_H1N1|PB2
EPI_ISL_91049|2009.860|A/Changchun/01/2009|A_/_H1N1|PB2
EPI_ISL_91139|2010.499|A/Managua/2492.04/2010|A_/_H3N2|PB2
EPI_ISL_91140|2010.493|A/Managua/3424.01/2010|A_/_H3N2|PB2
EPI_ISL_91150|2009.964|A/Nanchang/8008/2009|A_/_H1N1|PB2
EPI_ISL_91152|2009.973|A/Nanchang/8011/2009|A_/_H1N1|PB2
EPI_ISL_91296|2010.715|A/Sydney/DD3-01/2010|A_/_H1N1|PB2
EPI_ISL_91297|2009.896|A/Sydney/DD3-02/2009|A_/_H1N1|PB2
EPI_ISL_91298|2010.315|A/Sydney/DD3-03/2010|A_/_H1N1|PB2
EPI_ISL_91299|2010.529|A/Sydney/DD3-04/2010|A_/_H1N1|PB2
EPI_ISL_91300|2010.611|A/Sydney/DD3-05/2010|A_/_H1N1|PB2
EPI_ISL_91301|2010.605|A/Sydney/DD3-06/2010|A_/_H1N1|PB2
EPI_ISL_91302|2010.605|A/Sydney/DD3-07/2010|A_/_H1N1|PB2
EPI_ISL_91303|2010.663|A/Sydney/DD3-08/2010|A_/_H1N1|PB2
EPI_ISL_91304|2010.663|A/Sydney/DD3-09/2010|A_/_H1N1|PB2
EPI_ISL_91305|2010.551|A/Sydney/DD3-10/2010|A_/_H1N1|PB2
EPI_ISL_91306|2010.652|A/Sydney/DD3-12/2010|A_/_H1N1|PB2
EPI_ISL_91307|2010.660|A/Sydney/DD3-13/2010|A_/_H1N1|PB2
EPI_ISL_91308|2010.699|A/Sydney/DD3-14/2010|A_/_H1N1|PB2
EPI_ISL_91309|2010.696|A/Sydney/DD3-15/2010|A_/_H1N1|PB2
EPI_ISL_91310|2010.721|A/Sydney/DD3-16/2010|A_/_H1N1|PB2
EPI_ISL_91311|2010.718|A/Sydney/DD3-17/2010|A_/_H1N1|PB2
EPI_ISL_91312|2010.723|A/Sydney/DD3-18/2010|A_/_H1N1|PB2
EPI_ISL_91313|2010.699|A/Sydney/DD3-19/2010|A_/_H1N1|PB2
EPI_ISL_91314|2010.710|A/Sydney/DD3-22/2010|A_/_H1N1|PB2
EPI_ISL_91315|2010.789|A/Sydney/DD3-25/2010|A_/_H1N1|PB2
EPI_ISL_91316|2010.778|A/Sydney/DD3-26/2010|A_/_H1N1|PB2
EPI_ISL_91317|2010.770|A/Sydney/DD3-28/2010|A_/_H1N1|PB2
EPI_ISL_91318|2010.792|A/Sydney/DD3-29/2010|A_/_H1N1|PB2
EPI_ISL_91319|2010.753|A/Sydney/DD3-30/2010|A_/_H1N1|PB2
EPI_ISL_91320|2010.764|A/Sydney/DD3-31/2010|A_/_H1N1|PB2
EPI_ISL_91321|2010.762|A/Sydney/DD3-32/2010|A_/_H1N1|PB2
EPI_ISL_91322|2010.773|A/Sydney/DD3-35/2010|A_/_H1N1|PB2
EPI_ISL_91323|2010.773|A/Sydney/DD3-36/2010|A_/_H1N1|PB2
EPI_ISL_91324|2010.071|A/Sydney/DD3-37/2010|A_/_H1N1|PB2
EPI_ISL_91325|2010.501|A/Sydney/DD3-38/2010|A_/_H1N1|PB2
EPI_ISL_91326|2010.575|A/Sydney/DD3-39/2010|A_/_H1N1|PB2
EPI_ISL_91327|2010.649|A/Sydney/DD3-41/2010|A_/_H1N1|PB2
EPI_ISL_91328|2010.751|A/Sydney/DD3-42/2010|A_/_H1N1|PB2
EPI_ISL_91329|2010.696|A/Sydney/DD3-44/2010|A_/_H1N1|PB2
EPI_ISL_91330|2010.701|A/Sydney/DD3-45/2010|A_/_H1N1|PB2
EPI_ISL_91331|2010.701|A/Sydney/DD3-46/2010|A_/_H1N1|PB2
EPI_ISL_91332|2010.707|A/Sydney/DD3-47/2010|A_/_H1N1|PB2
EPI_ISL_91333|2010.707|A/Sydney/DD3-48/2010|A_/_H1N1|PB2
EPI_ISL_91334|2010.718|A/Sydney/DD3-50/2010|A_/_H1N1|PB2
EPI_ISL_91335|2010.726|A/Sydney/DD3-51/2010|A_/_H1N1|PB2
EPI_ISL_91336|2010.759|A/Sydney/DD3-52/2010|A_/_H1N1|PB2
EPI_ISL_91337|2010.775|A/Sydney/DD3-53/2010|A_/_H1N1|PB2
EPI_ISL_91338|2010.611|A/Sydney/DD3-54/2010|A_/_H1N1|PB2
EPI_ISL_91339|2010.729|A/Sydney/DD3-56/2010|A_/_H1N1|PB2
EPI_ISL_91341|2009.833_(Day_unknown)|A/cheetah/California/D0912239/2009|A_/_H1N1|PB2
EPI_ISL_91541|2010.025|A/duck/Shandong/1/2010|A_/_H4N6|PB2
EPI_ISL_91562|2009.247_(Day_unknown)|A/duck/Vietnam/OIE-2390/2009|A_/_H9N2|PB2
EPI_ISL_91563|2009.247_(Day_unknown)|A/duck/Vietnam/OIE-2576/2009|A_/_H9N2|PB2
EPI_ISL_91564|2009.247_(Day_unknown)|A/duck/Vietnam/OIE-2581/2009|A_/_H9N2|PB2
EPI_ISL_91565|2009.247_(Day_unknown)|A/duck/Vietnam/OIE-2582/2009|A_/_H9N2|PB2
EPI_ISL_91566|2009.247_(Day_unknown)|A/duck/Vietnam/OIE-2584/2009|A_/_H9N2|PB2
EPI_ISL_91567|2009.247_(Day_unknown)|A/duck/Vietnam/OIE-2587/2009|A_/_H9N2|PB2
EPI_ISL_91568|2009.247_(Day_unknown)|A/duck/Vietnam/OIE-2592/2009|A_/_H9N2|PB2
EPI_ISL_91569|2009.247_(Day_unknown)|A/duck/Vietnam/OIE-2593/2009|A_/_H9N2|PB2
EPI_ISL_91570|2009.247_(Day_unknown)|A/duck/Vietnam/OIE-2595/2009|A_/_H9N2|PB2
EPI_ISL_70180|2009.000|A/duck/Vietnam/OIE-2313/2009|A_/_H9N2|PB2
EPI_ISL_89337|2009.329_(Day_unknown)|A/duck/Vietnam/OIE-2326/2009|A_/_H9N2|PB2
EPI_ISL_91625|2008.833_(Day_unknown)|A/swine/Argentina/CIP051-A2/2008|A_/_H3N2|PB2
EPI_ISL_91636|2008.577|A/swine/Guangdong/01/2008|A_/_H1N1|PB2
EPI_ISL_91637|2009.079|A/swine/Hubei/01/2009|A_/_H1N1|PB2
EPI_ISL_91638|2009.079|A/swine/Hubei/03/2009|A_/_H1N1|PB2
EPI_ISL_91639|2009.186|A/swine/Hubei/04/2009|A_/_H1N2|PB2
EPI_ISL_91640|2009.186|A/swine/Hubei/05/2009|A_/_H1N2|PB2
EPI_ISL_91641|2009.627|A/swine/Hubei/104/2009|A_/_H1N1|PB2
EPI_ISL_93037|2009.425|A/England/456/2009|A_/_H1N1|PB2
EPI_ISL_93038|2009.323|A/England/213/2009|A_/_H1N1|PB2
EPI_ISL_93039|2009.326|A/England/217/2009|A_/_H1N1|PB2
EPI_ISL_93040|2009.332|A/England/221/2009|A_/_H1N1|PB2
EPI_ISL_93041|2009.340|A/England/249/2009|A_/_H1N1|PB2
EPI_ISL_93042|2009.397|A/England/303/2009|A_/_H1N1|PB2
EPI_ISL_93043|2009.392|A/Ireland/1/2009|A_/_H1N1|PB2
EPI_ISL_93044|2009.397|A/England/313/2009|A_/_H1N1|PB2
EPI_ISL_93045|2009.403|A/England/328/2009|A_/_H1N1|PB2
EPI_ISL_93046|2009.408|A/England/337/2009|A_/_H1N1|PB2
EPI_ISL_93047|2009.408|A/England/341/2009|A_/_H1N1|PB2
EPI_ISL_93048|2009.405|A/England/342/2009|A_/_H1N1|PB2
EPI_ISL_93049|2009.408|A/England/343/2009|A_/_H1N1|PB2
EPI_ISL_93050|2009.408|A/England/345/2009|A_/_H1N1|PB2
EPI_ISL_93051|2009.408|A/England/346/2009|A_/_H1N1|PB2
EPI_ISL_93052|2009.408|A/England/347/2009|A_/_H1N1|PB2
EPI_ISL_93053|2009.408|A/England/348/2009|A_/_H1N1|PB2
EPI_ISL_93054|2009.408|A/England/349/2009|A_/_H1N1|PB2
EPI_ISL_93055|2009.400|A/England/350/2009|A_/_H1N1|PB2
EPI_ISL_93056|2009.411|A/England/351/2009|A_/_H1N1|PB2
EPI_ISL_93057|2009.414|A/England/360/2009|A_/_H1N1|PB2
EPI_ISL_93058|2009.411|A/Scotland/8/2009|A_/_H1N1|PB2
EPI_ISL_93059|2009.411|A/England/364/2009|A_/_H1N1|PB2
EPI_ISL_93060|2009.411|A/England/365/2009|A_/_H1N1|PB2
EPI_ISL_93061|2009.411|A/England/366/2009|A_/_H1N1|PB2
EPI_ISL_93062|2009.414|A/England/374/2009|A_/_H1N1|PB2
EPI_ISL_93063|2009.416|A/England/377/2009|A_/_H1N1|PB2
EPI_ISL_93064|2009.416|A/England/380/2009|A_/_H1N1|PB2
EPI_ISL_93065|2009.414|A/England/383/2009|A_/_H1N1|PB2
EPI_ISL_93066|2009.416|A/England/391/2009|A_/_H1N1|PB2
EPI_ISL_93067|2009.416|A/England/393/2009|A_/_H1N1|PB2
EPI_ISL_93068|2009.419|A/England/399/2009|A_/_H1N1|PB2
EPI_ISL_93069|2009.419|A/England/401/2009|A_/_H1N1|PB2
EPI_ISL_93070|2009.397|A/Ireland/2/2009|A_/_H1N1|PB2
EPI_ISL_93071|2009.414|A/Ireland/7/2009|A_/_H1N1|PB2
EPI_ISL_93072|2009.425|A/Ireland/10/2009|A_/_H1N1|PB2
EPI_ISL_93073|2009.397|A/Ireland/3/2009|A_/_H1N1|PB2
EPI_ISL_93074|2009.405|A/Ireland/4/2009|A_/_H1N1|PB2
EPI_ISL_93075|2009.411|A/Ireland/5/2009|A_/_H1N1|PB2
EPI_ISL_93076|2009.422|A/England/415/2009|A_/_H1N1|PB2
EPI_ISL_93077|2009.416|A/England/416/2009|A_/_H1N1|PB2
EPI_ISL_93078|2009.427|A/England/421/2009|A_/_H1N1|PB2
EPI_ISL_93079|2009.422|A/England/424/2009|A_/_H1N1|PB2
EPI_ISL_93080|2009.433|A/England/429/2009|A_/_H1N1|PB2
EPI_ISL_93081|2009.425|A/England/432/2009|A_/_H1N1|PB2
EPI_ISL_93082|2009.427|A/England/435/2009|A_/_H1N1|PB2
EPI_ISL_93083|2009.425|A/England/436/2009|A_/_H1N1|PB2
EPI_ISL_93084|2009.425|A/England/443/2009|A_/_H1N1|PB2
EPI_ISL_93085|2009.436|A/England/446/2009|A_/_H1N1|PB2
EPI_ISL_93086|2009.430|A/England/450/2009|A_/_H1N1|PB2
EPI_ISL_93087|2009.430|A/England/451/2009|A_/_H1N1|PB2
EPI_ISL_93088|2009.899|A/England/857/2009|A_/_H1N1|PB2
EPI_ISL_93089|2009.893|A/England/865/2009|A_/_H1N1|PB2
EPI_ISL_93090|2009.885|A/England/876/2009|A_/_H1N1|PB2
EPI_ISL_93091|2009.803|A/England/1111/2009|A_/_H1N1|PB2
EPI_ISL_93092|2009.879|A/England/869/2009|A_/_H1N1|PB2
EPI_ISL_93093|2009.899|A/England/859/2009|A_/_H1N1|PB2
EPI_ISL_93094|2009.896|A/England/900/2009|A_/_H1N1|PB2
EPI_ISL_93095|2009.893|A/England/854/2009|A_/_H1N1|PB2
EPI_ISL_93096|2009.885|A/England/872/2009|A_/_H1N1|PB2
EPI_ISL_93097|2009.893|A/England/862/2009|A_/_H1N1|PB2
EPI_ISL_93098|2009.885|A/England/902/2009|A_/_H1N1|PB2
EPI_ISL_93099|2009.899|A/England/898/2009|A_/_H1N1|PB2
EPI_ISL_93100|2009.800|A/England/950/2009|A_/_H1N1|PB2
EPI_ISL_93101|2009.803|A/England/1116/2009|A_/_H1N1|PB2
EPI_ISL_93102|2009.778|A/England/H094240645/2009|A_/_H1N1|PB2
EPI_ISL_93103|2009.778|A/England/H094220579/2009|A_/_H1N1|PB2
EPI_ISL_93104|2009.822|A/England/1213/2009|A_/_H1N1|PB2
EPI_ISL_93105|2009.803|A/England/H094380096/2009|A_/_H1N1|PB2
EPI_ISL_93106|2009.803|A/England/766/2009|A_/_H1N1|PB2
EPI_ISL_93107|2009.816|A/England/797/2009|A_/_H1N1|PB2
EPI_ISL_93108|2009.805|A/England/798/2009|A_/_H1N1|PB2
EPI_ISL_93109|2009.918|A/England/941/2009|A_/_H1N1|PB2
EPI_ISL_93110|2009.995|A/England/938/2009|A_/_H1N1|PB2
EPI_ISL_93111|2009.688|A/England/H093780041/2009|A_/_H1N1|PB2
EPI_ISL_93112|2009.690|A/England/H093780034/2009|A_/_H1N1|PB2
EPI_ISL_93113|2009.712|A/England/H093900113/2009|A_/_H1N1|PB2
EPI_ISL_93161|2009.348|A/swine/QC/370/2009|A_/_H1N1|PB2
EPI_ISL_93162|2009.362|A/swine/QC/398/2009|A_/_H1N1|PB2
EPI_ISL_93166|2009.340|A/swine/QC/1488-2/2009|A_/_H1N1|PB2
EPI_ISL_93172|2009.345|A/swine/QC/1531-3/2009|A_/_H1N1|PB2
EPI_ISL_93176|2009.367|A/swine/QC/1695-3/2009|A_/_H1N1|PB2
EPI_ISL_93177|2009.367|A/swine/QC/1697-1/2009|A_/_H1N1|PB2
EPI_ISL_93193|2009.342|A/swine/QC/3399-6/2009|A_/_H1N1|PB2
EPI_ISL_93205|2009.874|A/SW/SK/59-6/2009|A_/_H1N1|PB2
EPI_ISL_93206|2009.548|A/SW/SK/12-71/2009|A_/_H1N1|PB2
EPI_ISL_93207|2009.548|A/SW/SK/11-16/2009|A_/_H1N1|PB2
EPI_ISL_93209|2009.422|A/SW/MB/5-5/2009|A_/_H1N1|PB2
EPI_ISL_93210|2009.836|A/swine/MB/46/2009|A_/_H1N1|PB2
EPI_ISL_93211|2009.510|A/swine/MB/10422/2009|A_/_H1N1|PB2
EPI_ISL_93212|2009.663|A/swine/MB/25-3/2009|A_/_H1N1|PB2
EPI_ISL_93213|2009.712|A/swine/MB/31/2009|A_/_H1N1|PB2
EPI_ISL_93214|2009.712|A/swine/MB/32-2/2009|A_/_H1N1|PB2
EPI_ISL_93217|2009.871|A/swine/MB/54/2009|A_/_H1N1|PB2
EPI_ISL_93225|2009.874|A/swine/QC/3974-5/2009|A_/_H1N1|PB2
EPI_ISL_93244|2010.115|A/Netherlands/2631_1202/2010|A_/_H1N1|PB2
EPI_ISL_93245|2010.085_(Day_unknown)|A/swine/Binh_Duong/03_06/2010|A_/_H3N2|PB2
EPI_ISL_93246|2010.085_(Day_unknown)|A/swine/Binh_Duong/03_08/2010|A_/_H3N2|PB2
EPI_ISL_93247|2010.085_(Day_unknown)|A/swine/Binh_Duong/03_09/2010|A_/_H3N2|PB2
EPI_ISL_93248|2010.085_(Day_unknown)|A/swine/Binh_Duong/03_10/2010|A_/_H3N2|PB2
EPI_ISL_93249|2010.085_(Day_unknown)|A/swine/Binh_Duong/03_13/2010|A_/_H3N2|PB2
EPI_ISL_93250|2010.085_(Day_unknown)|A/swine/Binh_Duong/03_14/2010|A_/_H3N2|PB2
EPI_ISL_93256|2009.321|A/California/VRDL179/2009|A_/_H0N0|PB2
EPI_ISL_93257|2009.400|A/California/VRDL353/2009|A_/_H0N0|PB2
EPI_ISL_93258|2009.000|A/California/VRDL364/2009|A_/_H0N0|PB2
EPI_ISL_93263|2010.762|A/Sydney/DD3-24/2010|A_/_H1N1|PB2
EPI_ISL_93264|2010.644|A/Sydney/DD3-40/2010|A_/_H1N1|PB2
EPI_ISL_93265|2010.715|A/Sydney/DD3-49/2010|A_/_H1N1|PB2
EPI_ISL_93266|2010.701|A/Sydney/DD3-55/2010|A_/_H1N1|PB2
EPI_ISL_93267|2010.753|A/Sydney/DD3-57/2010|A_/_H1N1|PB2
EPI_ISL_93273|2009.814|A/Maryland/NHRC0001/2009|A_/_H1N1|PB2
EPI_ISL_93274|2009.786|A/Maryland/NHRC0002/2009|A_/_H1N1|PB2
EPI_ISL_93275|2009.789|A/Maryland/NHRC0003/2009|A_/_H1N1|PB2
EPI_ISL_93276|2009.808|A/Maryland/NHRC0004/2009|A_/_H1N1|PB2
EPI_ISL_93277|2010.518|A/Khon_Kaen/INS440/2010|A_/_H1N1|PB2
EPI_ISL_93278|2010.523|A/Khon_Kaen/INS448/2010|A_/_H1N1|PB2
EPI_ISL_93279|2010.526|A/Khon_Kaen/INS456/2010|A_/_H1N1|PB2
EPI_ISL_93285|2010.581_(Day_unknown)|A/quail/Lebanon/272/2010|A_/_H9N2|PB2
EPI_ISL_93286|2010.581_(Day_unknown)|A/quail/Lebanon/273/2010|A_/_H9N2|PB2
EPI_ISL_93323|2010.356|A/Chile/6/2010|A_/_H1N1|PB2
EPI_ISL_93324|2010.471|A/Chile/15/2010|A_/_H1N1|PB2
EPI_ISL_93325|2010.496|A/Chile/19/2010|A_/_H1N1|PB2
EPI_ISL_93326|2010.540|A/Chile/23/2010|A_/_H1N1|PB2
EPI_ISL_93327|2010.564|A/Chile/28/2010|A_/_H1N1|PB2
EPI_ISL_93328|2010.564|A/Chile/29/2010|A_/_H1N1|PB2
EPI_ISL_93329|2010.570|A/Chile/34/2010|A_/_H1N1|PB2
EPI_ISL_93330|2010.570|A/Chile/37/2010|A_/_H1N1|PB2
EPI_ISL_93331|2010.603|A/Chile/54/2010|A_/_H1N1|PB2
EPI_ISL_93332|2010.603|A/Chile/52/2010|A_/_H1N1|PB2
EPI_ISL_93333|2010.605|A/Chile/58/2010|A_/_H1N1|PB2
EPI_ISL_93334|2010.622|A/Chile/71/2010|A_/_H1N1|PB2
EPI_ISL_93335|2010.622|A/Chile/72/2010|A_/_H1N1|PB2
EPI_ISL_93336|2010.625|A/Chile/78/2010|A_/_H1N1|PB2
EPI_ISL_93337|2010.797|A/Sydney/DD3-27/2010|A_/_H1N1|PB2
EPI_ISL_93338|2010.805|A/Sydney/DD3-34/2010|A_/_H1N1|PB2
EPI_ISL_93490|2010.000|A/Perth/10/2010_X-207|A_/_H3N2|PB2
EPI_ISL_93577|2008.934|A/Taiwan/5858/2008|A_/_H1N1|PB2
EPI_ISL_93578|2008.943|A/Taiwan/8949/2008|A_/_H1N1|PB2
EPI_ISL_93583|2008.790|A/Taiwan/0258/2008|A_/_H1N1|PB2
EPI_ISL_93584|2008.716|A/Taiwan/2823/2008|A_/_H1N1|PB2
EPI_ISL_93585|2008.896|A/Taiwan/2885/2008|A_/_H1N1|PB2
EPI_ISL_93586|2008.333|A/Taiwan/3293/2008|A_/_H1N1|PB2
EPI_ISL_93587|2008.820|A/Taiwan/8885/2008|A_/_H1N1|PB2
EPI_ISL_93588|2008.825|A/Taiwan/10103/2008|A_/_H1N1|PB2
EPI_ISL_93589|2008.915|A/Taiwan/11526/2008|A_/_H1N1|PB2
EPI_ISL_93590|2009.033|A/Taiwan/1026/2009|A_/_H1N1|PB2
EPI_ISL_93593|2008.762|A/Taiwan/2832/2008|A_/_H1N1|PB2
EPI_ISL_93596|2008.934|A/Taiwan/5857/2008|A_/_H1N1|PB2
EPI_ISL_93598|2008.861|A/Taiwan/9042/2008|A_/_H1N1|PB2
EPI_ISL_93599|2008.781|A/Taiwan/6723/2008|A_/_H1N1|PB2
EPI_ISL_93638|2009.573|A/Dakar/WRAIR0013N/2009|A_/_H3N2|PB2
EPI_ISL_93639|2010.877|A/District_of_Columbia/WRAIR0300/2010|A_/_H3N2|PB2
EPI_ISL_93640|2010.893|A/District_of_Columbia/WRAIR0301/2010|A_/_H3N2|PB2
EPI_ISL_93641|2009.000|A/South_Korea/WRAIR1171P/2009|A_/_H3N2|PB2
EPI_ISL_93642|2009.085|A/Texas/WRAIR1239P/2009|A_/_H3N2|PB2
EPI_ISL_93643|2009.329|A/Florida/WRAIR1241P/2009|A_/_H3N2|PB2
EPI_ISL_93644|2009.085|A/Alabama/WRAIR1242P/2009|A_/_H3N2|PB2
EPI_ISL_93645|2009.085|A/Iraq/WRAIR1244P/2009|A_/_H3N2|PB2
EPI_ISL_93646|2009.329|A/Colorado/WRAIR1246P/2009|A_/_H3N2|PB2
EPI_ISL_93647|2009.000|A/New_Jersey/WRAIR1248P/2009|A_/_H3N2|PB2
EPI_ISL_93648|2009.085|A/Arkansas/WRAIR1251P/2009|A_/_H3N2|PB2
EPI_ISL_93649|2009.085|A/Iraq/WRAIR1252P/2009|A_/_H3N2|PB2
EPI_ISL_93650|2008.915|A/Kyrgyzstan/WRAIR1255P/2008|A_/_H3N2|PB2
EPI_ISL_93651|2008.915|A/Kyrgyzstan/WRAIR1256P/2008|A_/_H3N2|PB2
EPI_ISL_93652|2009.085|A/Nevada/WRAIR1258P/2009|A_/_H3N2|PB2
EPI_ISL_93653|2009.085|A/Guam/WRAIR1557P/2009|A_/_H3N2|PB2
EPI_ISL_93654|2009.085|A/Texas/WRAIR1558P/2009|A_/_H3N2|PB2
EPI_ISL_93655|2009.000|A/Kuwait/WRAIR1561P/2009|A_/_H3N2|PB2
EPI_ISL_93656|2009.162|A/Arizona/WRAIR1562P/2009|A_/_H3N2|PB2
EPI_ISL_93657|2009.085|A/Guam/WRAIR1670P/2009|A_/_H3N2|PB2
EPI_ISL_93658|2010.068|A/Mexico_City/WRAIR1752T/2010|A_/_H3N2|PB2
EPI_ISL_93659|2010.693|A/District_of_Columbia/WRAIR1753P/2010|A_/_H3N2|PB2
EPI_ISL_93660|2010.814|A/Belgrade/WRAIR2379N/2010|A_/_H3N2|PB2
EPI_ISL_93661|2010.816|A/Belgrade/WRAIR2956T/2010|A_/_H3N2|PB2
EPI_ISL_93662|2010.915|A/Bogota/WRAIR3457N/2010|A_/_H3N2|PB2
EPI_ISL_93663|2010.915|A/Bogota/WRAIR3457T/2010|A_/_H3N2|PB2
EPI_ISL_93664|2010.490|A/Santo_Domingo/WRAIR3514T/2010|A_/_H3N2|PB2
EPI_ISL_93665|2010.490|A/Santo_Domingo/WRAIR3516N/2010|A_/_H3N2|PB2
EPI_ISL_93666|2010.490|A/Santo_Domingo/WRAIR3516T/2010|A_/_H3N2|PB2
EPI_ISL_93667|2010.608|A/San_Salvador/WRAIR3537T/2010|A_/_H3N2|PB2
EPI_ISL_93668|2010.970|A/Mexico_City/WRAIR3568N/2010|A_/_H3N2|PB2
EPI_ISL_93669|2010.970|A/Mexico_City/WRAIR3568N/2010|A_/_H3N2|PB2
EPI_ISL_93671|2010.973|A/Mexico_City/WRAIR3569T/2010|A_/_H3N2|PB2
EPI_ISL_93672|2010.973|A/Mexico_City/WRAIR3570T/2010|A_/_H3N2|PB2
EPI_ISL_93673|2010.973|A/Mexico_City/WRAIR3570T/2010|A_/_H3N2|PB2
EPI_ISL_93674|2010.890|A/Mexico_City/WRAIR3571N/2010|A_/_H3N2|PB2
EPI_ISL_93675|2010.890|A/Mexico_City/WRAIR3577T/2010|A_/_H3N2|PB2
EPI_ISL_93676|2010.934|A/Mexico_City/WRAIR3578N/2010|A_/_H3N2|PB2
EPI_ISL_93677|2010.934|A/Mexico_City/WRAIR3578T/2010|A_/_H3N2|PB2
EPI_ISL_93678|2010.937|A/Mexico_City/WRAIR3579N/2010|A_/_H3N2|PB2
EPI_ISL_93679|2010.937|A/Mexico_City/WRAIR3579T/2010|A_/_H3N2|PB2
EPI_ISL_93680|2010.934|A/Mexico_City/WRAIR3580T/2010|A_/_H3N2|PB2
EPI_ISL_93681|2010.992|A/Mexico_City/WRAIR4139N/2010|A_/_H3N2|PB2
EPI_ISL_93684|2010.430|A/Managua/5744.03/2010|A_/_H3N2|PB2
EPI_ISL_93685|2009.115|A/Boston/47/2009|A_/_H1N1|PB2
EPI_ISL_93686|2010.556|A/Sydney/DD3-11/2010|A_/_H1N1|PB2
EPI_ISL_93687|2010.586|A/Sydney/DD3-20/2010|A_/_H1N1|PB2
EPI_ISL_93688|2010.767|A/Sydney/DD3-23/2010|A_/_H1N1|PB2
EPI_ISL_93689|2010.608|A/Chile/61/2010|A_/_H1N1|PB2
EPI_ISL_93690|2010.608|A/Chile/64/2010|A_/_H1N1|PB2
EPI_ISL_93691|2010.630|A/Chile/87/2010|A_/_H1N1|PB2
EPI_ISL_93692|2010.633|A/Chile/94/2010|A_/_H1N1|PB2
EPI_ISL_93693|2010.644|A/Chile/106/2010|A_/_H1N1|PB2
EPI_ISL_93694|2010.647|A/Chile/109/2010|A_/_H1N1|PB2
EPI_ISL_93695|2010.000|A/Chile/115/2010|A_/_H1N1|PB2
EPI_ISL_93788|2010.995|A/Iowa/19/2010|A_/_H3N2|PB2
EPI_ISL_93807|2010.784|A/duck/Hokkaido/WZ101/2010|A_/_H5N1|PB2
EPI_ISL_93808|2010.784|A/duck/Hokkaido/WZ83/2010|A_/_H5N1|PB2
EPI_ISL_93812|2010.414_(Day_unknown)|A/canine/Jiangsu/06/2010|A_/_H3N2|PB2
EPI_ISL_93813|2010.329_(Day_unknown)|A/canine/Jiangsu/05/2010|A_/_H3N2|PB2
EPI_ISL_93814|2010.329_(Day_unknown)|A/canine/Jiangsu/04/2010|A_/_H3N2|PB2
EPI_ISL_93815|2010.247_(Day_unknown)|A/canine/Jiangsu/03/2010|A_/_H3N2|PB2
EPI_ISL_93816|2010.162_(Day_unknown)|A/canine/Jiangsu/02/2010|A_/_H3N2|PB2
EPI_ISL_93817|2009.915_(Day_unknown)|A/canine/Jiangsu/01/2009|A_/_H3N2|PB2
EPI_ISL_93928|2009.816|A/environment/Korea/SH11-10/2009|A_/_H3N8|PB2
[truncated: 9,004,718 more chars]
